# Supplementary material for: What you sample is what you get: ecomorphological variation in Trithemis (Odonata, Libellulidae) dragonfly wings reconsidered
Source: BMC Ecol Evol. 2022 Apr 11;22:43. doi: 10.1186/s12862-022-01978-y (PMC8996507; doi:10.1186/s12862-022-01978-y)
Supplement: Supplementary file 1 — Additional file 1: Trithemis wing images archive. [file 12862_2022_1978_MOESM1_ESM.zip]

Archive with 1,832 entries (1,823 files):
- Additional Files 1/
- Additional Files 1/.DS_Store
- __MACOSX/Additional Files 1/._.DS_Store
- Additional Files 1/Trithemis Wing Images Archive/
- Additional Files 1/Trithemis Wing Images Archive/.DS_Store
- __MACOSX/Additional Files 1/Trithemis Wing Images Archive/._.DS_Store
- Additional Files 1/Trithemis Wing Images Archive/Trithemis Wing Images/
- Additional Files 1/Trithemis Wing Images Archive/Trithemis Image Inventory.xlsx
- __MACOSX/Additional Files 1/Trithemis Wing Images Archive/._Trithemis Image Inventory.xlsx
- Additional Files 1/Trithemis Wing Images Archive/Trithemis Wing Images/.DS_Store
- __MACOSX/Additional Files 1/Trithemis Wing Images Archive/Trithemis Wing Images/._.DS_Store
- Additional Files 1/Trithemis Wing Images Archive/Trithemis Wing Images/Forewings/
- __MACOSX/Additional Files 1/Trithemis Wing Images Archive/Trithemis Wing Images/._Forewings
- Additional Files 1/Trithemis Wing Images Archive/Trithemis Wing Images/Hindwings/
- __MACOSX/Additional Files 1/Trithemis Wing Images Archive/Trithemis Wing Images/._Hindwings
- Additional Files 1/Trithemis Wing Images Archive/Trithemis Wing Images/Forewings/.DS_Store
- __MACOSX/Additional Files 1/Trithemis Wing Images Archive/Trithemis Wing Images/Forewings/._.DS_Store
- Additional Files 1/Trithemis Wing Images Archive/Trithemis Wing Images/Forewings/Images (w: Numbers)/
- Additional Files 1/Trithemis Wing Images Archive/Trithemis Wing Images/Forewings/ Processed Images/
- Additional Files 1/Trithemis Wing Images Archive/Trithemis Wing Images/Hindwings/.DS_Store
- __MACOSX/Additional Files 1/Trithemis Wing Images Archive/Trithemis Wing Images/Hindwings/._.DS_Store
- Additional Files 1/Trithemis Wing Images Archive/Trithemis Wing Images/Hindwings/Images (w: Numbers)/
- Additional Files 1/Trithemis Wing Images Archive/Trithemis Wing Images/Hindwings/ Processed Images/
- Additional Files 1/Trithemis Wing Images Archive/Trithemis Wing Images/Forewings/Images (w: Numbers)/106.tif
- __MACOSX/Additional Files 1/Trithemis Wing Images Archive/Trithemis Wing Images/Forewings/Images (w: Numbers)/._106.tif
- Additional Files 1/Trithemis Wing Images Archive/Trithemis Wing Images/Forewings/Images (w: Numbers)/112.tif
- __MACOSX/Additional Files 1/Trithemis Wing Images Archive/Trithemis Wing Images/Forewings/Images (w: Numbers)/._112.tif
- Additional Files 1/Trithemis Wing Images Archive/Trithemis Wing Images/Forewings/Images (w: Numbers)/072.tif
- __MACOSX/Additional Files 1/Trithemis Wing Images Archive/Trithemis Wing Images/Forewings/Images (w: Numbers)/._072.tif
- Additional Files 1/Trithemis Wing Images Archive/Trithemis Wing Images/Forewings/Images (w: Numbers)/066.tif
- __MACOSX/Additional Files 1/Trithemis Wing Images Archive/Trithemis Wing Images/Forewings/Images (w: Numbers)/._066.tif
- Additional Files 1/Trithemis Wing Images Archive/Trithemis Wing Images/Forewings/Images (w: Numbers)/270.tif
- __MACOSX/Additional Files 1/Trithemis Wing Images Archive/Trithemis Wing Images/Forewings/Images (w: Numbers)/._270.tif
- Additional Files 1/Trithemis Wing Images Archive/Trithemis Wing Images/Forewings/Images (w: Numbers)/264.tif
- __MACOSX/Additional Files 1/Trithemis Wing Images Archive/Trithemis Wing Images/Forewings/Images (w: Numbers)/._264.tif
- Additional Files 1/Trithemis Wing Images Archive/Trithemis Wing Images/Forewings/Images (w: Numbers)/258.tif
- __MACOSX/Additional Files 1/Trithemis Wing Images Archive/Trithemis Wing Images/Forewings/Images (w: Numbers)/._258.tif
- Additional Files 1/Trithemis Wing Images Archive/Trithemis Wing Images/Forewings/Images (w: Numbers)/259.tif
- __MACOSX/Additional Files 1/Trithemis Wing Images Archive/Trithemis Wing Images/Forewings/Images (w: Numbers)/._259.tif
- Additional Files 1/Trithemis Wing Images Archive/Trithemis Wing Images/Forewings/Images (w: Numbers)/265.tif
- __MACOSX/Additional Files 1/Trithemis Wing Images Archive/Trithemis Wing Images/Forewings/Images (w: Numbers)/._265.tif
- Additional Files 1/Trithemis Wing Images Archive/Trithemis Wing Images/Forewings/Images (w: Numbers)/271.tif
- __MACOSX/Additional Files 1/Trithemis Wing Images Archive/Trithemis Wing Images/Forewings/Images (w: Numbers)/._271.tif
- Additional Files 1/Trithemis Wing Images Archive/Trithemis Wing Images/Forewings/Images (w: Numbers)/067.tif
- __MACOSX/Additional Files 1/Trithemis Wing Images Archive/Trithemis Wing Images/Forewings/Images (w: Numbers)/._067.tif
- Additional Files 1/Trithemis Wing Images Archive/Trithemis Wing Images/Forewings/Images (w: Numbers)/073.tif
- __MACOSX/Additional Files 1/Trithemis Wing Images Archive/Trithemis Wing Images/Forewings/Images (w: Numbers)/._073.tif
- Additional Files 1/Trithemis Wing Images Archive/Trithemis Wing Images/Forewings/Images (w: Numbers)/139.tif
- __MACOSX/Additional Files 1/Trithemis Wing Images Archive/Trithemis Wing Images/Forewings/Images (w: Numbers)/._139.tif
- Additional Files 1/Trithemis Wing Images Archive/Trithemis Wing Images/Forewings/Images (w: Numbers)/071.tif
- __MACOSX/Additional Files 1/Trithemis Wing Images Archive/Trithemis Wing Images/Forewings/Images (w: Numbers)/._071.tif
- Additional Files 1/Trithemis Wing Images Archive/Trithemis Wing Images/Forewings/Images (w: Numbers)/059.tif
- __MACOSX/Additional Files 1/Trithemis Wing Images Archive/Trithemis Wing Images/Forewings/Images (w: Numbers)/._059.tif
- Additional Files 1/Trithemis Wing Images Archive/Trithemis Wing Images/Forewings/Images (w: Numbers)/267.tif
- __MACOSX/Additional Files 1/Trithemis Wing Images Archive/Trithemis Wing Images/Forewings/Images (w: Numbers)/._267.tif
- Additional Files 1/Trithemis Wing Images Archive/Trithemis Wing Images/Forewings/Images (w: Numbers)/273.tif
- __MACOSX/Additional Files 1/Trithemis Wing Images Archive/Trithemis Wing Images/Forewings/Images (w: Numbers)/._273.tif
- Additional Files 1/Trithemis Wing Images Archive/Trithemis Wing Images/Forewings/Images (w: Numbers)/272.tif
- __MACOSX/Additional Files 1/Trithemis Wing Images Archive/Trithemis Wing Images/Forewings/Images (w: Numbers)/._272.tif
- Additional Files 1/Trithemis Wing Images Archive/Trithemis Wing Images/Forewings/Images (w: Numbers)/266.tif
- __MACOSX/Additional Files 1/Trithemis Wing Images Archive/Trithemis Wing Images/Forewings/Images (w: Numbers)/._266.tif
- Additional Files 1/Trithemis Wing Images Archive/Trithemis Wing Images/Forewings/Images (w: Numbers)/058.tif
- __MACOSX/Additional Files 1/Trithemis Wing Images Archive/Trithemis Wing Images/Forewings/Images (w: Numbers)/._058.tif
- Additional Files 1/Trithemis Wing Images Archive/Trithemis Wing Images/Forewings/Images (w: Numbers)/070.tif
- __MACOSX/Additional Files 1/Trithemis Wing Images Archive/Trithemis Wing Images/Forewings/Images (w: Numbers)/._070.tif
- Additional Files 1/Trithemis Wing Images Archive/Trithemis Wing Images/Forewings/Images (w: Numbers)/064.tif
- __MACOSX/Additional Files 1/Trithemis Wing Images Archive/Trithemis Wing Images/Forewings/Images (w: Numbers)/._064.tif
- Additional Files 1/Trithemis Wing Images Archive/Trithemis Wing Images/Forewings/Images (w: Numbers)/138.tif
- __MACOSX/Additional Files 1/Trithemis Wing Images Archive/Trithemis Wing Images/Forewings/Images (w: Numbers)/._138.tif
- Additional Files 1/Trithemis Wing Images Archive/Trithemis Wing Images/Forewings/Images (w: Numbers)/128.tif
- __MACOSX/Additional Files 1/Trithemis Wing Images Archive/Trithemis Wing Images/Forewings/Images (w: Numbers)/._128.tif
- Additional Files 1/Trithemis Wing Images Archive/Trithemis Wing Images/Forewings/Images (w: Numbers)/100.tif
- __MACOSX/Additional Files 1/Trithemis Wing Images Archive/Trithemis Wing Images/Forewings/Images (w: Numbers)/._100.tif
- Additional Files 1/Trithemis Wing Images Archive/Trithemis Wing Images/Forewings/Images (w: Numbers)/060.tif
- __MACOSX/Additional Files 1/Trithemis Wing Images Archive/Trithemis Wing Images/Forewings/Images (w: Numbers)/._060.tif
- Additional Files 1/Trithemis Wing Images Archive/Trithemis Wing Images/Forewings/Images (w: Numbers)/074.tif
- __MACOSX/Additional Files 1/Trithemis Wing Images Archive/Trithemis Wing Images/Forewings/Images (w: Numbers)/._074.tif
- Additional Files 1/Trithemis Wing Images Archive/Trithemis Wing Images/Forewings/Images (w: Numbers)/.DS_Store
- __MACOSX/Additional Files 1/Trithemis Wing Images Archive/Trithemis Wing Images/Forewings/Images (w: Numbers)/._.DS_Store
- Additional Files 1/Trithemis Wing Images Archive/Trithemis Wing Images/Forewings/Images (w: Numbers)/262.tif
- __MACOSX/Additional Files 1/Trithemis Wing Images Archive/Trithemis Wing Images/Forewings/Images (w: Numbers)/._262.tif
- Additional Files 1/Trithemis Wing Images Archive/Trithemis Wing Images/Forewings/Images (w: Numbers)/276.tif
- __MACOSX/Additional Files 1/Trithemis Wing Images Archive/Trithemis Wing Images/Forewings/Images (w: Numbers)/._276.tif
- Additional Files 1/Trithemis Wing Images Archive/Trithemis Wing Images/Forewings/Images (w: Numbers)/277.tif
- __MACOSX/Additional Files 1/Trithemis Wing Images Archive/Trithemis Wing Images/Forewings/Images (w: Numbers)/._277.tif
- Additional Files 1/Trithemis Wing Images Archive/Trithemis Wing Images/Forewings/Images (w: Numbers)/263.tif
- __MACOSX/Additional Files 1/Trithemis Wing Images Archive/Trithemis Wing Images/Forewings/Images (w: Numbers)/._263.tif
- Additional Files 1/Trithemis Wing Images Archive/Trithemis Wing Images/Forewings/Images (w: Numbers)/075.tif
- __MACOSX/Additional Files 1/Trithemis Wing Images Archive/Trithemis Wing Images/Forewings/Images (w: Numbers)/._075.tif
- Additional Files 1/Trithemis Wing Images Archive/Trithemis Wing Images/Forewings/Images (w: Numbers)/061.tif
- __MACOSX/Additional Files 1/Trithemis Wing Images Archive/Trithemis Wing Images/Forewings/Images (w: Numbers)/._061.tif
- Additional Files 1/Trithemis Wing Images Archive/Trithemis Wing Images/Forewings/Images (w: Numbers)/129.tif
- __MACOSX/Additional Files 1/Trithemis Wing Images Archive/Trithemis Wing Images/Forewings/Images (w: Numbers)/._129.tif
- Additional Files 1/Trithemis Wing Images Archive/Trithemis Wing Images/Forewings/Images (w: Numbers)/077.tif
- __MACOSX/Additional Files 1/Trithemis Wing Images Archive/Trithemis Wing Images/Forewings/Images (w: Numbers)/._077.tif
- Additional Files 1/Trithemis Wing Images Archive/Trithemis Wing Images/Forewings/Images (w: Numbers)/063.tif
- __MACOSX/Additional Files 1/Trithemis Wing Images Archive/Trithemis Wing Images/Forewings/Images (w: Numbers)/._063.tif
- Additional Files 1/Trithemis Wing Images Archive/Trithemis Wing Images/Forewings/Images (w: Numbers)/249.tif
- __MACOSX/Additional Files 1/Trithemis Wing Images Archive/Trithemis Wing Images/Forewings/Images (w: Numbers)/._249.tif
- Additional Files 1/Trithemis Wing Images Archive/Trithemis Wing Images/Forewings/Images (w: Numbers)/275.tif
- __MACOSX/Additional Files 1/Trithemis Wing Images Archive/Trithemis Wing Images/Forewings/Images (w: Numbers)/._275.tif
- Additional Files 1/Trithemis Wing Images Archive/Trithemis Wing Images/Forewings/Images (w: Numbers)/261.tif
- __MACOSX/Additional Files 1/Trithemis Wing Images Archive/Trithemis Wing Images/Forewings/Images (w: Numbers)/._261.tif
- Additional Files 1/Trithemis Wing Images Archive/Trithemis Wing Images/Forewings/Images (w: Numbers)/260.tif
- __MACOSX/Additional Files 1/Trithemis Wing Images Archive/Trithemis Wing Images/Forewings/Images (w: Numbers)/._260.tif
- Additional Files 1/Trithemis Wing Images Archive/Trithemis Wing Images/Forewings/Images (w: Numbers)/274.tif
- __MACOSX/Additional Files 1/Trithemis Wing Images Archive/Trithemis Wing Images/Forewings/Images (w: Numbers)/._274.tif
- Additional Files 1/Trithemis Wing Images Archive/Trithemis Wing Images/Forewings/Images (w: Numbers)/248.tif
- __MACOSX/Additional Files 1/Trithemis Wing Images Archive/Trithemis Wing Images/Forewings/Images (w: Numbers)/._248.tif
- Additional Files 1/Trithemis Wing Images Archive/Trithemis Wing Images/Forewings/Images (w: Numbers)/089.tif
- __MACOSX/Additional Files 1/Trithemis Wing Images Archive/Trithemis Wing Images/Forewings/Images (w: Numbers)/._089.tif
- Additional Files 1/Trithemis Wing Images Archive/Trithemis Wing Images/Forewings/Images (w: Numbers)/062.tif
- __MACOSX/Additional Files 1/Trithemis Wing Images Archive/Trithemis Wing Images/Forewings/Images (w: Numbers)/._062.tif
- Additional Files 1/Trithemis Wing Images Archive/Trithemis Wing Images/Forewings/Images (w: Numbers)/076.tif
- __MACOSX/Additional Files 1/Trithemis Wing Images Archive/Trithemis Wing Images/Forewings/Images (w: Numbers)/._076.tif
- Additional Files 1/Trithemis Wing Images Archive/Trithemis Wing Images/Forewings/Images (w: Numbers)/165.tif
- __MACOSX/Additional Files 1/Trithemis Wing Images Archive/Trithemis Wing Images/Forewings/Images (w: Numbers)/._165.tif
- Additional Files 1/Trithemis Wing Images Archive/Trithemis Wing Images/Forewings/Images (w: Numbers)/171.tif
- __MACOSX/Additional Files 1/Trithemis Wing Images Archive/Trithemis Wing Images/Forewings/Images (w: Numbers)/._171.tif
- Additional Files 1/Trithemis Wing Images Archive/Trithemis Wing Images/Forewings/Images (w: Numbers)/159.tif
- __MACOSX/Additional Files 1/Trithemis Wing Images Archive/Trithemis Wing Images/Forewings/Images (w: Numbers)/._159.tif
- Additional Files 1/Trithemis Wing Images Archive/Trithemis Wing Images/Forewings/Images (w: Numbers)/011.tif
- __MACOSX/Additional Files 1/Trithemis Wing Images Archive/Trithemis Wing Images/Forewings/Images (w: Numbers)/._011.tif
- Additional Files 1/Trithemis Wing Images Archive/Trithemis Wing Images/Forewings/Images (w: Numbers)/005.tif
- __MACOSX/Additional Files 1/Trithemis Wing Images Archive/Trithemis Wing Images/Forewings/Images (w: Numbers)/._005.tif
- Additional Files 1/Trithemis Wing Images Archive/Trithemis Wing Images/Forewings/Images (w: Numbers)/039.tif
- __MACOSX/Additional Files 1/Trithemis Wing Images Archive/Trithemis Wing Images/Forewings/Images (w: Numbers)/._039.tif
- Additional Files 1/Trithemis Wing Images Archive/Trithemis Wing Images/Forewings/Images (w: Numbers)/207.tif
- __MACOSX/Additional Files 1/Trithemis Wing Images Archive/Trithemis Wing Images/Forewings/Images (w: Numbers)/._207.tif
- Additional Files 1/Trithemis Wing Images Archive/Trithemis Wing Images/Forewings/Images (w: Numbers)/212.tif
- __MACOSX/Additional Files 1/Trithemis Wing Images Archive/Trithemis Wing Images/Forewings/Images (w: Numbers)/._212.tif
- Additional Files 1/Trithemis Wing Images Archive/Trithemis Wing Images/Forewings/Images (w: Numbers)/038.tif
- __MACOSX/Additional Files 1/Trithemis Wing Images Archive/Trithemis Wing Images/Forewings/Images (w: Numbers)/._038.tif
- Additional Files 1/Trithemis Wing Images Archive/Trithemis Wing Images/Forewings/Images (w: Numbers)/004.tif
- __MACOSX/Additional Files 1/Trithemis Wing Images Archive/Trithemis Wing Images/Forewings/Images (w: Numbers)/._004.tif
- Additional Files 1/Trithemis Wing Images Archive/Trithemis Wing Images/Forewings/Images (w: Numbers)/010.tif
- __MACOSX/Additional Files 1/Trithemis Wing Images Archive/Trithemis Wing Images/Forewings/Images (w: Numbers)/._010.tif
- Additional Files 1/Trithemis Wing Images Archive/Trithemis Wing Images/Forewings/Images (w: Numbers)/158.tif
- __MACOSX/Additional Files 1/Trithemis Wing Images Archive/Trithemis Wing Images/Forewings/Images (w: Numbers)/._158.tif
- Additional Files 1/Trithemis Wing Images Archive/Trithemis Wing Images/Forewings/Images (w: Numbers)/170.tif
- __MACOSX/Additional Files 1/Trithemis Wing Images Archive/Trithemis Wing Images/Forewings/Images (w: Numbers)/._170.tif
- Additional Files 1/Trithemis Wing Images Archive/Trithemis Wing Images/Forewings/Images (w: Numbers)/164.tif
- __MACOSX/Additional Files 1/Trithemis Wing Images Archive/Trithemis Wing Images/Forewings/Images (w: Numbers)/._164.tif
- Additional Files 1/Trithemis Wing Images Archive/Trithemis Wing Images/Forewings/Images (w: Numbers)/172.tif
- __MACOSX/Additional Files 1/Trithemis Wing Images Archive/Trithemis Wing Images/Forewings/Images (w: Numbers)/._172.tif
- Additional Files 1/Trithemis Wing Images Archive/Trithemis Wing Images/Forewings/Images (w: Numbers)/166.tif
- __MACOSX/Additional Files 1/Trithemis Wing Images Archive/Trithemis Wing Images/Forewings/Images (w: Numbers)/._166.tif
- Additional Files 1/Trithemis Wing Images Archive/Trithemis Wing Images/Forewings/Images (w: Numbers)/199.tif
- __MACOSX/Additional Files 1/Trithemis Wing Images Archive/Trithemis Wing Images/Forewings/Images (w: Numbers)/._199.tif
- Additional Files 1/Trithemis Wing Images Archive/Trithemis Wing Images/Forewings/Images (w: Numbers)/006.tif
- __MACOSX/Additional Files 1/Trithemis Wing Images Archive/Trithemis Wing Images/Forewings/Images (w: Numbers)/._006.tif
- Additional Files 1/Trithemis Wing Images Archive/Trithemis Wing Images/Forewings/Images (w: Numbers)/012.tif
- __MACOSX/Additional Files 1/Trithemis Wing Images Archive/Trithemis Wing Images/Forewings/Images (w: Numbers)/._012.tif
- Additional Files 1/Trithemis Wing Images Archive/Trithemis Wing Images/Forewings/Images (w: Numbers)/204.tif
- __MACOSX/Additional Files 1/Trithemis Wing Images Archive/Trithemis Wing Images/Forewings/Images (w: Numbers)/._204.tif
- Additional Files 1/Trithemis Wing Images Archive/Trithemis Wing Images/Forewings/Images (w: Numbers)/210.tif
- __MACOSX/Additional Files 1/Trithemis Wing Images Archive/Trithemis Wing Images/Forewings/Images (w: Numbers)/._210.tif
- Additional Files 1/Trithemis Wing Images Archive/Trithemis Wing Images/Forewings/Images (w: Numbers)/238.tif
- __MACOSX/Additional Files 1/Trithemis Wing Images Archive/Trithemis Wing Images/Forewings/Images (w: Numbers)/._238.tif
- Additional Files 1/Trithemis Wing Images Archive/Trithemis Wing Images/Forewings/Images (w: Numbers)/239.tif
- __MACOSX/Additional Files 1/Trithemis Wing Images Archive/Trithemis Wing Images/Forewings/Images (w: Numbers)/._239.tif
- Additional Files 1/Trithemis Wing Images Archive/Trithemis Wing Images/Forewings/Images (w: Numbers)/205.tif
- __MACOSX/Additional Files 1/Trithemis Wing Images Archive/Trithemis Wing Images/Forewings/Images (w: Numbers)/._205.tif
- Additional Files 1/Trithemis Wing Images Archive/Trithemis Wing Images/Forewings/Images (w: Numbers)/013.tif
- __MACOSX/Additional Files 1/Trithemis Wing Images Archive/Trithemis Wing Images/Forewings/Images (w: Numbers)/._013.tif
- Additional Files 1/Trithemis Wing Images Archive/Trithemis Wing Images/Forewings/Images (w: Numbers)/007.tif
- __MACOSX/Additional Files 1/Trithemis Wing Images Archive/Trithemis Wing Images/Forewings/Images (w: Numbers)/._007.tif
- Additional Files 1/Trithemis Wing Images Archive/Trithemis Wing Images/Forewings/Images (w: Numbers)/198.tif
- __MACOSX/Additional Files 1/Trithemis Wing Images Archive/Trithemis Wing Images/Forewings/Images (w: Numbers)/._198.tif
- Additional Files 1/Trithemis Wing Images Archive/Trithemis Wing Images/Forewings/Images (w: Numbers)/167.tif
- __MACOSX/Additional Files 1/Trithemis Wing Images Archive/Trithemis Wing Images/Forewings/Images (w: Numbers)/._167.tif
- Additional Files 1/Trithemis Wing Images Archive/Trithemis Wing Images/Forewings/Images (w: Numbers)/173.tif
- __MACOSX/Additional Files 1/Trithemis Wing Images Archive/Trithemis Wing Images/Forewings/Images (w: Numbers)/._173.tif
- Additional Files 1/Trithemis Wing Images Archive/Trithemis Wing Images/Forewings/Images (w: Numbers)/163.tif
- __MACOSX/Additional Files 1/Trithemis Wing Images Archive/Trithemis Wing Images/Forewings/Images (w: Numbers)/._163.tif
- Additional Files 1/Trithemis Wing Images Archive/Trithemis Wing Images/Forewings/Images (w: Numbers)/188.tif
- __MACOSX/Additional Files 1/Trithemis Wing Images Archive/Trithemis Wing Images/Forewings/Images (w: Numbers)/._188.tif
- Additional Files 1/Trithemis Wing Images Archive/Trithemis Wing Images/Forewings/Images (w: Numbers)/003.tif
- __MACOSX/Additional Files 1/Trithemis Wing Images Archive/Trithemis Wing Images/Forewings/Images (w: Numbers)/._003.tif
- Additional Files 1/Trithemis Wing Images Archive/Trithemis Wing Images/Forewings/Images (w: Numbers)/017.tif
- __MACOSX/Additional Files 1/Trithemis Wing Images Archive/Trithemis Wing Images/Forewings/Images (w: Numbers)/._017.tif
- Additional Files 1/Trithemis Wing Images Archive/Trithemis Wing Images/Forewings/Images (w: Numbers)/201.tif
- __MACOSX/Additional Files 1/Trithemis Wing Images Archive/Trithemis Wing Images/Forewings/Images (w: Numbers)/._201.tif
- Additional Files 1/Trithemis Wing Images Archive/Trithemis Wing Images/Forewings/Images (w: Numbers)/215.tif
- __MACOSX/Additional Files 1/Trithemis Wing Images Archive/Trithemis Wing Images/Forewings/Images (w: Numbers)/._215.tif
- Additional Files 1/Trithemis Wing Images Archive/Trithemis Wing Images/Forewings/Images (w: Numbers)/200.tif
- __MACOSX/Additional Files 1/Trithemis Wing Images Archive/Trithemis Wing Images/Forewings/Images (w: Numbers)/._200.tif
- Additional Files 1/Trithemis Wing Images Archive/Trithemis Wing Images/Forewings/Images (w: Numbers)/016.tif
- __MACOSX/Additional Files 1/Trithemis Wing Images Archive/Trithemis Wing Images/Forewings/Images (w: Numbers)/._016.tif
- Additional Files 1/Trithemis Wing Images Archive/Trithemis Wing Images/Forewings/Images (w: Numbers)/002.tif
- __MACOSX/Additional Files 1/Trithemis Wing Images Archive/Trithemis Wing Images/Forewings/Images (w: Numbers)/._002.tif
- Additional Files 1/Trithemis Wing Images Archive/Trithemis Wing Images/Forewings/Images (w: Numbers)/189.tif
- __MACOSX/Additional Files 1/Trithemis Wing Images Archive/Trithemis Wing Images/Forewings/Images (w: Numbers)/._189.tif
- Additional Files 1/Trithemis Wing Images Archive/Trithemis Wing Images/Forewings/Images (w: Numbers)/162.tif
- __MACOSX/Additional Files 1/Trithemis Wing Images Archive/Trithemis Wing Images/Forewings/Images (w: Numbers)/._162.tif
- Additional Files 1/Trithemis Wing Images Archive/Trithemis Wing Images/Forewings/Images (w: Numbers)/176.tif
- __MACOSX/Additional Files 1/Trithemis Wing Images Archive/Trithemis Wing Images/Forewings/Images (w: Numbers)/._176.tif
- Additional Files 1/Trithemis Wing Images Archive/Trithemis Wing Images/Forewings/Images (w: Numbers)/160.tif
- __MACOSX/Additional Files 1/Trithemis Wing Images Archive/Trithemis Wing Images/Forewings/Images (w: Numbers)/._160.tif
- Additional Files 1/Trithemis Wing Images Archive/Trithemis Wing Images/Forewings/Images (w: Numbers)/174.tif
- __MACOSX/Additional Files 1/Trithemis Wing Images Archive/Trithemis Wing Images/Forewings/Images (w: Numbers)/._174.tif
- Additional Files 1/Trithemis Wing Images Archive/Trithemis Wing Images/Forewings/Images (w: Numbers)/028.tif
- __MACOSX/Additional Files 1/Trithemis Wing Images Archive/Trithemis Wing Images/Forewings/Images (w: Numbers)/._028.tif
- Additional Files 1/Trithemis Wing Images Archive/Trithemis Wing Images/Forewings/Images (w: Numbers)/014.tif
- __MACOSX/Additional Files 1/Trithemis Wing Images Archive/Trithemis Wing Images/Forewings/Images (w: Numbers)/._014.tif
- Additional Files 1/Trithemis Wing Images Archive/Trithemis Wing Images/Forewings/Images (w: Numbers)/202.tif
- __MACOSX/Additional Files 1/Trithemis Wing Images Archive/Trithemis Wing Images/Forewings/Images (w: Numbers)/._202.tif
- Additional Files 1/Trithemis Wing Images Archive/Trithemis Wing Images/Forewings/Images (w: Numbers)/203.tif
- __MACOSX/Additional Files 1/Trithemis Wing Images Archive/Trithemis Wing Images/Forewings/Images (w: Numbers)/._203.tif
- Additional Files 1/Trithemis Wing Images Archive/Trithemis Wing Images/Forewings/Images (w: Numbers)/217.tif
- __MACOSX/Additional Files 1/Trithemis Wing Images Archive/Trithemis Wing Images/Forewings/Images (w: Numbers)/._217.tif
- Additional Files 1/Trithemis Wing Images Archive/Trithemis Wing Images/Forewings/Images (w: Numbers)/001.tif
- __MACOSX/Additional Files 1/Trithemis Wing Images Archive/Trithemis Wing Images/Forewings/Images (w: Numbers)/._001.tif
- Additional Files 1/Trithemis Wing Images Archive/Trithemis Wing Images/Forewings/Images (w: Numbers)/015.tif
- __MACOSX/Additional Files 1/Trithemis Wing Images Archive/Trithemis Wing Images/Forewings/Images (w: Numbers)/._015.tif
- Additional Files 1/Trithemis Wing Images Archive/Trithemis Wing Images/Forewings/Images (w: Numbers)/029.tif
- __MACOSX/Additional Files 1/Trithemis Wing Images Archive/Trithemis Wing Images/Forewings/Images (w: Numbers)/._029.tif
- Additional Files 1/Trithemis Wing Images Archive/Trithemis Wing Images/Forewings/Images (w: Numbers)/175.tif
- __MACOSX/Additional Files 1/Trithemis Wing Images Archive/Trithemis Wing Images/Forewings/Images (w: Numbers)/._175.tif
- Additional Files 1/Trithemis Wing Images Archive/Trithemis Wing Images/Forewings/Images (w: Numbers)/161.tif
- __MACOSX/Additional Files 1/Trithemis Wing Images Archive/Trithemis Wing Images/Forewings/Images (w: Numbers)/._161.tif
- Additional Files 1/Trithemis Wing Images Archive/Trithemis Wing Images/Forewings/Images (w: Numbers)/149.tif
- __MACOSX/Additional Files 1/Trithemis Wing Images Archive/Trithemis Wing Images/Forewings/Images (w: Numbers)/._149.tif
- Additional Files 1/Trithemis Wing Images Archive/Trithemis Wing Images/Forewings/Images (w: Numbers)/187.tif
- __MACOSX/Additional Files 1/Trithemis Wing Images Archive/Trithemis Wing Images/Forewings/Images (w: Numbers)/._187.tif
- Additional Files 1/Trithemis Wing Images Archive/Trithemis Wing Images/Forewings/Images (w: Numbers)/193.tif
- __MACOSX/Additional Files 1/Trithemis Wing Images Archive/Trithemis Wing Images/Forewings/Images (w: Numbers)/._193.tif
- Additional Files 1/Trithemis Wing Images Archive/Trithemis Wing Images/Forewings/Images (w: Numbers)/030.tif
- __MACOSX/Additional Files 1/Trithemis Wing Images Archive/Trithemis Wing Images/Forewings/Images (w: Numbers)/._030.tif
- Additional Files 1/Trithemis Wing Images Archive/Trithemis Wing Images/Forewings/Images (w: Numbers)/024.tif
- __MACOSX/Additional Files 1/Trithemis Wing Images Archive/Trithemis Wing Images/Forewings/Images (w: Numbers)/._024.tif
- Additional Files 1/Trithemis Wing Images Archive/Trithemis Wing Images/Forewings/Images (w: Numbers)/018.tif
- __MACOSX/Additional Files 1/Trithemis Wing Images Archive/Trithemis Wing Images/Forewings/Images (w: Numbers)/._018.tif
- Additional Files 1/Trithemis Wing Images Archive/Trithemis Wing Images/Forewings/Images (w: Numbers)/232.tif
- __MACOSX/Additional Files 1/Trithemis Wing Images Archive/Trithemis Wing Images/Forewings/Images (w: Numbers)/._232.tif
- Additional Files 1/Trithemis Wing Images Archive/Trithemis Wing Images/Forewings/Images (w: Numbers)/233.tif
- __MACOSX/Additional Files 1/Trithemis Wing Images Archive/Trithemis Wing Images/Forewings/Images (w: Numbers)/._233.tif
- Additional Files 1/Trithemis Wing Images Archive/Trithemis Wing Images/Forewings/Images (w: Numbers)/019.tif
- __MACOSX/Additional Files 1/Trithemis Wing Images Archive/Trithemis Wing Images/Forewings/Images (w: Numbers)/._019.tif
- Additional Files 1/Trithemis Wing Images Archive/Trithemis Wing Images/Forewings/Images (w: Numbers)/025.tif
- __MACOSX/Additional Files 1/Trithemis Wing Images Archive/Trithemis Wing Images/Forewings/Images (w: Numbers)/._025.tif
- Additional Files 1/Trithemis Wing Images Archive/Trithemis Wing Images/Forewings/Images (w: Numbers)/031.tif
- __MACOSX/Additional Files 1/Trithemis Wing Images Archive/Trithemis Wing Images/Forewings/Images (w: Numbers)/._031.tif
- Additional Files 1/Trithemis Wing Images Archive/Trithemis Wing Images/Forewings/Images (w: Numbers)/192.tif
- __MACOSX/Additional Files 1/Trithemis Wing Images Archive/Trithemis Wing Images/Forewings/Images (w: Numbers)/._192.tif
- Additional Files 1/Trithemis Wing Images Archive/Trithemis Wing Images/Forewings/Images (w: Numbers)/186.tif
- __MACOSX/Additional Files 1/Trithemis Wing Images Archive/Trithemis Wing Images/Forewings/Images (w: Numbers)/._186.tif
- Additional Files 1/Trithemis Wing Images Archive/Trithemis Wing Images/Forewings/Images (w: Numbers)/147.tif
- __MACOSX/Additional Files 1/Trithemis Wing Images Archive/Trithemis Wing Images/Forewings/Images (w: Numbers)/._147.tif
- Additional Files 1/Trithemis Wing Images Archive/Trithemis Wing Images/Forewings/Images (w: Numbers)/190.tif
- __MACOSX/Additional Files 1/Trithemis Wing Images Archive/Trithemis Wing Images/Forewings/Images (w: Numbers)/._190.tif
- Additional Files 1/Trithemis Wing Images Archive/Trithemis Wing Images/Forewings/Images (w: Numbers)/184.tif
- __MACOSX/Additional Files 1/Trithemis Wing Images Archive/Trithemis Wing Images/Forewings/Images (w: Numbers)/._184.tif
- Additional Files 1/Trithemis Wing Images Archive/Trithemis Wing Images/Forewings/Images (w: Numbers)/027.tif
- __MACOSX/Additional Files 1/Trithemis Wing Images Archive/Trithemis Wing Images/Forewings/Images (w: Numbers)/._027.tif
- Additional Files 1/Trithemis Wing Images Archive/Trithemis Wing Images/Forewings/Images (w: Numbers)/033.tif
- __MACOSX/Additional Files 1/Trithemis Wing Images Archive/Trithemis Wing Images/Forewings/Images (w: Numbers)/._033.tif
- Additional Files 1/Trithemis Wing Images Archive/Trithemis Wing Images/Forewings/Images (w: Numbers)/231.tif
- __MACOSX/Additional Files 1/Trithemis Wing Images Archive/Trithemis Wing Images/Forewings/Images (w: Numbers)/._231.tif
- Additional Files 1/Trithemis Wing Images Archive/Trithemis Wing Images/Forewings/Images (w: Numbers)/219.tif
- __MACOSX/Additional Files 1/Trithemis Wing Images Archive/Trithemis Wing Images/Forewings/Images (w: Numbers)/._219.tif
- Additional Files 1/Trithemis Wing Images Archive/Trithemis Wing Images/Forewings/Images (w: Numbers)/218.tif
- __MACOSX/Additional Files 1/Trithemis Wing Images Archive/Trithemis Wing Images/Forewings/Images (w: Numbers)/._218.tif
- Additional Files 1/Trithemis Wing Images Archive/Trithemis Wing Images/Forewings/Images (w: Numbers)/230.tif
- __MACOSX/Additional Files 1/Trithemis Wing Images Archive/Trithemis Wing Images/Forewings/Images (w: Numbers)/._230.tif
- Additional Files 1/Trithemis Wing Images Archive/Trithemis Wing Images/Forewings/Images (w: Numbers)/032.tif
- __MACOSX/Additional Files 1/Trithemis Wing Images Archive/Trithemis Wing Images/Forewings/Images (w: Numbers)/._032.tif
- Additional Files 1/Trithemis Wing Images Archive/Trithemis Wing Images/Forewings/Images (w: Numbers)/026.tif
- __MACOSX/Additional Files 1/Trithemis Wing Images Archive/Trithemis Wing Images/Forewings/Images (w: Numbers)/._026.tif
- Additional Files 1/Trithemis Wing Images Archive/Trithemis Wing Images/Forewings/Images (w: Numbers)/185.tif
- __MACOSX/Additional Files 1/Trithemis Wing Images Archive/Trithemis Wing Images/Forewings/Images (w: Numbers)/._185.tif
- Additional Files 1/Trithemis Wing Images Archive/Trithemis Wing Images/Forewings/Images (w: Numbers)/191.tif
- __MACOSX/Additional Files 1/Trithemis Wing Images Archive/Trithemis Wing Images/Forewings/Images (w: Numbers)/._191.tif
- Additional Files 1/Trithemis Wing Images Archive/Trithemis Wing Images/Forewings/Images (w: Numbers)/156.tif
- __MACOSX/Additional Files 1/Trithemis Wing Images Archive/Trithemis Wing Images/Forewings/Images (w: Numbers)/._156.tif
- Additional Files 1/Trithemis Wing Images Archive/Trithemis Wing Images/Forewings/Images (w: Numbers)/195.tif
- __MACOSX/Additional Files 1/Trithemis Wing Images Archive/Trithemis Wing Images/Forewings/Images (w: Numbers)/._195.tif
- Additional Files 1/Trithemis Wing Images Archive/Trithemis Wing Images/Forewings/Images (w: Numbers)/181.tif
- __MACOSX/Additional Files 1/Trithemis Wing Images Archive/Trithemis Wing Images/Forewings/Images (w: Numbers)/._181.tif
- Additional Files 1/Trithemis Wing Images Archive/Trithemis Wing Images/Forewings/Images (w: Numbers)/022.tif
- __MACOSX/Additional Files 1/Trithemis Wing Images Archive/Trithemis Wing Images/Forewings/Images (w: Numbers)/._022.tif
- Additional Files 1/Trithemis Wing Images Archive/Trithemis Wing Images/Forewings/Images (w: Numbers)/036.tif
- __MACOSX/Additional Files 1/Trithemis Wing Images Archive/Trithemis Wing Images/Forewings/Images (w: Numbers)/._036.tif
- Additional Files 1/Trithemis Wing Images Archive/Trithemis Wing Images/Forewings/Images (w: Numbers)/234.tif
- __MACOSX/Additional Files 1/Trithemis Wing Images Archive/Trithemis Wing Images/Forewings/Images (w: Numbers)/._234.tif
- Additional Files 1/Trithemis Wing Images Archive/Trithemis Wing Images/Forewings/Images (w: Numbers)/235.tif
- __MACOSX/Additional Files 1/Trithemis Wing Images Archive/Trithemis Wing Images/Forewings/Images (w: Numbers)/._235.tif
- Additional Files 1/Trithemis Wing Images Archive/Trithemis Wing Images/Forewings/Images (w: Numbers)/037.tif
- __MACOSX/Additional Files 1/Trithemis Wing Images Archive/Trithemis Wing Images/Forewings/Images (w: Numbers)/._037.tif
- Additional Files 1/Trithemis Wing Images Archive/Trithemis Wing Images/Forewings/Images (w: Numbers)/023.tif
- __MACOSX/Additional Files 1/Trithemis Wing Images Archive/Trithemis Wing Images/Forewings/Images (w: Numbers)/._023.tif
- Additional Files 1/Trithemis Wing Images Archive/Trithemis Wing Images/Forewings/Images (w: Numbers)/194.tif
- __MACOSX/Additional Files 1/Trithemis Wing Images Archive/Trithemis Wing Images/Forewings/Images (w: Numbers)/._194.tif
- Additional Files 1/Trithemis Wing Images Archive/Trithemis Wing Images/Forewings/Images (w: Numbers)/143.tif
- __MACOSX/Additional Files 1/Trithemis Wing Images Archive/Trithemis Wing Images/Forewings/Images (w: Numbers)/._143.tif
- Additional Files 1/Trithemis Wing Images Archive/Trithemis Wing Images/Forewings/Images (w: Numbers)/169.tif
- __MACOSX/Additional Files 1/Trithemis Wing Images Archive/Trithemis Wing Images/Forewings/Images (w: Numbers)/._169.tif
- Additional Files 1/Trithemis Wing Images Archive/Trithemis Wing Images/Forewings/Images (w: Numbers)/141.tif
- __MACOSX/Additional Files 1/Trithemis Wing Images Archive/Trithemis Wing Images/Forewings/Images (w: Numbers)/._141.tif
- Additional Files 1/Trithemis Wing Images Archive/Trithemis Wing Images/Forewings/Images (w: Numbers)/155.tif
[truncated: 1,532 more entries]
