# Supplementary material for: What you sample is what you get: ecomorphological variation in Trithemis (Odonata, Libellulidae) dragonfly wings reconsidered
Source: BMC Ecol Evol. 2022 Apr 11;22:43. doi: 10.1186/s12862-022-01978-y (PMC8996507; doi:10.1186/s12862-022-01978-y)
Supplement: Supplementary file 1 — Additional file 1: Trithemis wing images archive. [file 12862_2022_1978_MOESM1_ESM.zip › Additional Files 1/Trithemis Wing Images Archive/Trithemis Image Inventory.xlsx]

## Sheet: Sheet 1 - Trithemis (Culled Dat
Trithemis (Culled Dataset)
Image No	Forewings	Hindwings	Image Name	Species Name	Landscape	Water Body	Combined
1	✔︎	✔︎	Trithemis aenea (209-4-10)	Trithemis aenea	Forested	Running	Running-Forested
2	✔︎	✔︎	Trithemis aenea (209-4-11)	Trithemis aenea	Forested	Running	Running-Forested
3	✔︎	✔︎	Trithemis aenea (209-4-12)	Trithemis aenea	Forested	Running	Running-Forested
4	✔︎	✔︎	Trithemis aenea (209-4-13)	Trithemis aenea	Forested	Running	Running-Forested
5		✔︎	Trithemis falconis (214-3-02)	Trithemis aequalis	Open	Running	Running-Open
6			Trithemis falconis (214-3-03)	Trithemis aequalis	Open	Running	Running-Open
7			Trithemis falconis (214-3-04)	Trithemis aequalis	Open	Running	Running-Open
8	✔︎	✔︎	Trithemis annulata (209-5-03)	Trithemis annulata	Open	Standing	Standing-Open
9	✔︎	✔︎	Trithemis annulata (209-5-04)	Trithemis annulata	Open	Standing	Standing-Open
10	✔︎	✔︎	Trithemis annulata (209-5-05)	Trithemis annulata	Open	Standing	Standing-Open
11	✔︎	✔︎	Trithemis annulata (209-5-08)	Trithemis annulata	Open	Standing	Standing-Open
12	✔︎	✔︎	Trithemis annulata (209-5-09)	Trithemis annulata	Open	Standing	Standing-Open
13	✔︎	✔︎	Trithemis annulata (209-6-01)	Trithemis annulata	Open	Standing	Standing-Open
14	✔︎	✔︎	Trithemis annulata (209-6-02)	Trithemis annulata	Open	Standing	Standing-Open
15	✔︎	✔︎	Trithemis annulata (209-6-03)	Trithemis annulata	Open	Standing	Standing-Open
16	✔︎	✔︎	Trithemis annulata (209-6-04)	Trithemis annulata	Open	Standing	Standing-Open
17	✔︎	✔︎	Trithemis annulata (209-6-08)	Trithemis annulata	Open	Standing	Standing-Open
18			Trithemis haematina (211-2-02)	Trithemis annulata	Open	Standing	Standing-Open
19			Trithemis haematina (211-2-03)	Trithemis annulata	Open	Standing	Standing-Open
20		✔︎	Trithemis haematina (211-2-05)	Trithemis annulata	Open	Standing	Standing-Open
21	✔︎		Trithemis haematina (211-2-08)	Trithemis annulata	Open	Standing	Standing-Open
22			Trithemis haematina (211-3-01)	Trithemis annulata	Open	Standing	Standing-Open
23	✔︎	✔︎	Trithemis haematina (211-3-02)	Trithemis annulata	Open	Standing	Standing-Open
24			Trithemis haematina (211-3-03)	Trithemis annulata	Open	Standing	Standing-Open
25			Trithemis haematina (211-3-05)	Trithemis annulata	Open	Standing	Standing-Open
26		✔︎	Trithemis haematina (211-3-06)	Trithemis annulata	Open	Standing	Standing-Open
27			Trithemis haematina (211-3-07)	Trithemis annulata	Open	Standing	Standing-Open
28	✔︎	✔︎	Trithemis arteriosa (207-1-04)	Trithemis arteriosa	Open	Standing	Standing-Open
29	✔︎	✔︎	Trithemis arteriosa (207-1-05)	Trithemis arteriosa	Open	Standing	Standing-Open
30	✔︎	✔︎	Trithemis arteriosa (207-1-07)	Trithemis arteriosa	Open	Standing	Standing-Open
31	✔︎	✔︎	Trithemis arteriosa (207-2-02)	Trithemis arteriosa	Open	Standing	Standing-Open
32	✔︎	✔︎	Trithemis arteriosa (207-2-08)	Trithemis arteriosa	Open	Standing	Standing-Open
33	✔︎	✔︎	Trithemis arteriosa (207-3-03)	Trithemis arteriosa	Open	Standing	Standing-Open
34	✔︎	✔︎	Trithemis arteriosa (207-3-04)	Trithemis arteriosa	Open	Standing	Standing-Open
35	✔︎	✔︎	Trithemis arteriosa (207-3-06)	Trithemis arteriosa	Open	Standing	Standing-Open
36	✔︎	✔︎	Trithemis arteriosa (207-3-08)	Trithemis arteriosa	Open	Standing	Standing-Open
37	✔︎	✔︎	Trithemis arteriosa (unlocated 1)	Trithemis arteriosa	Open	Standing	Standing-Open
38	✔︎	✔︎	Trithemis aurora (211-4-01)	Trithemis aurora	Forested	Standing	Standing-Forested
39	✔︎	✔︎	Trithemis aurora (211-4-02)	Trithemis aurora	Forested	Standing	Standing-Forested
40	✔︎	✔︎	Trithemis aurora (211-4-03)	Trithemis aurora	Forested	Standing	Standing-Forested
41	✔︎	✔︎	Trithemis aurora (211-4-04)	Trithemis aurora	Forested	Standing	Standing-Forested
42	✔︎	✔︎	Trithemis aurora (211-4-05)	Trithemis aurora	Forested	Standing	Standing-Forested
43	✔︎	✔︎	Trithemis aurora (211-4-06)	Trithemis aurora	Forested	Standing	Standing-Forested
44	✔︎	✔︎	Trithemis aurora (211-4-07)	Trithemis aurora	Forested	Standing	Standing-Forested
45	✔︎	✔︎	Trithemis aurora (211-4-08)	Trithemis aurora	Forested	Standing	Standing-Forested
46	✔︎	✔︎	Trithemis aurora (211-6-01)	Trithemis aurora	Forested	Standing	Standing-Forested
47	✔︎	✔︎	Trithemis aurora (211-6-09)	Trithemis aurora	Forested	Standing	Standing-Forested
48	✔︎	✔︎	Trithemis bredoi (218-6-01)	Trithemis bredoi	Open	Running	Running-Open
49	✔︎	✔︎	Trithemis bredoi (218-6-02)	Trithemis bredoi	Open	Running	Running-Open
50	✔︎	✔︎	Trithemis bredoi (218-6-03)	Trithemis bredoi	Open	Running	Running-Open
51	✔︎	✔︎	Trithemis bredoi (218-6-04)	Trithemis bredoi	Open	Running	Running-Open
52	✔︎	✔︎	Trithemis bredoi (218-6-05)	Trithemis bredoi	Open	Running	Running-Open
53	✔︎	✔︎	Trithemis bredoi (218-6-06)	Trithemis bredoi	Open	Running	Running-Open
54	✔︎	✔︎	Trithemis bredoi (218-6-07)	Trithemis bredoi	Open	Running	Running-Open
55	✔︎	✔︎	Trithemis bredoi (218-6-09)	Trithemis bredoi	Open	Running	Running-Open
56	✔︎	✔︎	Trithemis bredoi (218-6-10)	Trithemis bredoi	Open	Running	Running-Open
57	✔︎	✔︎	Trithemis bredoi (218-6-11)	Trithemis bredoi	Open	Running	Running-Open
58	✔︎	✔︎	Trithemis dichroa (219-3-04)	Trithemis dichroa	Forested	Running	Running-Forested
59			Trithemis dichroa (219-3-05)	Trithemis dichroa	Forested	Running	Running-Forested
60	✔︎	✔︎	Trithemis dichroa (219-3-06)	Trithemis dichroa	Forested	Running	Running-Forested
61			Trithemis dichroa (219-3-09)	Trithemis dichroa	Forested	Running	Running-Forested
62		✔︎	Trithemis dichroa (219-3-10)	Trithemis dichroa	Forested	Running	Running-Forested
63			Trithemis dichroa (219-3-11)	Trithemis dichroa	Forested	Running	Running-Forested
64	✔︎		Trithemis dichroa (219-5-03)	Trithemis dichroa	Forested	Running	Running-Forested
65	✔︎	✔︎	Trithemis dichroa (219-5-05)	Trithemis dichroa	Forested	Running	Running-Forested
66	✔︎		Trithemis dichroa (219-5-08)	Trithemis dichroa	Forested	Running	Running-Forested
67	✔︎	✔︎	Trithemis dichroa (219-5-11)	Trithemis dichroa	Forested	Running	Running-Forested
68	✔︎	✔︎	Trithemis dichroa (219-5-13)	Trithemis dichroa	Forested	Running	Running-Forested
69	✔︎		Trithemis dichroa (219-6-02)	Trithemis dichroa	Forested	Running	Running-Forested
70	✔︎	✔︎	Trithemis dichroa (219-6-03)	Trithemis dichroa	Forested	Running	Running-Forested
71	✔︎	✔︎	Trithemis dichroa (219-6-04)	Trithemis dichroa	Forested	Running	Running-Forested
72	✔︎		Trithemis dichroa (219-6-05)	Trithemis dichroa	Forested	Running	Running-Forested
73	✔︎	✔︎	Trithemis dichroa (219-6-12)	Trithemis dichroa	Forested	Running	Running-Forested
74	✔︎	✔︎	Trithemis donaldsoni (214-5-01)	Trithemis donaldsoni	Open	Running	Running-Open
75	✔︎	✔︎	Trithemis donaldsoni (214-5-02)	Trithemis donaldsoni	Open	Running	Running-Open
76	✔︎	✔︎	Trithemis donaldsoni (214-5-04)	Trithemis donaldsoni	Open	Running	Running-Open
77	✔︎	✔︎	Trithemis donaldsoni (214-5-05)	Trithemis donaldsoni	Open	Running	Running-Open
78			Trithemis donaldsoni (214-6-02)	Trithemis donaldsoni	Open	Running	Running-Open
79	✔︎	✔︎	Trithemis donaldsoni (214-6-03)	Trithemis donaldsoni	Open	Running	Running-Open
80	✔︎	✔︎	Trithemis donaldsoni (214-6-04)	Trithemis donaldsoni	Open	Running	Running-Open
81	✔︎	✔︎	Trithemis donaldsoni (214-6-05)	Trithemis donaldsoni	Open	Running	Running-Open
82	✔︎	✔︎	Trithemis donaldsoni (214-6-06)	Trithemis donaldsoni	Open	Running	Running-Open
83	✔︎	✔︎	Trithemis donaldsoni (214-6-07)	Trithemis donaldsoni	Open	Running	Running-Open
84			Trithemis dorsalis (206-2-03)	Trithemis dorsalis	Forested	Running	Running-Forested
85			Trithemis dorsalis (206-2-04)	Trithemis dorsalis	Forested	Running	Running-Forested
86			Trithemis dorsalis (206-2-05)	Trithemis dorsalis	Forested	Running	Running-Forested
87		✔︎	Trithemis dorsalis (206-2-06)	Trithemis dorsalis	Forested	Running	Running-Forested
88		✔︎	Trithemis dorsalis (206-2-07)	Trithemis dorsalis	Forested	Running	Running-Forested
89		✔︎	Trithemis dorsalis (206-2-08)	Trithemis dorsalis	Forested	Running	Running-Forested
90			Trithemis dorsalis (206-3-01)	Trithemis dorsalis	Forested	Running	Running-Forested
91		✔︎	Trithemis dorsalis (206-5-01)	Trithemis dorsalis	Forested	Running	Running-Forested
92	✔︎		Trithemis dorsalis (206-5-06)	Trithemis dorsalis	Forested	Running	Running-Forested
93		✔︎	Trithemis dorsalis (206-6-06)	Trithemis dorsalis	Forested	Running	Running-Forested
94			Trithemis ellenbeki (216-5-01)	Trithemis ellenbeki	Forested	Running	Running-Forested
95		✔︎	Trithemis ellenbeki (216-5-02)	Trithemis ellenbeki	Forested	Running	Running-Forested
96			Trithemis ellenbeki (216-5-03)	Trithemis ellenbeki	Forested	Running	Running-Forested
97		✔︎	Trithemis ellenbeki (216-5-04)	Trithemis ellenbeki	Forested	Running	Running-Forested
98	✔︎	✔︎	Trithemis ellenbeki (216-5-05)	Trithemis ellenbeki	Forested	Running	Running-Forested
99	✔︎		Trithemis ellenbeki (216-5-06)	Trithemis ellenbeki	Forested	Running	Running-Forested
100	✔︎	✔︎	Trithemis ellenbeki (216-5-07)	Trithemis ellenbeki	Forested	Running	Running-Forested
101			Trithemis ellenbeki (216-5-08)	Trithemis ellenbeki	Forested	Running	Running-Forested
102		✔︎	Trithemis ellenbeki (216-6-02)	Trithemis ellenbeki	Forested	Running	Running-Forested
103	✔︎	✔︎	Trithemis ellenbeki (216-6-03)	Trithemis ellenbeki	Forested	Running	Running-Forested
104			Trithemis ellenbeki (216-6-04)	Trithemis ellenbeki	Forested	Running	Running-Forested
105		✔︎	Trithemis festiva (221-1-01)	Trithemis festiva	Open	Running	Running-Open
106	✔︎	✔︎	Trithemis festiva (221-1-05)	Trithemis festiva	Open	Running	Running-Open
107		✔︎	Trithemis festiva (221-1-06)	Trithemis festiva	Open	Running	Running-Open
108			Trithemis festiva (221-1-07)	Trithemis festiva	Open	Running	Running-Open
109		✔︎	Trithemis festiva (221-1-08)	Trithemis festiva	Open	Running	Running-Open
110		✔︎	Trithemis festiva (221-2-01)	Trithemis festiva	Open	Running	Running-Open
111			Trithemis festiva (221-2-04)	Trithemis festiva	Open	Running	Running-Open
112	✔︎		Trithemis festiva (221-2-07)	Trithemis festiva	Open	Running	Running-Open
113			Trithemis festiva (221-2-09)	Trithemis festiva	Open	Running	Running-Open
114			Trithemis festiva (222-3-01)	Trithemis festiva	Open	Running	Running-Open
115			Trithemis furva (215-3-01)	Trithemis furva	Forested	Running	Running-Forested
116		✔︎	Trithemis furva (215-3-02)	Trithemis furva	Forested	Running	Running-Forested
117			Trithemis furva (215-3-04)	Trithemis furva	Forested	Running	Running-Forested
118	✔︎	✔︎	Trithemis furva (215-3-05)	Trithemis furva	Forested	Running	Running-Forested
119	✔︎	✔︎	Trithemis furva (215-3-06)	Trithemis furva	Forested	Running	Running-Forested
120		✔︎	Trithemis furva (215-3-07)	Trithemis furva	Forested	Running	Running-Forested
121		✔︎	Trithemis furva (215-3-08)	Trithemis furva	Forested	Running	Running-Forested
122			Trithemis furva (215-3-09)	Trithemis furva	Forested	Running	Running-Forested
123	✔︎	✔︎	Trithemis furva (215-4-03)	Trithemis furva	Forested	Running	Running-Forested
124	✔︎	✔︎	Trithemis furva (215-4-04)	Trithemis furva	Forested	Running	Running-Forested
125	✔︎	✔︎	Trithemis furva (215-4-06)	Trithemis furva	Forested	Running	Running-Forested
126	✔︎	✔︎	Trithemis furva (215-4-07)	Trithemis furva	Forested	Running	Running-Forested
127	✔︎	✔︎	Trithemis furva (215-4-09)	Trithemis furva	Forested	Running	Running-Forested
128	✔︎	✔︎	Trithemis furva (215-5-03)	Trithemis furva	Forested	Running	Running-Forested
129	✔︎	✔︎	Trithemis furva (215-5-04)	Trithemis furva	Forested	Running	Running-Forested
130	✔︎	✔︎	Trithemis furva (215-5-07)	Trithemis furva	Forested	Running	Running-Forested
131	✔︎	✔︎	Trithemis furva (215-6-02)	Trithemis furva	Forested	Running	Running-Forested
132	✔︎	✔︎	Trithemis furva (215-6-04)	Trithemis furva	Forested	Running	Running-Forested
133	✔︎	✔︎	Trithemis grouti (217-4-01)	Trithemis grouti	Forested	Running	Running-Forested
134	✔︎	✔︎	Trithemis grouti (217-4-02)	Trithemis grouti	Forested	Running	Running-Forested
135	✔︎	✔︎	Trithemis grouti (217-4-03)	Trithemis grouti	Forested	Running	Running-Forested
136	✔︎	✔︎	Trithemis grouti (217-4-04)	Trithemis grouti	Forested	Running	Running-Forested
137	✔︎	✔︎	Trithemis grouti (217-4-05)	Trithemis grouti	Forested	Running	Running-Forested
138	✔︎	✔︎	Trithemis grouti (217-4-06)	Trithemis grouti	Forested	Running	Running-Forested
139	✔︎	✔︎	Trithemis grouti (217-4-10)	Trithemis grouti	Forested	Running	Running-Forested
140	✔︎	✔︎	Trithemis grouti (217-5-01)	Trithemis grouti	Forested	Running	Running-Forested
141		✔︎	Trithemis grouti (217-5-02)	Trithemis grouti	Forested	Running	Running-Forested
142	✔︎	✔︎	Trithemis grouti (217-5-03)	Trithemis grouti	Forested	Running	Running-Forested
143	✔︎	✔︎	Trithemis hecate (218-1-07)	Trithemis hecate	Open	Standing	Standing-Open
144	✔︎	✔︎	Trithemis hecate (218-1-08)	Trithemis hecate	Open	Standing	Standing-Open
145	✔︎	✔︎	Trithemis hecate (218-6-01)	Trithemis hecate	Open	Standing	Standing-Open
146		✔︎	Trithemis hecate (218-6-02)	Trithemis hecate	Open	Standing	Standing-Open
147	✔︎	✔︎	Trithemis hecate (218-6-03)	Trithemis hecate	Open	Standing	Standing-Open
148	✔︎	✔︎	Trithemis hecate (218-6-04)	Trithemis hecate	Open	Standing	Standing-Open
149	✔︎	✔︎	Trithemis hecate (218-6-05)	Trithemis hecate	Open	Standing	Standing-Open
150	✔︎	✔︎	Trithemis hecate (218-6-07)	Trithemis hecate	Open	Standing	Standing-Open
151	✔︎	✔︎	Trithemis monardi imitata (218-4-02)	Trithemis imitata	Open	Standing	Standing-Open
152	✔︎		Trithemis monardi imitata (218-4-03)	Trithemis imitata	Open	Standing	Standing-Open
153	✔︎	✔︎	Trithemis monardi imitata (218-4-05)	Trithemis imitata	Open	Standing	Standing-Open
154	✔︎		Trithemis monardi imitata (218-4-06)	Trithemis imitata	Open	Standing	Standing-Open
155	✔︎		Trithemis monardi imitata (218-4-07)	Trithemis imitata	Open	Standing	Standing-Open
156	✔︎	✔︎	Trithemis monardi imitata (218-4-08)	Trithemis imitata	Open	Standing	Standing-Open
157			Trithemis monardi imitata (218-4-09)	Trithemis imitata	Open	Standing	Standing-Open
158	✔︎		Trithemis monardi imitata (218-4-10)	Trithemis imitata	Open	Standing	Standing-Open
159			Trithemis monardi imitata (218-4-11)	Trithemis imitata	Open	Standing	Standing-Open
160			Trithemis monardi imitata (218-4-13)	Trithemis imitata	Open	Standing	Standing-Open
161	✔︎	✔︎	Trithemis kalula (209-3-04)	Trithemis kalula	Open	Running	Running-Open
162	✔︎	✔︎	Trithemis kalula (209-3-05)	Trithemis kalula	Open	Running	Running-Open
163	✔︎	✔︎	Trithemis kalula (209-3-07)	Trithemis kalula	Open	Running	Running-Open
164	✔︎	✔︎	Trithemis kalula (209-3-08)	Trithemis kalula	Open	Running	Running-Open
165	✔︎	✔︎	Trithemis kalula (209-3-11)	Trithemis kalula	Open	Running	Running-Open
166	✔︎	✔︎	Trithemis kalula (209-4-01)	Trithemis kalula	Open	Running	Running-Open
167	✔︎	✔︎	Trithemis kalula (209-4-03)	Trithemis kalula	Open	Running	Running-Open
168	✔︎	✔︎	Trithemis kalula (209-4-05)	Trithemis kalula	Open	Running	Running-Open
169	✔︎	✔︎	Trithemis kalula (209-4-06)	Trithemis kalula	Open	Running	Running-Open
170	✔︎	✔︎	Trithemis kalula (209-4-07)	Trithemis kalula	Open	Running	Running-Open
171	✔︎	✔︎	Trithemis kirbyi (213-5-03)	Trithemis kirbyi	Open	Standing	Standing-Open
172	✔︎	✔︎	Trithemis kirbyi (213-5-04)	Trithemis kirbyi	Open	Standing	Standing-Open
173	✔︎	✔︎	Trithemis kirbyi (213-5-05)	Trithemis kirbyi	Open	Standing	Standing-Open
174	✔︎	✔︎	Trithemis kirbyi (213-5-06)	Trithemis kirbyi	Open	Standing	Standing-Open
175	✔︎	✔︎	Trithemis kirbyi (213-6-03)	Trithemis kirbyi	Open	Standing	Standing-Open
176			Trithemis kirbyi (213-6-04)	Trithemis kirbyi	Open	Standing	Standing-Open
177		✔︎	Trithemis kirbyi (213-6-05)	Trithemis kirbyi	Open	Standing	Standing-Open
178			Trithemis kirbyi (unlocated 1)	Trithemis kirbyi	Open	Standing	Standing-Open
179		✔︎	Trithemis kirbyi (unlocated 2)	Trithemis kirbyi	Open	Standing	Standing-Open
180	✔︎	✔︎	Trithemis kirbyi kirbyi (213-1-01)	Trithemis kirbyi	Open	Standing	Standing-Open
181	✔︎	✔︎	Trithemis kirbyi kirbyi (213-1-02)	Trithemis kirbyi	Open	Standing	Standing-Open
182	✔︎	✔︎	Trithemis kirbyi kirbyi (213-1-04)	Trithemis kirbyi	Open	Standing	Standing-Open
183	✔︎	✔︎	Trithemis kirbyi kirbyi (213-1-06)	Trithemis kirbyi	Open	Standing	Standing-Open
184	✔︎	✔︎	Trithemis kirbyi kirbyi (213-1-07)	Trithemis kirbyi	Open	Standing	Standing-Open
185	✔︎	✔︎	Trithemis kirbyi kirbyi (213-1-08)	Trithemis kirbyi	Open	Standing	Standing-Open
186	✔︎	✔︎	Trithemis kirbyi kirbyi (213-1-09)	Trithemis kirbyi	Open	Standing	Standing-Open
187	✔︎	✔︎	Trithemis kirbyi kirbyi (213-2-02)	Trithemis kirbyi	Open	Standing	Standing-Open
188	✔︎	✔︎	Trithemis kirbyi kirbyi (213-2-03)	Trithemis kirbyi	Open	Standing	Standing-Open
189	✔︎	✔︎	Trithemis kirbyi kirbyi (213-2-04)	Trithemis kirbyi	Open	Standing	Standing-Open
190	✔︎	✔︎	Trithemis monardi (218-3-01)	Trithemis monardi	Open	Standing	Standing-Open
191	✔︎	✔︎	Trithemis monardi (218-3-02)	Trithemis monardi	Open	Standing	Standing-Open
192	✔︎	✔︎	Trithemis monardi (218-3-03)	Trithemis monardi	Open	Standing	Standing-Open
193	✔︎	✔︎	Trithemis monardi (218-3-04)	Trithemis monardi	Open	Standing	Standing-Open
194	✔︎	✔︎	Trithemis monardi (218-3-05)	Trithemis monardi	Open	Standing	Standing-Open
195	✔︎	✔︎	Trithemis monardi (218-3-06)	Trithemis monardi	Open	Standing	Standing-Open
196	✔︎	✔︎	Trithemis monardi (218-3-07)	Trithemis monardi	Open	Standing	Standing-Open
197	✔︎	✔︎	Trithemis monardi (218-3-08)	Trithemis monardi	Open	Standing	Standing-Open
198	✔︎	✔︎	Trithemis monardi (218-3-10)	Trithemis monardi	Open	Standing	Standing-Open
199	✔︎	✔︎	Trithemis donalodsoni nigra (215-1-01)	Trithemis nigra	Forested	Running	Running-Forested
200	✔︎	✔︎	Trithemis donalodsoni nigra (215-1-02)	Trithemis nigra	Forested	Running	Running-Forested
201	✔︎	✔︎	Trithemis donalodsoni nigra (215-1-03)	Trithemis nigra	Forested	Running	Running-Forested
202	✔︎	✔︎	Trithemis donalodsoni nigra (215-1-04)	Trithemis nigra	Forested	Running	Running-Forested
203	✔︎	✔︎	Trithemis donalodsoni nigra (215-1-05)	Trithemis nigra	Forested	Running	Running-Forested
204	✔︎	✔︎	Trithemis donalodsoni nigra (215-1-08)	Trithemis nigra	Forested	Running	Running-Forested
205	✔︎	✔︎	Trithemis donalodsoni nigra (215-1-09)	Trithemis nigra	Forested	Running	Running-Forested
206	✔︎	✔︎	Trithemis donalodsoni nigra (215-1-10)	Trithemis nigra	Forested	Running	Running-Forested
207	✔︎	✔︎	Trithemis donalodsoni nigra (215-2-01)	Trithemis nigra	Forested	Running	Running-Forested
208	✔︎	✔︎	Trithemis donalodsoni nigra (215-2-04)	Trithemis nigra	Forested	Running	Running-Forested
209	✔︎	✔︎	Trithemis nuptualis (217-5-04)	Trithemis nuptualis	Forested	Running	Running-Forested
210			Trithemis nuptualis (217-6-01)	Trithemis nuptualis	Forested	Running	Running-Forested
211	✔︎		Trithemis nuptualis (217-6-02)	Trithemis nuptualis	Forested	Running	Running-Forested
212			Trithemis nuptualis (217-6-03)	Trithemis nuptualis	Forested	Running	Running-Forested
213		✔︎	Trithemis nuptualis (217-6-04)	Trithemis nuptualis	Forested	Running	Running-Forested
214	✔︎		Trithemis nuptualis (217-6-05)	Trithemis nuptualis	Forested	Running	Running-Forested
215			Trithemis nuptualis (217-6-06)	Trithemis nuptualis	Forested	Running	Running-Forested
216	✔︎	✔︎	Trithemis nuptualis (217-6-07)	Trithemis nuptualis	Forested	Running	Running-Forested
217	✔︎	✔︎	Trithemis nuptualis (217-6-08)	Trithemis nuptualis	Forested	Running	Running-Forested
218	✔︎	✔︎	Trithemis nuptualis (217-6-11)	Trithemis nuptualis	Forested	Running	Running-Forested
219	✔︎	✔︎	Trithemis persephone (209-1-03)	Trithemis persephone	Forested	Running	Running-Forested
220	✔︎	✔︎	Trithemis persephone (209-1-04 (?))	Trithemis persephone	Forested	Running	Running-Forested
221	✔︎	✔︎	Trithemis persephone (unlocated 1)	Trithemis persephone	Forested	Running	Running-Forested
222	✔︎	✔︎	Trithemis persephone (unlocated 2)	Trithemis persephone	Forested	Running	Running-Forested
223	✔︎	✔︎	Trithemis persephone (unlocated 3)	Trithemis persephone	Forested	Running	Running-Forested
224	✔︎	✔︎	Trithemis pluvalis (218-5-01)	Trithemis pluvalis	Forested	Running	Running-Forested
225	✔︎	✔︎	Trithemis pluvalis (218-5-02)	Trithemis pluvalis	Forested	Running	Running-Forested
226	✔︎	✔︎	Trithemis pluvalis (218-5-03)	Trithemis pluvalis	Forested	Running	Running-Forested
227	✔︎	✔︎	Trithemis pluvalis (218-5-04)	Trithemis pluvalis	Forested	Running	Running-Forested
228	✔︎	✔︎	Trithemis pluvalis (218-5-05)	Trithemis pluvalis	Forested	Running	Running-Forested
229	✔︎	✔︎	Trithemis pluvalis (218-5-06)	Trithemis pluvalis	Forested	Running	Running-Forested
230	✔︎	✔︎	Trithemis pluvalis (218-5-07)	Trithemis pluvalis	Forested	Running	Running-Forested
231	✔︎	✔︎	Trithemis pluvalis (218-5-08)	Trithemis pluvalis	Forested	Running	Running-Forested
232	✔︎	✔︎	Trithemis purinata (219-1-02)	Trithemis purinata	Forested	Running	Running-Forested
233	✔︎	✔︎	Trithemis purinata (219-1-03)	Trithemis purinata	Forested	Running	Running-Forested
234	✔︎	✔︎	Trithemis purinata (219-1-04)	Trithemis purinata	Forested	Running	Running-Forested
235	✔︎	✔︎	Trithemis purinata (219-1-05)	Trithemis purinata	Forested	Running	Running-Forested
236	✔︎	✔︎	Trithemis purinata (219-1-06)	Trithemis purinata	Forested	Running	Running-Forested
237	✔︎	✔︎	Trithemis purinata (219-1-08)	Trithemis purinata	Forested	Running	Running-Forested
238	✔︎	✔︎	Trithemis purinata (219-2-07)	Trithemis purinata	Forested	Running	Running-Forested
239	✔︎	✔︎	Trithemis purinata (219-2-09)	Trithemis purinata	Forested	Running	Running-Forested
240	✔︎	✔︎	Trithemis purinata (219-2-13)	Trithemis purinata	Forested	Running	Running-Forested
241	✔︎	✔︎	Trithemis purinata (219-2-14)	Trithemis purinata	Forested	Running	Running-Forested
242	✔︎	✔︎	Trithemis selika (211-1-05)	Trithemis selika	Open	Standing	Standing-Open
243	✔︎	✔︎	Trithemis selika (211-1-06)	Trithemis selika	Open	Standing	Standing-Open
244	✔︎	✔︎	Trithemis selika (211-1-07)	Trithemis selika	Open	Standing	Standing-Open
245	✔︎	✔︎	Trithemis selika (211-1-08)	Trithemis selika	Open	Standing	Standing-Open
246	✔︎	✔︎	Trithemis selika (211-1-09)	Trithemis selika	Open	Standing	Standing-Open
247	✔︎	✔︎	Trithemis selika (211-1-10)	Trithemis selika	Open	Standing	Standing-Open
248	✔︎	✔︎	Trithemis selika (211-1-11)	Trithemis selika	Open	Standing	Standing-Open
249	✔︎	✔︎	Trithemis selika (211-1-12)	Trithemis selika	Open	Standing	Standing-Open
250	✔︎	✔︎	Trithemis stictica (217-1-02)	Trithemis stictica	Forested	Running	Running-Forested
251	✔︎	✔︎	Trithemis stictica (217-1-03)	Trithemis stictica	Forested	Running	Running-Forested
252	✔︎	✔︎	Trithemis stictica (217-1-07)	Trithemis stictica	Forested	Running	Running-Forested
253	✔︎	✔︎	Trithemis stictica (217-2-01)	Trithemis stictica	Forested	Running	Running-Forested
254	✔︎	✔︎	Trithemis stictica (217-2-02)	Trithemis stictica	Forested	Running	Running-Forested
255	✔︎	✔︎	Trithemis stictica (217-2-04)	Trithemis stictica	Forested	Running	Running-Forested
256	✔︎	✔︎	Trithemis stictica (217-2-05)	Trithemis stictica	Forested	Running	Running-Forested
257	✔︎	✔︎	Trithemis stictica (217-2-08)	Trithemis stictica	Forested	Running	Running-Forested
258	✔︎	✔︎	Trithemis stictica (217-2-10)	Trithemis stictica	Forested	Running	Running-Forested
259	✔︎	✔︎	Trithemis stictica (217-2-11)	Trithemis stictica	Forested	Running	Running-Forested
260	✔︎	✔︎	Trithemis tropicana (214-4-01)	Trithemis tropicana	Forested	Running	Running-Forested
261	✔︎	✔︎	Trithemis tropicana (214-4-02)	Trithemis tropicana	Forested	Running	Running-Forested
262	✔︎	✔︎	Trithemis tropicana (214-4-03)	Trithemis tropicana	Forested	Running	Running-Forested
263	✔︎	✔︎	Trithemis tropicana (214-4-04)	Trithemis tropicana	Forested	Running	Running-Forested
264	✔︎	✔︎	Trithemis tropicana (214-4-05)	Trithemis tropicana	Forested	Running	Running-Forested
265	✔︎	✔︎	Trithemis tropicana (214-4-06)	Trithemis tropicana	Forested	Running	Running-Forested
266	✔︎	✔︎	Trithemis tropicana (214-4-07)	Trithemis tropicana	Forested	Running	Running-Forested
267	✔︎	✔︎	Trithemis tropicana (214-4-08)	Trithemis tropicana	Forested	Running	Running-Forested
268	✔︎	✔︎	Trithemis tropicana (214-4-09)	Trithemis tropicana	Forested	Running	Running-Forested
269	✔︎	✔︎	Trithemis tropicana (214-4-10)	Trithemis tropicana	Forested	Running	Running-Forested
270	✔︎	✔︎	Trithemis werneri (209 2-01)	Trithemis werneri	Open	Running	Running-Open
271	✔︎	✔︎	Trithemis werneri (209-2-02)	Trithemis werneri	Open	Running	Running-Open
272	✔︎	✔︎	Trithemis werneri (209-3-03)	Trithemis werneri	Open	Running	Running-Open
273	✔︎	✔︎	Trithemis werneri (209-3-04)	Trithemis werneri	Open	Running	Running-Open
274	✔︎	✔︎	Trithemis werneri (209-3-05)	Trithemis werneri	Open	Running	Running-Open
275	✔︎	✔︎	Trithemis werneri (209-3-07)	Trithemis werneri	Open	Running	Running-Open
276	✔︎	✔︎	Trithemis werneri (209-3-08)	Trithemis werneri	Open	Running	Running-Open
	217	227
