# Supplementary material for: What you sample is what you get: ecomorphological variation in Trithemis (Odonata, Libellulidae) dragonfly wings reconsidered
Source: BMC Ecol Evol. 2022 Apr 11;22:43. doi: 10.1186/s12862-022-01978-y (PMC8996507; doi:10.1186/s12862-022-01978-y)
Supplement: Supplementary file 2 — Additional file 2: Datasets and results archive. [file 12862_2022_1978_MOESM2_ESM.zip]

Archive with 1,394 entries (1,353 files):
- Additional Files 2/
- Additional Files 2/.DS_Store
- __MACOSX/Additional Files 2/._.DS_Store
- Additional Files 2/Datasets & Results Archive/
- Additional Files 2/Datasets & Results Archive/Geometric Morphometrics (Landmarks) Analyses/
- Additional Files 2/Datasets & Results Archive/.DS_Store
- __MACOSX/Additional Files 2/Datasets & Results Archive/._.DS_Store
- Additional Files 2/Datasets & Results Archive/Geometric Morphometric (Images) Analyses/
- Additional Files 2/Datasets & Results Archive/Machine Learning (Embedded Group-Contrast CNN) Analyses/
- Additional Files 2/Datasets & Results Archive/Geometric Morphometrics (Landmarks) Analyses/Phylogenetic Covariation/
- Additional Files 2/Datasets & Results Archive/Geometric Morphometrics (Landmarks) Analyses/.DS_Store
- __MACOSX/Additional Files 2/Datasets & Results Archive/Geometric Morphometrics (Landmarks) Analyses/._.DS_Store
- Additional Files 2/Datasets & Results Archive/Geometric Morphometrics (Landmarks) Analyses/Landmark-Semilandmark Definitions.pdf
- __MACOSX/Additional Files 2/Datasets & Results Archive/Geometric Morphometrics (Landmarks) Analyses/._Landmark-Semilandmark Definitions.pdf
- Additional Files 2/Datasets & Results Archive/Geometric Morphometrics (Landmarks) Analyses/Forewings/
- Additional Files 2/Datasets & Results Archive/Geometric Morphometrics (Landmarks) Analyses/Hindwing EES Outlines + Landmarks.dat
- __MACOSX/Additional Files 2/Datasets & Results Archive/Geometric Morphometrics (Landmarks) Analyses/._Hindwing EES Outlines + Landmarks.dat
- Additional Files 2/Datasets & Results Archive/Geometric Morphometrics (Landmarks) Analyses/Forewing EES Outlines + Landmarks.dat
- __MACOSX/Additional Files 2/Datasets & Results Archive/Geometric Morphometrics (Landmarks) Analyses/._Forewing EES Outlines + Landmarks.dat
- Additional Files 2/Datasets & Results Archive/Geometric Morphometrics (Landmarks) Analyses/Hindwings/
- Additional Files 2/Datasets & Results Archive/Geometric Morphometric (Images) Analyses/.DS_Store
- __MACOSX/Additional Files 2/Datasets & Results Archive/Geometric Morphometric (Images) Analyses/._.DS_Store
- Additional Files 2/Datasets & Results Archive/Geometric Morphometric (Images) Analyses/Forewings/
- Additional Files 2/Datasets & Results Archive/Geometric Morphometric (Images) Analyses/Hindwings/
- Additional Files 2/Datasets & Results Archive/Machine Learning (Embedded Group-Contrast CNN) Analyses/.DS_Store
- __MACOSX/Additional Files 2/Datasets & Results Archive/Machine Learning (Embedded Group-Contrast CNN) Analyses/._.DS_Store
- Additional Files 2/Datasets & Results Archive/Machine Learning (Embedded Group-Contrast CNN) Analyses/Forewings/
- Additional Files 2/Datasets & Results Archive/Machine Learning (Embedded Group-Contrast CNN) Analyses/Hindwings/
- Additional Files 2/Datasets & Results Archive/Geometric Morphometrics (Landmarks) Analyses/Phylogenetic Covariation/Hindwings Phylogenetic Signal Tests/
- Additional Files 2/Datasets & Results Archive/Geometric Morphometrics (Landmarks) Analyses/Phylogenetic Covariation/.DS_Store
- __MACOSX/Additional Files 2/Datasets & Results Archive/Geometric Morphometrics (Landmarks) Analyses/Phylogenetic Covariation/._.DS_Store
- Additional Files 2/Datasets & Results Archive/Geometric Morphometrics (Landmarks) Analyses/Phylogenetic Covariation/Forewings Phylogenetic Signal Tests/
- Additional Files 2/Datasets & Results Archive/Geometric Morphometrics (Landmarks) Analyses/Phylogenetic Covariation/Tree Files/
- Additional Files 2/Datasets & Results Archive/Geometric Morphometrics (Landmarks) Analyses/Phylogenetic Covariation/Trithemis.nex
- __MACOSX/Additional Files 2/Datasets & Results Archive/Geometric Morphometrics (Landmarks) Analyses/Phylogenetic Covariation/._Trithemis.nex
- Additional Files 2/Datasets & Results Archive/Geometric Morphometrics (Landmarks) Analyses/Forewings/Forewings (Super - Landscape Groups).csv
- Additional Files 2/Datasets & Results Archive/Geometric Morphometrics (Landmarks) Analyses/Forewings/Mean Shape Plot.tif
- Additional Files 2/Datasets & Results Archive/Geometric Morphometrics (Landmarks) Analyses/Forewings/CVA Results/
- Additional Files 2/Datasets & Results Archive/Geometric Morphometrics (Landmarks) Analyses/Forewings/PCA Results/
- Additional Files 2/Datasets & Results Archive/Geometric Morphometrics (Landmarks) Analyses/Forewings/.DS_Store
- __MACOSX/Additional Files 2/Datasets & Results Archive/Geometric Morphometrics (Landmarks) Analyses/Forewings/._.DS_Store
- Additional Files 2/Datasets & Results Archive/Geometric Morphometrics (Landmarks) Analyses/Forewings/Mean Shape.csv
- Additional Files 2/Datasets & Results Archive/Geometric Morphometrics (Landmarks) Analyses/Forewings/Overlay Plot.tif
- Additional Files 2/Datasets & Results Archive/Geometric Morphometrics (Landmarks) Analyses/Forewings/Centroid Sizes.csv
- Additional Files 2/Datasets & Results Archive/Geometric Morphometrics (Landmarks) Analyses/Forewings/Forewings (Super - Water Body Groups).csv
- __MACOSX/Additional Files 2/Datasets & Results Archive/Geometric Morphometrics (Landmarks) Analyses/Forewings/._Forewings (Super - Water Body Groups).csv
- Additional Files 2/Datasets & Results Archive/Geometric Morphometrics (Landmarks) Analyses/Hindwings/Mean Shape Plot.tif
- Additional Files 2/Datasets & Results Archive/Geometric Morphometrics (Landmarks) Analyses/Hindwings/CVA Results/
- Additional Files 2/Datasets & Results Archive/Geometric Morphometrics (Landmarks) Analyses/Hindwings/PCA Results/
- Additional Files 2/Datasets & Results Archive/Geometric Morphometrics (Landmarks) Analyses/Hindwings/.DS_Store
- __MACOSX/Additional Files 2/Datasets & Results Archive/Geometric Morphometrics (Landmarks) Analyses/Hindwings/._.DS_Store
- Additional Files 2/Datasets & Results Archive/Geometric Morphometrics (Landmarks) Analyses/Hindwings/Hindwings (Super - Landscape Groups).csv
- Additional Files 2/Datasets & Results Archive/Geometric Morphometrics (Landmarks) Analyses/Hindwings/Mean Shape.csv
- Additional Files 2/Datasets & Results Archive/Geometric Morphometrics (Landmarks) Analyses/Hindwings/Overlay Plot.tif
- Additional Files 2/Datasets & Results Archive/Geometric Morphometrics (Landmarks) Analyses/Hindwings/Centroid Sizes.csv
- Additional Files 2/Datasets & Results Archive/Geometric Morphometrics (Landmarks) Analyses/Hindwings/Hindwings (Super - Water Body Groups).csv
- Additional Files 2/Datasets & Results Archive/Geometric Morphometric (Images) Analyses/Forewings/Processed Images (w: Numbers)/
- Additional Files 2/Datasets & Results Archive/Geometric Morphometric (Images) Analyses/Forewings/Images (Water Body Groups).csv
- __MACOSX/Additional Files 2/Datasets & Results Archive/Geometric Morphometric (Images) Analyses/Forewings/._Images (Water Body Groups).csv
- Additional Files 2/Datasets & Results Archive/Geometric Morphometric (Images) Analyses/Forewings/CVA Results/
- Additional Files 2/Datasets & Results Archive/Geometric Morphometric (Images) Analyses/Forewings/PCA Results/
- Additional Files 2/Datasets & Results Archive/Geometric Morphometric (Images) Analyses/Forewings/.DS_Store
- __MACOSX/Additional Files 2/Datasets & Results Archive/Geometric Morphometric (Images) Analyses/Forewings/._.DS_Store
- Additional Files 2/Datasets & Results Archive/Geometric Morphometric (Images) Analyses/Forewings/Forewing Mean Image.csv
- Additional Files 2/Datasets & Results Archive/Geometric Morphometric (Images) Analyses/Forewings/Images (Landscape Groups).csv
- __MACOSX/Additional Files 2/Datasets & Results Archive/Geometric Morphometric (Images) Analyses/Forewings/._Images (Landscape Groups).csv
- Additional Files 2/Datasets & Results Archive/Geometric Morphometric (Images) Analyses/Forewings/Forewing Mean Image.tif
- Additional Files 2/Datasets & Results Archive/Geometric Morphometric (Images) Analyses/Hindwings/Hindwings Mean Image.csv
- Additional Files 2/Datasets & Results Archive/Geometric Morphometric (Images) Analyses/Hindwings/Images (Water Body Groups).csv
- Additional Files 2/Datasets & Results Archive/Geometric Morphometric (Images) Analyses/Hindwings/CVA Results/
- Additional Files 2/Datasets & Results Archive/Geometric Morphometric (Images) Analyses/Hindwings/PCA Results/
- Additional Files 2/Datasets & Results Archive/Geometric Morphometric (Images) Analyses/Hindwings/Processed Images (w:  Numbers)/
- Additional Files 2/Datasets & Results Archive/Geometric Morphometric (Images) Analyses/Hindwings/.DS_Store
- __MACOSX/Additional Files 2/Datasets & Results Archive/Geometric Morphometric (Images) Analyses/Hindwings/._.DS_Store
- Additional Files 2/Datasets & Results Archive/Geometric Morphometric (Images) Analyses/Hindwings/Images (Landscape Groups).csv
- __MACOSX/Additional Files 2/Datasets & Results Archive/Geometric Morphometric (Images) Analyses/Hindwings/._Images (Landscape Groups).csv
- Additional Files 2/Datasets & Results Archive/Geometric Morphometric (Images) Analyses/Hindwings/Hindwings Mean Image.tif
- Additional Files 2/Datasets & Results Archive/Machine Learning (Embedded Group-Contrast CNN) Analyses/Forewings/.DS_Store
- __MACOSX/Additional Files 2/Datasets & Results Archive/Machine Learning (Embedded Group-Contrast CNN) Analyses/Forewings/._.DS_Store
- Additional Files 2/Datasets & Results Archive/Machine Learning (Embedded Group-Contrast CNN) Analyses/Forewings/Landscape Groups Results/
- Additional Files 2/Datasets & Results Archive/Machine Learning (Embedded Group-Contrast CNN) Analyses/Forewings/Water Body Groups Results/
- Additional Files 2/Datasets & Results Archive/Machine Learning (Embedded Group-Contrast CNN) Analyses/Hindwings/.DS_Store
- __MACOSX/Additional Files 2/Datasets & Results Archive/Machine Learning (Embedded Group-Contrast CNN) Analyses/Hindwings/._.DS_Store
- Additional Files 2/Datasets & Results Archive/Machine Learning (Embedded Group-Contrast CNN) Analyses/Hindwings/Landscape Groups Results/
- Additional Files 2/Datasets & Results Archive/Machine Learning (Embedded Group-Contrast CNN) Analyses/Hindwings/Water Body Groups Results/
- Additional Files 2/Datasets & Results Archive/Geometric Morphometrics (Landmarks) Analyses/Phylogenetic Covariation/Hindwings Phylogenetic Signal Tests/Eigenscores.csv
- __MACOSX/Additional Files 2/Datasets & Results Archive/Geometric Morphometrics (Landmarks) Analyses/Phylogenetic Covariation/Hindwings Phylogenetic Signal Tests/._Eigenscores.csv
- Additional Files 2/Datasets & Results Archive/Geometric Morphometrics (Landmarks) Analyses/Phylogenetic Covariation/Hindwings Phylogenetic Signal Tests/C-1 vs C-2 (w: Tree).tiff
- __MACOSX/Additional Files 2/Datasets & Results Archive/Geometric Morphometrics (Landmarks) Analyses/Phylogenetic Covariation/Hindwings Phylogenetic Signal Tests/._C-1 vs C-2 (w: Tree).tiff
- Additional Files 2/Datasets & Results Archive/Geometric Morphometrics (Landmarks) Analyses/Phylogenetic Covariation/Hindwings Phylogenetic Signal Tests/PC-3 vs PC-2 (Landscape Groups).tif
- Additional Files 2/Datasets & Results Archive/Geometric Morphometrics (Landmarks) Analyses/Phylogenetic Covariation/Hindwings Phylogenetic Signal Tests/.DS_Store
- __MACOSX/Additional Files 2/Datasets & Results Archive/Geometric Morphometrics (Landmarks) Analyses/Phylogenetic Covariation/Hindwings Phylogenetic Signal Tests/._.DS_Store
- Additional Files 2/Datasets & Results Archive/Geometric Morphometrics (Landmarks) Analyses/Phylogenetic Covariation/Hindwings Phylogenetic Signal Tests/PC-3 vs PC-2 (Landscape Groups w: Lables).tif
- Additional Files 2/Datasets & Results Archive/Geometric Morphometrics (Landmarks) Analyses/Phylogenetic Covariation/Hindwings Phylogenetic Signal Tests/PC-1 vs PC-2 (Landscape Groups w: Tree).tif
- __MACOSX/Additional Files 2/Datasets & Results Archive/Geometric Morphometrics (Landmarks) Analyses/Phylogenetic Covariation/Hindwings Phylogenetic Signal Tests/._PC-1 vs PC-2 (Landscape Groups w: Tree).tif
- Additional Files 2/Datasets & Results Archive/Geometric Morphometrics (Landmarks) Analyses/Phylogenetic Covariation/Hindwings Phylogenetic Signal Tests/Ancestor-Eigenscores.csv
- __MACOSX/Additional Files 2/Datasets & Results Archive/Geometric Morphometrics (Landmarks) Analyses/Phylogenetic Covariation/Hindwings Phylogenetic Signal Tests/._Ancestor-Eigenscores.csv
- Additional Files 2/Datasets & Results Archive/Geometric Morphometrics (Landmarks) Analyses/Phylogenetic Covariation/Hindwings Phylogenetic Signal Tests/PC-1 vs PC-2 (Water Body Groups w: Lables).tif
- __MACOSX/Additional Files 2/Datasets & Results Archive/Geometric Morphometrics (Landmarks) Analyses/Phylogenetic Covariation/Hindwings Phylogenetic Signal Tests/._PC-1 vs PC-2 (Water Body Groups w: Lables).tif
- Additional Files 2/Datasets & Results Archive/Geometric Morphometrics (Landmarks) Analyses/Phylogenetic Covariation/Hindwings Phylogenetic Signal Tests/Phylo-Connections.csv
- Additional Files 2/Datasets & Results Archive/Geometric Morphometrics (Landmarks) Analyses/Phylogenetic Covariation/Hindwings Phylogenetic Signal Tests/PC-1 vs PC-2 (Water Body Groups).tif
- Additional Files 2/Datasets & Results Archive/Geometric Morphometrics (Landmarks) Analyses/Phylogenetic Covariation/Hindwings Phylogenetic Signal Tests/Geomorph PCA/
- Additional Files 2/Datasets & Results Archive/Geometric Morphometrics (Landmarks) Analyses/Phylogenetic Covariation/Hindwings Phylogenetic Signal Tests/Eigenscores (Landscape Groups).csv
- __MACOSX/Additional Files 2/Datasets & Results Archive/Geometric Morphometrics (Landmarks) Analyses/Phylogenetic Covariation/Hindwings Phylogenetic Signal Tests/._Eigenscores (Landscape Groups).csv
- Additional Files 2/Datasets & Results Archive/Geometric Morphometrics (Landmarks) Analyses/Phylogenetic Covariation/Hindwings Phylogenetic Signal Tests/PC-3 vs PC-2 (Water Body Groups w: Tree).tif
- Additional Files 2/Datasets & Results Archive/Geometric Morphometrics (Landmarks) Analyses/Phylogenetic Covariation/Hindwings Phylogenetic Signal Tests/Trithemis P-Links.csv
- __MACOSX/Additional Files 2/Datasets & Results Archive/Geometric Morphometrics (Landmarks) Analyses/Phylogenetic Covariation/Hindwings Phylogenetic Signal Tests/._Trithemis P-Links.csv
- Additional Files 2/Datasets & Results Archive/Geometric Morphometrics (Landmarks) Analyses/Phylogenetic Covariation/Hindwings Phylogenetic Signal Tests/PC-1 vs PC-2 (Water Body Groups w: Tree).tif
- __MACOSX/Additional Files 2/Datasets & Results Archive/Geometric Morphometrics (Landmarks) Analyses/Phylogenetic Covariation/Hindwings Phylogenetic Signal Tests/._PC-1 vs PC-2 (Water Body Groups w: Tree).tif
- Additional Files 2/Datasets & Results Archive/Geometric Morphometrics (Landmarks) Analyses/Phylogenetic Covariation/Hindwings Phylogenetic Signal Tests/PC-1 vs PC-2 (Landscape Groups).tif
- Additional Files 2/Datasets & Results Archive/Geometric Morphometrics (Landmarks) Analyses/Phylogenetic Covariation/Hindwings Phylogenetic Signal Tests/PC-3 vs PC-2 (Water Body Groups).tif
- Additional Files 2/Datasets & Results Archive/Geometric Morphometrics (Landmarks) Analyses/Phylogenetic Covariation/Hindwings Phylogenetic Signal Tests/Trithemis-OutLand.tps
- __MACOSX/Additional Files 2/Datasets & Results Archive/Geometric Morphometrics (Landmarks) Analyses/Phylogenetic Covariation/Hindwings Phylogenetic Signal Tests/._Trithemis-OutLand.tps
- Additional Files 2/Datasets & Results Archive/Geometric Morphometrics (Landmarks) Analyses/Phylogenetic Covariation/Hindwings Phylogenetic Signal Tests/PC-3 vs PC-2 (Landscape Groups w: Tree).tif
- Additional Files 2/Datasets & Results Archive/Geometric Morphometrics (Landmarks) Analyses/Phylogenetic Covariation/Hindwings Phylogenetic Signal Tests/K-Statistic Plot (BS).tiff
- __MACOSX/Additional Files 2/Datasets & Results Archive/Geometric Morphometrics (Landmarks) Analyses/Phylogenetic Covariation/Hindwings Phylogenetic Signal Tests/._K-Statistic Plot (BS).tiff
- Additional Files 2/Datasets & Results Archive/Geometric Morphometrics (Landmarks) Analyses/Phylogenetic Covariation/Hindwings Phylogenetic Signal Tests/PC-1 vs PC-2 (Landscape Groups w: Lables).tif
- __MACOSX/Additional Files 2/Datasets & Results Archive/Geometric Morphometrics (Landmarks) Analyses/Phylogenetic Covariation/Hindwings Phylogenetic Signal Tests/._PC-1 vs PC-2 (Landscape Groups w: Lables).tif
- Additional Files 2/Datasets & Results Archive/Geometric Morphometrics (Landmarks) Analyses/Phylogenetic Covariation/Hindwings Phylogenetic Signal Tests/PC-3 vs PC-2 (Water Body Groups w: Lables).tif
- Additional Files 2/Datasets & Results Archive/Geometric Morphometrics (Landmarks) Analyses/Phylogenetic Covariation/Hindwings Phylogenetic Signal Tests/Eigenscores (Water Body Groups).csv
- __MACOSX/Additional Files 2/Datasets & Results Archive/Geometric Morphometrics (Landmarks) Analyses/Phylogenetic Covariation/Hindwings Phylogenetic Signal Tests/._Eigenscores (Water Body Groups).csv
- Additional Files 2/Datasets & Results Archive/Geometric Morphometrics (Landmarks) Analyses/Phylogenetic Covariation/Forewings Phylogenetic Signal Tests/Eigenscores.csv
- __MACOSX/Additional Files 2/Datasets & Results Archive/Geometric Morphometrics (Landmarks) Analyses/Phylogenetic Covariation/Forewings Phylogenetic Signal Tests/._Eigenscores.csv
- Additional Files 2/Datasets & Results Archive/Geometric Morphometrics (Landmarks) Analyses/Phylogenetic Covariation/Forewings Phylogenetic Signal Tests/PC-1 vs PC-2 (Water Body Groups w: Labels).tif
- Additional Files 2/Datasets & Results Archive/Geometric Morphometrics (Landmarks) Analyses/Phylogenetic Covariation/Forewings Phylogenetic Signal Tests/C-1 vs C-2 (w: Tree).tiff
- __MACOSX/Additional Files 2/Datasets & Results Archive/Geometric Morphometrics (Landmarks) Analyses/Phylogenetic Covariation/Forewings Phylogenetic Signal Tests/._C-1 vs C-2 (w: Tree).tiff
- Additional Files 2/Datasets & Results Archive/Geometric Morphometrics (Landmarks) Analyses/Phylogenetic Covariation/Forewings Phylogenetic Signal Tests/PC-3 vs PC-2 (Landscape Groups).tif
- Additional Files 2/Datasets & Results Archive/Geometric Morphometrics (Landmarks) Analyses/Phylogenetic Covariation/Forewings Phylogenetic Signal Tests/.DS_Store
- __MACOSX/Additional Files 2/Datasets & Results Archive/Geometric Morphometrics (Landmarks) Analyses/Phylogenetic Covariation/Forewings Phylogenetic Signal Tests/._.DS_Store
- Additional Files 2/Datasets & Results Archive/Geometric Morphometrics (Landmarks) Analyses/Phylogenetic Covariation/Forewings Phylogenetic Signal Tests/PC-1 vs PC-2 (Landscape Groups w: Tree).tif
- __MACOSX/Additional Files 2/Datasets & Results Archive/Geometric Morphometrics (Landmarks) Analyses/Phylogenetic Covariation/Forewings Phylogenetic Signal Tests/._PC-1 vs PC-2 (Landscape Groups w: Tree).tif
- Additional Files 2/Datasets & Results Archive/Geometric Morphometrics (Landmarks) Analyses/Phylogenetic Covariation/Forewings Phylogenetic Signal Tests/Ancestor-Eigenscores.csv
- __MACOSX/Additional Files 2/Datasets & Results Archive/Geometric Morphometrics (Landmarks) Analyses/Phylogenetic Covariation/Forewings Phylogenetic Signal Tests/._Ancestor-Eigenscores.csv
- Additional Files 2/Datasets & Results Archive/Geometric Morphometrics (Landmarks) Analyses/Phylogenetic Covariation/Forewings Phylogenetic Signal Tests/PC-3 vs PC-2 (Landscape Groups w: Labels).tif
- Additional Files 2/Datasets & Results Archive/Geometric Morphometrics (Landmarks) Analyses/Phylogenetic Covariation/Forewings Phylogenetic Signal Tests/Eigenvalues.csv
- __MACOSX/Additional Files 2/Datasets & Results Archive/Geometric Morphometrics (Landmarks) Analyses/Phylogenetic Covariation/Forewings Phylogenetic Signal Tests/._Eigenvalues.csv
- Additional Files 2/Datasets & Results Archive/Geometric Morphometrics (Landmarks) Analyses/Phylogenetic Covariation/Forewings Phylogenetic Signal Tests/Phylo-Connections.csv
- Additional Files 2/Datasets & Results Archive/Geometric Morphometrics (Landmarks) Analyses/Phylogenetic Covariation/Forewings Phylogenetic Signal Tests/PC-1 vs PC-2 (Water Body Groups).tif
- __MACOSX/Additional Files 2/Datasets & Results Archive/Geometric Morphometrics (Landmarks) Analyses/Phylogenetic Covariation/Forewings Phylogenetic Signal Tests/._PC-1 vs PC-2 (Water Body Groups).tif
- Additional Files 2/Datasets & Results Archive/Geometric Morphometrics (Landmarks) Analyses/Phylogenetic Covariation/Forewings Phylogenetic Signal Tests/Geomorph PCA/
- Additional Files 2/Datasets & Results Archive/Geometric Morphometrics (Landmarks) Analyses/Phylogenetic Covariation/Forewings Phylogenetic Signal Tests/Eigenscores (Landscape Groups).csv
- __MACOSX/Additional Files 2/Datasets & Results Archive/Geometric Morphometrics (Landmarks) Analyses/Phylogenetic Covariation/Forewings Phylogenetic Signal Tests/._Eigenscores (Landscape Groups).csv
- Additional Files 2/Datasets & Results Archive/Geometric Morphometrics (Landmarks) Analyses/Phylogenetic Covariation/Forewings Phylogenetic Signal Tests/PC-3 vs PC-2 vs PC-3 (Water Body Groups w: Tree).tif
- Additional Files 2/Datasets & Results Archive/Geometric Morphometrics (Landmarks) Analyses/Phylogenetic Covariation/Forewings Phylogenetic Signal Tests/PC-1 vs PC-2 (Landscape Groups w: Labels).tif
- Additional Files 2/Datasets & Results Archive/Geometric Morphometrics (Landmarks) Analyses/Phylogenetic Covariation/Forewings Phylogenetic Signal Tests/PC-3 vs PC-2 (Water Body Groups w: Tree).tif
- Additional Files 2/Datasets & Results Archive/Geometric Morphometrics (Landmarks) Analyses/Phylogenetic Covariation/Forewings Phylogenetic Signal Tests/PC-3 vs PC-2 (Water Body Groups w: Labels).tif
- Additional Files 2/Datasets & Results Archive/Geometric Morphometrics (Landmarks) Analyses/Phylogenetic Covariation/Forewings Phylogenetic Signal Tests/Trithemis P-Links.csv
- __MACOSX/Additional Files 2/Datasets & Results Archive/Geometric Morphometrics (Landmarks) Analyses/Phylogenetic Covariation/Forewings Phylogenetic Signal Tests/._Trithemis P-Links.csv
- Additional Files 2/Datasets & Results Archive/Geometric Morphometrics (Landmarks) Analyses/Phylogenetic Covariation/Forewings Phylogenetic Signal Tests/PC-1 vs PC-2 (Water Body Groups w: Tree).tif
- __MACOSX/Additional Files 2/Datasets & Results Archive/Geometric Morphometrics (Landmarks) Analyses/Phylogenetic Covariation/Forewings Phylogenetic Signal Tests/._PC-1 vs PC-2 (Water Body Groups w: Tree).tif
- Additional Files 2/Datasets & Results Archive/Geometric Morphometrics (Landmarks) Analyses/Phylogenetic Covariation/Forewings Phylogenetic Signal Tests/PC-1 vs PC-2 (Landscape Groups).tif
- Additional Files 2/Datasets & Results Archive/Geometric Morphometrics (Landmarks) Analyses/Phylogenetic Covariation/Forewings Phylogenetic Signal Tests/PC-3 vs PC-2 (Water Body Groups).tif
- Additional Files 2/Datasets & Results Archive/Geometric Morphometrics (Landmarks) Analyses/Phylogenetic Covariation/Forewings Phylogenetic Signal Tests/Trithemis-OutLand.tps
- __MACOSX/Additional Files 2/Datasets & Results Archive/Geometric Morphometrics (Landmarks) Analyses/Phylogenetic Covariation/Forewings Phylogenetic Signal Tests/._Trithemis-OutLand.tps
- Additional Files 2/Datasets & Results Archive/Geometric Morphometrics (Landmarks) Analyses/Phylogenetic Covariation/Forewings Phylogenetic Signal Tests/PC-3 vs PC-2 (Landscape Groups w: Tree).tif
- Additional Files 2/Datasets & Results Archive/Geometric Morphometrics (Landmarks) Analyses/Phylogenetic Covariation/Forewings Phylogenetic Signal Tests/K-Statistic Plot (BS).tiff
- __MACOSX/Additional Files 2/Datasets & Results Archive/Geometric Morphometrics (Landmarks) Analyses/Phylogenetic Covariation/Forewings Phylogenetic Signal Tests/._K-Statistic Plot (BS).tiff
- Additional Files 2/Datasets & Results Archive/Geometric Morphometrics (Landmarks) Analyses/Phylogenetic Covariation/Forewings Phylogenetic Signal Tests/Eigenscores (Water Body Groups).csv
- __MACOSX/Additional Files 2/Datasets & Results Archive/Geometric Morphometrics (Landmarks) Analyses/Phylogenetic Covariation/Forewings Phylogenetic Signal Tests/._Eigenscores (Water Body Groups).csv
- Additional Files 2/Datasets & Results Archive/Geometric Morphometrics (Landmarks) Analyses/Phylogenetic Covariation/Tree Files/Trithemis Tree.tiff
- __MACOSX/Additional Files 2/Datasets & Results Archive/Geometric Morphometrics (Landmarks) Analyses/Phylogenetic Covariation/Tree Files/._Trithemis Tree.tiff
- Additional Files 2/Datasets & Results Archive/Geometric Morphometrics (Landmarks) Analyses/Phylogenetic Covariation/Tree Files/Trithemis Water Body Map (Parsimony).tiff
- __MACOSX/Additional Files 2/Datasets & Results Archive/Geometric Morphometrics (Landmarks) Analyses/Phylogenetic Covariation/Tree Files/._Trithemis Water Body Map (Parsimony).tiff
- Additional Files 2/Datasets & Results Archive/Geometric Morphometrics (Landmarks) Analyses/Phylogenetic Covariation/Tree Files/Trithemis Water Body Map (Likelihood).tiff
- __MACOSX/Additional Files 2/Datasets & Results Archive/Geometric Morphometrics (Landmarks) Analyses/Phylogenetic Covariation/Tree Files/._Trithemis Water Body Map (Likelihood).tiff
- Additional Files 2/Datasets & Results Archive/Geometric Morphometrics (Landmarks) Analyses/Phylogenetic Covariation/Tree Files/Ancestral Character States (Water Body - Likelihood).txt
- __MACOSX/Additional Files 2/Datasets & Results Archive/Geometric Morphometrics (Landmarks) Analyses/Phylogenetic Covariation/Tree Files/._Ancestral Character States (Water Body - Likelihood).txt
- Additional Files 2/Datasets & Results Archive/Geometric Morphometrics (Landmarks) Analyses/Phylogenetic Covariation/Tree Files/Ancestral Character States (Parsimony).txt
- __MACOSX/Additional Files 2/Datasets & Results Archive/Geometric Morphometrics (Landmarks) Analyses/Phylogenetic Covariation/Tree Files/._Ancestral Character States (Parsimony).txt
- Additional Files 2/Datasets & Results Archive/Geometric Morphometrics (Landmarks) Analyses/Phylogenetic Covariation/Tree Files/Trithemis Tree.nex
- __MACOSX/Additional Files 2/Datasets & Results Archive/Geometric Morphometrics (Landmarks) Analyses/Phylogenetic Covariation/Tree Files/._Trithemis Tree.nex
- Additional Files 2/Datasets & Results Archive/Geometric Morphometrics (Landmarks) Analyses/Phylogenetic Covariation/Tree Files/Trithemis.nex
- __MACOSX/Additional Files 2/Datasets & Results Archive/Geometric Morphometrics (Landmarks) Analyses/Phylogenetic Covariation/Tree Files/._Trithemis.nex
- Additional Files 2/Datasets & Results Archive/Geometric Morphometrics (Landmarks) Analyses/Phylogenetic Covariation/Tree Files/Ancestral Character States (Landscape - Likelihood).txt
- __MACOSX/Additional Files 2/Datasets & Results Archive/Geometric Morphometrics (Landmarks) Analyses/Phylogenetic Covariation/Tree Files/._Ancestral Character States (Landscape - Likelihood).txt
- Additional Files 2/Datasets & Results Archive/Geometric Morphometrics (Landmarks) Analyses/Phylogenetic Covariation/Tree Files/Trithemis Landscape Map (Likelihood).tiff
- __MACOSX/Additional Files 2/Datasets & Results Archive/Geometric Morphometrics (Landmarks) Analyses/Phylogenetic Covariation/Tree Files/._Trithemis Landscape Map (Likelihood).tiff
- Additional Files 2/Datasets & Results Archive/Geometric Morphometrics (Landmarks) Analyses/Phylogenetic Covariation/Tree Files/Trithemis Landscape Map (Parsimony).tiff
- __MACOSX/Additional Files 2/Datasets & Results Archive/Geometric Morphometrics (Landmarks) Analyses/Phylogenetic Covariation/Tree Files/._Trithemis Landscape Map (Parsimony).tiff
- Additional Files 2/Datasets & Results Archive/Geometric Morphometrics (Landmarks) Analyses/Forewings/CVA Results/Water Body Groups/
- Additional Files 2/Datasets & Results Archive/Geometric Morphometrics (Landmarks) Analyses/Forewings/CVA Results/.DS_Store
- __MACOSX/Additional Files 2/Datasets & Results Archive/Geometric Morphometrics (Landmarks) Analyses/Forewings/CVA Results/._.DS_Store
- Additional Files 2/Datasets & Results Archive/Geometric Morphometrics (Landmarks) Analyses/Forewings/CVA Results/Landscape Groups/
- Additional Files 2/Datasets & Results Archive/Geometric Morphometrics (Landmarks) Analyses/Forewings/CVA Results/LS vs WB Comparison/
- Additional Files 2/Datasets & Results Archive/Geometric Morphometrics (Landmarks) Analyses/Forewings/PCA Results/PC-1 vs PC-2 (Water Body Groups w: Model Coords).tif
- Additional Files 2/Datasets & Results Archive/Geometric Morphometrics (Landmarks) Analyses/Forewings/PCA Results/PC-3 vs PC-2 (Landscape Groups).tif
- Additional Files 2/Datasets & Results Archive/Geometric Morphometrics (Landmarks) Analyses/Forewings/PCA Results/.DS_Store
- __MACOSX/Additional Files 2/Datasets & Results Archive/Geometric Morphometrics (Landmarks) Analyses/Forewings/PCA Results/._.DS_Store
- Additional Files 2/Datasets & Results Archive/Geometric Morphometrics (Landmarks) Analyses/Forewings/PCA Results/PC-1 vs PC-2 (Landscape Groups w: Model Coords).tif
- Additional Files 2/Datasets & Results Archive/Geometric Morphometrics (Landmarks) Analyses/Forewings/PCA Results/PC-3 vs PC-2 (Landscape Groups w: Model Coords).tif
- Additional Files 2/Datasets & Results Archive/Geometric Morphometrics (Landmarks) Analyses/Forewings/PCA Results/PC-3 vs PC-2 (Water Body Groups w: Model Coords).tif
- Additional Files 2/Datasets & Results Archive/Geometric Morphometrics (Landmarks) Analyses/Forewings/PCA Results/Eigenvalues.csv
- Additional Files 2/Datasets & Results Archive/Geometric Morphometrics (Landmarks) Analyses/Forewings/PCA Results/PCA Model Coords.csv
- Additional Files 2/Datasets & Results Archive/Geometric Morphometrics (Landmarks) Analyses/Forewings/PCA Results/PC-1 vs PC-2 (Water Body Groups).tif
- Additional Files 2/Datasets & Results Archive/Geometric Morphometrics (Landmarks) Analyses/Forewings/PCA Results/Eigenscores (Landscape Groups).csv
- Additional Files 2/Datasets & Results Archive/Geometric Morphometrics (Landmarks) Analyses/Forewings/PCA Results/PC-1 vs PC-2 vs PC-3 (Water Body Groups).tif
- Additional Files 2/Datasets & Results Archive/Geometric Morphometrics (Landmarks) Analyses/Forewings/PCA Results/PC-1 vs PC-2 vs PC-3 (Landscape Groups).tif
- Additional Files 2/Datasets & Results Archive/Geometric Morphometrics (Landmarks) Analyses/Forewings/PCA Results/PC-1 vs PC-2 (Landscape Groups).tif
- Additional Files 2/Datasets & Results Archive/Geometric Morphometrics (Landmarks) Analyses/Forewings/PCA Results/PC-3 vs PC-2 (Water Body Groups).tif
- Additional Files 2/Datasets & Results Archive/Geometric Morphometrics (Landmarks) Analyses/Forewings/PCA Results/Eigenvectors.csv
- Additional Files 2/Datasets & Results Archive/Geometric Morphometrics (Landmarks) Analyses/Forewings/PCA Results/Eigenscores (Water Body Groups).csv
- Additional Files 2/Datasets & Results Archive/Geometric Morphometrics (Landmarks) Analyses/Hindwings/CVA Results/Water Body Groups/
- Additional Files 2/Datasets & Results Archive/Geometric Morphometrics (Landmarks) Analyses/Hindwings/CVA Results/.DS_Store
- __MACOSX/Additional Files 2/Datasets & Results Archive/Geometric Morphometrics (Landmarks) Analyses/Hindwings/CVA Results/._.DS_Store
- Additional Files 2/Datasets & Results Archive/Geometric Morphometrics (Landmarks) Analyses/Hindwings/CVA Results/Landscape vs Water Body Comparison/
- Additional Files 2/Datasets & Results Archive/Geometric Morphometrics (Landmarks) Analyses/Hindwings/CVA Results/Landscape Groups/
- Additional Files 2/Datasets & Results Archive/Geometric Morphometrics (Landmarks) Analyses/Hindwings/PCA Results/PC-1 vs PC-2 (Water Body Groups w: Model Coords).tif
- Additional Files 2/Datasets & Results Archive/Geometric Morphometrics (Landmarks) Analyses/Hindwings/PCA Results/PC-3 vs PC-2 (Landscape Groups).tif
- Additional Files 2/Datasets & Results Archive/Geometric Morphometrics (Landmarks) Analyses/Hindwings/PCA Results/.DS_Store
- __MACOSX/Additional Files 2/Datasets & Results Archive/Geometric Morphometrics (Landmarks) Analyses/Hindwings/PCA Results/._.DS_Store
- Additional Files 2/Datasets & Results Archive/Geometric Morphometrics (Landmarks) Analyses/Hindwings/PCA Results/PC-1 vs PC-2 (Landscape Groups w: Model Coords).tif
- Additional Files 2/Datasets & Results Archive/Geometric Morphometrics (Landmarks) Analyses/Hindwings/PCA Results/PC-3 vs PC-2 (Landscape Groups w: Model Coords).tif
- Additional Files 2/Datasets & Results Archive/Geometric Morphometrics (Landmarks) Analyses/Hindwings/PCA Results/PC-3 vs PC-2 (Water Body Groups w: Model Coords).tif
- Additional Files 2/Datasets & Results Archive/Geometric Morphometrics (Landmarks) Analyses/Hindwings/PCA Results/PC-3 vs PC-2 (Landscape Groups w: Labels).tif
- Additional Files 2/Datasets & Results Archive/Geometric Morphometrics (Landmarks) Analyses/Hindwings/PCA Results/Eigenvalues.csv
- Additional Files 2/Datasets & Results Archive/Geometric Morphometrics (Landmarks) Analyses/Hindwings/PCA Results/PCA Model Coords.csv
- Additional Files 2/Datasets & Results Archive/Geometric Morphometrics (Landmarks) Analyses/Hindwings/PCA Results/PC-1 vs PC-2 (Water Body Groups).tif
- Additional Files 2/Datasets & Results Archive/Geometric Morphometrics (Landmarks) Analyses/Hindwings/PCA Results/Eigenscores (Landscape Groups).csv
- Additional Files 2/Datasets & Results Archive/Geometric Morphometrics (Landmarks) Analyses/Hindwings/PCA Results/PC-1 vs PC-2 (Landscape Groups w: Labels).tif
- Additional Files 2/Datasets & Results Archive/Geometric Morphometrics (Landmarks) Analyses/Hindwings/PCA Results/PC-1 vs PC-2 vs PC-3 (Water Body Groups).tif
- Additional Files 2/Datasets & Results Archive/Geometric Morphometrics (Landmarks) Analyses/Hindwings/PCA Results/PC-1 vs PC-2 vs PC-3 (Landscape Groups).tif
- Additional Files 2/Datasets & Results Archive/Geometric Morphometrics (Landmarks) Analyses/Hindwings/PCA Results/PC-1 vs PC-2 (Landscape Groups).tif
- Additional Files 2/Datasets & Results Archive/Geometric Morphometrics (Landmarks) Analyses/Hindwings/PCA Results/PC-3 vs PC-2 (Water Body Groups).tif
- Additional Files 2/Datasets & Results Archive/Geometric Morphometrics (Landmarks) Analyses/Hindwings/PCA Results/Eigenvectors.csv
- Additional Files 2/Datasets & Results Archive/Geometric Morphometrics (Landmarks) Analyses/Hindwings/PCA Results/Eigenscores (Water Body Groups).csv
- Additional Files 2/Datasets & Results Archive/Geometric Morphometric (Images) Analyses/Forewings/Processed Images (w: Numbers)/106.tif
- __MACOSX/Additional Files 2/Datasets & Results Archive/Geometric Morphometric (Images) Analyses/Forewings/Processed Images (w: Numbers)/._106.tif
- Additional Files 2/Datasets & Results Archive/Geometric Morphometric (Images) Analyses/Forewings/Processed Images (w: Numbers)/112.tif
- __MACOSX/Additional Files 2/Datasets & Results Archive/Geometric Morphometric (Images) Analyses/Forewings/Processed Images (w: Numbers)/._112.tif
- Additional Files 2/Datasets & Results Archive/Geometric Morphometric (Images) Analyses/Forewings/Processed Images (w: Numbers)/072.tif
- __MACOSX/Additional Files 2/Datasets & Results Archive/Geometric Morphometric (Images) Analyses/Forewings/Processed Images (w: Numbers)/._072.tif
- Additional Files 2/Datasets & Results Archive/Geometric Morphometric (Images) Analyses/Forewings/Processed Images (w: Numbers)/066.tif
- __MACOSX/Additional Files 2/Datasets & Results Archive/Geometric Morphometric (Images) Analyses/Forewings/Processed Images (w: Numbers)/._066.tif
- Additional Files 2/Datasets & Results Archive/Geometric Morphometric (Images) Analyses/Forewings/Processed Images (w: Numbers)/270.tif
- __MACOSX/Additional Files 2/Datasets & Results Archive/Geometric Morphometric (Images) Analyses/Forewings/Processed Images (w: Numbers)/._270.tif
- Additional Files 2/Datasets & Results Archive/Geometric Morphometric (Images) Analyses/Forewings/Processed Images (w: Numbers)/264.tif
- __MACOSX/Additional Files 2/Datasets & Results Archive/Geometric Morphometric (Images) Analyses/Forewings/Processed Images (w: Numbers)/._264.tif
- Additional Files 2/Datasets & Results Archive/Geometric Morphometric (Images) Analyses/Forewings/Processed Images (w: Numbers)/258.tif
- __MACOSX/Additional Files 2/Datasets & Results Archive/Geometric Morphometric (Images) Analyses/Forewings/Processed Images (w: Numbers)/._258.tif
- Additional Files 2/Datasets & Results Archive/Geometric Morphometric (Images) Analyses/Forewings/Processed Images (w: Numbers)/259.tif
- __MACOSX/Additional Files 2/Datasets & Results Archive/Geometric Morphometric (Images) Analyses/Forewings/Processed Images (w: Numbers)/._259.tif
- Additional Files 2/Datasets & Results Archive/Geometric Morphometric (Images) Analyses/Forewings/Processed Images (w: Numbers)/265.tif
- __MACOSX/Additional Files 2/Datasets & Results Archive/Geometric Morphometric (Images) Analyses/Forewings/Processed Images (w: Numbers)/._265.tif
- Additional Files 2/Datasets & Results Archive/Geometric Morphometric (Images) Analyses/Forewings/Processed Images (w: Numbers)/271.tif
- __MACOSX/Additional Files 2/Datasets & Results Archive/Geometric Morphometric (Images) Analyses/Forewings/Processed Images (w: Numbers)/._271.tif
- Additional Files 2/Datasets & Results Archive/Geometric Morphometric (Images) Analyses/Forewings/Processed Images (w: Numbers)/067.tif
- __MACOSX/Additional Files 2/Datasets & Results Archive/Geometric Morphometric (Images) Analyses/Forewings/Processed Images (w: Numbers)/._067.tif
- Additional Files 2/Datasets & Results Archive/Geometric Morphometric (Images) Analyses/Forewings/Processed Images (w: Numbers)/073.tif
- __MACOSX/Additional Files 2/Datasets & Results Archive/Geometric Morphometric (Images) Analyses/Forewings/Processed Images (w: Numbers)/._073.tif
- Additional Files 2/Datasets & Results Archive/Geometric Morphometric (Images) Analyses/Forewings/Processed Images (w: Numbers)/139.tif
- __MACOSX/Additional Files 2/Datasets & Results Archive/Geometric Morphometric (Images) Analyses/Forewings/Processed Images (w: Numbers)/._139.tif
- Additional Files 2/Datasets & Results Archive/Geometric Morphometric (Images) Analyses/Forewings/Processed Images (w: Numbers)/071.tif
- __MACOSX/Additional Files 2/Datasets & Results Archive/Geometric Morphometric (Images) Analyses/Forewings/Processed Images (w: Numbers)/._071.tif
- Additional Files 2/Datasets & Results Archive/Geometric Morphometric (Images) Analyses/Forewings/Processed Images (w: Numbers)/059.tif
- __MACOSX/Additional Files 2/Datasets & Results Archive/Geometric Morphometric (Images) Analyses/Forewings/Processed Images (w: Numbers)/._059.tif
- Additional Files 2/Datasets & Results Archive/Geometric Morphometric (Images) Analyses/Forewings/Processed Images (w: Numbers)/267.tif
- __MACOSX/Additional Files 2/Datasets & Results Archive/Geometric Morphometric (Images) Analyses/Forewings/Processed Images (w: Numbers)/._267.tif
- Additional Files 2/Datasets & Results Archive/Geometric Morphometric (Images) Analyses/Forewings/Processed Images (w: Numbers)/273.tif
- __MACOSX/Additional Files 2/Datasets & Results Archive/Geometric Morphometric (Images) Analyses/Forewings/Processed Images (w: Numbers)/._273.tif
- Additional Files 2/Datasets & Results Archive/Geometric Morphometric (Images) Analyses/Forewings/Processed Images (w: Numbers)/272.tif
- __MACOSX/Additional Files 2/Datasets & Results Archive/Geometric Morphometric (Images) Analyses/Forewings/Processed Images (w: Numbers)/._272.tif
- Additional Files 2/Datasets & Results Archive/Geometric Morphometric (Images) Analyses/Forewings/Processed Images (w: Numbers)/266.tif
- __MACOSX/Additional Files 2/Datasets & Results Archive/Geometric Morphometric (Images) Analyses/Forewings/Processed Images (w: Numbers)/._266.tif
- Additional Files 2/Datasets & Results Archive/Geometric Morphometric (Images) Analyses/Forewings/Processed Images (w: Numbers)/058.tif
- __MACOSX/Additional Files 2/Datasets & Results Archive/Geometric Morphometric (Images) Analyses/Forewings/Processed Images (w: Numbers)/._058.tif
- Additional Files 2/Datasets & Results Archive/Geometric Morphometric (Images) Analyses/Forewings/Processed Images (w: Numbers)/070.tif
- __MACOSX/Additional Files 2/Datasets & Results Archive/Geometric Morphometric (Images) Analyses/Forewings/Processed Images (w: Numbers)/._070.tif
- Additional Files 2/Datasets & Results Archive/Geometric Morphometric (Images) Analyses/Forewings/Processed Images (w: Numbers)/064.tif
- __MACOSX/Additional Files 2/Datasets & Results Archive/Geometric Morphometric (Images) Analyses/Forewings/Processed Images (w: Numbers)/._064.tif
- Additional Files 2/Datasets & Results Archive/Geometric Morphometric (Images) Analyses/Forewings/Processed Images (w: Numbers)/138.tif
- __MACOSX/Additional Files 2/Datasets & Results Archive/Geometric Morphometric (Images) Analyses/Forewings/Processed Images (w: Numbers)/._138.tif
- Additional Files 2/Datasets & Results Archive/Geometric Morphometric (Images) Analyses/Forewings/Processed Images (w: Numbers)/128.tif
- __MACOSX/Additional Files 2/Datasets & Results Archive/Geometric Morphometric (Images) Analyses/Forewings/Processed Images (w: Numbers)/._128.tif
- Additional Files 2/Datasets & Results Archive/Geometric Morphometric (Images) Analyses/Forewings/Processed Images (w: Numbers)/100.tif
- __MACOSX/Additional Files 2/Datasets & Results Archive/Geometric Morphometric (Images) Analyses/Forewings/Processed Images (w: Numbers)/._100.tif
- Additional Files 2/Datasets & Results Archive/Geometric Morphometric (Images) Analyses/Forewings/Processed Images (w: Numbers)/060.tif
- __MACOSX/Additional Files 2/Datasets & Results Archive/Geometric Morphometric (Images) Analyses/Forewings/Processed Images (w: Numbers)/._060.tif
- Additional Files 2/Datasets & Results Archive/Geometric Morphometric (Images) Analyses/Forewings/Processed Images (w: Numbers)/074.tif
- __MACOSX/Additional Files 2/Datasets & Results Archive/Geometric Morphometric (Images) Analyses/Forewings/Processed Images (w: Numbers)/._074.tif
- Additional Files 2/Datasets & Results Archive/Geometric Morphometric (Images) Analyses/Forewings/Processed Images (w: Numbers)/.DS_Store
- __MACOSX/Additional Files 2/Datasets & Results Archive/Geometric Morphometric (Images) Analyses/Forewings/Processed Images (w: Numbers)/._.DS_Store
- Additional Files 2/Datasets & Results Archive/Geometric Morphometric (Images) Analyses/Forewings/Processed Images (w: Numbers)/262.tif
- __MACOSX/Additional Files 2/Datasets & Results Archive/Geometric Morphometric (Images) Analyses/Forewings/Processed Images (w: Numbers)/._262.tif
- Additional Files 2/Datasets & Results Archive/Geometric Morphometric (Images) Analyses/Forewings/Processed Images (w: Numbers)/276.tif
- __MACOSX/Additional Files 2/Datasets & Results Archive/Geometric Morphometric (Images) Analyses/Forewings/Processed Images (w: Numbers)/._276.tif
- Additional Files 2/Datasets & Results Archive/Geometric Morphometric (Images) Analyses/Forewings/Processed Images (w: Numbers)/277.tif
- __MACOSX/Additional Files 2/Datasets & Results Archive/Geometric Morphometric (Images) Analyses/Forewings/Processed Images (w: Numbers)/._277.tif
- Additional Files 2/Datasets & Results Archive/Geometric Morphometric (Images) Analyses/Forewings/Processed Images (w: Numbers)/263.tif
- __MACOSX/Additional Files 2/Datasets & Results Archive/Geometric Morphometric (Images) Analyses/Forewings/Processed Images (w: Numbers)/._263.tif
- Additional Files 2/Datasets & Results Archive/Geometric Morphometric (Images) Analyses/Forewings/Processed Images (w: Numbers)/075.tif
- __MACOSX/Additional Files 2/Datasets & Results Archive/Geometric Morphometric (Images) Analyses/Forewings/Processed Images (w: Numbers)/._075.tif
- Additional Files 2/Datasets & Results Archive/Geometric Morphometric (Images) Analyses/Forewings/Processed Images (w: Numbers)/061.tif
- __MACOSX/Additional Files 2/Datasets & Results Archive/Geometric Morphometric (Images) Analyses/Forewings/Processed Images (w: Numbers)/._061.tif
- Additional Files 2/Datasets & Results Archive/Geometric Morphometric (Images) Analyses/Forewings/Processed Images (w: Numbers)/129.tif
- __MACOSX/Additional Files 2/Datasets & Results Archive/Geometric Morphometric (Images) Analyses/Forewings/Processed Images (w: Numbers)/._129.tif
- Additional Files 2/Datasets & Results Archive/Geometric Morphometric (Images) Analyses/Forewings/Processed Images (w: Numbers)/077.tif
- __MACOSX/Additional Files 2/Datasets & Results Archive/Geometric Morphometric (Images) Analyses/Forewings/Processed Images (w: Numbers)/._077.tif
- Additional Files 2/Datasets & Results Archive/Geometric Morphometric (Images) Analyses/Forewings/Processed Images (w: Numbers)/063.tif
- __MACOSX/Additional Files 2/Datasets & Results Archive/Geometric Morphometric (Images) Analyses/Forewings/Processed Images (w: Numbers)/._063.tif
- Additional Files 2/Datasets & Results Archive/Geometric Morphometric (Images) Analyses/Forewings/Processed Images (w: Numbers)/249.tif
[truncated: 1,094 more entries]
