# Supplementary material for: What you sample is what you get: ecomorphological variation in Trithemis (Odonata, Libellulidae) dragonfly wings reconsidered
Source: BMC Ecol Evol. 2022 Apr 11;22:43. doi: 10.1186/s12862-022-01978-y (PMC8996507; doi:10.1186/s12862-022-01978-y)
Supplement: Supplementary file 2 — Additional file 2: Datasets and results archive. [file 12862_2022_1978_MOESM2_ESM.zip › Additional Files 2/Datasets & Results Archive/Geometric Morphometrics (Landmarks) Analyses/Hindwing EES Outlines + Landmarks.dat]

Object 1
837	296
768.0263445970942	301.8043683891468
698.8132463157459	302.62050654317153
629.5980929677555	302.00019069302016
560.3803084813243	302.14607469658904
491.16252409858384	302.
424.19606740160935	309.81310731704946
357.2279346482055	317.6118356367149
290.071502295659	323.57342061566754
222.7817674385135	327.7695467972571
155.37810614222948	329.2475147838101
89.29556547178989	316.0392889897992
41.17281808336278	269.0074770575577
63.82091365415476	223.20609993033418
109.31005283914027	198.8523732260375
156.5511402872186	178.0909453935626
204.90440028047746	160.06932949063432
254.2265735915141	144.89318481953418
304.06420518015875	131.50491424840195
353.4999778928147	116.70093649310671
407.94993492959026	95.9927499246115
463.69581624406385	79.0810859958535
520.4339090927372	65.87537977021084
577.6256233883216	54.79735523306424
635.8510028055898	52.98202142673261
690.3098649769244	50.02629153939806
743.2276988163949	63.20042902630095
790.6968060959975	90.04833900091113
822.5943428764937	134.2638471773668
835.9504390287619	187.1401656684711
835.4435979859799	241.67682416824212
712.	243.
648.	243.
485.	277.
456.	255.
178.	235.
640.	64.
655.	144.
Object 2
841	274
767.6047122244418	279.00679403094773
694.0725328724443	281.23694551333693
620.5104744202035	281.99938120185595
546.9458062574713	281.5528641577098
473.3809415647484	281.1399925915606
408.497386083229	289.5630385631284
343.46111599412563	296.7114397524907
278.3169259525563	302.7981289952296
212.97138147203742	306.06526425481763
147.54481952254446	306.1541128184651
84.49457399071656	288.8751925619623
38.1201251304403	242.90230244262992
60.29026689428588	196.59833365738896
105.85243382892031	171.62978592254066
154.18505419890167	152.5075864755372
202.87166529936366	134.3222492433673
252.91538305624226	120.27387598959909
303.0674390349685	106.61739021514632
353.40711446646003	93.66937666807598
407.7676438168032	71.14925467608987
464.14473494571183	54.30229403720886
521.3031456907795	40.33307334020543
579.6940123442962	33.07459804115699
638.4917286240659	30.829944118488488
693.431691112617	30.909667273714195
746.2787834725879	45.897591748722036
791.2960401586474	77.36763843600151
820.9534439772838	123.60183866934747
829.8535440138684	177.8161730594668
836.0302564806173	232.4077176323284
713.	223.
649.	218.
485.	257.
451.	234.
184.	210.
639.	41.
648.	123.
Object 3
739	262
677.3368234021967	261.9999677048201
615.6938480707234	263.5773248004917
554.0333469274797	263.00218795203835
492.37016378415905	263.0002626668392
430.71508331194747	264.
373.3263634798563	270.55605245236654
316.05426703580434	278.0628398856665
258.5468578944099	283.47771883024507
200.89201016381548	286.9895311511645
143.16398398490247	288.96259985531805
86.4904803884744	277.9239468457819
41.382150706528606	241.96763959493074
49.542774055361406	197.9066661558079
88.64370101096303	174.18237247670453
130.14306387886714	154.9191627665557
170.86086822457443	134.06561189418204
213.32073381765687	117.02563059101126
256.86392833633766	102.97389139503767
300.56793961488523	89.43046811281789
347.28377849317087	66.8179942566365
396.47089322047566	50.255361131893025
447.15157675632815	39.06861532319861
498.8183311006434	34.14752262303015
550.6410500342183	36.99346329882087
601.4616402970622	41.114750989899505
648.6362059824279	60.46214257111073
692.9825209871427	85.62116790540867
725.9453246520935	124.47391169467507
731.1067563342655	175.19105171000925
739.8525905316292	225.4231732548213
626.	211.
569.	207.
425.	240.
398.	221.
166.	200.
546.	47.
569.	120.
Object 4
858	295
786.6112522195696	297.0658789767249
715.2805376940366	300.5988972943772
643.8692571259224	299.5717581666244
572.4526971654319	300.12350637372106
501.0427985083142	299.0012101963395
432.1208045746619	309.0381830369213
362.8094910652491	315.8859893154126
293.5013706751638	322.7683222423054
224.0344586073131	327.7976245547225
154.39701712710524	328.9799655376139
86.8035917842386	312.35665775361133
36.31078658409395	264.5350802698805
58.11408377877479	216.75776261557635
104.26428187351694	190.38153674638116
153.43478460012767	170.12380289371998
203.05259460776367	150.99355755207807
253.64781972395903	134.61700093949065
304.86169065524376	120.28836015967285
356.057248774787	105.89442386056257
411.8506015807962	83.37445273258423
469.2221777247338	65.24908109261376
527.5778356584245	50.59811419738929
586.7253751454442	39.570426960542875
646.8889599821044	39.01104658564604
703.0249948280241	38.558582640080616
757.3264949211717	52.769977802016015
805.0558672147699	82.29570492317788
834.7280761621762	129.9064130595158
847.9781839984435	184.45816623181662
853.2139920479688	240.35074454297757
726.	239.
659.	236.
498.	273.
467.	252.
190.	229.
639.	55.
657.	135.
Object 5
757	268
692.2473089969035	273.971000947013
627.2181415063552	273.9946960808623
562.1965252802161	273.00730593202746
497.1749011162634	273.9995785492179
432.1462186453958	273.7365218681555
374.73835615939703	281.63010145164196
317.27443840879573	289.1046442567714
259.75428824762145	296.1333067112562
201.97988171722506	300.607112722327
144.03507101311013	300.9584805315189
88.71016953509235	283.87881771262994
49.30371343151561	241.4983088215834
67.9409820708558	202.3440411262692
105.47027481606897	179.8252066093921
144.71625771212237	160.43970922443106
184.68770680504016	142.60194221955325
225.79227175418885	127.55759672342893
267.9737911096743	115.85887018649105
309.9411351922998	103.41347293962549
357.4631049401153	82.26869710872772
406.64415469927746	65.33787115240166
456.16170890559476	49.41895728245369
506.9542998709768	38.2146293295802
558.3718580099485	30.36135812092604
609.3352592861294	24.724988421453332
660.0504760255855	32.20871402660965
697.3709109159305	67.3218228707625
722.479593448747	112.01904384200475
738.7348371289096	160.6452296023538
748.2119277751256	211.03592007102654
650.	217.
592.	217.
441.	249.
404.	231.
173.	209.
567.	42.
592.	125.
Object 6
704	253
645.3689695911256	263.0371664414465
585.8838411481635	261.9999999950919
526.3896786260043	261.9936986664901
466.9124365099573	260.57436629485113
407.4984321586736	257.4856162139568
354.6630692389232	262.68963486140564
301.9729311554744	269.2012648351692
249.26644244354097	275.57961172978816
196.429629593272	280.7675341162555
143.37314940461215	282.64709082529896
92.48722020155734	267.646784815403
52.70705035337125	232.55750324349066
62.67799597726719	194.35109170996645
94.86892314426545	170.59487958878205
130.5084974399285	152.35410622878217
166.55388190323458	134.93466523524646
203.71305888182764	120.03983630969795
242.07445423452523	108.58479959823293
279.270633648191	93.77333652074398
330.16152708091204	76.78829199758081
380.7784626522505	59.0039620077678
433.00869894119336	46.74109960872095
485.842639116621	37.4172346668815
539.3001586989458	32.87091999210169
580.1511307541632	42.03069785332938
614.1166339167728	66.57453205474164
640.5845080217711	99.07957819438516
660.0037872306866	136.23920244194687
675.6725343672264	175.13031631389794
694.1362343951765	212.77469807795072
604.	208.
552.	208.
410.	235.
373.	214.
163.	196.
535.	44.
555.	119.
Object 7
745	280
680.8542749842018	290.91950404586805
615.8048378813602	288.99405722466776
550.7345142382942	288.00462616091204
485.66401356121787	288.98933146587643
420.5860475220267	289.
363.19908726114767	296.7837961454734
305.8629826326193	304.9337118971664
248.54784144149804	313.2297989920671
190.960160153789	319.3481531114855
133.0697879189109	320.7969111520992
77.48056345234926	304.806257186761
38.83914321488682	261.91454225626956
59.295812527527744	223.43964156119574
95.61709276855306	198.89933104145743
134.2417557153239	178.1523991044524
173.41414783472655	158.46870884816425
214.24377064663392	142.49611839506505
256.08751175751644	129.4032932181928
297.4215895938852	114.7801538669824
344.1167324280038	91.62519392282073
393.19298839380554	74.07351042479564
443.3301886553389	59.831054429058426
494.4554730493629	49.69232522147877
546.436824676496	45.88419611815406
596.8357551334124	37.09956796919804
645.8948769176754	51.31025032117587
678.5904690495448	90.61667250819306
698.5755080802724	137.70379196483262
711.8610301440278	187.10637274046914
730.0454752820544	234.92423381704413
635.	231.
573.	229.
425.	262.
387.	243.
172.	227.
546.	59.
570.	135.
Object 8
717	249
658.6595502276474	256.9170477722556
599.7904791297036	257.86733711115056
540.9200748211076	257.0019045338133
482.05043407228146	257.9213914345519
423.1838940209937	259.02164235630346
366.2727072019688	265.47570922940673
309.8391271614588	275.25986232737137
253.12951980200148	283.29255162488676
196.07549744032383	288.315513641329
138.80639446562617	288.9280585458237
84.21169938568211	271.850860687866
45.31204430440833	230.01274049302694
65.29229594769477	196.06120055528615
98.79183900949047	175.03590565001463
134.014857365285	157.0396018781776
170.2199565795652	141.1106017205082
207.37141554056373	127.5363084585097
245.71341420868097	117.81949373371496
282.79841396566997	104.05923253770389
328.97242261752757	78.694247737151
378.15882056034854	59.8244146617002
428.5796081420188	44.55465013967217
479.8964231334233	32.638768076499765
532.3425544180268	27.65631464548475
580.6296535060394	22.117578023141828
628.5450660625526	30.168543295370284
661.2946052015858	65.795523517296
678.3465648510878	111.30856182286476
692.3025070721717	157.8654111166077
710.231122950823	203.04158043609516
610.	204.
557.	206.
419.	236.
387.	215.
164.	203.
534.	37.
561.	119.
Object 9
759	286
698.761295103206	294.20217367321334
637.9921068191363	295.9961918519322
577.2044515734481	295.0018618461332
516.4167867724108	295.99930697655566
455.6257964173752	296.76783355846607
396.51376000287263	308.0597755176705
337.20017256133934	318.2399121343916
277.823300676965	328.044352106352
218.23675557304196	336.48039838487637
158.2194896795168	340.8932293207003
99.49887164736973	327.8888539007005
53.165558091099946	289.5474843614204
55.798014653995324	244.86894301699817
89.01108892004441	213.92712914592025
126.8344346564888	188.80335115252618
167.47759797339478	168.52866213700645
208.89952757718422	149.89895451736055
251.49610952674834	134.133561052012
294.2737781669067	118.86627563132164
342.3165174431474	94.04396620720377
392.719152062082	74.45251201386363
444.39417889584666	58.51675967223932
497.20198573905094	46.87245721764337
550.4507983861206	37.44799157543565
608.3077936147612	31.475027603215086
665.0114035723229	44.2242687564244
708.3901949322297	82.66959489839697
722.1079194485886	139.1459535791089
726.5665946080903	197.1235481217825
746.4152879128294	251.70769429978714
643.	237.
586.	235.
464.	271.
410.	251.
193.	233.
552.	52.
595.	142.
Object 10
680	261
619.7093191727025	259.99668634952025
559.4231479185879	258.7516750129401
499.14960393807473	257.00206796281174
438.8695040834087	258.5128718173936
378.59657493882895	260.286855205735
327.70795468316317	268.26684015207206
276.6103518069903	274.7750820144638
225.44408155247748	280.7199948489349
174.02544417108993	283.7780341511212
122.52631505993418	284.83026764739594
72.21784670289158	273.9020919575549
34.46308471930655	239.04857526563887
54.2772631777067	204.34543620262065
88.44130461030154	182.84636354186657
123.8180043191132	163.39954481764266
159.83768756041073	145.1819760912787
197.29453530594958	130.12583011258175
235.3399369902441	116.62622862023616
272.4062507837471	100.63045456122524
313.89831061864516	76.05780059596793
358.73243473660835	58.302791958928815
404.8502640825042	44.21221461393134
452.2277327665625	35.22661096905202
500.44964267831307	35.
550.451741678509	34.233083400651616
599.6004827284546	43.43252959181725
640.3676708454509	72.30460942246498
658.1668490710588	119.02865222660562
665.6051026134234	168.48009948600685
677.077551503752	217.15433273065636
575.	205.
517.	206.
388.	236.
359.	220.
147.	206.
505.	45.
524.	122.
Object 11
721	291
657.3145834052452	290.96882360720974
593.6378810139441	289.91128787636984
529.9589925545573	289.00505108860784
466.2854963575798	290.2406533945601
402.60807935363925	291.25430805890073
348.66671587439487	298.91560158850547
294.8162607499161	307.1916539003695
240.915431032843	315.1330471942766
186.72910421110112	320.8026587234003
132.3300257572533	323.8013860760678
78.9151359528853	313.2379601986877
37.55425939320472	277.93990114425816
50.05963032324174	237.87863720516526
84.86399491119975	213.19451777135137
121.83619568203369	191.87959080053602
160.1614171001618	173.1048947869679
199.7769243624515	157.2402229110338
240.94555446930826	145.99534383461088
280.4245559980791	129.77531962194652
326.91634987166736	108.71580531466618
374.30535805305504	89.7613938306551
422.6882563399576	73.51069373430269
472.86211146506304	64.15313413894059
523.6050051006168	58.66233768002698
576.0692203398032	51.841526975695544
628.4117038223228	59.48482657341203
669.0116642868	93.31946307432318
691.8991053695033	141.01276365189767
706.1410817033379	191.9650452035139
716.7104841325706	243.80426849646977
609.	231.
552.	233.
409.	265.
370.	247.
155.	233.
528.	67.
553.	141.
Object 12
658	252
597.6686833378394	256.000103219113
537.2131116076167	256.99663991530906
476.74968176283215	256.78883449495993
416.29390843887586	257.7728819285189
356.08782363226936	252.2000989254821
309.149069635039	257.1030227588994
262.32804155880854	263.0253413015439
215.3735374385846	267.7741925801148
168.23795447849977	270.1125966962755
121.05433783266236	269.18357325204664
76.57849308317017	253.49255697929942
43.14882906313605	220.23798106812097
50.07890793328433	184.83736744876296
78.21087599324136	161.42211127056234
109.36851797609047	142.1866977585637
141.95556535842755	125.4899107499262
176.07086840925507	112.17959374129643
210.9989562824635	101.17374535420247
245.21270577546505	88.1133586184242
290.45827847494894	69.38900062571253
337.46644614942596	55.67790800855162
384.85103025519055	43.330542876326795
433.45724010559167	37.39760135274186
482.40412431182347	35.996320433029204
530.1540393364093	34.97232258254223
576.5760826463384	46.173733659629676
615.9741220243849	73.13508171054985
637.7757865126149	115.58219461914547
643.2347946883655	163.0291630904247
653.51889067501	209.66970689289818
552.	203.
493.	201.
361.	229.
330.	210.
156.	182.
481.	49.
499.	117.
Object 13
722	267
658.7318701471552	273.8969610448583
595.093935290337	272.9923415260717
531.468135021635	271.4571443702703
467.8260467533447	271.99597584101946
404.1816755987882	272.001904740051
350.4575610587332	280.3360794282962
296.67378629793154	288.2760993977403
242.80647311532584	295.62788323275333
188.6153103318029	299.9808524541964
134.25454073237302	300.6339666103161
82.22365632655001	285.0295910859555
43.306246894857786	247.16821633031276
56.1975695978738	209.11863559730276
87.10443890999609	182.9523145805766
121.551977747704	161.62634931448963
157.4342163343098	142.81373896995683
194.68052075007904	126.86822614390334
233.06452390472737	113.89034604400342
271.5437963628949	101.19768620958415
320.0244415037711	77.13867917409044
370.23577458860143	56.93904837676064
422.36034626846106	42.370951105967286
475.7546263630738	33.524612877457024
529.7757562501904	30.219117675710393
582.3510326781145	25.626538761956823
632.4661023626107	42.12670863351714
669.2259331095652	79.96078755882856
690.5505542181501	128.23281445135845
698.548654606521	180.39872154333978
713.2579602044659	231.0814698580675
605.	215.
550.	214.
410.	246.
374.	229.
151.	206.
529.	42.
551.	120.
Object 14
667	265
610.1190821988515	264.0056568212144
553.2380120800774	264.995621216484
496.3537449398736	264.20532169927264
439.46719347585787	264.8136896962963
382.5871212189289	265.86608503139274
331.8310553856041	272.605449698102
281.2191670809032	280.35334721524146
230.34518823088845	286.1329918505259
179.26583924946743	289.66003493112885
128.08088407404497	290.93501036114844
78.46529141732164	278.4280572809036
39.44255732438039	245.33946955985832
48.406868925308096	204.92048180097737
83.07813287535717	180.84029814321528
120.52338104709933	161.312288318336
158.9141417683445	143.71937139873137
198.50987037981906	129.0344984076768
239.11962045427254	117.44012647066285
278.5413775586045	102.28689841881885
318.32231047163503	81.33927829086737
360.9482523195479	67.04493307587163
404.4442174969357	55.66850713944514
448.59098986415484	47.16050591929676
493.40569358181796	43.55943064181821
543.4794236972091	35.16007848175432
593.1784648813408	45.056107148317274
631.891399166517	77.40724696290118
660.0742064751528	119.00401172480294
661.6981311712047	169.74723286736028
667.0475867767027	220.2379338835139
570.	210.
518.	213.
388.	241.
353.	222.
146.	207.
501.	53.
519.	128.
Object 15
735	239
672.8016224383241	246.00442431092117
610.2167461059112	247.
547.6239394244756	247.00184317440892
485.03871268008436	247.97635409803843
422.4458917539687	247.98021567687263
369.37074005674134	255.17924756338743
316.23282163734973	261.89927667680587
262.94572080411547	267.30981150027407
209.4935178775285	270.71975571403556
155.94404532901154	271.81263873779596
103.78303927380983	259.7427146348375
62.911187529744645	225.18787695742643
71.54379648047707	182.95810513099323
108.26273811948627	158.54571033095368
148.32954034176657	140.051891855714
188.95786797683812	122.83326566032486
230.61826193015378	108.28002953883235
272.80941726400243	95.3433740333927
314.7223599992204	81.53157697299697
361.30100722948634	63.182518988687875
408.8515101911959	47.523605886640354
457.14660676528325	34.33870254963979
506.1879599931505	24.279805010316764
556.1888031304783	21.795053057014016
605.0144429936493	18.206078434410514
652.0005963893574	31.83783076648075
685.7636193505828	67.15203657372042
701.7617304710261	113.42172738171809
712.2875722160439	161.2320406303815
735.0717716614348	204.52712633994977
630.	195.
575.	193.
428.	223.
395.	205.
175.	184.
555.	32.
580.	110.
Object 16
683	239
624.698193840486	246.00753652693925
566.0098349604818	247.99652786126293
507.29593726468147	247.00439072395045
448.57515485615784	247.42820060451825
389.8543305753842	247.00923846949465
339.82224091032106	251.52793004902898
289.8204088488381	256.36993309562774
239.73471937472416	260.24885301309547
189.52916411972177	261.9776186551711
139.3676392215475	259.2916047160956
90.4600863793172	247.8687462564885
53.592164029821085	213.83946039629672
59.336962498261514	175.585319544043
92.26192857074842	153.9518939932758
128.8306286339722	139.18292571849943
165.94911950214748	125.85780979881551
203.74172111008664	114.58355516313486
242.09006476345	105.36954452284402
280.4446283754776	96.18145924655545
326.7793161462629	77.61805707358741
374.6894562008088	63.61439641303386
423.4164552523988	52.78932185759921
472.66580694852723	44.66500351311235
522.5518784242973	42.977039793846515
568.3811430156437	42.54716404059639
612.8353677349805	53.609808488555245
652.2050696211511	76.97500080224037
678.0857147960099	114.61340233641802
683.2370666548968	159.92263664740693
680.7877035644739	205.67191871071344
583.	202.
533.	202.
397.	224.
369.	207.
171.	180.
517.	51.
535.	126.
Object 17
633	233
581.0586709344159	231.00074714312822
529.0790094388259	230.8905964495781
477.1000295082315	230.6003101637319
425.1227279213696	230.0916791204932
373.14298305332994	230.02502953210944
324.84684130431265	236.48290703895657
276.4165672397171	241.84270205787286
227.91087866137434	246.4705986685705
179.30988989033185	249.95709966470835
130.58581614462958	249.7656743473556
83.87397157577966	235.9896260710261
47.267070935395296	203.88316200999807
50.62253199896603	168.03450929707395
81.26032492336888	147.75011067610023
114.51332127871788	132.07076450349246
148.35865003480998	117.71255906376024
182.57687127508726	104.26970700654701
217.511512965547	92.81262960812407
252.47798278199943	81.45305601849387
297.85511232213395	62.386848078129546
345.11182622133254	48.6254061296367
393.19047585294976	38.087776063641144
442.29865158280177	34.78218858340536
491.5178014371284	35.064071794499824
532.2403142960101	37.595456838593904
570.6704108430287	51.27050455044691
602.4484443709556	76.85751141690247
620.6932963666931	113.30467562416918
624.219684153149	153.95291209390308
632.6148702677689	193.8809951168099
543.	184.
495.	180.
368.	209.
343.	194.
140.	171.
489.	44.
503.	107.
Object 18
679	233
621.4363583922208	235.0022363369077
563.8726014266394	237.
506.2741496385052	237.00024897225654
448.6783285116288	237.5507775564389
391.0798791301939	237.57113332242403
340.46234609164185	245.24614953226583
289.79985335056875	252.61852324442057
239.09196461035575	259.6718622896215
188.05981523398728	263.75053342986473
136.8864854704927	262.41093729162054
88.50256043311114	245.83856315235835
56.79077805282647	205.77974688181274
69.41427606814467	171.55761666079923
98.98429846117737	149.78714017312205
131.31251168423637	132.35389680695855
165.01280362077006	117.73966195507874
199.31121217152858	104.5908702001393
234.30740105939572	93.42824988463353
269.5686950905892	83.13334532394957
314.1495289333861	63.02684419993917
361.5194114293777	50.86727365592633
409.02587177364677	39.25361711511053
457.1601887424061	30.605422259862493
506.00986478665794	28.266552421861313
551.3425843920734	27.566694956919772
594.9942362478263	39.78056695101742
630.6971114347906	67.71305456364021
655.0821627687185	105.92701754688774
670.9869200563984	148.37242474513798
675.2917403925653	193.50571389148516
583.	187.
528.	185.
399.	214.
363.	198.
171.	177.
501.	39.
528.	110.
Object 19
701	241
642.0363973662313	246.00468399719065
582.9063112861636	248.327624609555
523.7343988233145	249.
464.55866490807637	248.99964042294718
405.39078910630764	248.0351175580768
353.33200776601393	255.97485373557612
301.37584676035823	264.5604179066881
249.15211355078088	271.3289143689073
196.66009434295347	275.5324635620874
144.00179755195182	275.5450163184155
93.86744092323468	259.57071137880024
56.61193225232589	222.44537063776949
61.345214114072455	183.19867982000022
90.49728394482295	156.05120737884036
124.72597715025323	135.61729022992648
160.57510996099592	118.18181586364723
197.92422207219184	104.2373118099773
236.00035965232843	92.41823902357746
273.9957754116356	80.34216127471797
320.1359306298702	60.383526243456295
367.56515634496407	43.71918251310281
416.600149527983	32.63629121998014
466.19501982934645	24.413795941886907
516.4651255068479	23.993927330173037
560.2185402887482	29.395202148982246
595.6181058407833	55.6894658139393
621.349907890878	91.54375162589494
645.1669496884336	128.69833590257386
668.9198793166056	165.8939401587552
692.36733327984	203.2828614192705
593.	194.
540.	196.
408.	223.
372.	206.
164.	183.
516.	37.
539.	110.
Object 20
727	241
665.3572536450463	245.1505677080857
603.6307933206983	247.77485252111262
541.8739629515704	246.0003146196058
480.09385898367105	246.52648757382082
418.311789975946	246.34156393800157
363.70498732565454	252.1278379708685
309.18088333685193	258.6472821079438
254.59935403175137	264.66707990908066
199.86571023706554	269.09157687462846
144.9572308652135	268.8808956585313
92.41382991877352	253.10253585853897
54.71771719057086	213.36704807019913
69.14904786227324	174.6849500240372
103.51778175146853	151.2512760732001
140.62885519315378	132.44285663440564
179.3261385013608	117.14917786021786
218.6214698836142	103.46470127105384
258.5000796891965	91.58504351754608
297.97043417647313	78.41182632941073
344.7028098355377	62.50082185743764
392.4623482159161	50.007304689441284
440.37668148697765	38.12278999123782
489.44995568333445	32.75256093016425
538.8165364639335	32.62726097139259
587.4833703438992	33.261966982767994
635.0262072952166	43.65700482078713
675.9950541934007	69.90407827448556
702.7255733155681	110.53459157689434
710.7156303642961	158.54471840927482
725.0257714315222	205.06442857880558
622.	194.
565.	194.
419.	221.
383.	207.
166.	178.
542.	40.
567.	118.
Object 21
753	264
688.412624111751	268.13792340717634
623.7196145836195	269.9986612519127
559.0180880160253	268.4614006934041
494.30869324645573	269.62316052616524
429.6040952472956	268.218565414677
374.7300757832072	275.33068005416794
319.7139344384512	281.24340565066285
264.61454581872187	286.3221657183664
209.31436020331236	288.20469677741505
153.98235406342314	287.9607171075432
100.04386607488198	275.69933734276447
57.23047670856306	240.70995520208467
63.2360691009032	198.57164181119037
97.15482535618037	171.60300070732936
135.53150481868647	151.39158783971664
175.35602066180255	134.20489986551763
216.41990261068355	120.2266209257611
258.24622638529144	108.72289953992303
299.67905149823196	95.87299185032883
349.80017327172186	73.22772560363826
402.0963177692262	56.19693569091427
455.34702802478705	42.43851660174999
509.8560313192487	35.111436634916245
564.8149947641474	33.00258190336354
615.2849120185322	38.600810091863856
663.6790925251912	53.95503995228144
704.7975523041944	83.69252160967426
728.9860944144615	128.22777845112358
736.3540101226916	178.46985767393625
750.1343883549276	227.3399827157542
634.	214.
575.	214.
431.	246.
386.	223.
176.	202.
559.	41.
581.	126.
Object 22
712	254
651.5028978832474	258.01634403462026
590.8722123424653	257.9975486018445
530.2528008352242	256.8278713557767
469.6223350278582	257.0002517869195
408.9942608561548	257.56575181076846
355.2759474905938	261.77835871036945
301.65959622661796	267.1340403773382
248.043771315292	272.4956228684708
194.2299668477884	275.2083684166126
140.34837923050742	275.4151837972424
88.9987842298289	259.3167741428223
57.05364517858027	216.19165542655577
73.50257937693932	181.63372393996437
107.84236804487473	163.8671119581276
143.52734327209296	148.97053011979068
179.16593380763493	133.9663822706872
215.49948752386962	120.73163172442794
252.32204178644065	108.92473578627785
288.614650353457	95.57658384897067
333.41686240614314	77.18238190724269
379.77613780765057	63.16973694319823
426.04859717270756	48.8713323400241
473.7334447648678	40.40389462998139
521.9965619613587	36.37197345457304
571.91761303108	34.277912463880504
620.5228571426637	45.785075137849184
663.0529600731562	71.94537471143619
685.8230036763769	116.29502711754479
697.2628197529408	164.90038277799624
704.5427979085539	214.32773651960647
600.	208.
547.	207.
409.	232.
377.	216.
179.	191.
522.	47.
543.	122.
Object 23
650	231
594.1622606095349	232.92577697800343
538.2988770415818	231.99779356149688
482.43672743607885	231.0017211348016
426.57450706675564	231.99658722815792
370.7046456041087	231.6259548720342
321.2172474893262	235.40515785621096
271.90465079757223	241.02064131423538
222.48439194513972	245.59335143648892
172.96616273051063	248.94053096724053
123.37549139755296	250.94290201139358
75.39322183568461	238.4973950450457
42.062469509275374	201.97290292177846
54.33039405305052	166.4467731663621
85.60902083898917	145.36779429051094
120.07933198350699	130.02344896040037
155.09919006528418	115.98062223000652
190.99834945788203	104.36876274797892
227.78884758289132	95.99514349917148
263.89837019974306	85.0502941383641
305.4569347809833	68.67384251119886
348.192700451587	55.675307378519044
391.7468215070293	45.75786158595022
435.4916537449362	36.71868603131646
480.11397392511543	34.68335964101371
524.1782491781316	33.22698705338511
567.4420712090072	41.691386428918975
605.181919956851	64.45613709958272
624.2434393292187	104.19415943650739
632.8979245352369	147.4240602376868
645.267780303521	189.74152758817252
550.	187.
499.	188.
375.	210.
346.	193.
150.	172.
481.	44.
504.	116.
Object 24
715	250
655.1935716906381	260.00936296116924
594.5817720994285	261.88402111834426
533.9448411712398	261.18328465876203
473.3041380144295	260.99920110329754
412.66680371061574	260.33381935887274
358.9696988935225	265.8025502917512
305.18707308374115	270.35349608726574
251.40081016600575	274.8617098653777
197.4674111102058	276.9593186825058
143.53779777523684	274.82060366143753
92.01190608919268	258.87136610668284
55.80268136846421	218.9700905163296
67.25947501234377	178.03291112108383
101.84298892296107	152.56546333808683
140.01124127221217	132.83825218247026
179.96928675559215	117.03628208623356
221.01293723721852	104.30925342257248
262.5841576921691	93.42990737573413
303.0877161769232	79.07430019078683
351.4676766196984	61.15995655432913
401.444573728598	48.35986840293865
451.7292569066326	36.82752614066267
503.09289500694535	32.00188071837195
554.6733955693597	33.
597.3367858542679	36.909760168260334
637.7202595735006	51.200467073080176
663.5366020634339	85.35764118186603
678.796597015802	125.38990335387273
693.6288747245244	165.5826192151963
708.6784061447878	205.6944964986919
610.	207.
556.	207.
419.	235.
384.	216.
163.	183.
549.	45.
562.	122.
Object 25
689	245
631.3469392823688	249.0316517780885
573.5608814181593	250.
515.7667012189277	249.9979516664631
457.98113458415395	248.99915633916302
400.19406843624193	248.09124824374513
346.4206550694347	253.9698916018085
292.76051867316204	260.805374812086
238.92784832261373	266.11193025570896
184.9228923302668	269.1993962075256
130.83166819452876	269.57496478625114
78.79195422476556	254.99595422891494
41.809078705644254	215.71850510264338
60.31148297881018	179.533880186685
95.19913708339683	158.10304706428684
131.79132940720189	139.72253696859278
169.21866728518393	123.11586348387
208.02315547599585	110.03356208996047
247.1530018825389	97.96458847647544
284.7138053007183	81.65076698096334
330.15654044050035	64.15156918997799
376.82155202833496	50.23622812596044
423.9699064358416	38.058511715378465
471.7526188367188	28.673726226582417
520.3746536236031	26.
570.65899990264	22.23860960907585
620.31411791924	30.96199322986699
659.3759036936034	62.743097500820994
675.768981113878	110.41960495058524
680.0108280899947	160.6656738864131
685.4020711973668	210.80146984239894
592.	200.
539.	199.
405.	226.
366.	207.
149.	188.
524.	37.
542.	116.
Object 26
652	246
596.6035732381404	245.0000449440486
541.1997846123575	245.42925266568776
485.8046322524542	244.36105098004558
430.40286217129193	244.99987321614915
375.0085260757919	246.10969593470102
325.5601744775036	252.16604718782526
276.17964876653383	258.7525121714375
226.790299750057	265.2725611398413
177.08931559777466	268.66816694767243
127.3128918354903	270.6937328920529
79.0953067086865	258.30645530812615
41.72941900689852	225.45806672773597
53.1950248621982	188.60140373523788
84.37265064690621	165.01194139711382
117.81837389546214	144.76328403946258
153.20641557168736	128.12039596881212
189.3273416319559	113.13701747806444
226.4284452311013	100.77218791455252
263.02280844852567	86.97874531949392
307.4800414337242	65.11068741823364
354.37983402811693	49.140713004402144
401.83046310617385	34.889733441430266
450.366150986096	24.943097121430593
499.772631473315	21.247531273127663
547.9071620953212	19.867883445093835
594.5005297925317	31.972688948151816
632.1070821295363	62.013537846866896
652.2297327773007	105.67724818471144
652.0016888840772	153.83100673285605
652.9951161269412	201.97499645532616
567.	195.
514.	193.
381.	221.
349.	205.
146.	188.
501.	33.
520.	113.
Object 27
643	237
589.64781755137	241.7063854074046
536.0931417281898	240.9999117259538
482.53520156811317	240.60942300067867
428.97726510394193	240.99971553224134
375.42504040118547	240.12526426407308
325.58289722621356	245.6242524866331
275.82730685343455	251.85782153569644
225.91960185170825	256.7245197985151
175.8107200778141	258.5886246690394
125.70481108436545	256.67691808201266
77.96658386057737	241.43993501773576
42.726678196123245	205.8773096864889
50.78145878685412	169.22580222458686
80.40573015504069	145.57034194440772
113.25310149600838	126.62394574484591
148.04421157868768	111.53076558877436
184.09496065714174	99.74715531100847
220.57909549988744	89.38121471104708
257.21621864551906	79.5695472999767
298.88557373993757	62.33608476290715
342.4992137674077	50.88299325546102
386.4201128212304	40.67113684708775
431.0621340420806	34.31372500519291
476.1354219939645	33.
522.7565590626331	32.93489005598775
567.8417103775759	44.775608376792945
605.7519097964714	71.86855187017895
625.3850426296833	114.07038793644108
630.6795161737977	160.38957929127088
639.2608411720355	206.21419627990497
546.	194.
502.	191.
375.	218.
342.	198.
158.	170.
480.	48.
501.	116.
Object 28
738	276
674.9194231494987	277.904650267676
611.8674028407572	280.59247011693867
548.7593958614111	281.00081685107966
485.65797968539147	282.
422.54864932967087	282.
363.9558608894763	289.9025465246581
305.32923531899877	297.5500072464526
246.4228846920715	302.6059698757427
187.36043367236618	305.2772995676226
128.24015612469918	305.82469128685716
71.23719063961072	290.2717118552537
28.256409901008983	249.77675543919452
43.487325913231956	208.92598701007026
81.25230802143167	185.5980030172099
121.35412457230782	166.52943412991334
162.40529158285085	149.5958313146305
204.0837212000499	134.26785739235794
246.11304161541284	119.93005854148782
287.6002543411337	104.09079348130288
336.02885794441215	82.25171728723535
385.79358092365106	63.657448759077425
436.2302278127048	46.97256148229453
488.61375706210407	38.127277274113595
541.2596522451062	31.007964361049474
595.9561119336141	27.086841882941552
650.1272597534517	35.538023693638664
693.486233544727	68.68974265854438
707.5367101119555	121.69574402344902
719.7237340182205	175.16119410341207
732.2570437470762	228.546527712309
629.	223.
569.	223.
423.	255.
388.	239.
149.	216.
542.	44.
570.	132.
Object 29
725	265
665.2665549182204	269.99865284484264
605.3285956595699	269.2430243983299
545.3987388068613	268.0020768592744
485.4573411929076	268.400920409859
425.51761025914726	269.
367.7734874727067	276.9389863811405
309.9070225037151	283.93030181308734
251.88874342495077	289.5221722779319
193.6533129540785	291.94843002153084
135.3957357356817	290.18726455146856
80.22472719256345	271.58864136243267
44.25197779633623	225.94361468685958
70.43641942944839	192.4405351366972
107.16913732150748	170.8597059256977
145.3475277202268	151.95190610454372
184.674872823431	135.56408745249854
224.60458842266078	120.70633197634378
265.608879957691	109.13754398083547
305.5155307895148	94.21456686090944
352.9123486414804	76.94793004098653
401.15206881499125	62.19926679795415
449.4431990383939	47.61987654153806
498.73743253233874	36.9122567355188
548.9485980789443	32.071394827253606
598.3652397977967	28.727193301084966
647.0722120228936	37.667586372073686
677.0993130090591	76.83400225385411
695.6319129882611	122.76368906935491
710.8293394037806	169.89996543508775
719.3386404489024	218.69320224451184
625.	216.
569.	211.
422.	246.
391.	226.
168.	197.
549.	44.
573.	131.
Object 30
731	261
670.0797941347591	264.920594100151
609.0621992272079	266.7895082805421
548.0210505256637	266.00006152372947
486.97495944399304	266.14218988073213
425.93357068709935	265.3713087690817
371.5479717170642	273.11695420478213
317.29135817668964	281.71966347477405
262.74210475804205	288.21158439588623
207.99185495034672	292.7024796258106
153.10444200972887	294.9633390576583
98.77261411600387	286.9319167733935
51.070647765231485	259.7431929607772
67.5383534254929	222.65820266613454
99.07456663421294	196.69370320896957
132.19813525750354	172.80363105364853
168.0371829621715	153.19359449132997
204.11145616078153	134.02136825298518
241.0024126508812	116.46996970279052
277.6395470826911	98.39462458245066
327.6765420667474	69.6237779687195
382.8301001975034	52.61693753226553
438.3165236974179	36.72108879702069
494.75756175035474	24.651359231048435
552.4527564774319	23.
604.7911765571803	27.792136021395184
654.9260649114759	43.51554240180101
701.764031680529	67.27521060525342
730.1148282591685	111.53023424606026
730.7267398545148	164.05282732398217
722.6114413351495	215.97985991812672
627.	211.
574.	210.
417.	239.
376.	218.
170.	223.
555.	41.
574.	119.
Object 31
614	212
564.3628190259369	216.80740104552848
514.5046441575926	217.8767670915473
464.6351444635702	217.99999508600575
414.7655006966027	217.99497925247644
364.9352361630126	216.01332872040842
316.6102589625811	220.83783823491973
268.29841529179583	225.792129749792
219.93187382054566	230.1800984654622
171.4006424357131	231.97364597334465
122.85091541946377	230.8020475390764
76.17804836741902	217.48631276230745
41.9937499868838	183.12180995496053
52.64328307806409	148.08813085368226
83.0230173128289	126.81721726015863
116.05648432442169	109.93976645639854
150.73808386751327	96.76127801852226
186.32171160092525	86.24850970487934
222.20512883052908	76.80843347710848
257.89736758655687	66.66918516471434
297.16007489685444	51.76217452350321
337.18987101506957	39.058171696744665
377.87698922778	28.64978585507999
419.3804156986753	22.22875501177173
461.37069084284417	22.997124830450435
500.5911255057399	22.59990060938525
535.9508977134337	39.50792263627274
564.4206018391669	66.48597912935372
589.0176041253552	97.03737452729786
597.1662712694325	135.39793992570364
606.8047717982902	173.41766625011957
529.	173.
484.	170.
362.	196.
330.	178.
145.	152.
466.	36.
485.	102.
Object 32
632	224
579.7764879300834	227.9150357162256
527.4314699250534	229.53441293905388
475.0615062864632	229.43299040291203
422.6932370291493	228.99967213536954
370.3275473294451	228.32294418127526
321.85669239076185	235.22857467148344
273.36901954605094	242.01510636005338
224.7480586578721	247.76848103134182
175.88990523997106	250.9111214738155
126.93180954471453	250.99945666167187
79.96161017639439	237.38487620736055
46.06331929058732	202.28696238900153
61.98281564050199	168.8303081277006
91.60582485681563	146.35760250881427
123.34976320077719	127.00064285197809
157.40497677740626	112.06636597006496
192.53634287609066	99.8742867171612
228.42324135964114	90.12497664783677
263.88972575921554	78.94202130873443
304.3613657918574	61.42174084657905
346.5804136083686	48.67519648034124
389.60669106205387	38.99677464984005
432.9006561133542	30.596451895620646
476.9730909026606	29.
522.3596228365042	29.818047580313483
565.4097018585645	44.15820810564008
605.0613351046127	66.23077764175693
632.6955882170922	102.11690821767645
630.5556036560818	147.28382777154664
630.805999655032	192.6749763154438
542.	181.
494.	179.
376.	206.
342.	190.
154.	173.
478.	38.
503.	106.
Object 33
679	220
624.322287020553	226.93817885642
569.2194124633378	228.1805252597163
514.1027844886518	228.00129479177468
458.99054868487866	228.7199093809023
403.8763450798534	228.17143857030624
352.5854095445653	234.1744498425941
301.2832514285059	240.08078140952836
249.841906878474	244.6162332014896
198.219963207186	245.98088258293632
146.6139888995554	244.11783618700568
96.94569814983247	230.07835410635892
60.936722888753565	193.21017051174076
69.86821574261809	158.0801773437173
101.74380603731416	139.4995620553385
135.52305401583226	124.63084821987805
169.94943269106668	111.32677950363328
204.8688609978759	99.38161089730477
240.61880440045493	90.20689452330207
276.21943542991676	80.4686894677459
321.28983779811944	69.28694305119978
366.4045961008662	58.285887028997564
410.485678508758	43.683514015782386
455.55323142391245	32.49067109723803
501.4634989970018	25.5178700873876
551.0426184834528	18.863313396814394
600.9467654139629	22.116722462477178
646.7943072907108	41.92318071253379
660.1604402545528	89.90107147175698
663.8435637348907	139.77554031603134
671.2421122925915	189.2444482745857
582.	179.
535.	176.
403.	204.
372.	190.
165.	162.
496.	36.
529.	107.
Object 34
757	265
692.829600534934	266.1172498338299
628.6771207880037	267.9992231929584
564.5046789991537	267.006262853998
500.32530215477607	267.31697105492424
436.1458671958338	267.0185220774722
376.5865615971492	275.214029386178
316.98909075354857	283.12721059737333
257.284985380088	290.19064243077867
197.28162383834584	293.9268642418082
137.16323603478097	294.2501869926346
78.95573110300286	279.3336885476817
34.91086792315391	238.4948320228486
50.4724863179565	198.83700094691926
84.28480945647465	172.38555021637484
122.37673106355106	152.51544741216628
161.7685550518663	135.36331273070644
202.2420222406116	120.93940348473139
243.06596156577373	107.5424101380703
282.817377874997	91.23283808061824
335.05474292146766	67.49093331855613
389.6160847636046	49.730721504461556
445.81944894036144	38.1720795451347
502.0664303319766	26.827590846587285
559.3761050759838	24.
614.9908663732016	23.71442773250955
668.9491157098739	37.11521109222322
715.700278119375	67.1404041924763
737.6235063095684	117.95715503489821
740.7639632105106	173.48184973952795
752.9109260516427	227.75462854624314
645.	213.
582.	212.
432.	243.
396.	222.
155.	203.
568.	38.
594.	122.
Object 35
701	268
642.9258452769814	273.3165881978851
584.6097216766561	273.98655787531374
526.297724290141	273.0072637341743
467.97742767468446	273.
409.65713060473973	273.
357.3836675405824	279.7986222139541
305.13377119094093	286.77604722618315
252.8451537859709	293.4570834531371
200.29493284961853	297.5998103305297
147.63037424083353	299.86837219969965
95.25392801413518	293.98456903339763
51.40116471798026	264.8315615340752
47.17995815233947	220.74736535370153
83.78949717820751	193.45565259368334
123.1252981037647	170.2457037155783
163.92931338497502	149.74071501270083
206.89449480150776	134.2396066636336
250.49625932666552	120.62857315365785
294.0586765343198	106.89212275771723
338.64983771387756	85.96367848327333
385.65934760187673	71.25143657776583
432.9529912610981	57.48066915138517
481.57049846083686	49.56197540005644
530.439702828645	43.38360186431033
577.897179531384	39.3485181051753
620.9100952731383	59.47345004074
652.6523334779966	94.98294609011094
656.9195993742477	142.40870541887134
660.8147089296608	189.87785278291614
690.3758621879742	226.8680204691282
602.	222.
550.	220.
411.	249.
374.	230.
159.	213.
535.	57.
555.	133.
Object 36
667	241
611.3497374837726	243.18257218805195
555.6683020692294	242.
499.9742135314416	242.
444.2801394185187	241.9980758633272
388.59231076583217	241.16306807655204
336.8640141940005	248.59739889634494
285.1043298698044	255.80994547174933
233.2539431687272	262.3383177014232
181.24447091968244	267.44487205709197
129.04574710213518	269.9494854600968
77.52144834392499	261.3454285075959
37.353042960236415	228.09672936753734
45.143061940373286	190.15493856916245
76.78584296911718	166.6946921801703
111.0974359295977	147.31761450555967
146.5346481357045	130.09137221899417
183.43500529111677	116.25849664647987
220.65187492798748	103.30098687131532
258.1940651085168	91.31816894467042
302.50610319356696	68.33099866292373
349.42233422046576	51.27813680159797
397.24689343088266	36.968175745102684
446.14624724405013	26.927695988407546
495.91079608704786	23.
541.870257580504	20.565312893709905
585.1307722786189	36.09280078205577
616.1345384861057	70.09991064794328
634.4770456404933	112.3107177163381
643.301589703964	157.472321576523
659.7915282289136	200.4287843655318
571.	192.
519.	193.
392.	218.
358.	201.
144.	188.
497.	34.
527.	108.
Object 37
701	243
642.5086392447347	249.00670958092005
583.706372238847	248.72385959734206
524.9078662401412	248.00210049810337
466.1049103929508	248.00149742069377
407.3041814900947	248.5140096111544
352.5646819080146	255.09542489100946
297.9380372530983	262.5556128369468
243.0714480482722	267.97316089312363
188.06374480922298	271.6939141128736
132.93257967163962	271.5285954699161
79.39607901928758	258.48511722265516
39.96087001041663	220.1279399739381
55.28556261819074	179.6150819573223
91.70883294861208	155.36426168163848
130.75537072025287	135.5852062963916
170.80259262777145	117.92278528672671
212.05744951498704	103.29397418300985
253.9321729712662	90.54507759605441
295.4397534727408	76.64685633837925
340.9040428092392	56.716309639721686
388.03910831047926	41.14376652194496
436.15498684653835	28.9337166393905
485.4136873448413	22.78808701129836
534.7432369885383	17.236165854595626
581.6480813526366	13.655163120256999
625.3716937440535	30.582261153993905
657.8175215184026	63.53976302997729
668.5785087251127	109.32486034301347
676.035768280826	155.75564789746005
690.5685782911934	200.49584725560092
599.	196.
547.	196.
408.	226.
376.	206.
158.	184.
537.	29.
561.	107.
Object 38
675	239
616.12384150205	245.94881207513953
556.8361434784404	246.
497.54845345460717	245.99640874529075
438.26912153559596	244.99951675104316
378.9821575242741	244.7000654578434
328.7643973734242	251.85161922018986
278.55111943323595	259.03457618352945
228.10098641569374	264.3000847135844
177.48487230056455	267.60684499117485
126.77528423366422	268.80717807488
77.44230737933424	257.1393423508132
40.27389717783251	222.7329962985527
48.75902001767683	184.27540101905694
79.05714278362373	158.42543365404646
113.50087622322307	138.38620037105548
150.0436673502082	122.47605129807067
187.7446782834173	109.53967851611264
226.12165556548106	98.76867856442021
264.13432686417343	86.77453745838247
307.08762176353997	66.54538583131813
352.74521945872846	53.52417381182981
398.6616964118357	41.44665064882784
445.58686285406	34.22113381096094
493.02884695966424	32.360418253359285
541.4685977524294	26.38901698692112
589.0450774001383	37.13055745424101
625.0271514973056	69.95379148010765
641.556625505833	115.75622919937746
649.7775822077015	163.86530278073027
667.8301694821449	209.20647685218876
573.	197.
523.	196.
388.	222.
355.	204.
144.	185.
493.	45.
520.	117.
Object 39
652	222
598.438745560917	226.8152747656804
544.661780077028	227.1284319009947
490.88392009291147	227.11142734665165
437.1133795940795	227.99950698451104
383.3355657866181	228.0840852814643
333.55713661522833	236.04585244112005
283.778991863342	244.00939763937643
233.81438378836347	250.703245299853
183.62820596080877	255.4562474899529
133.25942003241252	257.49727559124176
83.76333728742735	248.05140282829618
45.624226982965055	215.20442080835758
49.24037452862178	176.09884567239982
78.69831535403027	149.1409788074079
112.92476796125503	128.49788581593717
148.89833703172502	111.09130671235819
186.93707931898717	98.79382658692909
225.0164583841825	86.62444185046165
262.48098639497226	72.67511715779011
304.3854099848971	55.457753503497976
346.85654891881114	39.69035720845157
390.4815406302686	27.472493653538347
434.72031292253695	17.708287214573936
479.9150336026218	14.568818037439229
524.2012824801317	14.45299197911495
565.3085788024335	30.87579805007277
600.0215457037323	58.37661956918145
620.3906935022804	97.61810626416329
629.8028440032742	140.8916072259649
644.1827960356544	182.77838598565205
555.	180.
505.	179.
377.	206.
345.	190.
149.	174.
481.	26.
509.	99.
Object 40
690	249
634.11368279569	254.20301364242872
577.987224873326	254.70086857070712
521.8586393204018	254.7907831158536
465.73554738021477	254.0005014344877
409.61015337598747	254.60693058906642
357.5668770562249	262.7415649419174
305.4174314393223	270.1651275825684
253.14351114796307	276.65422578329276
200.60142738564824	280.390763626926
147.950187376583	281.9680591078123
96.27152261162041	271.83704660422706
54.38879897446565	239.9220624196821
59.25096267885758	199.24480273210838
90.78161982494443	171.96300438789376
125.8729434351854	149.411720706504
162.78288319711598	129.99103142900304
201.8823215154169	115.44428700842029
241.80768826670803	103.3406202788959
281.6951591953605	91.11263953333217
326.93951513683464	69.27960513266497
374.9619669148566	54.52799432129721
424.0890801519741	44.0252127567949
473.7995071298819	36.76886846174018
524.0308801114403	35.99980696609104
568.0631518450083	35.63072145333204
602.9192335489977	62.46756275365653
628.9285601466158	97.99762779101884
652.5342248680997	135.1449270084592
663.5291018034565	177.77983200383326
682.9683388838296	217.29050448441183
593.	206.
547.	204.
413.	231.
381.	214.
163.	195.
524.	50.
553.	127.
Object 41
696	266
636.2328031110038	269.1187480982293
576.3839285604909	268.99487619119185
516.5431929179022	268.
456.6941572070081	268.
396.84512149611413	268.
343.4458612572418	275.7065507420414
290.0733080292942	283.5959365867742
236.6303337892657	290.99318533421575
182.8708953077933	295.5470133553135
128.967044105732	297.82702347795106
75.88246446286846	288.27226026759973
32.0161691507584	256.9298489412211
33.05562330000147	213.57495804806706
66.74395650349399	184.63950261636288
104.90663480513638	161.8599589132583
144.68877646867222	142.0512579442334
186.3568083212142	126.57662106418006
228.79130671639592	113.34298734414156
270.86551108532666	99.00448460960052
316.7103614822549	78.16576619361179
364.1543750331602	61.282865483070566
413.12519778140626	49.54543774802529
462.79984377443475	41.27696883178072
513.1225026906269	39.37105888055507
564.852737551123	38.202159727170994
613.4310906901007	55.91868001539227
654.9862095762885	86.68843120299461
680.4079344532171	131.52935003869985
675.9233888893892	183.07808789947413
687.1136071057184	233.58175986598923
584.	217.
533.	215.
394.	245.
356.	226.
141.	210.
507.	54.
540.	128.
Object 42
652	239
598.7759393875624	245.80745299633526
545.1294151041039	247.
491.46956230868284	246.99960327059188
437.8098650851735	246.87054211474216
384.1501675393462	246.9998195603739
334.3392670345232	254.35796539205577
284.7034695190277	262.8167517710797
234.8820281265235	270.10248793873535
184.77920459701164	275.09421557427527
134.50766306147722	277.91769927056646
84.9448974066787	269.1792748831262
45.99249178093485	237.36914295863696
52.45818309176675	198.72509405679946
83.87095031541227	174.14802078141275
118.47003949390049	154.26691974249138
154.28949352971742	136.68882410452332
191.80985120687436	123.09526749892066
229.92495124324674	111.26976799135286
267.43386309530104	97.64186407991981
308.36553794152724	78.4420043534545
351.29541664993786	64.26348535688207
394.43076358637177	50.72382840837177
439.2300347963872	44.63689493781341
484.44022681398417	44.36274723101088
527.4137981481639	52.49612410675187
571.0070420779207	51.6374633250427
607.288577517823	75.66751441308948
625.4863410303092	115.44731866521981
631.0721349853296	158.86974288316932
640.6014362114748	201.60051107376916
553.	199.
508.	199.
382.	227.
352.	209.
151.	198.
486.	54.
512.	126.
Object 43
658	246
602.5128892429286	250.20355340329587
546.8720323433074	251.
491.2254737255776	250.99805230601447
435.58786611887854	250.00097299253443
379.9505049834055	251.0136317721467
330.49606318792917	258.9697056625211
281.03086571277424	266.85863139466755
231.37814530260928	273.464454285979
181.56333755651588	278.7091721211631
131.56565761139703	281.7432415106101
83.49713212981436	267.8279606803221
47.241215224296035	233.33401277295624
56.45735244511012	195.74154160212848
87.56727398753223	171.74285514716868
121.66076072719149	152.17172309427843
156.3940744285947	133.7672556764514
192.4873983834379	118.19330437951108
229.60599397979053	105.24451619235072
266.47901567134215	91.61192376907346
308.1031888380018	70.01479225051463
352.31426926381386	54.38245198535272
397.3822317448218	41.425358113366094
443.38857830112954	32.346924587896105
490.1147906679003	28.38852093320997
540.6296022701717	22.819407605056366
590.8271376613393	30.66505638040517
635.858349952552	54.13903085274315
654.9864579033432	100.99956948998097
654.5147086782092	151.81812005149325
657.1074616267579	202.57281290469248
566.	200.
514.	201.
385.	228.
358.	209.
158.	194.
489.	41.
522.	116.
Object 44
670	267
614.0752793757526	266.3364555458549
558.1488858475963	266.8419136937951
502.22037806574093	266.9777283555704
446.29456248360486	266.4129341244998
390.3689882280183	267.0023490230511
335.28542305695066	272.1743091208852
280.3415188379216	278.66361056206745
225.31188718132336	284.3806011985033
170.0697022955336	287.40926258938384
114.75618740079932	288.55512992831524
61.01962581975959	275.5281642309365
20.989697805987753	237.47888997480766
39.74305644830416	200.280685528495
73.51682181227723	175.55071547534976
109.6417525761124	154.3891466988014
146.7918172993507	135.08930868742183
185.53579676414682	119.22160026461917
225.04718448447807	105.37243691715716
264.7736536740978	92.15274829697053
309.5562545479953	70.57763181396257
356.5763466401717	54.45213004429363
404.9747914139759	43.11427615966494
454.00431594611473	34.92804889059786
503.7044740700365	34.
557.5888256182689	35.45396938908323
610.0985459104982	47.590209517136785
655.4942550022951	76.57125617978724
681.7987541954022	123.47798170656644
674.3413092136362	176.86359665199728
675.991014128825	230.73680820040337
581.	216.
528.	213.
386.	241.
354.	223.
142.	202.
509.	43.
537.	126.
Object 45
765	268
702.186330986167	273.8155231173708
639.1033589792888	273.79224127113906
576.0358567432171	272.39819897792603
512.9672863542906	273.747663546234
449.88968355083256	274.5734211537205
387.8942694418833	282.03519034654107
326.15963374227636	291.4125152395147
264.2183465714529	299.3101766251827
201.899844072244	303.2306919247677
139.45848627016733	303.3493104505872
77.94218733816123	292.7135350473886
28.595413743973268	254.55533554650913
40.981761137973535	205.06429270098607
83.92869386990377	175.8351385000985
129.56603780902418	150.9981935494421
176.90468743805704	129.5809925949735
225.87348205475934	112.20677237765085
276.1618821922415	99.12619236941438
324.9494003167473	81.2361587856364
372.14647925772334	58.027149820396716
421.8568612291047	40.848841482798235
472.74801625601583	27.570747608855672
524.295435558886	17.127240264190895
576.8860811785011	16.459145195086755
634.7785994428531	10.831151254848459
691.9597385655875	21.459940235532443
743.0980166082927	49.16829785674884
772.655437203583	99.21806075832144
775.5935232967212	157.30857805443435
774.4981039764082	215.46369857956418
663.	212.
600.	214.
443.	247.
410.	227.
160.	206.
572.	26.
598.	119.
Object 46
639	214
585.0349420318313	221.750373010392
530.5281739940032	222.9978436411797
476.00846051202	222.5985964632096
421.49055102948796	222.00176016343016
366.9736412466128	221.31968141393537
314.24057857944297	227.7535539673119
261.4975450696776	234.10516796878912
208.6013232107681	239.01841714758007
155.55826920401552	241.94196165832867
102.43648370355018	242.2859730101575
51.90969702292284	226.08254871051892
15.544824046748955	187.54727760007154
27.03593552408916	148.60139079355193
58.008803646158526	122.06133028531895
93.31846310814346	101.62720953249357
131.32137668082	86.77112558971896
170.47347787688534	75.27217778544365
210.06097773952527	65.3752887153093
250.1171750473508	57.587704404635666
295.9208574446101	40.63067176317177
343.10405047261133	28.011990478174255
391.49713252598724	21.40636950428586
440.2474055407991	18.416779217058313
489.0224425314822	20.971459397114916
529.4177654156535	24.575677302158578
568.6661246648345	34.78115352334248
602.9539677560431	56.41543609815497
619.9822786980588	93.21219508272313
627.1974103908356	133.11973552962587
629.2947351607943	173.6212629876466
547.	175.
499.	176.
367.	197.
334.	180.
119.	149.
487.	33.
499.	93.
Object 47
657	239
600.8400471405452	239.88144917736224
544.674843053114	240.31396019175574
488.50879876935636	240.61840670646208
432.3421033346716	240.75494858963273
376.18002450336587	240.02135525906135
322.0177850602033	247.3802127398971
267.78662478082646	254.2125498466732
213.38195580293382	259.4858764018704
158.82504091198984	262.83031937377405
104.16826259746728	263.2200515196459
52.120461619821334	246.75867011439436
16.032868480679653	205.94002978023977
31.88703815103259	167.29907387607295
65.74577604026531	142.49550965938013
103.08600494538227	123.30251680495113
141.89873428383675	107.29063008880735
181.70423888134957	93.93770055815848
222.5340881712047	84.1485458905093
262.55879633168985	71.46077380134028
306.3745977217465	53.676023235530785
351.7332402995499	40.308556830095455
397.96127002410304	30.355284342931242
444.4523272544905	21.712280215393825
491.7055783673772	23.506212387190427
535.4892085171762	29.457913469036043
576.5575991527486	45.755250264578116
612.4689430802608	71.4926897075433
637.2357609004348	108.08158237765565
648.0081837364102	150.92682299686498
656.9355209300568	194.2018927887551
562.	190.
512.	188.
372.	216.
342.	198.
135.	173.
494.	35.
516.	101.
Object 48
677	266
621.746808700497	268.43115908052584
566.4949361061404	270.88865229122814
511.1884128725466	270.9969497319733
455.8893306953351	270.0839796838235
400.5892867666656	270.9388651967574
347.1361892506482	277.2606809179974
293.59902909647707	282.82563955844944
239.9950699069074	287.70518275644395
186.26016978218428	290.8216695366235
132.44026450431176	291.5275070580314
80.26567781909228	278.48665062327217
41.74220714218042	241.119873132934
62.03983865114835	205.50199686528447
97.5044136191835	184.4339675730269
135.4166284873201	168.13900639642785
173.49245823279097	152.24652031506906
213.07988199338052	140.5987348338937
253.01516020205068	130.20464672743017
292.83424838977857	119.37387871184184
336.6562758991244	103.69702467844505
380.2548971642999	87.40919760371348
424.7770982769838	73.84828672681473
470.58082826310084	65.59775965239447
517.1185037431458	65.22963133185712
560.5755786461453	68.76001793124924
603.3278008611621	77.31330376789808
639.1333496563283	102.1737167860065
665.5544590319271	136.8566516103365
679.8074308529525	178.06122915966264
683.9992350761878	221.4584086058402
588.	222.
532.	217.
400.	247.
372.	231.
154.	211.
521.	74.
534.	141.
Object 49
657	236
601.3222513070567	238.91759366168753
545.5692882305941	239.27637502515051
489.8263902556265	240.39591427136997
434.0736600334205	239.9999953790729
378.3195234253968	239.98257748308708
326.49269989225076	246.33980495667794
274.8893222732922	254.3095037044699
222.92485884258835	259.41531643993045
170.8282079002976	262.9290530457381
118.61503019541775	262.77017928131676
68.03598780499883	249.91660485653057
29.257306958477795	215.06567118396944
37.861741837164054	175.17595538274625
72.46033002989601	152.28419828300682
109.40968539311446	133.39633922301633
147.2578421285381	116.38947007777196
186.53565970829072	102.99684440821262
226.31968579665943	91.19041504713046
265.933329090346	78.82420859945861
314.8281573403517	58.89484129382417
365.00748865656493	42.46587401590853
416.1566544922765	29.36447160581066
468.6839777010952	24.004193410687122
521.4843628017344	24.007553012452387
562.3917612868322	30.231874691276474
600.3853768086792	46.612161153990385
632.9874926959031	72.08046510925953
651.7631507917664	108.91922173061772
654.0370048378069	150.23492067354798
656.4543088710132	191.54247533841655
560.	191.
511.	188.
381.	215.
348.	197.
156.	178.
517.	34.
527.	110.
Object 50
764	281
698.859581262586	284.9503208244697
633.6238595519428	286.7330105625066
568.3867516563896	285.0003848962501
503.13272218652804	285.89304908974117
437.90239431554744	287.865176441902
377.4164357030757	296.6387911671802
316.9165963930577	305.31617039336567
256.2195340032921	312.48385934744294
195.27515607207835	317.09144705475336
134.1593151712223	316.95208265322844
75.1644354297105	301.128314358049
31.60315887503519	258.3923670662068
44.76036103515562	212.22538878911573
84.93700828509057	184.86066367003545
127.8439515254009	161.9910390957773
171.9908826707399	141.6287768908192
218.02288775911157	125.96816589977689
264.7300194565401	112.45275546935596
310.5517537188036	96.18417085244423
364.21964974923617	73.28467490754957
420.07915827777845	56.42399123582807
476.7576502998912	42.56163264320452
534.427629778924	33.68450215235866
592.6116717582721	38.062222525090164
643.6282301570576	39.11820085107855
692.594867331341	53.42724286103999
735.4071145282436	81.14992816374044
751.6052577585871	129.31512691290908
756.3026330131108	180.11900556501985
769.4772051763364	229.41641897990004
664.	228.
601.	227.
446.	258.
411.	238.
173.	214.
587.	52.
594.	123.
Object 51
800	281
730.2812689297871	289.73391357475253
660.0399466355752	291.5365010874761
589.7759878066387	291.8077072860882
519.5116407367104	291.680412451788
449.27694310675633	289.6347044781897
384.1479609282985	298.6256029342004
318.99432901098515	307.43608918060386
253.83149016233347	316.17822629089704
188.29806538376883	321.45091840566005
122.57908763770915	323.2945479174837
60.22586130825471	302.7333974023919
17.059117636928754	253.35330810582028
39.31798179041384	209.07285122875098
81.12274825081137	181.94222579732457
125.77116779321327	159.77546962760442
171.20164160622858	139.25871448824006
217.3830875180036	120.49453502484359
264.5806045657537	104.4541004647481
310.90401992818096	86.03987850825982
365.5060370302197	63.28114423616488
421.2395567946993	43.454064612668446
478.21457856537774	27.542053492138308
536.4823137246917	17.33388896660263
595.4799993550315	13.018352238468829
656.4274849840972	15.218002240083125
714.4274582675088	33.9942381546976
765.1777755063741	67.74768482659191
796.0046496318947	120.18960997859912
803.2457924853916	180.65937084327584
793.4229869361208	240.8149232739372
675.	228.
616.	227.
461.	262.
420.	239.
185.	222.
592.	32.
614.	131.
Object 52
795	283
726.0392268753923	285.18113308859085
657.0488008323189	285.9987363015595
588.0561112639414	285.4011590296431
519.0653904814675	286.1956490950019
450.07031230768496	286.02017838962337
388.65667545195777	295.3553713317376
327.0959289323965	303.6651101392525
265.49924491385315	311.7043065889549
203.6772364935829	317.7691639905853
[truncated: 8,764 more rows]
