# Supplementary material for: What you sample is what you get: ecomorphological variation in Trithemis (Odonata, Libellulidae) dragonfly wings reconsidered
Source: BMC Ecol Evol. 2022 Apr 11;22:43. doi: 10.1186/s12862-022-01978-y (PMC8996507; doi:10.1186/s12862-022-01978-y)
Supplement: Supplementary file 2 — Additional file 2: Datasets and results archive. [file 12862_2022_1978_MOESM2_ESM.zip › Additional Files 2/Datasets & Results Archive/Geometric Morphometrics (Landmarks) Analyses/Forewing EES Outlines + Landmarks.dat]

Object 1
845	169
762.0513642211349	195.6567045101765
675.7486893010299	207.59538268104404
588.6333803369477	209.00203723160013
501.51243439551774	210.00021719727656
414.3861252074305	210.24985729723562
355.3330501094047	216.28033742420362
296.22785569006044	221.77636508685407
237.04156336332272	226.31533937757763
177.84127437431607	230.6693617999128
118.49317087394094	231.7257356840857
61.8440106097245	214.34917889311168
22.627895094168796	170.13394340772456
49.71415971037319	134.6626279247509
88.52290328987615	112.53838878140681
129.40984747938256	94.53454289485977
170.6564069313774	77.38458438827824
214.41314647032104	68.37403945215733
258.5998464566428	61.784384624304906
302.8172346315238	55.40388613034941
374.65349974724654	41.37364310038378
447.81097141332447	39.00341202901147
520.9856155389131	40.75834164758211
593.7052388296672	49.095768012748046
665.9860391372094	60.63495076964774
697.2298456288152	66.97123879470152
728.5999356875203	72.64927588221602
759.8185965180244	79.10804591802496
790.9845984783421	85.81653316739197
821.5350698880424	94.92278242844583
843.9963624818051	117.49645718232617
739.	141.
642.	137.
431.	181.
405.	166.
163.	150.
666.	79.
669.	139.
Object 2
841	169
761.5681938805561	190.60239032077308
680.4202564230571	204.42126389994223
598.2308696587497	209.00011288062774
515.9180462852938	209.8191721111742
433.6212316215544	208.
375.46707468323433	215.50550926145073
317.32381784304226	223.09499546624284
259.14250413720043	230.3869644090942
200.66679905739625	234.71658557283627
142.04176394508488	235.8167211165711
85.45561524315383	220.5811428217663
43.11181196060615	180.09173474140215
58.021635330297485	137.29332941576476
97.76008102012116	114.11418318368035
140.61750897394015	97.30487696238434
183.82123275702742	81.42033203985888
228.18654201046832	69.14435704739293
273.46824736850516	60.84970303354078
319.21221701723647	55.66939535893552
386.93989090509285	44.923287171759206
455.4534339568087	42.00482061378871
523.9927799858125	44.24690208138833
592.3835671270606	49.28383045917301
660.3301654862195	58.55422402757828
694.0052739955433	64.76214228854485
727.5849097174481	71.46726372125767
761.079913419474	78.58309919244316
794.6214585796888	85.4762554050958
825.9551377355485	99.2713458109491
843.1347755655823	128.87063280535165
734.	138.
643.	138.
438.	181.
412.	165.
174.	148.
658.	82.
668.	137.
Object 3
729	154
660.7664906352502	178.65406227174392
589.2092865628381	190.62132690152728
516.6711577233291	192.09852942396455
444.1235964872524	192.99911124991002
371.5773031380962	192.
320.17051529481853	196.62251972347116
269.0743545198338	203.91546401276995
217.84440118972537	210.20110670175634
166.42044956937184	214.6236198629431
114.83201624581508	216.21010689824766
64.88826941209516	203.35943501072927
28.99086031699708	166.45457592886643
38.158423326558406	129.64360657667837
70.45215056315013	108.7247861583587
104.64178762014691	91.05450008481134
139.3030399041311	74.34702579920145
175.75042464403035	61.99969700449667
213.3100661663907	53.61271629850459
251.5160729546891	48.97515545153955
317.1481658032757	38.18794904439181
383.654185749171	37.198285348546015
450.12957490574297	39.44653859929241
515.897001001032	49.3794002002064
581.1187529633623	62.42375059267248
608.1962908992111	68.03851890344819
635.312680813439	73.46253560131751
662.4773997038075	78.63905105653309
689.4992062224555	84.51574643506804
714.5482390404763	96.1828836069693
730.0430679468292	119.08766391619454
631.	132.
548.	128.
369.	168.
346.	152.
138.	133.
572.	79.
571.	129.
Object 4
862	171
780.2803042680391	197.52962390131125
695.4868695056946	211.3819096309793
609.6114995040574	214.10622848110552
523.6929629314326	214.00002573186742
437.8481251347964	210.44093332393447
374.5280530526526	216.17936412581486
311.03196668708154	219.43068094878868
247.47977067198264	221.28969595823813
183.9043483996457	221.9985008176101
120.34922848243949	220.27818110187724
61.245745294637764	197.16360857217006
22.427329309445984	147.1244191826952
48.52607075113783	109.72176087886228
89.08315869899856	88.54872960188044
132.27110670114735	73.41654861001697
176.23836102161096	60.728994769619014
221.1756195043303	52.08194701324744
266.8183227345609	48.75815028233607
312.4037678153508	52.79015152944974
387.2814931607422	48.36159766548971
462.1475506612651	43.7806524057336
537.1287731281262	45.75113975558345
611.6885469405382	53.94087286389016
685.6480134359505	66.44221960045407
717.7938544070319	72.66292022332294
749.9127560982827	79.02124513222168
782.3900972031216	83.17360223026188
814.3070128260059	90.47154933521986
844.851208513679	102.25570005227509
862.961703347303	129.5173441529486
748.	147.
659.	147.
443.	186.
412.	166.
172.	132.
682.	91.
685.	145.
Object 5
750	160
679.3465066904669	183.77647217154566
606.6086326388615	200.09118251054207
532.2235051600212	204.99773169623836
457.6832963797245	206.
383.13634323609716	206.
330.7027812362899	214.07110216073403
278.4640250737589	223.3192455619461
226.20041814542384	232.4261839525845
173.7109027552757	240.12332796287347
120.86306342244788	244.74538088659958
69.82295148802683	230.52716236946983
31.836201472224836	193.6060600588601
42.51275316752918	156.03722676769763
74.96022698432495	133.4249803787624
109.62248494948938	114.36610717605252
145.5195914905027	97.74758642724981
182.49550667132004	83.6906123329632
220.44333597884025	72.51259024873461
258.57378934710624	61.97417058978544
324.9406480777069	45.6121309837372
392.7846621723926	37.2766824285189
461.1296517528088	36.155407778558235
529.0759370064268	43.61417931053485
596.7043745428075	53.55039481953129
624.6518750531701	58.33775330133266
652.6296606504186	62.94480689169311
680.2835312835878	69.20722525278843
707.9087948946528	75.59676479548179
732.4095925338762	89.7868625419062
745.9785024890244	114.68397620271179
651.	133.
568.	134.
384.	180.
353.	166.
158.	159.
588.	77.
590.	134.
Object 6
720	164
648.878762860521	186.62782071680599
575.2222556942736	198.65960889186113
500.59929881605984	200.00199267908187
425.9709638053177	201.00155734859248
351.35433363072065	202.6587913935876
305.09486044421294	209.94290629236463
259.08944639961936	218.68897081253684
213.1117936813958	227.5801197504465
167.10612547290918	236.32514679202146
120.60007385215201	241.8083016487347
74.56152393730116	233.3815165632474
36.44866946192478	206.24021651940205
40.14517942184983	169.5561807694684
67.80173125258341	143.9734689804762
100.64940170174035	125.3421489534602
133.76953308364224	107.2119562991172
168.26763969600285	91.87013446677372
204.28317250969235	80.51311992636481
240.49320170796872	69.79203654179017
302.89200533195486	49.22622374491784
367.96039705780447	40.131362578969906
433.6293777314273	38.07607521855138
499.1572794582874	42.8479180189006
564.4303877813629	50.33800725978664
593.7100371796469	55.74350449495416
622.6353005878615	62.802961266979665
651.6751401324384	69.37588346915672
680.3445078115847	77.41089298400297
705.4621260794885	93.3424614685994
718.175903682774	120.2660037374025
626.	132.
540.	132.
360.	176.
331.	162.
133.	162.
563.	78.
568.	130.
Object 7
752	173
677.7847945002584	195.43471097605783
601.1201719681675	206.9933291770633
523.5944767169896	208.
446.06223977019687	207.99975351468186
368.53130088864816	207.55098549574538
318.3243558268808	215.14069080388748
268.2509165562657	223.56616983869654
218.10442000409643	231.54540299190563
167.8472695479715	238.79475885038636
117.10289974639478	240.4829437900297
68.38570893202845	226.31591184127203
33.33777614881613	189.6791084663524
44.870244996690204	152.53769601518079
76.66564894331833	129.29099964438498
112.04908814854137	111.90763595825611
147.75998313967293	95.21371271083378
184.5246675157388	80.99272863394495
222.4903918803945	70.37554610020827
261.0524486903383	62.18053242731437
326.9776727166178	44.82376032809142
394.8073517971469	37.99814229881859
462.9784117982148	37.63746687008501
530.6644792109995	45.77055648243551
597.9224138492873	56.90317505885258
625.7729999158341	62.21272941663666
653.427039130835	68.46551531784378
681.0952050117221	74.65575574120686
708.3195975831046	82.57066708516841
734.4087001221639	93.66389343372603
750.7229568541159	116.80540012960482
654.	138.
565.	137.
382.	178.
348.	163.
154.	154.
592.	80.
592.	137.
Object 8
727	153
659.9500395525323	181.20957291297907
588.2463802993782	193.48090917094558
515.5833534322767	197.00181508159005
442.84336938694855	198.10844964000947
370.1195570241734	200.
318.8376329975902	207.4520150140223
267.854333550558	216.72869244253678
216.89635573638066	226.14424349531419
165.67224903372886	233.98167836751475
114.0865410010529	238.8942921240501
63.406970300130865	228.3105983474728
23.951229636135487	194.83595208069733
35.1538880767969	158.34122227874974
66.4133386444237	135.68518613457843
100.66313797438892	117.83115945874982
136.08341241848328	102.42869889520618
172.6018498514843	89.8448441046931
209.9301060431611	79.91155659707289
247.70769191440698	71.85169075067837
311.75176302234144	53.051796626637206
377.7999745499664	43.4215572075289
444.5326195860727	42.052705526331124
511.2611906031897	43.60769294592164
577.6562933457999	50.450043659396535
605.0494578956411	54.59820140956372
632.4190072664336	58.89940369180632
659.5892423958342	64.31792358139843
686.6772177168417	70.1344739525129
711.1695910461867	83.0006809736689
723.0207820445131	108.04348330679728
636.	126.
557.	129.
372.	174.
344.	159.
145.	156.
575.	72.
578.	127.
Object 9
765	180
698.136821522922	201.9938971779085
629.2787794181249	216.5832434803669
559.0282453541271	220.9796678225539
488.644296136387	221.74199728301315
418.25668993864275	222.
361.8573033591059	229.88992486731286
305.704276683568	239.3755120957344
249.59028933302693	249.08951694888754
193.23864881991716	257.3124081948167
136.4710516927604	261.8315727890522
80.83526856537486	249.84365598497007
35.53632873323072	215.40157383932413
34.08926771895469	175.6097826329274
63.257911767540904	147.60204540452696
96.83366592586904	125.03744275216916
133.10707237789674	107.10589808885166
169.84575718245603	90.1560824270709
207.82554295795373	76.20204422539003
246.77161687005835	65.22375157881646
313.7074103959718	43.53514367643366
383.78198536210317	37.15126849674689
454.14259772978596	37.95285620397149
524.1928671672674	44.60074118115416
593.3452289863314	57.609743436766415
624.2398917842852	65.67653863236183
654.6875111730868	75.29364633269428
685.0999498450859	85.02179598096708
716.0695617272385	92.79445768075307
745.2584396615713	105.72971137955395
763.2946950384586	132.03862669395156
656.	149.
567.	154.
416.	195.
366.	178.
179.	160.
593.	87.
597.	149.
Object 10
670	154
607.9673052151551	177.29654068285708
542.6823886856844	188.6404272408618
476.42957597013367	189.99720992910665
410.1681601863749	189.15096108430475
343.90150709013415	189.
296.96690007671947	194.00174782369777
250.1747239731457	200.1955073788755
203.36845116311514	206.28217728321516
156.45348769938408	211.46400501664334
109.2748946774893	212.80979411757664
63.88754896909966	200.0168767938845
33.15884658557157	164.33495645369766
48.413418877091516	134.89528550909353
76.09660819291877	116.35002135339809
106.09424352396469	101.81698158507744
136.18383404027844	87.47596833555338
166.69956038210745	74.0725206230052
198.5853685312545	64.35907972246578
230.83361343841563	55.92586368035209
285.54668014530614	36.808338175952485
343.21042823631655	31.00443876216895
401.1413179085565	32.72726153594845
457.3560958293663	46.81452571219237
514.9209712604232	53.54390655227819
544.4799311994982	57.271855587823865
573.829943217567	62.38998672119779
603.273286755433	66.94140249255305
632.6216498636281	72.06948654814161
658.2842719497118	87.11142613617241
672.3814696069561	113.3583066156513
579.	128.
499.	132.
347.	164.
327.	149.
142.	136.
513.	79.
524.	130.
Object 11
713	169
645.6001832194663	189.77261804016428
575.9148952207578	200.64328891973156
505.3892110312274	201.34204422594968
434.86086234354116	201.00509541859185
364.33503670367327	200.3198682465886
314.43674737713246	205.5453259367122
264.80455662114883	212.87820070118852
215.21953514946625	220.52473407296497
165.5052332249848	227.27908740742643
115.40090738777252	229.80025277848983
66.70334502745372	217.9331078565212
32.13884079770246	181.77555015722055
45.0807627692364	149.28021279066854
74.1223635048464	129.19805911904447
105.98747169535544	113.93549396135408
138.07631644474833	99.15078657755915
170.73573696376369	85.67281956468933
203.9703423856792	73.68677102944285
238.25033273877446	65.12972401032044
303.2704981015998	46.67707552521397
370.62229951416873	41.0015978396572
438.20808922496855	41.834199674775476
505.5476045648336	47.65877633580449
572.3373058498971	58.036344907476185
598.8239653716996	62.59711114423504
624.9395051522228	68.94629651950895
650.9797378238711	75.59832225213482
676.978775315703	82.40960181878026
701.3939019958781	93.63332789932056
716.6863480321173	115.71347957074045
618.	135.
533.	136.
366.	173.
337.	157.
141.	148.
563.	79.
558.	137.
Object 12
686	164
618.7452090919562	185.72636035854728
548.8181944857473	195.9996880954053
478.1672276064435	197.997627033269
407.49415930813706	197.05431545542643
336.8163279676461	196.5886424152005
292.9672204646285	203.2921321278964
249.3210937873334	211.20999581817816
205.50585968999619	218.13101593977913
161.70300952986696	225.13039155488676
117.359276146025	226.08179800569084
74.23081524709686	215.77778012485365
40.43658438574482	187.11046750922304
43.85842502215442	151.85953796296977
69.8220972403128	127.0127724318887
100.30577199547866	107.91661857053761
132.54418657289483	91.9468837116012
165.69265053452423	77.96554743098552
199.89458108724276	66.79837076114607
234.56213405380396	57.17192168709654
294.710056445418	41.20252485853275
356.5622028529037	34.33773627090956
418.7670070015371	36.203725057996984
480.60798997388184	43.17724017835148
541.8970079682314	53.97543390081975
569.1394512390608	61.26050092880552
596.3381999124858	68.7070355306535
623.6007755135815	75.91636376187344
650.6641015797884	83.84054787122895
675.6430225491544	96.90965482519142
688.3991549971068	121.99626647034461
595.	133.
514.	131.
346.	168.
318.	155.
151.	143.
535.	79.
538.	131.
Object 13
726	171
658.9244008330872	196.4035832512282
588.3806584754184	209.36358765501333
516.6918897960833	211.72455134078638
444.9646918718314	212.
373.2369640617182	212.
322.44570631849837	217.72356234439894
271.9178068478147	225.43292689284112
221.41601811811904	233.312025818213
170.67702523240516	239.4793915780913
119.59167630637117	241.06456812823114
71.08762687763704	225.0972671456871
35.08386891517851	188.9100441722711
45.80026076746418	154.72920419627934
73.42682721701748	131.5809274785045
104.78444159129585	113.76904163196903
136.98440742158596	97.5316396457491
170.32314616613962	83.78177448292891
204.648874878256	72.72088379524295
239.7066056643732	64.25869758962509
306.50233558250505	47.85214126904649
375.0986540591213	42.800736427908156
443.8802013137983	42.80498409625097
511.950768281821	52.67462167523952
579.7984868412345	63.97506987097668
606.6191484743356	69.32389584632479
633.0585522962097	76.317149333732
659.4556919530453	83.46897942837175
685.7201115195418	91.09364755334371
709.9595329034224	103.74272691848596
723.3045511081654	127.60910221633085
630.	145.
549.	145.
374.	186.
341.	169.
148.	154.
571.	86.
574.	144.
Object 14
672	152
611.2489546130817	177.8928177326811
546.481241245852	190.7909905531896
480.47553027997543	192.99976779180113
414.43286097785887	192.89739653902086
348.39139982094224	192.48487697176253
301.647434733772	197.70638407985658
255.0060730232868	203.77617116118464
208.32423347547407	209.5265896824276
161.47177790743214	213.65892879912965
114.44802864391029	214.5843372140603
69.469230513078	200.99267620225885
36.562156251238555	167.49670959592206
45.920178446755884	134.33745823923002
76.01926619412755	116.43588169149886
108.03865208048977	102.21685495288288
140.17326437136114	88.26322685711969
172.94292626721037	75.88550916985035
206.9393920019271	67.42543718468013
241.5163534544923	61.78114197658229
297.0516542595297	45.642199807552544
354.49303861477404	38.920688414974485
412.3265229529599	39.00231676105543
470.00573787633647	43.22457923369504
527.0979971056788	52.4553330117421
554.2249552877495	56.940697342482494
581.2600799880726	61.94989377186411
608.1466922369139	67.70303175982079
634.6820115768988	74.90426404387263
659.1884914128403	87.33800297233387
672.7533678861708	111.25419998721429
587.	127.
507.	129.
346.	167.
321.	153.
146.	138.
526.	77.
531.	128.
Object 15
710	157
641.8626242282384	176.61685873332678
571.7355324003648	187.0889262342735
500.8805149737208	189.75031336605167
429.97941478762453	189.00489047243684
359.12972716593157	186.20400132588023
309.0104988357821	191.8950966541037
259.0444699503728	198.80268975022096
208.99356297972327	205.0659683927474
158.81363416163012	210.19274220182805
108.40267876735271	211.88247732688674
59.93398909075104	198.092742159026
23.963025829717104	162.81088140821439
33.25641040693026	126.82258415264661
63.27019244481712	104.32486815954557
97.90942354489307	89.80283448957384
132.16092960846535	74.40582348574267
167.9526118842075	63.02415753803571
204.5863520059041	54.73413250913334
241.65427551037283	48.669144897925435
308.68603256909336	37.63475929188902
376.592355965214	35.69035603597305
444.443732040436	39.04465053345129
511.66161782832137	48.88495228935835
578.4177206379766	61.48258321459958
602.3275776369512	66.86096243715157
626.508830868993	70.8440679103904
650.3462229202285	76.53241255286245
674.3513451652186	81.46730798354675
696.1182536388367	92.68853412565446
709.2003903697922	113.40350332498522
623.	127.
549.	130.
363.	161.
333.	146.
129.	131.
573.	83.
574.	128.
Object 16
656	141
595.0559720498131	162.22421321930685
531.8598098457791	175.27870918685474
467.3475710436264	176.99484509507408
402.8125720041825	176.88825218151771
338.31885752755454	174.57613758750594
292.57045169761886	178.8302216541501
246.99617401012625	184.6602348260841
201.3322282515983	189.74086277138153
155.49585097707578	192.90137677072929
109.5618181828313	193.89913379812396
65.17322355377581	182.1934452087003
33.029049424492726	149.51997315520774
37.3091694085165	115.79379287986126
63.776223010911046	94.01130649701014
95.06799977119064	79.90971947022399
127.4775422390961	68.60203464229409
160.44321122310092	59.04773736031713
194.3636635089045	53.784145279909566
228.46879841887733	49.89116606220496
289.3100371493157	38.787379378968716
351.13124229657615	37.00015433877284
412.6606897387027	43.25922615921125
474.04161231535375	50.83745298913703
534.7982741292846	62.39961647317435
556.6476560945465	67.255034687677
578.5034926652563	72.08131522273355
600.4926545896811	76.25804462366408
622.4653993465627	80.52055607858168
644.0058234979385	86.59925377401929
661.6961324182088	100.30526306347934
585.	123.
518.	124.
340.	152.
317.	136.
141.	119.
536.	82.
538.	124.
Object 17
642	141
580.9376252858755	162.6733451029158
517.1416268250988	174.00220428776663
452.3900015694587	176.39761480090954
387.59496142531196	176.041751241384
322.806014580534	177.
280.7444828727363	183.22145466857953
238.7122762276829	189.63803053831802
196.60977595020296	195.57580104719784
154.39246436413652	200.63260626289969
111.88461629613411	201.50946765246172
71.29815777981794	188.919534333751
39.4203723050287	160.83020759729072
41.17652879424087	130.12833154158508
64.32850333603554	109.2936803988994
91.8251794135424	94.5759620465309
120.29260407746202	81.83228742665666
149.3805705203368	70.58343966534612
179.51342401858093	62.530740412084555
210.06404221623765	56.243646402670656
268.41390187604577	44.035007428313214
327.94993882008333	41.00164871138922
387.52981304021307	42.99714708108642
446.6376916152278	50.741058093429366
505.2711951152428	61.505218923464895
528.3968496824341	66.72631693425829
551.2841960122179	72.90867104231394
574.2420498115256	78.82409555400532
597.0312993352786	85.35878538925797
616.6877281327024	98.58804930698192
634.9898019809802	113.65755017633894
556.	121.
489.	121.
324.	155.
304.	144.
125.	128.
502.	80.
512.	120.
Object 18
678	145
615.1168753751587	167.6210737329872
549.5229629407676	180.39724984990548
482.7136525826794	181.99852984213962
415.89252480314275	181.00108680471143
349.07011803047726	180.09335890780739
303.8276227498145	186.19370333861826
258.85570315365203	194.04331573930986
213.8145089257912	201.48559308348032
168.45720836073826	206.65965210072198
122.90671613237478	209.6929903445585
78.18849332531532	200.60972808005505
42.44596342743875	172.27011067542617
37.0522894599622	137.81434269606166
59.448325535888955	110.46814499600865
89.2742516573293	91.34763855164029
121.0193314424913	75.6088091395975
154.0981404364673	62.906144101434485
188.21874098661073	53.34371678579316
223.13700025323516	47.301422359347626
286.2155289502466	36.31281674358133
350.23151836531554	35.00858001535554
414.1488541717539	38.7951589737287
477.58952876348826	47.45951186037194
540.5873165190168	58.90829255978151
565.442655857968	64.26836935984599
590.276175527553	69.72864120151492
615.2875842778669	74.30467440215031
640.0392000717724	80.12306151010947
662.0769267347333	92.73529489691974
674.6894687736877	114.81338585317357
589.	122.
515.	121.
349.	155.
319.	143.
136.	128.
532.	78.
538.	119.
Object 19
666	147
598.962511636371	161.66004911084863
530.9481580176114	170.76755388367667
462.36203231890255	172.99497955601635
393.74456125133014	173.8065058982384
325.13751519431594	172.35937832398062
280.6607707751013	178.33439524177413
236.24701584038206	184.76080531748482
191.669257855766	189.9265862192613
146.9018072740974	193.0378340132437
102.08775671845187	190.82352894331504
60.35605073038732	174.49061566078603
33.25158425585521	138.87870332260445
39.48594976902062	106.69204846189898
66.43501733302044	87.55556784005134
96.24814652186546	73.25364338359951
127.17418796534905	61.545727700986646
158.81401493693207	51.92720427036463
190.47175202615583	42.37125819723243
222.92781994179327	36.031043353720975
285.6276301817685	31.189109601519263
348.43112745752427	34.38059407816115
411.30931241901067	35.38007186807224
473.3115256775941	45.834690595080424
534.8094714110188	58.97672990252322
559.4473909319317	63.598820298369844
584.4011996201995	65.98285826452816
608.8089929248414	71.69094256528584
633.5112898247316	75.95321100749194
656.6554269833791	85.51529788600924
670.5446977463824	106.38343042388489
583.	116.
507.	115.
336.	146.
312.	134.
130.	112.
528.	70.
531.	115.
Object 20
722	160
652.2299300490296	182.53042854499353
579.7670320081116	193.6832388191209
506.46623643569404	195.25526028321698
433.1489984466066	194.99956650745088
359.8342429011037	194.34421111720755
312.13407355142084	200.37012275987954
264.49520072498456	206.86279587851888
216.82022627655928	213.0848576138125
169.00335129964944	218.09971091643945
120.93889214528335	219.20336444539987
74.98706566925435	205.17245250714168
39.25781421104526	173.06781569208692
41.11588834528043	138.1605136500314
66.66004057084201	113.79488498193605
96.96336187916661	95.62871582520074
129.09853039918679	80.93655577044169
162.50663415988683	69.42576340447292
196.9154089792912	61.37300242982257
231.63752339103334	54.79988923454565
298.2324016710186	43.70596580092089
365.6481657968897	40.0902061996715
433.080426441962	43.38885211519912
500.0152972849047	52.204866834817814
566.330643953097	64.86495935384917
592.436900020876	71.01016467530378
618.8444462978534	75.69356907304736
644.9760568377861	81.72906737069601
670.9503355929962	88.40984214041863
696.4213107963454	96.80547959492245
713.7649510335502	117.21956643784135
626.	133.
552.	134.
364.	170.
329.	157.
149.	135.
564.	91.
575.	134.
Object 21
745	149
673.5936605661019	166.07384151616554
601.4878612328154	179.89424651224007
528.2072522520866	184.40317907494241
454.7880105071546	184.49013456686717
381.3826491618494	183.0595462051193
329.5569143032536	189.43941358206376
277.88396556888415	196.9566745717585
226.04626633339137	203.2372738893299
174.0239443262774	207.73583636624053
121.96199719930117	211.75563907630615
71.32031439951564	199.3085699046787
32.91708997119315	164.10951686183745
43.45935665630926	128.96602687598494
71.64596685999493	105.16222504003166
103.39004671756584	86.3400525437318
136.94555742910956	70.97586144083888
171.9812380543294	59.37241642826516
208.0633179646869	51.60030839996087
244.5675299453406	46.141238409638305
313.11628687104474	30.263014656983046
383.27280193268604	24.8559324697826
453.6331469253241	25.624525463076715
523.5152935900124	33.852926147643466
592.7605272679737	46.35637445521736
620.2124459377532	51.84250046148556
647.4800430768838	58.18139173659303
674.9293981318187	63.67997826533922
702.1153447171271	70.35966093542301
727.2296131919006	82.6978202957108
744.8149114018219	104.47998511183924
645.	117.
567.	119.
384.	160.
350.	142.
138.	130.
594.	69.
592.	117.
Object 22
691	152
627.0370605186372	173.79439464227684
560.1850815025701	183.6504253328003
492.6229212486007	185.00000519869346
425.04728936196733	185.00275766431946
357.49460552369305	183.24096965725042
309.636326600383	187.8932891732407
261.9579072026606	194.12381245041033
214.14054648082055	199.17848558622774
166.352407000943	204.503123558663
118.31371741325609	206.54484680317347
71.89774815374085	194.16081156850373
38.685191792212045	159.51525910088685
42.94370739736936	124.35773964787825
71.80129320877158	103.08657484713602
104.61850676060236	88.55619945662532
137.89276877715892	75.10922872281719
171.97263322707283	63.85462756137862
206.5085778802569	54.087449418048
241.4032570786949	45.690424082389384
302.60815575333174	35.993421273619646
364.5447538738246	34.001253895825094
426.4799143175665	36.03986705584544
488.10968265308054	42.5114797706229
548.9420539733678	54.324333638366575
573.9341171059731	60.613670834843305
598.8726165084748	67.11214252621279
624.0294566243316	72.70577384286992
649.0882815904667	78.72349598649693
672.0487165719686	90.40750162808891
687.1187909659191	111.31328646759948
597.	128.
527.	127.
355.	157.
327.	144.
146.	129.
542.	77.
548.	127.
Object 23
655	137
594.2843304404771	157.77477900524468
530.8226301496004	167.29547851979825
466.67267294035634	169.0208369727351
402.50698843175286	170.
338.3338246886256	170.
291.33628865595034	173.7649486716979
244.60532848345918	180.01670585005178
197.8391606308596	186.00557414049797
150.9538377721214	190.97228512830335
103.93402249487612	194.43090830454503
58.72894021493622	181.71894535178265
31.23454004353947	144.21422742347596
48.9531687520084	119.43459691393173
72.78399464255347	100.44379458048809
99.590090998904	85.95390434796649
128.44440642111834	76.14488025432681
156.85711020530002	65.12596588551375
186.47610793358388	57.94856898856236
216.2305450767549	51.35504533742933
276.1823241463259	37.562771819091076
337.6818475403969	36.00039164935226
399.1997393152079	36.4252205368463
460.50341105858513	41.572313563992346
521.3194742960353	50.848223805358856
545.3337684643242	55.48379613161172
569.3401548776392	60.16014736751475
593.2997316507056	65.07066516564743
617.365407946472	69.43130345928405
640.4669436645707	77.45142970041414
655.2766867921537	96.90029503578543
568.	115.
504.	117.
337.	147.
311.	134.
128.	125.
523.	73.
524.	115.
Object 24
679	159
614.5686112163125	180.69276588738643
547.5437406268426	192.07267834154226
479.58161341670666	193.8540127382712
411.5962766232218	193.99949843865105
343.61905067535827	192.9390147515834
295.7166485961269	199.80159533460935
247.94308962902826	207.51000190093595
200.06286390909747	214.52535699224987
152.03855678479385	220.4740383300502
103.65647305196705	221.13497895382093
58.21513379694305	204.67923926287858
27.26076465347712	167.58263614280278
34.208444767247514	134.33559212307324
59.200020759742344	111.03828316187793
88.1051162038058	92.7956943811789
118.88894108246764	77.93259935489928
150.72059226171808	65.47202631424005
183.6734275456537	56.37382369113379
217.07303592551054	49.082924647939905
280.96786499131275	36.300848216742715
346.116509089092	35.00168050846346
411.15831110104943	38.950105166681865
475.8889017736104	46.43225310353991
540.0485715625923	57.815669067885494
565.3326720140284	63.151776210490965
589.7225694220314	71.68603269216061
614.194452693422	79.98578846743716
639.5379870910277	85.01333195930872
663.2279161465715	95.22761779855664
675.4879087695696	117.97519692161296
587.	129.
519.	128.
346.	167.
318.	153.
125.	133.
532.	80.
539.	125.
Object 25
689	153
626.0657303318297	174.83188554225794
560.1332177040109	184.3490603744385
493.53568467198926	186.
426.91770135600024	185.99653474205707
360.3571621655246	183.22887895773638
312.94503006065634	185.84344816250348
265.73517126874174	190.93825021372894
218.4593890922461	195.38163701330024
171.1513786180361	199.46784837464568
123.6795677568747	200.49407615772935
78.15765449258836	187.10892738388918
43.261185100547976	154.97987250882565
48.8333409844136	122.4755041759331
75.36693173683832	102.22592364294567
105.41086137587082	87.61581029958043
136.1750330889117	74.59430882539117
167.88286804366248	64.08013843006728
200.5561306654343	57.10487472631864
233.31719234936358	50.55422353428505
298.9905230768015	39.456444372261224
365.5688674101484	37.56028950027727
432.0858855595832	40.99297950351829
498.4492452240863	46.66418181010112
563.9263664151182	58.87252587002627
586.2723443444518	64.5632192643761
608.220061564889	71.63542845993058
630.429026449159	77.83876188794804
652.5883256791559	84.21776635567309
673.4466318088664	94.03718481272284
686.2880150507661	113.1689157276441
611.	126.
532.	125.
358.	160.
330.	144.
148.	126.
553.	83.
555.	124.
Object 26
670	162
608.1878093937999	180.75704655922624
544.7869896139589	193.11067879350313
480.2353978344623	195.53115535326788
415.6400476232928	195.9982452041025
351.05062429353126	195.0044590506962
305.3546093996588	200.57403064823126
259.78331364330194	207.0854948803458
214.1847925385033	213.40375887150975
168.5166369169677	219.19703403692782
122.54964955209404	221.64876049455873
78.87687144894923	207.2673783466124
46.88125862261609	174.2706108156717
56.49037626671279	143.52478535285888
81.96746044928624	123.40845594856049
109.57509489895465	106.32516827241952
138.62307301222197	91.82458328513783
168.95581427738148	80.2498664717309
200.44999840976394	72.35075259505108
232.29972220094726	66.03436812147301
294.85260804618827	49.6832861802848
359.33839253188637	44.99476426262635
423.9927483716705	45.41341529163079
488.1168559409212	53.690861536095696
551.6092080356048	65.90356391732946
573.436285176898	70.87413704005688
595.1686049637	76.24381826848051
616.0651872509213	84.26911557313906
637.4883858925626	90.76101548174046
656.5563469486963	102.45889427340828
668.8489650548398	121.16770059013675
594.	137.
516.	135.
348.	170.
326.	155.
147.	142.
544.	89.
541.	135.
Object 27
655	159
595.7033528200299	178.7208779822667
533.718485959477	186.66324399961235
471.2628411008768	188.8057049937533
408.7718960651783	188.36601881962207
346.28047609005296	188.
302.03059439622314	192.67707988256103
257.8548602851261	198.00902176953588
213.64558081122618	203.05539899454195
169.24372279587928	205.9425847839844
124.82751859062856	203.37595911325087
82.96553145967714	188.40702555254381
54.21097984795718	154.59178187671367
64.3491469908914	124.9057856210177
89.12891490853379	105.48892320053734
116.50735776276282	89.93921711555235
145.29659220317262	77.19033206527884
175.41294105405208	67.9975321022273
206.16797438353348	61.238692766367954
237.2060589313006	55.9282577133712
295.470394504779	42.1592345906363
355.33334243444796	41.121562351392846
415.0608777601428	45.281217488408245
474.0985471408836	55.242323232327436
532.6156828142599	67.90830974348175
555.6445268172973	74.07845949649328
579.0563649069032	78.58145099420585
601.9471125933669	85.2442211645749
625.1139000073562	90.8737030554985
646.9477217232577	100.43829608344507
661.248806545898	119.51386624494926
581.	131.
510.	130.
353.	165.
323.	149.
160.	128.
524.	90.
532.	127.
Object 28
718	170
648.3867669714182	196.1129176273139
574.9185460390248	207.54793124174554
500.578229207442	209.00033612158282
426.22439217106967	209.31664707003014
351.8750054420431	208.44357755825283
303.57708673901624	214.9520635551287
255.28241384810894	221.48459055809747
206.86138148065154	227.00225086651338
158.28577568990903	230.93044237995446
109.55565974451746	231.42158741327972
63.68214644751353	215.12011811118148
30.866617699085694	179.16486173781684
40.90519683965467	145.35415475435462
69.07991735142332	123.43927255904156
100.8026427728423	107.01527911483284
133.868630467151	93.48163756837498
167.34584623496974	81.00499468558026
201.6828519415817	71.13996987013631
236.9741694477423	65.56477909382382
304.3889958054373	53.76330717340878
372.4864146691309	46.9248756217914
440.9248394406857	47.293430048713475
509.19397237391735	52.11727458976174
576.4229085530599	64.93537478235216
603.2780274133805	69.35761456368108
629.8468441746594	75.26050418761211
656.0337077545922	82.67586070123353
681.692521681678	91.7507246463109
706.4986635742263	102.94663577920832
720.9870587345903	125.97411746918051
637.	140.
551.	139.
364.	181.
336.	166.
137.	150.
571.	91.
578.	139.
Object 29
729	168
661.6714646605589	192.5378938312166
590.6857744429171	202.3710175574878
519.0683281495182	204.97828801752695
447.4107134375387	205.9979421172968
375.77025639273046	204.1250943621223
325.1805082713787	210.94425217005644
274.73298467794206	218.74604233931495
224.23681999104096	226.22669760393427
173.38546990354203	230.6844768567043
122.49773753211697	226.76185091902352
75.2144472679278	207.6167672387472
41.08771763837653	169.72997514692736
51.49868511090513	136.4757668356318
82.38010153570633	119.26935971655023
115.88732915797239	107.93343468101001
148.3244764846593	93.81889874296662
181.88716337538753	82.6387278423834
217.2473783825779	82.60406678360246
250.2385040449437	70.00219709784977
316.0058265923771	50.1900073758468
384.2179642328691	42.12255293823849
452.8081925120957	45.821080766197724
521.1130682411292	53.08410763538209
588.9632397615735	63.792647952314695
615.2899890949872	71.04389043207482
641.684933978638	78.04281154716868
667.6808640033515	86.40199546742738
693.585686959167	95.04014341596621
716.3004566618467	110.16167354772037
729.9441795221446	133.81599819409442
646.	138.
560.	138.
377.	180.
351.	165.
148.	143.
579.	91.
589.	138.
Object 30
708	152
642.3464694030673	172.8338932760352
574.5693133025244	185.10586209409058
505.7559224485692	188.13385411815312
436.8840670304267	189.19322163397533
368.01414344840936	188.01462781212106
319.18040439344804	193.15681302099694
270.4616994703174	199.29369310138966
221.65237764427064	204.66239682902952
172.7094968102543	208.63153980543927
123.63515663540966	207.03698908102814
76.8721949567154	192.13250684195071
40.028125709680644	159.7255707427197
46.75715570575261	128.29962698995897
71.43469793659469	107.20143844951888
99.57653845806375	90.98292310314139
129.69524152880638	78.79114688643268
159.78240633496154	66.52707864004566
190.7854820188152	56.805744867911095
222.5462558545024	49.94794691847944
289.5704013028705	34.24642653799222
358.34415672029763	31.19907458162022
427.1827920406239	31.748938535130993
495.5342608896472	39.944955776607834
563.0541456368452	53.36876057474616
588.5397197514143	59.75724883883541
614.0674468988344	65.97515470520983
639.7632764078807	71.45688231903131
665.0224042378435	78.68757672679345
688.9190773938677	89.59116533126986
704.497739914956	110.7484937142117
621.	123.
542.	123.
368.	163.
331.	146.
153.	131.
559.	79.
568.	122.
Object 31
649	143
591.8532002341116	163.3081576838432
532.2667357839952	174.60537639409912
471.6637407112811	177.
411.01335624656116	176.99801782277737
350.38729953382307	175.2793583005493
307.54448756946755	180.44669785440817
264.85293411744755	186.74222432230493
222.023764639651	192.0205281537782
179.0279791145478	195.69933589556086
135.8778800025708	195.90933262706275
94.68818560889906	183.19219635158854
64.23765467445742	152.70917995540486
68.7618076939025	122.92496586836016
91.44792825236948	102.68493311024412
118.13035157468161	88.05324658915877
146.10186172437534	76.0638449837818
174.99311001883305	66.49653449504923
204.48732487344708	58.98740658481453
234.33329020248894	53.026067882057326
294.1865747647555	43.27317338212556
354.7171019805064	39.590137056064634
415.3559776624152	40.269386680619576
475.341844912896	49.16956229301852
534.8739219299412	60.722329496379714
555.2939886298265	65.5400416342429
575.8750230977253	69.6152729699969
596.3165626232825	74.34057292816118
616.7034032479629	79.29692141024569
635.6194896434114	88.35222341836408
647.4926719600085	105.60660301730056
575.	121.
507.	121.
351.	154.
324.	139.
157.	121.
526.	79.
532.	120.
Object 32
650	160
590.4130769239486	176.04590586712516
529.4670422420143	185.72099515611905
467.8047178268144	188.1494291878122
406.10044642407155	188.9990016263417
344.4217361433782	187.02932859388596
300.7501431269391	191.18900378743962
257.08940546678343	195.4611046673245
213.40380607736563	199.47090824558683
169.64807358198277	202.62274782258686
125.78431053279297	203.20030563778033
82.67611806672204	195.18987037589847
47.44105499714027	169.23702064194356
61.07426153525245	141.54530659150885
86.11889931223233	123.25754168135377
112.4274426922851	106.84616143043556
140.4768501100263	93.62447187119879
169.84499684297631	83.66254134616227
200.00915130091607	76.4544015603807
230.4482831970827	70.51275211419899
287.6856589586635	55.554854709410776
346.670868402207	51.001431196739624
405.8255408340666	51.85915274140098
464.61315396062804	58.495343357826314
522.7223559202262	69.60202673544508
545.6535772188481	74.9599306153698
568.1101956055544	82.04801287474238
591.0532854413012	87.3535580996795
613.3629335791516	94.89012254227204
634.8369499504357	104.55336652055685
649.8461766848984	122.69052897567202
573.	133.
501.	129.
343.	165.
320.	152.
148.	143.
517.	90.
524.	129.
Object 33
699	164
630.7489002474448	182.49349514909477
560.9790863970702	193.99535602897402
490.3301337935435	196.9859897759134
419.6220323697724	197.75171018839015
348.91398108404326	196.9813442769373
302.88772519841905	202.20352926958734
256.8511245823298	207.33371686940583
210.76576865372337	212.00554153498283
164.59695431392961	215.7630499264921
118.2777987216167	215.66628536584238
73.21648535576658	205.03029674195943
39.328599545393025	173.56196990600787
46.355903596564914	138.99308770397806
76.34044290897528	119.21606893890863
109.16417780557518	104.55886646173481
142.5287385021024	91.18689002408263
176.88646011129586	80.61872798374263
211.94658617992803	72.6751375248354
247.02118786936413	64.79570631418432
308.2087094024122	53.421405781456755
370.3506850848727	50.00209604640526
432.54826461837166	52.190760251169
494.46913107989144	58.445990798692684
555.8092483334286	68.96846447835598
581.0592454907529	74.55769313722955
606.4159395002997	79.64094242212117
631.7635390974906	84.76939409889098
656.863603839427	90.99660821141686
680.6307783823399	101.17711772330253
694.7888014626407	122.81856443796856
607.	137.
531.	140.
353.	172.
333.	156.
138.	141.
550.	92.
559.	136.
Object 34
775	178
702.3244438958245	197.96554601646164
627.7687911549816	208.9962264402047
552.460559199011	212.00053949199622
477.0959830350053	212.735483303724
401.8040807758575	209.34595190323054
348.3409230412257	214.20132446164024
295.0787892999146	220.91088796107863
241.73144659016947	226.90601917360988
188.17188889744892	230.53978840932243
134.4945875264241	231.26294225176693
83.44298312377259	214.80396008888522
44.57185286558543	177.8413431154858
57.321330629482595	144.84401571984174
85.64935911173687	123.31073589060105
117.16743192887127	106.76327085011047
149.9704548714607	92.93410277910942
183.79862429196106	81.84417939164076
218.45833602121226	73.70911247342292
253.28192072371598	66.30657587384387
326.1253515592481	46.96282131067722
401.4366353283691	44.00287541424557
476.75671123259684	46.72949159908965
551.52186924313	56.255032790991706
625.2580979874967	71.86123200362404
653.089090099928	78.96243751646642
681.0720166439407	85.43899466066948
709.1616776352796	91.43571961689129
737.1022693352741	98.09233096760333
763.830422074659	108.59571530879826
779.373802808591	132.74927730403743
691.	145.
602.	144.
403.	185.
375.	167.
150.	148.
621.	95.
628.	141.
Object 35
666	147
603.785546072147	167.75326432737484
538.8550609775344	176.99937819576292
473.2733908692382	177.87030815667913
407.68593843913135	177.83743735543283
342.1038160132293	177.
295.6834513057971	182.03579588127567
249.39512919787913	188.16722950069015
203.10780360173902	194.30669110788767
156.60162081236237	198.46906566148823
109.92941756491808	199.79538641285575
65.20098506308202	186.58722362382917
29.943038094648273	156.07598246109754
40.62638028082935	125.13711427015828
67.28229433268395	105.72358678247976
96.0945209576354	89.6681279126722
125.72021598902762	75.17398012630734
156.67916011677443	63.7959770060285
188.42585981006303	54.84814716195729
220.96597269382417	49.4493984614754
278.6804509449232	32.43242052333494
338.63153819113177	27.27413494729696
398.79700348217636	28.20651608024777
458.5524029925077	35.282698548151494
517.6875021498234	46.41059720885706
544.3615163480233	52.37415731785039
571.1690148977004	57.70564633171372
597.8509607090219	63.63354682422709
623.9771999686292	71.66272828555776
648.8777352611093	82.93059849493572
663.2869527558495	106.14673166072957
580.	122.
505.	123.
346.	153.
319.	137.
136.	128.
515.	68.
525.	122.
Object 36
659	153
596.4856837161791	173.87919695477567
531.75707797274	186.29210698333299
465.8969377868292	188.83029690175155
399.98807197490197	188.99942094300818
334.08656102876665	188.
287.80773505895775	195.66830939318046
241.49020010733832	203.09921948417232
195.03170462408676	209.5902948542967
148.480787691103	215.38159843635376
101.61142056819455	217.2671944329005
56.573359557109356	204.3002045434456
23.295125829741988	171.31860121413015
29.3291394188002	139.29593100099015
55.153177174505835	118.74123457767992
84.08657430524626	102.81849047210584
114.04558730094935	88.91795081321047
144.75596529338188	76.76972591395294
176.43040140598933	67.41155709061248
208.49734367398773	59.50088544200409
269.15993849405515	42.04196543470844
332.15745622644357	38.00174401384631
395.2706423422189	39.330687134090574
458.1035267168499	45.41692435269028
520.0090143955391	57.77650156391694
544.7098176023055	62.271649223414194
569.2189935203672	67.71533189341494
593.6003480262002	73.70562554250505
617.8698172415194	80.1342531300746
640.4815172648786	91.02215828959896
653.9090307408826	112.23625533358869
566.	130.
496.	129.
338.	163.
310.	150.
128.	140.
512.	77.
517.	128.
Object 37
699	172
632.4145377651487	192.00954642470643
563.830024757759	203.41499465072272
494.37116061728653	206.50073537131058
424.84537650903314	206.00844506696077
355.3182071044885	205.7852656659383
306.00492254779084	210.2897554102023
256.9410261911986	216.98366346719746
207.7534289338147	222.6988749257531
158.3844572689469	226.54074942544085
108.86809060886159	226.46150349980095
61.24412638260436	213.0045571631288
25.507787012974475	178.8264933671923
36.06692336866755	143.87459543054152
66.23112605950568	122.62399011544696
99.5530514720752	106.72189458233697
133.41923064363004	92.02022493461435
168.33493998494396	80.0193337130401
204.08317052031194	70.78376187090431
240.35683356772134	63.89129744209013
302.3380560009198	49.031729304536476
365.9504211871495	45.019833977789304
429.6379468964704	47.579984551066765
492.8592966083637	55.68563094066292
555.2656314471573	68.65167203620192
581.168199135174	74.00741386878823
606.8463037328895	80.35223029591201
632.3699037426674	87.29264111535718
657.700077965514	94.90857390290014
682.0539495299442	105.2221359906611
694.2710446985001	128.67623322183562
607.	146.
532.	142.
356.	179.
331.	165.
141.	149.
549.	88.
554.	144.
Object 38
614	156
552.3705028675704	174.40234659834508
488.9810004649476	185.29042363937674
424.6851892537275	187.00092558280178
360.3743922020072	187.99957085635154
296.06345456785886	187.00915405107276
255.9677144278868	191.1696136958081
216.05118793135316	196.7946825932455
176.1350230027631	202.4229664525404
135.9995968269613	206.17656112205347
95.71783885563883	207.69059412538658
56.2421263921783	199.61399199221952
26.545791878481722	172.46715471863538
27.09402142067739	140.0560207486956
50.478195017285785	117.15555335786854
78.59506045095878	100.32353258555023
107.79033716815196	85.44695617721598
138.46808268002442	73.92359920685075
170.00933508833975	65.03242710615795
202.37765979537693	59.89982910643594
257.2463767575186	46.04661613136484
313.6230083786907	41.1259935258189
370.2028168534357	40.00219090760845
426.5024090445257	45.73179143155732
481.4447958921966	59.291724574622336
506.56438692488246	64.56703809397352
531.560951318751	70.39745201040647
556.5329502027575	76.33226424900505
581.30539491211	83.05113413436055
604.3280198935443	94.36331010932194
616.6306156472011	116.89038102630853
534.	130.
461.	127.
307.	163.
283.	148.
113.	133.
473.	78.
480.	128.
Object 39
625	138
565.7039046024238	157.81132275034915
504.2201117806169	169.1306215680212
441.79812182226965	172.59490927532568
379.28277948181255	173.18282806498624
316.79186191322225	175.02691590253903
274.7203293359676	182.62200441062404
232.74777924357505	190.7462689408502
190.59082473890453	197.8516159762508
148.3963605517401	204.73101368124912
105.7339237416821	207.4659128192642
64.21746107313868	197.3352833489682
30.14964345826752	171.5280978786217
26.88281603788097	139.1084146796681
49.07688891933061	114.57989940280744
76.58561397632619	96.1176850921215
105.52781865015126	80.00073507044169
136.1297159761286	67.30003355263878
167.52007881441037	56.696133361615196
199.74132442026738	48.97020543517023
254.82551316144642	33.21939910968683
311.9905725973068	29.358909143290468
369.2637497867889	30.96413957165854
426.25996318996727	36.81533475196597
482.47909423629267	47.871219835429784
507.8271000109853	53.70305448349883
533.3440873186796	58.74435500666222
559.0385962573323	62.78426652036353
584.4785741855849	68.19979472136238
608.3482872409494	78.5218548774321
623.2464280775546	99.8418641100568
544.	115.
472.	116.
322.	151.
294.	139.
128.	132.
481.	68.
492.	116.
Object 40
690	157
625.5435098197572	178.8294702611681
558.4147325898479	190.00432462469422
490.42305162815535	192.9175609129866
422.37492260991854	192.00020378499582
354.3210019153953	192.2335330591786
306.2090985310747	198.15639336919878
258.0351937860921	203.55170906380437
209.74469419032275	207.77691530447154
161.33680618086498	210.32229317510877
112.86352933611693	210.64023720401758
66.32983919783155	197.19807946999404
30.61754564381041	164.50733057942332
41.132015823678266	132.47188126293335
68.05797936065755	111.593545675898
97.76010915092634	94.8679824979695
128.68936326500423	80.55175542574764
161.28363480242922	70.56311111075142
194.4261713080096	62.580289690124296
228.15081533917828	57.59055744291759
291.4167175618744	41.82746920796209
356.52698926790765	38.32719838493879
421.6674719468839	41.217130014465745
486.1261177653671	51.05569631688633
549.614533396152	65.92084484386356
574.8829708447618	71.70091546922977
600.0920549523898	77.73457797220394
625.0672445599768	84.67271642160212
650.0660001937151	91.52583780328632
672.4787455725342	104.51063676364325
687.2808955369851	125.78972283326655
601.	135.
529.	134.
359.	169.
333.	154.
145.	137.
542.	84.
550.	133.
Object 41
696	177
628.7851596431185	192.96112070268504
560.2557034578305	201.69190200792167
491.18411062189944	202.99695099305927
422.1036555766909	202.302132203074
353.02036632076016	202.
305.9567869362976	205.70770080092166
258.9851742177195	210.43981901222216
211.88393222171277	213.63202875670234
164.7190968037064	215.68078246639547
117.5106334163376	215.46765943875278
71.4245657269893	205.280767620507
33.96395384740866	176.58328794690078
36.32046615636163	143.1482226190972
63.092628647415125	121.52999498171079
93.23651731375344	104.8797017156483
124.95228515368558	91.44533253456629
157.53265702314704	80.2652442429733
190.77845911740886	71.25347228344701
224.6669736235968	65.0735867008193
289.3869667521483	51.73278277279352
355.21924058915005	46.019590020415556
421.23265604347864	49.03348158276163
486.7832365946926	57.40219735245219
551.5651680673021	70.45090355746552
579.8465444823225	75.41522195043632
608.1369787220136	80.32765832186503
636.1525578528872	86.62018836300311
663.9416303132069	93.84789870336004
688.9344872931555	107.96034440033532
702.1715388218211	133.43179275851557
614.	144.
541.	143.
361.	178.
333.	162.
142.	144.
550.	90.
561.	142.
Object 42
656	159
593.383662472507	173.71379356764496
529.6925317170267	182.6979618763071
465.4118552013816	184.99928175828694
401.095592546011	184.15269419963062
336.77415679121873	184.38293745940163
291.6443189742875	191.93879061587083
246.3700646127993	198.57437900391605
201.0857225721335	205.14107558270186
155.69292453298831	210.90978011093657
109.97571053347029	212.76447475273088
65.91112549839012	200.61115305515384
32.27916186013013	169.69889689246034
42.73219888819131	137.55130430734525
70.71893609847281	117.97683000888317
101.00732014800494	102.17506511904524
132.35090380139732	88.58043456016657
164.27376100611616	76.41144570004401
197.09701961086068	66.93132778591884
230.52925903250411	59.89004928807872
287.7380529080286	45.57459115414574
346.6567750791543	43.00037495761932
405.63103939933126	43.21885771558659
464.211632078847	50.02795254790976
522.3616411235389	59.85814247189753
546.3010413753282	65.17800919451736
570.2404416271173	70.4978759171372
594.0469664165936	76.38373184616512
617.5442583972715	83.40239229268813
640.6705552066791	91.56047482581116
656.4849672377339	110.27294102792108
577.	130.
507.	127.
348.	160.
321.	147.
140.	140.
523.	81.
527.	129.
Object 43
704	149
638.0057671922987	167.046234409902
570.667091519064	179.14129383674168
502.3096851641066	182.
433.89245589081503	181.99853073431112
365.50392383225443	180.01639622764995
317.0970348667372	185.42066365247626
268.9741599759742	192.94427824071448
220.7111661183406	199.51005667791955
172.36081187759729	205.39829214694856
123.70939796324835	207.69729787391583
76.58368699150381	195.53042450436746
40.872216891416706	162.4937912956504
46.433202394893584	127.19230859567314
75.51805459365286	105.52868052609767
107.77524935928365	88.909568688222
141.16375513982075	74.69483679202177
175.35910188994538	62.548491965309445
210.35155208372115	52.93646636433178
246.13893818581488	46.91504299075055
307.1046142136728	32.60832739686033
369.6865154945112	30.280170666202878
432.2167278294695	33.74312341354647
494.40930718879525	41.098308529677006
555.7226272651661	53.85495729988464
581.3907432286295	58.40192370111385
606.9565776306347	63.492530494924104
632.3088752895862	69.55735032014903
657.6084321804652	75.83899565297598
681.6518735726949	85.90141330135519
696.4998597019546	107.30120778503216
612.	125.
537.	126.
363.	155.
337.	140.
148.	127.
555.	74.
561.	125.
Object 44
719	181
649.6062193308356	194.66810378897648
579.4336350102376	203.50515361483627
508.75054988039324	206.0007677889639
438.0281765089352	206.82002858938475
367.32430785962754	205.0055866430189
317.06356073726585	207.00855419448519
266.9907194229709	211.78762442087378
216.80255056391582	215.14695202070928
166.57037886185202	217.76923364132136
116.31172518763688	215.80844177313597
67.7400044467831	202.83277993510825
32.88517838830926	166.74764768073263
46.7583301950761	134.39407637580658
76.78274767271125	115.45012953765033
108.63209470574853	99.75129062661429
141.09499026624889	85.36653555818985
174.45958908974637	73.21779541352024
208.63420373726186	63.5775219998601
243.43020031986654	56.49682666223143
309.7265744207927	42.6431159682352
377.3736470586872	39.30979015468074
444.9454627414867	43.93119266234029
511.959628162947	53.74797919127649
577.5669975774514	70.57034846262309
603.2739783546967	78.73059333863705
629.0933897164084	86.52777952916301
655.0624832800056	93.81086163915501
680.8165818292132	101.8209032260208
704.3951821173318	114.90619072567246
719.2167052276802	137.43490593389907
631.	151.
552.	146.
368.	178.
342.	163.
149.	141.
566.	89.
574.	147.
Object 45
674	142
608.7433864816309	161.75427002527263
540.9901331001877	169.3758248415729
472.8206895978328	170.6333524959337
404.64257757043	169.99950243838057
336.4688451876944	169.
290.20726497986726	174.3958831727424
244.0032270817199	180.264087016236
197.68675179039786	185.16608562468025
151.26043471484073	188.8858964810311
104.68655327162415	188.96368659433932
59.073004147526184	179.59645818646354
21.685388135794003	151.8729194234579
23.710587302051554	112.69039987830158
56.0211529104315	88.97508695192242
92.03901524272607	71.32543829105695
129.30175581079578	56.48072081832553
167.60328282487382	44.57222403791432
206.91557093956033	36.59272781053791
246.63427620886353	30.970120084179023
305.4877325471433	21.30259854429549
365.08572802563	19.00454854553434
424.5416178073688	23.71974388218584
483.6807677182047	31.45304273463575
542.5051278787834	41.29884363135478
567.7119487172819	46.63956368602061
592.8624704946342	52.23934621882735
617.9797806440972	57.98628812928503
643.1456720432641	63.51650380386102
667.7721416095104	71.08217904000064
684.2417888729415	90.60641194449153
604.	112.
523.	112.
342.	145.
317.	130.
137.	114.
544.	64.
544.	111.
Object 46
649	130
587.0506327329198	152.31343057186425
521.7004984139114	160.38134663078804
455.8736055201497	161.9989077349333
390.0343389025059	161.00152519865162
324.1920470971135	160.22923097051387
277.6806882876867	165.8855202641802
231.3611961206335	172.94212946231255
184.81752875873843	178.32386073124394
138.16737061887576	182.68855942203456
91.31902081543436	183.23902787601446
47.27391319767234	167.4255854596181
14.664441112920262	133.88022829376555
20.801311370681702	101.52643476600784
44.554860346101584	78.4939441617595
72.69500709694042	61.061474614122076
102.80873051742512	47.31952611162343
134.70773801523862	38.465125765553914
167.45990524574384	33.621261520517926
200.37338216338753	30.03215300509015
263.43912472253464	27.605841933858855
326.4977907782576	25.002093226671235
389.53116950780515	28.15703101037457
452.23466243849015	35.32963195394054
514.4673712682256	45.830187497613295
539.0755762298068	50.68563673599615
563.8658678596335	54.50363274081021
588.7030604406297	58.00397100354479
613.3238423208326	62.7935115829777
637.4700744440264	69.57923565423204
653.1023536106062	89.1762763727017
571.	106.
495.	110.
330.	136.
301.	121.
108.	98.
510.	65.
518.	108.
Object 47
665	157
602.6774962388339	175.17704911837853
538.2318179612073	183.0008849408135
473.3434238519798	184.99985958749733
408.427026688202	185.5984210893627
343.5291512645993	183.93548536749853
295.4973260694643	188.5336595627223
247.7081542152271	195.19595784971386
199.95403812166236	202.1056250364881
151.89289788292277	206.3792162741517
103.71503792043393	209.03662360566088
57.10578143907373	196.68995568813472
20.933016978951855	164.8610409970871
22.519485999436206	127.36734159799639
51.5719150469029	102.92993772595833
84.97553535528301	84.83106001470411
119.70012742908268	69.42135368148513
155.871754216801	57.79872187463568
192.9395850598894	49.45499116636457
230.31300534845866	42.60732957814782
291.248033068955	30.629540686395707
353.34782866235645	30.005290443527034
415.33750457454073	33.754411972769276
476.8932399228466	41.98158902270582
537.9894471090594	53.11957736142104
562.9809395402125	59.5429849045552
587.77491221906	66.69084813818861
612.6962835063118	73.38103803640138
637.7802476010297	79.43293253967543
662.7041738852887	86.11329849832516
678.2739419989267	106.68711370717983
594.	126.
517.	124.
341.	160.
314.	142.
128.	123.
532.	73.
538.	124.
Object 48
670	153
605.2852192965084	170.75720928746637
538.4387000838016	176.66074950729768
471.33972269215076	177.7028206998881
404.2333130313011	177.99906840682834
337.1365118870777	176.82477139278376
289.7356538395868	182.84223785301424
242.2848458269948	188.45217705194923
194.77462398770308	193.5342933502928
147.11286446631595	196.90668330157004
99.33461717543955	196.61733004602408
54.10325635903842	181.34874809787317
22.34905327490932	145.78142447611748
36.569509551414235	113.3270635083983
66.86139959977166	94.51653002851451
100.31723724000955	82.10826237429809
133.86966732833596	69.9655214919171
167.93049161527006	59.34154581347032
203.03604823623914	52.95062702041436
238.4065614390877	48.240346833895856
298.7930006099417	36.47923825674859
360.2968638821797	35.000009019922395
421.80664051960065	36.204481711105586
482.95988498987015	42.927003687992006
543.5138756313082	53.79565530106241
568.6696122977116	57.91748577281915
593.5949522361668	63.25787046300563
618.4987350863514	68.69864858820816
643.2372705428762	74.84658492000591
667.8140878324257	81.61210936247375
685.2954509695293	100.05060719500067
603.	122.
524.	121.
347.	154.
320.	139.
128.	121.
547.	69.
548.	120.
Object 49
647	140
588.0202314484535	160.84813925038173
526.201308152993	170.41839224477383
463.66991550663283	172.17122784354308
401.1179090462216	171.46235770608237
338.60955315631554	169.02033957794603
290.5928162154346	175.0367187520982
242.8457675690133	182.91132455798447
195.05592297835906	190.522761793704
147.02422335073578	196.41512461556403
98.6426811271694	197.16833792221414
52.57150156958796	182.53042153303574
20.207045812941384	146.67727937593259
27.314853044061277	113.06890121431502
54.99718964899728	92.17127731495124
85.96297677309944	76.50177064201132
117.9203200981888	62.97044815528976
150.92653582657397	52.24493870342556
184.72548429244046	44.36023208923341
219.0157485422648	38.99650032394116
280.6605167628302	28.428612045699232
343.08721927769943	24.602466226000445
405.59453814675726	26.74554798612058
467.3509043453143	36.638873014507986
529.0857273697245	46.667298405218006
550.7502430621289	53.077495349295376
572.4983015783496	59.198233428318254
594.2961445165197	65.13924520242436
616.2581922812072	70.44064416858585
636.027890251053	81.33028852879013
649.2105053448149	99.67859974094307
565.	115.
500.	113.
334.	144.
310.	131.
126.	116.
517.	66.
524.	114.
Object 50
748	163
678.0170720237371	183.9640952119457
605.5219283403142	193.00183947043953
532.4783161899916	194.41770056240435
459.4233034179486	194.99914112672283
386.3722613166957	194.03979787112021
330.2478865469842	200.20611369919342
274.1677239243486	206.7622911735085
218.12639663847136	213.64251473800851
161.92161097734373	219.02360150490412
105.4734904827254	220.11729475437926
51.58170449009344	203.51535563302735
12.32389412243812	163.1077597865656
30.312341068240258	124.42371622899343
66.63163973950577	101.66379309182635
105.61331155988123	83.83149574778604
146.16987963561817	69.9401548235632
187.60751673857183	58.95631900709279
229.9816573844915	52.447314195426735
272.59540081876906	47.7543877386382
341.05591807098267	33.68539401219161
410.89670428247933	31.00494452039733
480.672306027457	35.04354524818176
549.9187165226713	44.525121759709734
618.502522787415	57.987553797680604
644.4646998865089	62.12204390771976
670.3267426336669	66.84233374607527
695.9990177519908	72.50371305363231
721.9195009847017	76.888264972943
747.2242953465563	84.00141304215828
764.9100812112778	103.33514888734248
678.	130.
588.	134.
391.	169.
360.	151.
136.	128.
612.	81.
612.	129.
Object 51
703	164
636.6997827830193	182.83140335828267
568.9208622291228	195.33146677021128
500.0497905960009	198.
431.1269829560652	197.99916164891715
362.2331628992203	196.
313.3684364817031	200.60807787457
264.5974867876206	206.12066584560682
215.7913389519758	211.31251118093152
166.87972541875763	215.39157044650725
117.80352014936429	214.8825042164554
71.18029946552296	199.65336435965256
34.935982746795304	166.62786234513976
39.57463618658061	130.5862996208976
67.2786207359333	106.6320606683076
99.50518483106235	89.17732630920513
133.23357754298948	74.84130023479128
168.46533032413626	64.73374179254115
204.37458579881203	57.38052311368877
240.49510774890607	51.1466913711706
305.4723327285381	39.45965647501516
371.49147336451483	38.99348469749275
437.2820752071636	44.50201137593486
502.37140187997255	55.55403706334951
566.8242914945931	69.85784313671572
589.8308609080735	76.01861707348539
612.8717676767811	82.04969412140991
635.9170161854285	88.06416749290108
658.9998075642012	93.93287657129125
681.3535244733523	102.14531656776185
695.8005965693102	121.03370118021235
610.	138.
542.	138.
363.	172.
334.	157.
136.	133.
557.	88.
562.	136.
Object 52
663	167
602.7583380667563	189.51914672696782
539.2439978238008	199.6265537082606
474.9431774438763	201.
410.6276667327507	200.99868158169193
346.31971789551994	200.0117998357538
300.96231905667634	206.4837731084347
255.74128707459454	213.84822770328967
210.2608634044839	219.3875444093674
164.73484596143538	224.54119804447197
[truncated: 8,764 more rows]
