# Supplementary material for: What you sample is what you get: ecomorphological variation in Trithemis (Odonata, Libellulidae) dragonfly wings reconsidered
Source: BMC Ecol Evol. 2022 Apr 11;22:43. doi: 10.1186/s12862-022-01978-y (PMC8996507; doi:10.1186/s12862-022-01978-y)
Supplement: Supplementary file 2 — Additional file 2: Datasets and results archive. [file 12862_2022_1978_MOESM2_ESM.zip › Additional Files 2/Datasets & Results Archive/Geometric Morphometrics (Landmarks) Analyses/Phylogenetic Covariation/Trithemis.nex]

#NEXUS
[written Tue Dec 08 10:34:13 GMT 2020 by Mesquite  version 3.6 (build 917) at NMs-MacBook-Pro.local/127.0.0.1]

BEGIN TAXA;
	TITLE Taxa;
	DIMENSIONS NTAX=27;
	TAXLABELS
		T_aenea T_aequalis T_annulata T_arteriosa T_aurora T_bredoi T_dichroa T_donaldsoni T_dorsalis T_ellenbeki T_festiva T_furva T_grouti T_hecate T_imitata T_kalula T_kirbyi T_monardi T_nigra T_nuptualis T_persephone T_pluvalis T_purinata T_selika T_stictica T_tropicana T_werneri 
	;

END;


BEGIN TREES;
	Title 'Trithemis Tree';
	ID 017641d0cd128;
	LINK Taxa = Taxa;
	TRANSLATE
[0] 		1 T_aenea,
[1] 		2 T_aequalis,
[2] 		3 T_annulata,
[3] 		4 T_arteriosa,
[4] 		5 T_aurora,
[5] 		6 T_bredoi,
[6] 		7 T_dichroa,
[7] 		8 T_donaldsoni,
[8] 		9 T_dorsalis,
[9] 		10 T_ellenbeki,
[10] 		11 T_festiva,
[11] 		12 T_furva,
[12] 		13 T_grouti,
[13] 		14 T_hecate,
[14] 		15 T_imitata,
[15] 		16 T_kalula,
[16] 		17 T_kirbyi,
[17] 		18 T_monardi,
[18] 		19 T_nigra,
[19] 		20 T_nuptualis,
[20] 		21 T_persephone,
[21] 		22 T_pluvalis,
[22] 		23 T_purinata,
[23] 		24 T_selika,
[24] 		25 T_stictica,
[25] 		26 T_tropicana,
[26] 		27 T_werneri;
	TREE 'Trithemis' = (17:9.7,(14:8.34,(11:6.65,(6:5.38,(21:4.95,((27:4.02,((8:0.53,19:0.53):2.89,26:3.51):0.6):0.54,(((22:1.06,7:1.06):1.9,(9:2.24,(10:1.72,(23:0.88,12:0.88):0.82):0.51):0.73):1.27,(5:3.99,(16:3.63,((24:2.75,3:2.75):0.66,((4:2.54,(18:1,15:1):1.57):0.73,(13:1.3,(25:0.54,(20:0.18,(1:0.09,2:0.09):0.09):0.36):0.76):2):0.12):0.24):0.33):0.21):0.33):0.42):0.42):1.3):1.6):1.39);

END;
