# Supplementary material for: What you sample is what you get: ecomorphological variation in Trithemis (Odonata, Libellulidae) dragonfly wings reconsidered
Source: BMC Ecol Evol. 2022 Apr 11;22:43. doi: 10.1186/s12862-022-01978-y (PMC8996507; doi:10.1186/s12862-022-01978-y)
Supplement: Supplementary file 2 — Additional file 2: Datasets and results archive. [file 12862_2022_1978_MOESM2_ESM.zip › Additional Files 2/Datasets & Results Archive/Geometric Morphometrics (Landmarks) Analyses/Forewings/Mean Shape.csv]

0.23539263552648626
0.02701278967008337
0.18631063123544023
0.04181490197688285
0.13552460449585604
0.04932671320125842
0.08417865225074572
0.04995005971183977
0.03283317483500774
0.049087164532144636
-0.018485575633448482
0.04721485962385118
-0.05386612981105785
0.05084147601871775
-0.0891527009905542
0.05534553386473411
-0.12447644988526096
0.059536906464724704
-0.1598937198425019
0.06280284041220956
-0.19544801875621756
0.06337656969457428
-0.22945579725822496
0.053212792163304816
-0.2543828980924684
0.028114711649326527
-0.2478319403612349
0.0030138569265885443
-0.22647161775914645
-0.012697076519917886
-0.2026903411237233
-0.024587942393967933
-0.17819188574843145
-0.03496493007831591
-0.15295320468404783
-0.04338921372203747
-0.12709289631160553
-0.04963128717726777
-0.10094001646409043
-0.054460963430322785
-0.05481500049276508
-0.0642658002470388
-0.0076871988275606495
-0.06601564918636231
0.03940924124818225
-0.06344139958719057
0.08610060096511475
-0.05678309113092426
0.13226409301283046
-0.04711115153546778
0.15113230725186824
-0.04237207628879696
0.16996421843653087
-0.03750273076762183
0.18878419607532948
-0.03259314600155126
0.20746158033604672
-0.027182926824728195
0.22440052199656868
-0.017954681146555792
0.2344743025525889
-0.0014572155664769868
0.1696221996405918
0.006121479326641969
0.11306641300346955
0.004683187757294133
-0.015742190828027823
0.029003658692234292
-0.03559617028613268
0.01790418775304066
-0.17357384227991043
0.005337749553979815
0.128187037739162
-0.03142215334473277
0.129641184834592
0.004131995955846242
