# Supplementary material for: What you sample is what you get: ecomorphological variation in Trithemis (Odonata, Libellulidae) dragonfly wings reconsidered
Source: BMC Ecol Evol. 2022 Apr 11;22:43. doi: 10.1186/s12862-022-01978-y (PMC8996507; doi:10.1186/s12862-022-01978-y)
Supplement: Supplementary file 2 — Additional file 2: Datasets and results archive. [file 12862_2022_1978_MOESM2_ESM.zip › Additional Files 2/Datasets & Results Archive/Geometric Morphometrics (Landmarks) Analyses/Forewings/Centroid Sizes.csv]

1639.7940309644569
1596.5213542151284
1422.6335164910477
1676.8262967713792
1463.2600928110687
1408.784732484829
1466.5872459212244
1432.6030101411413
1492.1151401773625
1286.705235228031
1394.8838456997369
1331.9682935487656
1419.6733714560114
1290.5621455040687
1408.7933009196297
1285.5254230433272
1230.7867091265598
1317.0281681727463
1306.4676362719945
1395.4527040844396
1455.1396142199746
1327.1544961142524
1270.0601139867456
1346.3678426635063
1330.9898708402459
1291.8176709692889
1240.3455092526044
1423.2942959904908
1414.412499586158
1373.1034249928373
1212.5648333018505
1221.5799312228814
1338.839378104777
1508.1950721820808
1288.1747016228187
1299.9837628113098
1367.3571501064441
1215.9665549453803
1225.4844582490605
1342.8461665614632
1369.7033157000817
1268.3349147947888
1342.9652651058302
1399.7400506206905
1341.0087399970457
1308.400505649853
1339.1963766532094
1334.4201741418099
1292.9701229856119
1514.3099459140337
1366.9743978936306
1264.3924489714484
1288.2391091477175
1313.9912594255575
1261.543746306289
1429.5859651647518
1323.3468704936824
1296.615997182878
1379.9448859040638
1329.108037886227
1508.4511492243862
1654.6271417532187
1368.409731256795
1601.710258662252
1610.4165077387313
1627.8285285517813
1659.1649554635892
1627.8936327008566
1589.547296977504
1635.2013355538932
1561.5990423534395
1414.0602792180057
1467.4483925328134
1559.5224698485167
1310.0236664752463
1494.928631175021
1434.1236037856725
1480.9843786259578
1493.5834048394809
1606.935210026793
1395.1723638704823
1450.697901120534
1480.1986898663197
1520.0370560014146
1511.7167151473504
1543.0694810569166
1478.7730838793134
1301.4691872391925
1466.0987214795755
1458.3615176750468
1581.1980763430035
1477.2325838988088
1555.8056581249316
1583.7617096593563
1608.9979746657236
1596.9461165787247
1556.8581193083323
1594.3999773612738
1517.2573591648008
1565.8914624109393
1613.8357324719998
1605.231164889814
1615.3689066548968
1530.8462190807056
1364.4863433431897
1389.314882463111
1208.1260550528323
1349.166282213281
1406.3683275570208
1396.7690013367226
1497.312275923506
1450.5694455112628
1427.5540000041094
1474.0076933595842
1554.155879390638
1415.228534758844
1471.604994179847
1634.344794798922
1473.6251169550812
1563.836685313465
1647.5201079101412
1531.136717269135
1545.602102758761
1537.2774577542746
1649.4085799903173
1528.6806294058401
1522.7642932244446
1479.8788326736403
1389.9169692462694
1440.074812032703
1379.4878395146325
1474.402026556828
1520.247283395272
1334.1805052025074
1460.5966817773626
1494.445794715755
1525.7788055029826
1449.2746839610288
1336.1298393637182
1434.8885051553366
1510.2074116106346
1543.9668966255404
1614.777336420063
1576.7973308538724
1528.0830403003781
1464.0176706741072
1625.4504190364478
1468.2956353141954
1550.475012178833
1372.951525760693
1508.5830673534915
1974.084567377761
1577.0927474532966
1675.4568938999932
1538.2854119599356
1665.591574356204
1523.77354700103
1465.2579065260259
1593.5162569458205
1487.3762723632897
1185.9914641153243
1358.4590694581261
1454.3137473539418
1396.1549077768857
1199.4957141606726
1261.6797155738457
1137.7800304578716
1245.3983805119685
1312.576796972273
1377.5410816125218
1350.5980672149944
1201.3759515396548
1245.9262240292778
1370.896229180835
1280.1472828388287
1430.4978608721844
1444.4122466387298
1417.5777214437921
1438.9442334961957
1127.3383244900804
1351.1677214733436
1248.7540227676973
1317.848550050429
1303.8260221971213
1192.5296506480981
1169.7564715280328
1316.4156962178347
1225.399304218133
1139.0255567995994
1426.2317811102416
1474.7165398712607
1397.729129654124
1449.5740727350626
1418.6275325872436
1381.7305639869228
1410.6950495448375
1326.112364078927
1303.4241458524664
1257.4457960088384
1247.9135646221434
1313.9674321826901
1296.1695878760308
1287.8360817612045
1076.9953591154035
1320.4196288268245
1420.1646772496663
1253.9447123140387
1434.3656695049774
1533.2588776498908
1461.4268157269112
1528.9359162185458
1440.150119122504
1450.6008003133454
1501.7850701905159
1454.9392974483778
1494.615367405232
1492.004309843612
1465.0913941878032
1506.1761593170852
1262.8743467443321
1617.955887257454
1529.5816679088168
1619.2839125587625
1379.729819827227
1500.7842015152823
1527.9114502198197
1432.833265212549
1310.2600850390909
1429.867960167388
1350.694864816594
1533.7548603473876
1568.8081458058675
1531.2104443165465
1466.1049886534076
1578.5180435825223
1530.0228154484935
1352.7584485374084
1609.7745944120873
1407.9851453344015
1396.892919226217
1432.8126228193196
1362.9664208081435
1462.4125253387228
1399.9480180634077
1491.4831385081575
1349.1345829470004
1239.004556977653
1441.6365801987283
1387.2025737054585
1570.7304433603315
1507.6371969225881
1304.7257679505724
1332.5949739161008
1536.2300023534322
1305.1080486544556
1494.337605612036
1427.4452340523367
1448.910963797362
1494.398437925343
1734.380470036147
1641.9499196025417
1715.3458456335661
1676.109228813412
1707.5401934081135
1742.3162669898277
1657.6111859822925
1622.333502726998
1766.8414516800851
1764.2799780663206
1462.963913824541
1542.9993471236778
1496.3778278688033
1424.8557150748982
1443.6074675591487
1543.3005990570236
1467.4426944449883
