# Supplementary material for: What you sample is what you get: ecomorphological variation in Trithemis (Odonata, Libellulidae) dragonfly wings reconsidered
Source: BMC Ecol Evol. 2022 Apr 11;22:43. doi: 10.1186/s12862-022-01978-y (PMC8996507; doi:10.1186/s12862-022-01978-y)
Supplement: Supplementary file 2 — Additional file 2: Datasets and results archive. [file 12862_2022_1978_MOESM2_ESM.zip › Additional Files 2/Datasets & Results Archive/Geometric Morphometrics (Landmarks) Analyses/Forewings/Forewings (Super - Water Body Groups).csv]

Object	Group	x1	y1	x2	y2	x3	y3	x4	y4	x5	y5	x6	y6	x7	y7	x8	y8	x9	y9	x10	y10	x11	y11	x12	y12	x13	y13	x14	y14	x15	y15	x16	y16	x17	y17	x18	y18	x19	y19	x20	y20	x21	y21	x22	y22	x23	y23	x24	y24
Object 1	Running	0.23877870296183185	0.02188548929480318	0.18819391378257275	0.038141619839052926	0.13556372175842696	0.04542221686635099	0.08243795882927953	0.04628004163782057	0.029308758283116933	0.04688876525568403	-0.023823712953445614	0.047041004795976095	-0.05983620835637099	0.050718589269922745	-0.09588048783025743	0.054070247161997397	-0.13197422346822618	0.05683826262547349	-0.1680764947301539	0.059493488394224074	-0.20426890814479604	0.06013770029566268	-0.23881541793299113	0.04954090852827578	-0.2627306874608562	0.02257701304808323	-0.24621259827463235	0.0009454451528871962	-0.22254575811432242	-0.01254663942876763	-0.19761156325185336	-0.0235259735394194	-0.17245806323927668	-0.0339845792182643	-0.1457737732803068	-0.03947950447339096	-0.1188272793628717	-0.04349809181308588	-0.09186207078291478	-0.04738912878397958	-0.048053968341099124	-0.0559452302886039	-0.0034401508452216577	-0.05739067538312726	0.041184139017901	-0.05632046265003742	0.0855309423667025	-0.05123602823449617
Object 2	Running	0.23733424981573717	0.02378529450750535	0.18746631291988447	0.03688645475463441	0.13656555892251437	0.04510322489225645	0.08506243809990656	0.047526983954205855	0.033502322029450235	0.047595174913953445	-0.01803351020396306	0.046011026537323904	-0.054498256989687396	0.050397751645519816	-0.09095663043460539	0.05483713364997749	-0.1274372325802742	0.05908996348166737	-0.16408621488929268	0.06148576997769646	-0.20081127625019643	0.061858018334416016	-0.23617102659299213	0.05200959838990275	-0.2624737763959761	0.02642069815110271	-0.2529038980765325	-0.0003050181353125758	-0.22788892003419697	-0.014608263680441	-0.20095482586349575	-0.024904978284507738	-0.173808830681716	-0.034620607910852384	-0.1459547904672653	-0.0420697740872993	-0.11754829109994828	-0.04702033348316327	-0.08886908769744513	-0.05001775981108048	-0.04639056656459424	-0.05638246161835075	-0.003462125790366842	-0.05784016332443396	0.03945458885123674	-0.056065475709457746	0.0822631520284344	-0.05254107069804656
Object 3	Running	0.235769018399223	0.021788414209235215	0.1877070066485096	0.03884125351423192	0.13736019293099447	0.0469629350751839	0.08636642397847895	0.04770706834376889	0.03536836361411036	0.0480458508903974	-0.01562110058022299	0.04704932528208371	-0.05177419529980589	0.050090040070808604	-0.08771977810791882	0.05500908291511114	-0.12375531953196076	0.05921954072286612	-0.15991966763639245	0.062119599280443416	-0.19618812894795556	0.06302551953716456	-0.23124196801571908	0.053790086810271955	-0.25632493423920355	0.02770369538922828	-0.2497316608401978	0.0018660788890639958	-0.22694723180952414	-0.012706989548870994	-0.20284332449064282	-0.024988941031426917	-0.17841181916879933	-0.03659220963833664	-0.15274250774859466	-0.045123443922940626	-0.12630744265580784	-0.05086639865546917	-0.09943324820230053	-0.05397122701004985	-0.053256040726519766	-0.061287465463850326	-0.00650427896251458	-0.06171336841913266	0.04021281945484819	-0.05986343134504932	0.08640111556223004	-0.05261477748953207
Object 4	Running	0.23643785586066798	0.015794090558528123	0.18827225308721326	0.033271625612112804	0.1380162877592938	0.04325590240214678	0.0868886836705206	0.04662977866400428	0.03567766564769701	0.048317497472589725	-0.01555979649393772	0.047945735568710304	-0.0531826464506334	0.05265639552727822	-0.09096109111392424	0.05588828202595512	-0.1288013531186328	0.058291477375743986	-0.1666788996035442	0.060009602006591986	-0.20459385104386174	0.060279514883417415	-0.24029156843197147	0.04770737879333702	-0.2644477768014348	0.01867432140361234	-0.24965476500488243	-0.004150166559766033	-0.22591358277301396	-0.017596191962224526	-0.2004812525413893	-0.02749538860784695	-0.1745346215595514	-0.03595342971279693	-0.14792750682403127	-0.04202303173792819	-0.1207914477685746	-0.044934265996102486	-0.09353960454892195	-0.04346015738282777	-0.049001508883121374	-0.047625653905860765	-0.004473473176180411	-0.05188174040389326	0.040256720749354165	-0.052235412929545574	0.08486247243652845	-0.048873724110749486
Object 5	Standing	0.23413414547633385	0.029149501909431014	0.185079130992381	0.04289993935076132	0.13486312713380297	0.05148460363304928	0.08392283792702672	0.05222538108292051	0.03301359037984104	0.05029602787843303	-0.017865120340631976	0.04768238451451314	-0.053934294226968896	0.051352616886542454	-0.08991177953951487	0.055833016424597114	-0.12590127493896483	0.060216171479561716	-0.16199552621671554	0.06362921358482759	-0.19822652176612457	0.06493092592824513	-0.23256318651010455	0.053437427661537105	-0.2571948876566879	0.02690674038813972	-0.24859090466380213	0.0016401262180102555	-0.22565252945807024	-0.012655237619224777	-0.20132713429531587	-0.02444775332588273	-0.1762445077488903	-0.03453142064944695	-0.15051539705710287	-0.04282899469005765	-0.12422388666803003	-0.04912759228533576	-0.09783015903463568	-0.05498325479683185	-0.05196074923556354	-0.06382359168810485	-0.005364587882753169	-0.06713394587616424	0.04132056046125064	-0.0655030218102774	0.08743277133335778	-0.05803014715652252
Object 6	Standing	0.23630840599108524	0.03497104885460798	0.184886404586428	0.04771501656046548	0.13215786175794536	0.052836451141186805	0.07923832864043108	0.050341653505867175	0.02633081539531958	0.04760377906841738	-0.026598774258641156	0.045332290900508505	-0.05970200404132766	0.048355846998722134	-0.09269278072375998	0.05242667428585674	-0.1256705924127777	0.056601550820869616	-0.1586615012220654	0.06067163149680379	-0.19185623181566622	0.0624081311567978	-0.22407753912360986	0.05431341361048294	-0.24982072688946672	0.03332863775675954	-0.24550853296926778	0.0075149811847792175	-0.22473735745975434	-0.009328961041349058	-0.2006101399765807	-0.021009340880393947	-0.17631306980581893	-0.03232217740399788	-0.1511686912707764	-0.04159630532128826	-0.12513347165427008	-0.04797781584031181	-0.09898984828353928	-0.05389989765457263	-0.05384140441101473	-0.06558603716275743	-0.007331676404956583	-0.06902371160996752	0.03927841992031478	-0.06744732529787657	0.08547334961855638	-0.061041603894486846
Object 7	Standing	0.23613722181479077	0.0327352775819401	0.18506567745924615	0.04639063811852647	0.13256429916439327	0.05258002063435553	0.07970840671194535	0.05155929830457465	0.02687022389945857	0.04985221821614116	-0.025957199849632715	0.04783949946084521	-0.060340303948644085	0.05190654882890673	-0.09465082389361512	0.05654611685365039	-0.12900130801372414	0.06087996009622844	-0.16341113410041988	0.06471395615388177	-0.19803056793414092	0.0647472900864204	-0.2309194193430739	0.05401992948705848	-0.25399799332652245	0.028280364466846418	-0.2453209331385605	0.0032224000852757425	-0.22314059017268692	-0.011920221938903469	-0.1986440869112232	-0.022987992657725533	-0.17393960104977693	-0.03357870088767102	-0.1485714011759741	-0.042460902353541365	-0.12246403258003945	-0.04886067300621621	-0.09600358895728946	-0.05359660799043124	-0.05069345707402548	-0.0639738634382142	-0.004317288616783439	-0.067132214072266	0.04214920176084832	-0.0658771932522819	0.08809817527514519	-0.05884435234071002
Object 8	Standing	0.23253782297551645	0.02921066922660076	0.1845675467525553	0.04585710102761674	0.134069641121667	0.05119260175462189	0.08329550166175331	0.050389650663500596	0.03257592313421368	0.04790149260327171	-0.01816755757860335	0.045960824151076274	-0.05422394816764527	0.048854202297440245	-0.09015407150195806	0.053032002852010124	-0.12607277809144493	0.0573076759889554	-0.16210616195313787	0.060472124464820386	-0.1982603907724786	0.06158296860345962	-0.23308911891654724	0.051939827305904504	-0.25907382913923527	0.02685393168142115	-0.24963505791647983	0.0019339639016316618	-0.22684493803234157	-0.012447477473757042	-0.2021869173683346	-0.023349904609982455	-0.17682339415013829	-0.03249215180906707	-0.15082118511254516	-0.03962178251315519	-0.12437361940049842	-0.04486876969727261	-0.09769699126192014	-0.04879061707021246	-0.05224217921389974	-0.05901702938663961	-0.005802137161381405	-0.06276615227592425	0.04074453315546532	-0.06072980398432182	0.08715736637730154	-0.05665691907175604
Object 9	Standing	0.2339299192220042	0.036230374237697455	0.18829987129551481	0.04819677865186984	0.14163949337576298	0.05512813020137689	0.09446624437250402	0.05518394217921003	0.047352997014076886	0.0528033196703563	0.00025801536606540575	0.050085187654314446	-0.03779325772190726	0.053046753871756044	-0.07574526482285564	0.057085824259983764	-0.11368053812912508	0.06127929335326105	-0.15171354688833677	0.0644655516536263	-0.18987269480287255	0.06515719311147261	-0.2265968162065743	0.0548532335435651	-0.2554841520856432	0.02995352703218661	-0.2548179430451705	0.003276172918722193	-0.23415592264346355	-0.014261130234490303	-0.21076939550986046	-0.027976363356831412	-0.18576860068814469	-0.038481616005473764	-0.16049688538741752	-0.04831105229827763	-0.13451799260926267	-0.05608555275346551	-0.10801493023872097	-0.061829803482511395	-0.06234884571466952	-0.0735890085267206	-0.015211679293306146	-0.07498151250563767	0.03182172951492059	-0.07155569719817907	0.07840744158368732	-0.06423186322764812
Object 10	Standing	0.23868744792430646	0.03155061873169311	0.18991303219829436	0.04807696140472112	0.13891484105558286	0.055236587593895006	0.08741752761948215	0.05461407250277332	0.035969275706139364	0.05228009807227537	-0.015500637493975178	0.050486067536978416	-0.05208444085934163	0.05318365569726716	-0.0885877705312525	0.056810762921522186	-0.12509934032808473	0.06035432977127144	-0.16167244186392385	0.06319229506630945	-0.19835325740915466	0.06304388237100168	-0.2332849348135233	0.05195831715648607	-0.2562510967397185	0.023464248297146925	-0.2436569295432327	0.0009824825946138825	-0.2216842909420144	-0.012722384338218016	-0.19801539038064073	-0.02325212549653985	-0.17427992100464273	-0.03363038006401465	-0.15023716704507445	-0.0432695822244564	-0.12522354865836802	-0.05000784209806978	-0.0999607954381775	-0.055742494996247054	-0.05697776658042439	-0.06920792879909302	-0.01203962599669013	-0.07225711832629594	0.03291556992429783	-0.0694530407121255	0.07622488537779872	-0.05708809947853309
Object 11	Standing	0.23342441446402726	0.03377897248953269	0.1846057457956818	0.046941972633851796	0.1344022764339684	0.05295239909885642	0.08385622018850077	0.05165370083726803	0.033334678889303936	0.0496129028795157	-0.01717616913907076	0.0473226447519957	-0.053059188173524084	0.049793375929689146	-0.08880532705431046	0.053780758107465444	-0.12452567380815147	0.05799406488055272	-0.16031588153162127	0.06156486963624777	-0.19627752108534136	0.06209285004163482	-0.23086419379187795	0.05234819540615346	-0.2547054949145354	0.02556121610775935	-0.24460418223565533	0.0026100718339220103	-0.22328492900237762	-0.011036877676260402	-0.2000657319631684	-0.021158789818831195	-0.17669843013167902	-0.030932631871925912	-0.1529556773418416	-0.039755700782341315	-0.12883889582438968	-0.04749520783364991	-0.10406063090572984	-0.05275133085059015	-0.057006056360089805	-0.06431289750826727	-0.008606961871108435	-0.06666075452968069	0.03979373317342026	-0.06433991877797635	0.0878906242813497	-0.05844885861072974
Object 12	Standing	0.2362526564303957	0.03347986173973337	0.1852134821981147	0.04799152055081884	0.13247409706857635	0.053838899603339506	0.07941173014487159	0.05345801631851812	0.026411043462363063	0.05086973367777779	-0.026605926259229813	0.04863969503251149	-0.059684148683532785	0.052502534880004496	-0.09264238813446685	0.057281916865553666	-0.1257009836486445	0.06130887044097604	-0.15875237247085033	0.06539494342405297	-0.19204865569211518	0.06492885143926111	-0.22413363141559864	0.056050185831926204	-0.24872653939324496	0.03364196812792716	-0.24522116123294554	0.007284354257672694	-0.22507955711819072	-0.010667238220202217	-0.20169962525626614	-0.024183892935603753	-0.1770863074347589	-0.035308113681153205	-0.15184309105561863	-0.04491622981923955	-0.12588434305917054	-0.05238485922670179	-0.09961723675636738	-0.05868509582193465	-0.054063509580934165	-0.06906642707499687	-0.0074733701767902335	-0.0725712514177432	0.039149052569426274	-0.06951601643443833	0.08536259673669631	-0.0626383008757266
Object 13	Standing	0.2340340265240872	0.0291380637808762	0.18623627713765384	0.04550472138345874	0.13627849806340125	0.05303231302965877	0.08575447270230767	0.05307201445720973	0.03525059198875677	0.05164259415822175	-0.015247427774023915	0.050019239484704076	-0.05113521325900633	0.05289924621371328	-0.08688253130872747	0.05718326511349533	-0.12261530823673417	0.06158737197893601	-0.15847634226147692	0.06478100969463861	-0.19447751422460646	0.0647408388533354	-0.22826413939652418	0.05240172840162168	-0.2527926423520998	0.026110222631124183	-0.24447446175335386	0.002288636753723642	-0.22450080853052026	-0.013383049130223871	-0.2020211833179709	-0.02521334767101006	-0.178984156721598	-0.035916108023477236	-0.15520170538873374	-0.044841810606338656	-0.13078524708262662	-0.051852073718885096	-0.10591225631504356	-0.05701622050621477	-0.05851516382168302	-0.0670550920412002	-0.010107406128105255	-0.06905891666663637	0.03831633658829704	-0.06749925001549503	0.08601625708184321	-0.059010206167016487
Object 14	Standing	0.23545845599041743	0.0290002030565145	0.1877234066569076	0.04743372971760604	0.13722390976753945	0.05569725860482189	0.08605037327183414	0.055649968391524945	0.03490976329282928	0.05381194431037666	-0.016221651702168646	0.051733774050159276	-0.0525591538179925	0.05453248649783502	-0.0888397901474507	0.057990837960406404	-0.12514326751071403	0.0612007929829378	-0.16153577941343242	0.06315316634808311	-0.19797553877437687	0.06261753613703941	-0.23244509476997036	0.0508943688964007	-0.2570362661459251	0.024078815426032577	-0.24890638214738883	-0.0013504465168544299	-0.225120969764103	-0.014411845271863287	-0.19994654967830938	-0.024570344957135493	-0.1746899661445418	-0.034520251828703545	-0.14898356847469418	-0.04323286455610434	-0.12243146468183339	-0.048878988420616734	-0.0955048114306241	-0.05232912042883571	-0.05206857663916301	-0.06334815942541563	-0.007407064529575085	-0.06702359535810251	0.037376918298817244	-0.06542024908193332	0.08193116807008183	-0.06061451071094954
Object 15	Standing	0.23110570445853817	0.02493923220662677	0.18271097444171702	0.038762836004234275	0.13291744105650383	0.04609228326318283	0.0826187791710453	0.04787642968255698	0.032292453892582826	0.04724226620086422	-0.01799433215831076	0.04514915592642033	-0.05357868475289979	0.049114588348228	-0.08905609472488099	0.053943749234345605	-0.1245927987709331	0.05831543335198315	-0.160219402070458	0.06188020587359889	-0.19600490186925396	0.06300493741020433	-0.23038879785183264	0.053144819224619055	-0.255869643747028	0.028047551885652985	-0.24921964143246186	0.0025158988083660225	-0.22788175344873243	-0.01340909355164301	-0.2032724187397191	-0.02366588807756962	-0.1789370049449166	-0.034544338514871376	-0.1535142832587095	-0.042570311625539155	-0.12749842759578014	-0.04840051072416078	-0.10117767385930766	-0.05265067761189884	-0.053580455831913475	-0.06038385863966724	-0.0053759152676236795	-0.061663440030232004	0.042781772018252305	-0.059181950493664544	0.09048018225481924	-0.05209746425591208
Object 16	Standing	0.22982236777789694	0.019641943207014775	0.18244907220979112	0.03625104839458646	0.13331059264360245	0.046508667638042955	0.08312993230401129	0.047948423791089406	0.03292860624204428	0.04797033375569738	-0.017244187500796	0.04627652263017349	-0.05282452074186425	0.04966004508950197	-0.08826684151765508	0.054269184744929484	-0.12378013148599779	0.0582955305174882	-0.15943067320765786	0.060828518272250165	-0.1951606932945241	0.06167927687851608	-0.2297091668168843	0.05264563740620141	-0.25476688286867294	0.02728147228930208	-0.25149220203392453	0.0010392497266153598	-0.23093911890163452	-0.015948128020104077	-0.20662045370357476	-0.02696844533639958	-0.1814277510682525	-0.03581722874161086	-0.15579959486450248	-0.04330297224227749	-0.12942175232886988	-0.04745256848106141	-0.10289802060436419	-0.050536278191517084	-0.055588244641842005	-0.05927263428427705	-0.007501028884676625	-0.06076331880074163	0.040372301388920416	-0.05599439272787256	0.08813223837534885	-0.050199067447769134
Object 17	Standing	0.24101101980120135	0.02256443058464035	0.19101281979800896	0.03904674282613029	0.13898431550968457	0.047076178421885224	0.08634379973296233	0.04783158066303357	0.03371859614808091	0.04635137860903892	-0.018925815575617587	0.04593871633760494	-0.05320594654279089	0.050219056340636774	-0.08746584428892394	0.0546584285730467	-0.12177403819865053	0.0587075843402629	-0.15615929611900897	0.06203903860651686	-0.1907037103503375	0.06196986515343049	-0.22343985442048217	0.0509971987125758	-0.2488171848278281	0.02759477113321694	-0.24682629408142254	0.0026885206963884016	-0.2276373895435237	-0.013809451790813432	-0.20503181769045584	-0.025258889676872773	-0.18167401498852925	-0.03508700491881735	-0.1578396380410811	-0.04368949394943766	-0.13321527522715787	-0.04967660559423145	-0.1082840278054633	-0.054221870728590936	-0.060663142509093416	-0.06306605179361681	-0.012247419706631265	-0.06443552617173146	0.036111464707111685	-0.06171935229449785	0.08398128198256485	-0.054342531905021606
Object 18	Standing	0.23557472724543613	0.025019283706014882	0.18739874743945115	0.04094997033065048	0.13735923459178973	0.0493546633153872	0.08661744666096081	0.049253327596582255	0.03591790756389772	0.04717925188883917	-0.014784370535027996	0.045173247398920625	-0.049244985327185326	0.0489118971216597	-0.08353470180316451	0.053983625406659054	-0.11786897153365154	0.05874480908083673	-0.152398470615728	0.06177811826529723	-0.1870324160706632	0.06318274988935155	-0.2207958367883719	0.055406929302705944	-0.24736691680722342	0.03319187301493849	-0.25078178005056595	0.0069326288105617615	-0.23324356100536928	-0.013382531448769832	-0.2102279585995858	-0.02730771377499962	-0.18582231217287315	-0.03862827907424344	-0.16046416631612734	-0.04761801981272022	-0.1343771614754618	-0.054203695104150525	-0.10775408905204262	-0.05810176501238416	-0.05965905779488573	-0.06519921556148559	-0.011043336939498492	-0.06492746924583562	0.037397167316530235	-0.060793588736430995	0.08537973497239873	-0.05296672918865546
Object 19	Standing	0.23567824009168645	0.025219167501297678	0.18450716347147972	0.03706643605596807	0.13253649734938228	0.0446731145312053	0.08006387025438683	0.0470193648707325	0.027554010218842545	0.04828222777115833	-0.024968995054453682	0.0478162972281176	-0.058954082247694266	0.05280534059704244	-0.09288673777948706	0.058139275635193506	-0.12695670570106912	0.06250990235396522	-0.16119107293647603	0.06530983427908835	-0.1955109137063553	0.0640342072278838	-0.22760367910887355	0.05192385575668128	-0.24868156687131485	0.02492122013546381	-0.2442110255706105	0.00022835544267709874	-0.2237641120657114	-0.014670090562724118	-0.20107992895596	-0.025895120021206395	-0.17751970051749968	-0.03514519304657819	-0.1533936240581148	-0.04280279289677046	-0.1292532545532345	-0.050412665697392806	-0.10447179482126247	-0.05556879496325868	-0.05652880324161857	-0.059861047689440366	-0.008431320199815677	-0.05800576842965577	0.039702825365061686	-0.05782887413844543	0.08725496206071044	-0.05040714793889511
Object 20	Standing	0.24102017585349253	0.025969395453827565	0.19077928276768974	0.041343054929185476	0.13873447335041947	0.0485346086757464	0.08619502684047638	0.04885200820450126	0.033663970805360356	0.04785961651600432	-0.018860895546018958	0.046580883356548815	-0.05310592433727862	0.05037216762881732	-0.08731218393630202	0.05449857623258056	-0.12154132471542899	0.05843068567140983	-0.15585881765418744	0.06149622995622032	-0.19031054495844277	0.061756556290870464	-0.22308147554491767	0.05119585419436342	-0.24832816737760957	0.02779763962991047	-0.2466115434428603	0.0028060758095892766	-0.22803951875826328	-0.014370664424935979	-0.2061258361337059	-0.0270527908043453	-0.1829379246592088	-0.03722547371029137	-0.15887303080215215	-0.04510456754555599	-0.13412929301436494	-0.05049483982579329	-0.10917736895039583	-0.05482144432173403	-0.06133781184500324	-0.06203556751204686	-0.012992600975030211	-0.0638823145997953	0.035288117946638185	-0.06077451218714239	0.08315154947814862	-0.05371884826148509
Object 21	Standing	0.23554534529496404	0.02829313006306597	0.18620311298644188	0.03883169540903062	0.1364346251890826	0.04712342473661783	0.08601438990542297	0.04899841481352516	0.035572694391899994	0.04783311967585185	-0.014834144113501441	0.04562547818038368	-0.050545740180962445	0.049143816496943486	-0.0861713475847946	0.05344611252049715	-0.12188950704405369	0.05689605239192251	-0.15770477129588242	0.05911862268853483	-0.1935392703317894	0.0610116158696956	-0.2281232664681665	0.05161529098371225	-0.25391960972869626	0.026792177899838367	-0.24609051067423662	0.0028239163915729664	-0.22632866119360479	-0.013059385797299214	-0.2042058915360395	-0.025460867399333897	-0.1808963367110292	-0.035456433475766415	-0.15663263028723734	-0.042843606872499926	-0.13171395776981085	-0.04758112813656824	-0.10654386761488253	-0.050722510183842225	-0.05918479164106642	-0.06048734629356732	-0.010895874974143259	-0.06303150714953983	0.037430032176421144	-0.061329475070406855	0.08530293864959428	-0.05451040955234714
Object 22	Standing	0.23704363936123296	0.027159273842875586	0.18867274696514574	0.04305727414170629	0.13822271748935377	0.04993672548988902	0.08730714843426539	0.05040120728510513	0.03639244022430816	0.04985081530869438	-0.014490551804838	0.047971122472422766	-0.0505872838553396	0.051085134388297475	-0.08656140384349018	0.05538971030594906	-0.12263059562991613	0.058807209047348805	-0.15867997784934654	0.06242835099801521	-0.19489129687244766	0.0635739409297879	-0.22976204339361486	0.05386374688935673	-0.25450271304976857	0.02748861479985134	-0.251006714497602	0.0010340879387700224	-0.22909013803515094	-0.01475669064534027	-0.20424529970249042	-0.025436266809853572	-0.17906495677645337	-0.03529581791955185	-0.15329555853052684	-0.04349694760710772	-0.1271946882848262	-0.05057365356261509	-0.10083473212977988	-0.05661508857513714	-0.05464078092044826	-0.06342088858424118	-0.007958523672175068	-0.06441551817051636	0.038689696642239285	-0.06237317830137793	0.0850715779907385	-0.056993303080016426
Object 23	Standing	0.23577315477954114	0.02544080938695329	0.1876158571918343	0.040730942621331465	0.13749402842904523	0.04711412342818354	0.08696692238898858	0.047348997415726825	0.03644050229494003	0.04699621367747755	-0.014074659928557054	0.04587253162969308	-0.05113561537012454	0.04801325054350305	-0.08803027480687643	0.05211617724474572	-0.12494804543313144	0.05601154931909167	-0.16194171312242267	0.05910022383822034	-0.19901484230061273	0.060999422528010126	-0.2343763194005882	0.05020140401456766	-0.2553623613548751	0.0201973998191485	-0.24098090069891098	0.0010018844637316685	-0.22188946764536893	-0.013529815938697988	-0.20053480386357653	-0.024466437814767573	-0.17764980703593147	-0.031682559634115155	-0.15509124808871969	-0.03985880295907204	-0.13165039681316323	-0.04498999820276217	-0.10811315546161282	-0.049659214624772005	-0.06067943398230797	-0.05946630780246938	-0.012241522585105106	-0.05961929975068018	0.03617605150388651	-0.05820769955068857	0.08434231052381613	-0.053082627706583924
Object 24	Standing	0.2344783756859871	0.02902370125761999	0.1863346067096732	0.04425344524507181	0.1364056710121815	0.05178931855320927	0.08591175285516965	0.05218436210391133	0.03542293108624799	0.0513642853160792	-0.015043403907944848	0.04964874998803061	-0.05071006511449665	0.054091045708889327	-0.0862925926491632	0.05916322223684296	-0.12194487102377907	0.06371927313048482	-0.1576895842824896	0.06748123063072536	-0.19362780058648	0.06731155570409714	-0.22714850800714806	0.05447094741071005	-0.24962921122727777	0.026499925226795198	-0.24401589032071425	0.001905065958528387	-0.22513875790269006	-0.015054654622777906	-0.20342439831944525	-0.028207245006092983	-0.18036100459495547	-0.038824529490483865	-0.15655227935581137	-0.04764336385020256	-0.13195684967640492	-0.05394995012681821	-0.10705431301380557	-0.05890830896834895	-0.05943064677430815	-0.06752817874901514	-0.011032641839512079	-0.06760356762968757	0.03721438207356646	-0.06378348163438351	0.0851820548304618	-0.05734345324557735
Object 25	Standing	0.23250722733171264	0.025238851838479966	0.18519587131132234	0.04156196731270644	0.13564745376664794	0.04862900861839081	0.0856093433672547	0.04978515320808155	0.03555796090975065	0.04969828535693957	-0.014446766265338452	0.04753470004964514	-0.05007173060268698	0.04943910568564685	-0.08554786028356418	0.0532072143624687	-0.12107269551793809	0.05648581870245155	-0.15662129271216704	0.05949602942205252	-0.19228908578495657	0.06020700776162338	-0.22647365407262307	0.050092904940880915	-0.25265141071808417	0.02590958082946702	-0.2484238271939722	0.0014954647233981042	-0.22846301081559703	-0.013684877023507073	-0.2058719418405714	-0.024623737173525406	-0.18274175040110047	-0.034368131295563153	-0.15890573790505327	-0.04222752517185307	-0.13434885714464534	-0.047426848446886744	-0.10972654832838497	-0.05230704102548337	-0.06037085989896655	-0.060561948949258884	-0.010346856172183106	-0.06190235279553262	0.039624331603840955	-0.059239169391370014	0.08947724130193374	-0.05489434250693781
Object 26	Standing	0.23009877059547518	0.028417637033204456	0.18193218627066035	0.04184650823219778	0.1326487918342296	0.05029181299010611	0.08264953394315255	0.051029575094669676	0.032650771029280906	0.05025483531142621	-0.017317708471880546	0.04834962319730531	-0.05277996755846905	0.051856146609834786	-0.08816227385212776	0.0560937975166492	-0.12356225156748434	0.060181451253190646	-0.15900688518540554	0.06386158960829802	-0.19462400832052562	0.06495043639208455	-0.22816954386804486	0.05305244169567391	-0.25235064236989463	0.026953340583436448	-0.24437330141840327	0.0033280713929811005	-0.2243026618912453	-0.011791881957992406	-0.20263653346883298	-0.024527078627677817	-0.17990114784253106	-0.03523817805637809	-0.15622294549212848	-0.04366234002117864	-0.13171055209514063	-0.04922151159022054	-0.10695084538851735	-0.053549549955748225	-0.05825335520474117	-0.06510340877493534	-0.0082651312245467	-0.06759757593207082	0.04176371628939404	-0.06613632056638206	0.09124396800285517	-0.05860244558452386
Object 27	Standing	0.23165925003779853	0.026939793021180682	0.1839017047575554	0.04298591070445163	0.13394771663208194	0.04954256924876853	0.08359982849084377	0.05142437457728355	0.03321709277788239	0.05122448034783979	-0.01716584360294335	0.0510839796216311	-0.052829553417703325	0.05496421576804518	-0.08843186372644883	0.059372233410450795	-0.12406192551780401	0.06355010518986852	-0.15985259002921737	0.0659876632016967	-0.1956683124846415	0.06402826752113891	-0.22945544694365122	0.052063525159789646	-0.2527216854033866	0.02487202549882782	-0.24462149774051906	0.0009134074576759922	-0.22469150831487647	-0.01480221750738597	-0.202656840311248	-0.027406480057410185	-0.17947783072877604	-0.03775614582037975	-0.15522007366307167	-0.04524209641343489	-0.1304413732052349	-0.05076731153225031	-0.10543088721368321	-0.05512548976983501	-0.05849089169287174	-0.0663705303944846	-0.01023056285566127	-0.06735521557809711	0.03793345042169597	-0.0641493600060195	0.08555562949546704	-0.05626453391591083
Object 28	Standing	0.23270910172390774	0.02686090728171666	0.18348725806922023	0.04435369399609309	0.13173681339342483	0.051488275321657805	0.07949580104660028	0.05159951998040542	0.02725918337262855	0.05091250586475914	-0.024959763939833252	0.049390019524774495	-0.05896810622292285	0.05337155892538922	-0.09297446233882942	0.05737002655807791	-0.12705717452450327	0.0606540163825494	-0.16122903637435995	0.06281953175834296	-0.19546741075738217	0.06256867053044772	-0.22749370863035276	0.05055611442193708	-0.2501065846167863	0.024896666459288598	-0.24264114700806882	0.0012677725274102241	-0.22258073568888595	-0.01378266210762672	-0.20009503417672767	-0.02493242203321478	-0.17670104975984832	-0.034035315878157356	-0.15303110742970644	-0.04239065122051712	-0.1287891077390173	-0.048900839953183464	-0.10392917180813753	-0.05238579804237811	-0.056426688846106195	-0.05985183484790807	-0.008505381599347344	-0.06382304365267397	0.03956734953672901	-0.0627272544508056	0.08746667451852415	-0.05850374327196981
Object 29	Standing	0.23260095219016164	0.025109223835951006	0.18479520257288184	0.04188742501484595	0.13452828039666087	0.048239080228642116	0.08387580356542813	0.04947702995431719	0.03320834720406475	0.049592263997284496	-0.01742253332567024	0.047662769164609466	-0.05324493267917309	0.05205605781598927	-0.08897509019314633	0.057145227123592046	-0.12473692077413938	0.062006956831157846	-0.16072430412822217	0.06472864189179187	-0.19666658083616106	0.06152543494576532	-0.22993201940345023	0.04759107092831552	-0.25373794149074286	0.020518321747248325	-0.24609678778651484	-0.002902978548074745	-0.22411953946268545	-0.014806169637848173	-0.20033557065899169	-0.02253699128588392	-0.1772846188597751	-0.03224121466283886	-0.15346275911123308	-0.03986145614811843	-0.12846432136817143	-0.039587111664383154	-0.10503451517485478	-0.04821726336159511	-0.058372415061298304	-0.061667790494326	-0.010081197396286181	-0.06679463457734765	0.03837787332296859	-0.06360024192191634	0.08660508659893482	-0.05788831406409358
Object 30	Standing	0.2360635389317367	0.028277480674447866	0.18792696466111192	0.04239348809763321	0.13838152109162793	0.05024148787418127	0.08822987899997456	0.05134232037250369	0.03806724794986507	0.051008858392504325	-0.01205807691557274	0.04904596646538274	-0.04769643727251517	0.052006642079402955	-0.08326699732389917	0.05569340088799326	-0.11889121311416084	0.0588193964476664	-0.15459022264328023	0.060924228571597086	-0.19029569940033494	0.05897602334727247	-0.2241047527044586	0.04737392665184411	-0.25041109414477036	0.023187394304760838	-0.24500757329158093	0.0004140883988891159	-0.22670140008263062	-0.014551657100365092	-0.20595114517262442	-0.025908938197180403	-0.1838261292829817	-0.03430263694702496	-0.16172291677009046	-0.042749477477232754	-0.1389936175651409	-0.049330259254289806	-0.11575857248740272	-0.05381394455600177	-0.0667063822406783	-0.06417108200010148	-0.016583288176348705	-0.06528664627672966	0.033529341277276394	-0.06378203482973802	0.0831646109724666	-0.05671806952049501
Object 31	Standing	0.23134863847008114	0.025013524723352776	0.18398219617572856	0.04107741515346433	0.1347115875641686	0.049681645089738796	0.0847090517800987	0.05093255139469755	0.03469605870673922	0.05020662259654402	-0.01527637264790808	0.048065392096558114	-0.05066676572699749	0.051814806685667285	-0.0859459022122397	0.05649634375340471	-0.12132637068617788	0.060337423704544625	-0.15682513132548268	0.06285755071412316	-0.19240971579106855	0.06251541274186023	-0.2262233501903607	0.05153682101377033	-0.2509691824319791	0.026036525043240475	-0.2468828262027039	0.0015301415657609535	-0.22793387678892202	-0.014889105877915913	-0.20575650490559308	-0.02663592105321379	-0.18254769142783797	-0.036188482735924815	-0.15860937602022315	-0.04373277611632082	-0.13419842639815016	-0.04957266735813153	-0.10951590310583165	-0.0541320328606573	-0.06004371401517572	-0.061459608583567235	-0.01008554969247101	-0.06377382051420943	0.03990986509363903	-0.06248954649306156	0.08926862618733342	-0.05443399900933284
Object 32	Standing	0.23554378669820208	0.029290278939809112	0.18652011650532552	0.04147907298017674	0.13648501115023123	0.04843208278061813	0.0859784708619902	0.04944265569081764	0.03546261474707372	0.04916033103670998	-0.014987651511376068	0.04657097551651301	-0.05079695232169495	0.04928354933600952	-0.08659914978450811	0.05208831092805375	-0.1224175396125216	0.05467799910438938	-0.15827973659947578	0.05656436800131861	-0.1941895642864768	0.05634208202655912	-0.2293449174500935	0.049102850291152966	-0.25777215365102946	0.027303238761404138	-0.24617518028546384	0.004854725039490149	-0.22538742175632684	-0.009716238283189169	-0.20359493885352514	-0.022731432562197753	-0.18042816930765893	-0.03310841400402003	-0.1562337149406434	-0.04079652286231235	-0.13143139320561978	-0.046218155615413294	-0.10642408053190489	-0.05059886154338853	-0.059340656477383125	-0.061934392706448904	-0.010991555022723669	-0.06472659882447711	0.037410508761978295	-0.06308732138662879	0.08542059354690944	-0.05672442172423098
Object 33	Standing	0.23858709821101443	0.025962558412021094	0.18745816893819442	0.039205326285369296	0.13525329360462157	0.0472135880432232	0.08246282985572508	0.04885774317478902	0.029646753155009135	0.04883968603679513	-0.02315646982980228	0.04767437408341003	-0.05757562392223894	0.051190644026855504	-0.09200173659677768	0.05463811766008067	-0.12646043877090954	0.057742847445993443	-0.16097384488588007	0.06016400643265097	-0.19556737826098688	0.05970527412569655	-0.2291335347320025	0.05138561699117402	-0.25418079099828866	0.027600157566075745	-0.24864389159051406	0.0018403636065855073	-0.2260843604519112	-0.01268030362786879	-0.20144703915322135	-0.023353450162969597	-0.17641651506574277	-0.03306218887385004	-0.1506676233987552	-0.04066855917668867	-0.12441602562475072	-0.04630885788526713	-0.09815415176842235	-0.05190111726450655	-0.052360188681569865	-0.059885714137589786	-0.005919745512187155	-0.061921011660827065	0.04051543656261414	-0.059767423451089166	0.08671002100698863	-0.054578951707727204
Object 34	Standing	0.2324953370271411	0.027305563470871527	0.1841984944968568	0.040137472763515834	0.1347049816874663	0.047034886804916805	0.0847572949331758	0.048606452316574775	0.03478491799047589	0.048673064525917166	-0.015116252610752423	0.04600546991298723	-0.05059053505720293	0.0489262612659789	-0.08594188417516284	0.05307754168672202	-0.12134574077828181	0.05675466308669076	-0.1568771196353326	0.05886496805383977	-0.19247031848673257	0.059044817520161046	-0.2262267184545777	0.047847211153967624	-0.2517927644376211	0.023123259419031362	-0.24315541185017012	0.0013165132205477353	-0.22425314767722815	-0.01280237553437399	-0.2032636479233289	-0.02359775961758322	-0.18143737264549456	-0.03258368417260327	-0.15894669396815309	-0.03974771060588335	-0.13592117896861602	-0.04494796450038014	-0.11279110163954997	-0.04966162091675409	-0.0643864254079228	-0.06208033255509472	-0.01443696288735602	-0.06362246468936444	0.03548658769085757	-0.0613942393319396	0.08500426590578926	-0.05466128335088321
Object 35	Running	0.2383297487407695	0.03148863496005481	0.18962769196959142	0.04632852266850588	0.1390519320957243	0.052183331864332445	0.08814115197028755	0.05152553976085362	0.037244264132418235	0.05016625734522129	-0.013632125973798145	0.04818271890278206	-0.049757934352468766	0.05114663089713611	-0.08580355494354036	0.05496347125420414	-0.12184856547136275	0.05878656180191435	-0.15802320916887405	0.06107093111771948	-0.19426901558286128	0.06115107330727272	-0.22871083525441824	0.04999160919533863	-0.25545144158611843	0.0255970995423178	-0.24653172537195905	0.001804993501108845	-0.2254512581550622	-0.012718335464864037	-0.2027657257519714	-0.024591866133436283	-0.17948067138704785	-0.035237236557285785	-0.15522435062311774	-0.04343728557648339	-0.13040613074023316	-0.049735437750206536	-0.10504437517070299	-0.05326327663525604	-0.05991039609792336	-0.06529522029001873	-0.013281906792991132	-0.06807902927705661	0.03338908678168558	-0.066131964110488	0.07961691956129177	-0.059425489518445236
Object 36	Running	0.23644030512096711	0.029827814762847935	0.18778795118098984	0.04409019156683403	0.13767555345465435	0.05178114083766973	0.08697571031769036	0.051848949937915556	0.036306156563870116	0.05009424417914912	-0.01432432803064286	0.04744147806074317	-0.0501185444478323	0.052012796749281366	-0.08593572818646553	0.056400517620533316	-0.1218343942393481	0.06006174850908365	-0.15778409497022106	0.06318241588720104	-0.19386690452380773	0.06329162560647693	-0.22811725246144302	0.05203589112572642	-0.25275538633069783	0.025731030458557135	-0.24720127568912892	0.001287472860824517	-0.22676233681885896	-0.013774643280604371	-0.20406566050450242	-0.025187223013424288	-0.18063841080319398	-0.03501598838053745	-0.15668368904336213	-0.043476248335080674	-0.13206767115615525	-0.049764199997562104	-0.10719132263341379	-0.05492822400673919	-0.06006020841851666	-0.06661435556624319	-0.011517936317331582	-0.0679186481378142	0.036959715834301944	-0.06509230967566391	0.08508585925181392	-0.058617013362098104
Object 37	Running	0.23537032375082012	0.028741732639654103	0.1864783913882637	0.04270851937223408	0.13621062021876712	0.05036340906696614	0.08538662603969738	0.051925610397860304	0.034549461118666386	0.05087063781919583	-0.01629140684422422	0.05001244399063075	-0.05239773471777019	0.052813507260591794	-0.08834357790333199	0.057218118249317336	-0.12437009679132838	0.06090580175259228	-0.16051052348556477	0.06322175805463352	-0.1967195403536779	0.06266884520695536	-0.23141097831352989	0.05235214432763183	-0.25720223162838823	0.027001550118091838	-0.24913128006044988	0.0015478414789020126	-0.22686069863433977	-0.013690558566148706	-0.20233443426463124	-0.024986192090489502	-0.17742217310451097	-0.03539855044127122	-0.1517694193591427	-0.04382542084301023	-0.12553551022268455	-0.050221775673740976	-0.09894078987781396	-0.054899435310107464	-0.05346727656549037	-0.06514622367576062	-0.006909391003271396	-0.06744413489156005	0.03963776336931529	-0.06493535804585891	0.08578858499699918	-0.05837598908000153
Object 38	Running	0.23644569992131687	0.03203968419530923	0.18537502952449797	0.045810819623155016	0.13302296404853653	0.05336574029822697	0.08012795753600843	0.05335585155022604	0.027236309538669574	0.0527604181777114	-0.025611645853559892	0.05052978159775443	-0.05866582831902898	0.05306698887323017	-0.09160493729826011	0.056812192752485204	-0.12454381984196318	0.06056004760260514	-0.1576216670274537	0.06276189871563875	-0.19077048769089794	0.06311939210156552	-0.22304543218540457	0.05561021484736807	-0.24686077537669185	0.032638858596657584	-0.2456962377090462	0.0060058673502220855	-0.22596782831448567	-0.012305491147145934	-0.2024823463218098	-0.025523768188417315	-0.17815337441746584	-0.037110730597171675	-0.15267952386392475	-0.0459083738023015	-0.12655376034837676	-0.05252308983737081	-0.09983084481500562	-0.05602968100115235	-0.054418377778732104	-0.06620989464445041	-0.007962996226672707	-0.06901344975386942	0.03857579300374351	-0.06869117920946156	0.08473327447775414	-0.06274092453398546
Object 39	Running	0.2372339558131442	0.03217943206372881	0.18800504991253372	0.04556030087245207	0.13738899812889782	0.05192112988158796	0.08637409953648366	0.0518390153833165	0.0354169814534442	0.04940924798225493	-0.015578685723939016	0.048003988084239176	-0.050206749500020124	0.052234010417077856	-0.08477879624475665	0.05689974535913302	-0.11945366440985337	0.06072681242203391	-0.15414857778962726	0.06436805867619745	-0.18903190098294942	0.06461110651677723	-0.22238301546968808	0.0544262342470523	-0.24893649284256286	0.031816617064601156	-0.2500894676370152	0.005253072035019845	-0.2308672146421788	-0.013697074385254257	-0.20759749536664662	-0.027457868038731837	-0.18326907542028648	-0.03924133329980152	-0.15774749546597383	-0.048164439487270366	-0.13168113194564537	-0.05534264554278883	-0.10507177506380681	-0.06013757647238551	-0.05946313820050361	-0.07040641181898995	-0.012712501326054414	-0.07089166977641666	0.03387190598593451	-0.06691910473165537	0.08003312008188364	-0.059500339788553715
Object 40	Running	0.2357934354795663	0.02357253788576519	0.1876832282835742	0.039499259173826	0.1376374370688686	0.04747817288301465	0.086991239245151	0.0493005073672801	0.03632255954410378	0.048270027845763765	-0.014356306720464708	0.04809639976310628	-0.05021400427045466	0.05226138562404904	-0.08611517948748548	0.056033208643968095	-0.12209720650299824	0.05893309174981148	-0.15815807439864119	0.06058145878937241	-0.1942562654249861	0.06057079013278263	-0.22883986705393736	0.05032329477825949	-0.25526685087251766	0.025797199586532187	-0.24727352125462282	0.001995050496383184	-0.22711600550659347	-0.013414964450560136	-0.20491236140863026	-0.025718365737964495	-0.18180721378068904	-0.03622134419234298	-0.157484268702872	-0.0434932049221864	-0.13276328618016636	-0.04926859201527048	-0.10762410419525681	-0.0528121456918785	-0.060431457320059084	-0.06422749501055112	-0.011927960404555642	-0.06650168432958001	0.036565414908566705	-0.06401713093403158	0.08451557783813393	-0.056361622061713954
Object 41	Running	0.23326790791962793	0.03233691125119554	0.18409030996537185	0.043538308953461814	0.1340014947607305	0.049452343985911966	0.08356672533032142	0.04994155310878623	0.03313890735042632	0.04897069075318578	-0.017293615122256845	0.04828649189533501	-0.05167746489330167	0.0506774655557352	-0.08600104899133673	0.053816936716970624	-0.12040893499248373	0.05583132117373985	-0.15485557377687423	0.05701049389008239	-0.18931888362976992	0.05653808104998755	-0.22289584859651373	0.04879180827125646	-0.2500515360438315	0.027589688272160934	-0.24810676758181432	0.0031960909808302065	-0.2284165536827736	-0.012406717273631636	-0.20629813708430114	-0.024360035796103192	-0.1830537458264704	-0.03395500615403582	-0.15919327544748582	-0.04189842667125997	-0.13486155671531486	-0.04825439281822091	-0.11007962816159825	-0.052538614913943384	-0.06274098932181392	-0.06184378238196686	-0.014641514986288831	-0.0655729151176617	0.033531634086549716	-0.06292958704638195	0.08133095171801834	-0.05638005285079145
Object 42	Running	0.23381815676867204	0.03306576106566504	0.1841468551941911	0.04329480402104807	0.13375359416044474	0.048984670593374476	0.08304162907092462	0.04939469089212944	0.03237035961640759	0.04732296494662752	-0.018328502155674383	0.046099811731764175	-0.05406180849849145	0.05106930738826245	-0.08988883803176294	0.05531035850007884	-0.1257223135752239	0.0594968934276506	-0.16162384074605846	0.0630521362374183	-0.19769557882374664	0.06351553502641076	-0.23215892657953313	0.052974845733047456	-0.2579903360249103	0.027877446465233303	-0.24904993346983068	0.0027691415812937316	-0.2265652112495239	-0.012046985145425964	-0.2023488719548135	-0.02383945373356975	-0.1773490933952301	-0.033869364483485626	-0.15192390270917583	-0.0427630303852345	-0.12584779419582165	-0.04951784641354367	-0.09934498592950436	-0.05433723449974082	-0.053944245550006105	-0.06437042313981121	-0.007452253243619314	-0.06511261333282888	0.03902252825739031	-0.06365257295544763	0.08504312212786701	-0.05700685175077145
Object 43	Running	0.23829890811733387	0.02789684360069531	0.18891041020223245	0.04039293733780593	0.13860567625616443	0.04843934044487655	0.08767394007747178	0.04959492188878124	0.036738365106157224	0.04862029459800153	-0.014147661620905727	0.046171500234734444	-0.050262760045483454	0.0495060967776372	-0.08619657122819603	0.05442255667558752	-0.12222106947336027	0.058623928194097105	-0.1583009652034912	0.062319636103612644	-0.19455392287724935	0.06333893268719318	-0.22946517749469011	0.05361031011868392	-0.2555817384966627	0.02850688329138154	-0.25093935107882226	0.0023045908225120667	-0.22897785745820495	-0.013409794861856636	-0.20472638285803793	-0.02532347384519905	-0.17966687705040993	-0.03543103037271831	-0.15403612212919887	-0.04398722307439217	-0.127847997452471	-0.05064531104209012	-0.10111914694961328	-0.054618938346044366	-0.05552754471972484	-0.06440256984289087	-0.00890313438853653	-0.06524534697755424	0.0376003905150357	-0.06177746590123879	0.08379716877876174	-0.05541668079901613
Object 44	Running	0.23502759745758078	0.029704657096201337	0.1855782341208376	0.04009260457086039	0.1355290832436947	0.04703643461386726	0.08505822903733444	0.04945477574604566	0.03454423534088515	0.05067594737551382	-0.015980221076967168	0.05001553603844626	-0.051866567396460415	0.05189831521529039	-0.08759371876643163	0.05576254641758677	-0.12341602179995112	0.0586136047585283	-0.1592763861692306	0.06093854128947409	-0.19519687843050706	0.05998974341816407	-0.23001133403873525	0.05115717485577871	-0.25523476063712264	0.02569274404962072	-0.2456152288245062	0.0024558444282183805	-0.22433727319690389	-0.011346961338742247	-0.20172647821399609	-0.022847995481636164	-0.17866557160582475	-0.03341581527451116	-0.15494041680270937	-0.042394419427827706	-0.13061406196823513	-0.049588354347120805	-0.10582080035843468	-0.05495941187866871	-0.05858577482747732	-0.06545209850183444	-0.010291264455464423	-0.06844156952428297	0.03802101272942025	-0.06574780998720971	0.0859816418533655	-0.05933765239421488
Object 45	Running	0.22905196654735804	0.028638537120847563	0.1803347909121855	0.043187040040347686	0.1297897590109034	0.04868117774195378	0.07895215144443761	0.04942848461986519	0.02811336338082128	0.04876536302135307	-0.022721137308073455	0.047829585923050755	-0.05723356669596291	0.051724073544900204	-0.09170440611167598	0.055970932411803336	-0.1262563911901106	0.05949697594384083	-0.16088698302446242	0.06214115278354901	-0.19561743978040513	0.062069055016863384	-0.229605389705545	0.05495647018656773	-0.25740796525095183	0.034178526342050625	-0.25578831210860553	0.0049656981827250965	-0.2316280070148398	-0.012628598709854196	-0.20472010778568211	-0.025689360767028536	-0.17689173597697672	-0.036655002234807554	-0.14829694142391675	-0.04542819598486798	-0.11895939605491353	-0.0512687023174986	-0.0893253686385222	-0.05535053669137738	-0.0454112182567691	-0.06239521794003689	-0.0009624504183470613	-0.06394238916160068	0.04336075712547211	-0.06026016585042843	0.08743933990052215	-0.05432822134858522
Object 46	Running	0.2339182341608005	0.023205651367391625	0.18656311756245492	0.04023819913598051	0.1366137493460703	0.04638183945279899	0.08630222938706206	0.04759536088342358	0.03598215671614469	0.046810297812659676	-0.014340305932048188	0.04619726686441876	-0.049890516672139645	0.05050423612537344	-0.08529456961880014	0.055881524895645185	-0.12086937856278407	0.05997864050999547	-0.1565252257860458	0.06329840953950916	-0.19233123007119352	0.06370292477770442	-0.22598907933265935	0.051601605171977594	-0.2509006321802796	0.025951882116982447	-0.24619908186478148	0.0012262626030332903	-0.228036470785088	-0.016369067623374915	-0.20652315546057134	-0.029682829979561273	-0.18350272792229688	-0.040175274427968935	-0.1591195126850344	-0.046931587977608276	-0.1340856214972058	-0.0506223862232089	-0.10892887660310084	-0.0533541290467313	-0.060727401736083514	-0.0551867265127573	-0.012531274013282127	-0.057154940572767855	0.035643535066667315	-0.05472184598683511	0.0835648255248454	-0.049218198120998424
Object 47	Running	0.22614314098816507	0.030998022737707596	0.17947639545479244	0.044118949074870524	0.1312993258941018	0.0494939416192846	0.08283389076885717	0.050516411541826046	0.03435769250992754	0.05049301623221459	-0.014088290991022996	0.0487811373675125	-0.049986072499335975	0.0518665096807133	-0.08571762420859781	0.056494882973452044	-0.12142479266444492	0.06130821598932243	-0.1573421115113481	0.06415101587670483	-0.19333487327746635	0.06578619576661641	-0.2280476811143944	0.05622947762927182	-0.25482660314737576	0.03220134372330421	-0.2533703683166642	0.004216992729416612	-0.23150040901894667	-0.013819470782644498	-0.2064274201238917	-0.02709155007091237	-0.18038756976826975	-0.03834610464759122	-0.1532946835918238	-0.04676243738604369	-0.12555637476135018	-0.05272398275469576	-0.09760072726575814	-0.057566227201471316	-0.05201489884667542	-0.06606833417863021	-0.005641618266943412	-0.06608452691524944	0.04061775220315571	-0.0628360024486044	0.08652066310619991	-0.0562469415140943
Object 48	Running	0.22755364235373518	0.028628599647087492	0.17908793806214304	0.04204758437786649	0.12900422880262372	0.04658726982192378	0.07872292001168592	0.04748426959942263	0.02843475125702037	0.04782237169665751	-0.02184876112399012	0.047058449848884396	-0.057359944627017	0.05164986806389362	-0.09290926503731525	0.05593597700106971	-0.12850402256942128	0.05982664502678348	-0.16421529841663562	0.06243632826169173	-0.20002020372394375	0.0623021497104421	-0.2339424199373102	0.05093832335880407	-0.2578001452552946	0.024339564533482808	-0.24719966588666695	-5.918823644710382e-6	-0.2245318559293865	-0.014154697630819812	-0.19948194801338906	-0.023511174486209364	-0.17435919558143972	-0.0326688361004035	-0.1488528315190064	-0.0406892341330564	-0.12255623504015109	-0.04553924116395549	-0.0960581759032194	-0.049130257604199715	-0.05082570155749591	-0.058048353220075476	-0.004738055714949556	-0.05926327375690132	0.04135866448311383	-0.05846707277700657	0.08719775059182529	-0.05353509973235821
Object 49	Running	0.22796635491562564	0.026507176192885083	0.18219621819417087	0.04218772031848892	0.13431503891518629	0.04912488978373829	0.08594155881372846	0.05001090101666097	0.03757062309610351	0.04899293179350895	-0.01075353890190018	0.04663491424345212	-0.04793374153896111	0.05092725081954336	-0.08491932824519956	0.056658721693769884	-0.12193603602188856	0.06218634276575034	-0.15912687912770998	0.06638265562991626	-0.19654968894151914	0.0666018432243377	-0.23207013581476324	0.054935241099128417	-0.25683080342791836	0.02696421258075122	-0.25108140331152196	0.0010256561620766063	-0.22951559699753937	-0.014928191974134721	-0.20544970832517145	-0.026814078832496327	-0.18063303035494938	-0.03703889776855832	-0.1550262497561627	-0.04508588981592371	-0.12882772171915788	-0.050929918206547506	-0.10226815326130727	-0.05482059397348878	-0.05451416952181659	-0.06253061908809396	-0.006206084420976246	-0.06502086615398762	0.042119520486212925	-0.06289404678844733	0.08980615430086401	-0.054779009922930236
Object 50	Running	0.22246695472645556	0.025880901271307356	0.1762807264433098	0.03981859670491412	0.128419544191056	0.04588390696192469	0.08018596395447763	0.046916723632074206	0.031943737560436586	0.047398533098551555	-0.016297930388362834	0.04686285687241929	-0.05335226858448588	0.05101004886447895	-0.09037688844584255	0.05541463279586207	-0.12737542878215805	0.06003315354982095	-0.16448391924779635	0.06366191511115651	-0.20175884194576227	0.06445975610612584	-0.23736935034487902	0.05356858934118814	-0.26334797119450165	0.02693738975145706	-0.2515208341029093	0.0013676917523472898	-0.2275673082058608	-0.013710818991769267	-0.2018490432966369	-0.025538861843987962	-0.17508549302054277	-0.03476654264034487	-0.14773622104836412	-0.04207538762672107	-0.1197625211444818	-0.04643046320457258	-0.09162816347733001	-0.049586584325081874	-0.046438047658499564	-0.05896895403973912	-0.0003211966862414656	-0.06083257147191693	0.045761607876093235	-0.058259073091295445	0.09150224287811026	-0.05209051287792025
Object 51	Running	0.23519204028176469	0.024845488777175836	0.18674115415306144	0.03879819787069134	0.13719165464441122	0.04812323668107965	0.08681698408606273	0.05025905301354314	0.036397347300742906	0.050442261290723996	-0.014006413630529053	0.049163543358259745	-0.04974051484587362	0.05266485157598788	-0.08540360246279177	0.056827592951871744	-0.1210932942896902	0.060755792862409674	-0.15686310612609577	0.06387022905641325	-0.1927655598541915	0.06362871729695466	-0.22691282217954206	0.0526123739586656	-0.2535149886556363	0.028549638962290978	-0.2502177637944157	0.002171504235589019	-0.23001514119989758	-0.015425813766390403	-0.20648674641387554	-0.02828056091397173	-0.1818513895284041	-0.03885786074227064	-0.15610499042866413	-0.04634588649698849	-0.12985562654208052	-0.051820815724699175	-0.10344872777973162	-0.05647743463037067	-0.055946605904592925	-0.06520024009996363	-0.007652356646861867	-0.06571733964183765	0.04049064276498391	-0.06186311228384761	0.08813541779643314	-0.053951735874187216
Object 52	Running	0.2340607495095502	0.02850968169601032	0.18615780424037887	0.04561333798481859	0.13581198156848964	0.05286342084292186	0.08494636588445263	0.0531974254141416	0.03408521360217441	0.052444084348030835	-0.01675843056286978	0.05091144117657847	-0.05270308992825364	0.055498978674548394	-0.0885503487570465	0.06079389189373639	-0.12458138775966865	0.06464243886036164	-0.16064397154485008	0.06818546739080486	-0.19687749975080573	0.0683017946465198	-0.23057184306159292	0.055098498639793526	-0.2537979296062051	0.027328260369952076	-0.24793758509305042	0.001271269052610715	-0.22592377414375406	-0.014377984629498368	-0.20153802710187985	-0.026033376091320563	-0.17694462777422168	-0.03723837925376958	-0.15150529566181994	-0.04636492327105771	-0.12549022017555952	-0.05369338356789488	-0.09905678885688099	-0.05933196691153029	-0.0534652576260458	-0.0692278367595394	-0.00683054439150139	-0.07052869000339926	0.03972781636849939	-0.06755631664822112	0.08588603820735398	-0.060779479724213624
Object 53	Running	0.23645973982602442	0.028247006023491533	0.18832476406546048	0.04351931040797305	0.1384743197115842	0.05158821921108716	0.08800702034388377	0.053396243513098324	0.037508040070037454	0.0536613287791899	-0.012947774888092213	0.05155659373807328	-0.048672613139787366	0.055387992067945514	-0.08431437437354182	0.05992745120682698	-0.12001361816046331	0.06399018417216454	-0.15586033185416065	0.06642456762812236	-0.19175483840398616	0.06491285601575625	-0.22544248614155699	0.05250919911760765	-0.24955597839402935	0.025948569121840726	-0.24565391186688326	0.00108000875295088	-0.2274986781288944	-0.01660211605560587	-0.20574942707182356	-0.02964820408481473	-0.18264957831459308	-0.04012351293274203	-0.15864265992072535	-0.048313423944021334	-0.13405026524343713	-0.05453062238126589	-0.10905096257377797	-0.05883231052388647	-0.061618025827033705	-0.06837768679517071	-0.013235898935237309	-0.0688597884211966	0.035016909115482164	-0.06529150320418609	0.0827828136890526	-0.057578847433188494
Object 54	Running	0.23778814300223014	0.026522907222577368	0.18903772086398468	0.04127201618547764	0.1386656548648201	0.04880699474005274	0.08774898020185236	0.050112272970231866	0.03681580858686199	0.050262650327036196	-0.014090045353789094	0.04858698588686272	-0.050237014277847616	0.0517973355622678	-0.08617649679288646	0.056822637577961535	-0.12218207395762379	0.06135104385322275	-0.15834027364368458	0.06442879950491606	-0.19461778233657537	0.06531621063946355	-0.22921554056232263	0.054469499282843434	-0.25385937461775065	0.027888243451022653	-0.25043061111611814	0.001296728108414285	-0.22897107550243795	-0.015183528802443717	-0.20442230827446164	-0.02662531491523275	-0.17956756640966506	-0.0373822436788397	-0.15396068097490717	-0.046196072363319664	-0.1274854055067933	-0.05190815627080262	-0.10086003980945864	-0.056874322874783716	-0.05507429754632566	-0.06614803807249306	-0.008375420595825427	-0.06740449942265711	0.03820068064934951	-0.06379584942144997	0.08411823393551392	-0.05519581767250689
Object 55	Running	0.2256398802186383	0.01340234273278382	0.1828876105361883	0.03978950500134021	0.13390586064893306	0.05089981691915194	0.08368584663237091	0.05230176923178981	0.03344932493050459	0.0517356079121625	-0.016732069002207133	0.04931350168863483	-0.053763506973966646	0.05366974004544536	-0.09074983591718482	0.05839363232523523	-0.1277451946897303	0.06304632963559359	-0.16489944276996893	0.0661821775820405	-0.2021830651033848	0.06601280186245523	-0.23683551382579265	0.052398634608223936	-0.2596497817822524	0.022971474627841427	-0.24922879571100415	-0.0014222974860523898	-0.22614622571414636	-0.014931565895626935	-0.20127318318279036	-0.024793688683483587	-0.17658820394256752	-0.03511365717380107	-0.15122621683260482	-0.04363685562753718	-0.1252924597470983	-0.05021871165501163	-0.09884243547853565	-0.05426039789923588	-0.051449176782310785	-0.06314604831920088	-0.003230333153953063	-0.0630837805590784	0.0449300581862661	-0.06071133006568387	0.0927503849421798	-0.054523661303481
Object 56	Running	0.235401128742723	0.02470090445164869	0.18717913631176625	0.04064765198947712	0.13683998781221923	0.04739926837755372	0.08605072044166244	0.047752549267512295	0.03526053096466842	0.047914223134718915	-0.015486288569370999	0.04580831433955001	-0.052566308503909524	0.0519613933564382	-0.08980302774204238	0.05708083406855414	-0.12696127269631854	0.06274205707793078	-0.164359578518657	0.06649536456767031	-0.20193647439013485	0.06592229805049857	-0.2371922772595073	0.053057609321498694	-0.26063279768144987	0.023816360394092614	-0.24844522089067816	-0.00006851219564832076	-0.22559530253029858	-0.014440727276176159	-0.20114982193231212	-0.025905325015447147	-0.1759619359513109	-0.035631435833820925	-0.15010484375181288	-0.04340498651386857	-0.1236166520075567	-0.04864894492500373	-0.0969445702046254	-0.05285995271823025	-0.05143501427797416	-0.06270808704792584	-0.004897535595677337	-0.06425858471105277	0.04150370514094633	-0.06037621781565916	0.08756469520302311	-0.053554445127663344
Object 57	Running	0.23466863782672684	0.026335935268438044	0.18593115655918743	0.039973820625765336	0.13591307281066733	0.04768433241560834	0.08530938663041542	0.04851348198353609	0.03470292535838857	0.04787301128480751	-0.015882380130498353	0.04627541712138545	-0.05182846851838585	0.04929172917094871	-0.08759564043041387	0.05397337831133792	-0.12331883540028041	0.05898056649060375	-0.15916711583405824	0.06299406583115749	-0.19523197680661022	0.0635929939615227	-0.23001747373040682	0.054138420505716066	-0.2553973221621615	0.028589088740941036	-0.25128621502544346	0.0025852807748549195	-0.22969934910889137	-0.01330059423544889	-0.2053459730172443	-0.02457123264802247	-0.1806741963285665	-0.03511796330200994	-0.15515146365602991	-0.04340281787392457	-0.12909072277887318	-0.049798349692107065	-0.10255157673637144	-0.05377485861628956	-0.05500963090804108	-0.06356506880408848	-0.0064754809440579755	-0.06430787497476675	0.04192184195141421	-0.06058771727384992	0.09001479405443008	-0.054014246285040424
Object 58	Running	0.23440273684996635	0.0277099115895768	0.18587100989226502	0.04188531928859568	0.1357457707704057	0.048497187880197655	0.0852012637016763	0.049748398401954205	0.03464131124872522	0.04972234785481463	-0.01584291528396537	0.046955089872594905	-0.051538172872584755	0.051675344375866114	-0.08721944646735659	0.05650016417865392	-0.12295569625091814	0.06089915927962235	-0.1587765443837149	0.0645450011187323	-0.19475585900139147	0.06589943366741631	-0.22906206097595347	0.055104642219996586	-0.25465567443935033	0.029846332771318148	-0.24956885727055292	0.0037683845099015434	-0.22894681343431114	-0.013397805673294724	-0.20509150756074981	-0.025735819016476015	-0.18041292014887902	-0.036333237425063246	-0.15504329629467586	-0.0451500602090764	-0.12905757208021448	-0.05194310858295525	-0.10268314826987553	-0.0570246050777683	-0.05526642801956653	-0.06700071155712092	-0.00683668184431171	-0.06859802130714605	0.04147229646836566	-0.06482082586196723	0.08922547902658214	-0.05659379446879681
Object 59	Running	0.23263222863136232	0.023704871193995627	0.18420143471947217	0.03880991410795411	0.13393183501386388	0.04563789138061493	0.08320649801110501	0.046457982901469554	0.03247462659594744	0.04655532108751793	-0.018239357938164655	0.04520444621649057	-0.05544307926754458	0.050192785698893766	-0.09256719967001278	0.0557424234340827	-0.12971135810416992	0.06115644985026927	-0.1669656928235893	0.06575023164411911	-0.20449377545153188	0.06623437770819743	-0.23976744623122162	0.05359152819430932	-0.2608579510329903	0.022752575585502317	-0.24682422872391954	-0.00011752708324064165	-0.2233766224484598	-0.013453591227101764	-0.19865082625727515	-0.02424867460108217	-0.1735198838857709	-0.03406001881672562	-0.14768222864242844	-0.041822240294488826	-0.12124037169634708	-0.047184676198738396	-0.09466948530451383	-0.05186647734089883	-0.048662501198266414	-0.05878991974754956	-0.0021398313173500052	-0.05926606330777606	0.04428816503097568	-0.05626069679003233	0.09060491157866732	-0.05186205939595407
Object 60	Running	0.2413036567903123	0.02753836220716547	0.18992287234013852	0.03917652832021314	0.13775907603600784	0.04654424923554208	0.08507822924471663	0.04696936229378404	0.032427207288807346	0.04514445124757087	-0.020173726650850234	0.04221132404607672	-0.05429792132812617	0.04727092503337166	-0.0883493756987353	0.052798826195906604	-0.12243345916791958	0.05812189661363753	-0.15671534048269245	0.06196718574683691	-0.19115866025283176	0.06387950914620699	-0.2243434828350772	0.05458520553479733	-0.24849834800251344	0.030010920047373175	-0.2462921385929494	0.004958507050309709	-0.2280878848065695	-0.012716736962174248	-0.2060918179562049	-0.025420520970752238	-0.18305142385955006	-0.0361117214090495	-0.1589197292503659	-0.044047834220508744	-0.13428235613071468	-0.05024109288035398	-0.10933436193671578	-0.05503389032311273	-0.061480953842919996	-0.06284895476526366	-0.012997254035870437	-0.06343758432875055	0.03534701755415265	-0.05971617209724967	0.08329635108282936	-0.05251302607748474
Object 61	Running	0.2392048522512538	0.032129500517044246	0.18868678022245053	0.04611883401524444	0.13668720937735618	0.052735120462419946	0.08426870004553556	0.05238052095396175	0.03186502403916054	0.05108455905756318	-0.02048821776275692	0.048445454669504534	-0.05479245015228409	0.05023336938394239	-0.08899632344729107	0.053406374069283453	-0.12323449736582029	0.05618548374492729	-0.15752960219381884	0.05813888750998437	-0.19187641845067938	0.05770163165620087	-0.2246840072830011	0.047604139581128135	-0.2508679084442745	0.025427623028251908	-0.2458743394316392	0.0013707104673715156	-0.22510449329814317	-0.012748842249151696	-0.2025835393730342	-0.023893960403022427	-0.17939428065056207	-0.03356398811173696	-0.15529734722681138	-0.040690548420071845	-0.13074682440531807	-0.04605412888808478	-0.10589718939053243	-0.04979943853515356	-0.05885900094316021	-0.0604945498943502	-0.01076420028944535	-0.06422188061590309	0.037449803678868826	-0.06266230355129775	0.08535536257221127	-0.05699800711596881
Object 62	Running	0.23685137404330334	0.028731279429260983	0.18638374748260117	0.04491608612443071	0.1337692481313831	0.05130444370667987	0.08077113059521741	0.05060680707832902	0.02781900795327327	0.048290331981462695	-0.025162889854201145	0.046802795885421605	-0.059727307100468564	0.05020615394236381	-0.09417419211666653	0.05464346086107246	-0.12867939320901273	0.05860211833730046	-0.163259655230849	0.06183955893220813	-0.19798836269334405	0.062074033852166706	-0.23141803882028425	0.052746527975264586	-0.25649462073896984	0.02879673622516036	-0.2468389734317366	0.003948019445159288	-0.22386037172299245	-0.010207458873338371	-0.19947960861675254	-0.021799140457374373	-0.17461127424225062	-0.03230238159938453	-0.1491115041722571	-0.04116201543459464	-0.12293744167310248	-0.04777734275024829	-0.09675245432727844	-0.05434929534886446	-0.05125261216372927	-0.06476179642389092	-0.004615953111040735	-0.06668961310499198	0.04201111966796065	-0.06454282955406335	0.0881589709086477	-0.05753694377761655
Object 63	Running	0.23930659435291718	0.031153074366111845	0.18863340036601406	0.04683993130887324	0.1358592731834828	0.05222485639539587	0.08282562616403402	0.05090544377754704	0.02979095140781195	0.049628202618654395	-0.02325447902140246	0.048927573409171865	-0.057838784287418746	0.05210988303873668	-0.09231845101771827	0.056275155959867984	-0.12680785058607727	0.06035957919479483	-0.16138698707483534	0.06359602459243996	-0.19611215937761814	0.06325044728681044	-0.22899754532275737	0.05219403804389974	-0.2520873947898643	0.026359200990564186	-0.24264826528071895	0.0028382192499440888	-0.2214581498061244	-0.01146360135929418	-0.19869753861879408	-0.02312071897367174	-0.1754272233946137	-0.033721761462791155	-0.1514414423266036	-0.04258588390779748	-0.12675618680653303	-0.049264929828167776	-0.10185620999944665	-0.05509327592551263	-0.056408375783298645	-0.06583692764878132	-0.009816864352685693	-0.06903236757146973	0.036837269323139674	-0.06693440778589538	0.08307071361569918	-0.06034015161839153
Object 64	Running	0.241475852123068	0.030698016142882017	0.19060951846058663	0.045273498882950604	0.1379557556755385	0.050507694908126025	0.08504281167435461	0.05024692468381165	0.03216289126736606	0.048359168109926264	-0.02072023829055709	0.04656355782833411	-0.05525596444074246	0.04973363573577735	-0.08964384759229524	0.054231863478692285	-0.12410759840552078	0.05810655752667054	-0.158705176828736	0.06050518639375413	-0.1933847977765394	0.060387352858694614	-0.22656856929354363	0.05037077716833479	-0.25236417513769155	0.027233739903564792	-0.24380007023467312	0.003455296519331219	-0.22362132458836917	-0.012066315286091594	-0.20089183066905983	-0.023569477552827657	-0.17733039110919588	-0.03326013955983569	-0.1533221941982931	-0.04178174636426043	-0.12869319872961418	-0.048300881855227386	-0.1039021176489762	-0.054173949820313205	-0.05840455280464036	-0.06396521567623051	-0.011924601518271103	-0.06632098906861172	0.03455176404249623	-0.0638937943799118	0.08064272332177269	-0.05744499447183278
Object 65	Running	0.24127588281054227	0.030280824587160422	0.19017646625878198	0.044210992697475505	0.13770761457317457	0.051430065435330824	0.08474668356878162	0.05200713109100303	0.031803122456944506	0.050530902642728866	-0.02113254406052441	0.04879447934662025	-0.05580302281355796	0.05035974585106995	-0.09025109146519512	0.054578799949879776	-0.12472539679488229	0.05858055913536738	-0.1592598410209728	0.0620245380243499	-0.19396305490634305	0.061968043482479064	-0.22695517611794577	0.051289233478420265	-0.2512018138929804	0.026510451355255846	-0.2434597291494318	0.002310366815779315	-0.22347646998595214	-0.013615538320859571	-0.2010173570591484	-0.02582093034365439	-0.17731440184982122	-0.03539889921937163	-0.1531196763591002	-0.04365424575032728	-0.1282768623567599	-0.04968632116621774	-0.10292007016399463	-0.052948100112457104	-0.05692249100425541	-0.06049664891466297	-0.010329028122722532	-0.061838260627377725	0.036283636057657345	-0.06170629251422315	0.0827123468077147	-0.05756816826520863
Object 66	Running	0.23832064529598038	0.032625998010135326	0.1877906539718648	0.04835262179809532	0.1350241878729427	0.05242988225746839	0.082139974503433	0.05035081598644769	0.029334663710062884	0.04679175321802335	-0.023481767743354087	0.04340171340512155	-0.0565579761434032	0.04646566664051684	-0.08947601818427954	0.05091767335665056	-0.12240589678903334	0.05528189347756914	-0.15539101565702113	0.0592066371677052	-0.18856203037084415	0.06095338775223421	-0.22105971192086402	0.05414650197783845	-0.2479803088995565	0.03472943866166742	-0.24723255667107719	0.008330349291865003	-0.22743967734977114	-0.009880060373086428	-0.2040904538780289	-0.023300141496705753	-0.17975548431221677	-0.034828471861566755	-0.15418166479725284	-0.04327745603163598	-0.12810432856877857	-0.05001903571616791	-0.10187384537400439	-0.056138110573423716	-0.05632903123993103	-0.0659367020860961	-0.009782364369679832	-0.06789273313854746	0.036708810177907544	-0.06489177415394021	0.08270554133450883	-0.05749149649205386
Object 67	Running	0.23043528974643113	0.030156495159900387	0.18185564413059027	0.04517242312619517	0.13126556575793366	0.050277518056038875	0.08042879549845287	0.04922470371877869	0.02969007966865922	0.04589673795745619	-0.02100488699402074	0.04195806129592943	-0.0555089425410292	0.04614910410831955	-0.08997973331213349	0.05060546191842311	-0.12454484904387311	0.05425847647904347	-0.15919224384328587	0.05702393886200953	-0.19390622951657943	0.05876316543071812	-0.22807744022821533	0.052460384291958345	-0.2578422374035999	0.03453581391529683	-0.2524408509286108	0.007691572045579758	-0.2290346550395825	-0.008103606125134957	-0.20362856874299173	-0.020475647037218384	-0.17749707854810082	-0.031231384385766652	-0.15067306453421525	-0.04011862145421244	-0.12315602406388847	-0.04656460999138337	-0.09553146823071273	-0.05253340266380785	-0.04989852428424835	-0.06205104108161687	-0.0033199125419411555	-0.06390743412998953	0.0432239248891605	-0.06131849671856563	0.08945647714956963	-0.05535250225190793
Object 68	Running	0.23872731599255062	0.031749289055317785	0.1881112697851082	0.04748084078583984	0.13531234238715228	0.052159051670878843	0.08237127291767266	0.049505850812127564	0.029484367064319554	0.045931849155947196	-0.023382561802491816	0.04207358169127258	-0.05648273291815444	0.04548384275071675	-0.08962412846281693	0.0484669045151608	-0.12271774190750462	0.05194005583128609	-0.1559063616593577	0.05433967457695531	-0.1891414318864534	0.05597546174865069	-0.22196349266138868	0.05055563506858168	-0.25045313109770445	0.0333876232081544	-0.2500804170788006	0.007526194261394176	-0.22877181903659807	-0.008735983874030897	-0.20513839236226744	-0.021428777653957794	-0.18047674619790652	-0.03199065123502098	-0.15500554871285188	-0.040420334231359455	-0.12892984568659344	-0.04674924049147089	-0.10274064981633704	-0.05259111860148746	-0.05727916358056904	-0.06306610450866254	-0.01069789415846556	-0.06564953345634028	0.03586408644251753	-0.06273906307157147	0.0820635952696663	-0.05624988414971073
Object 69	Running	0.23433511008446112	0.03266518619616706	0.18442104134382917	0.04344489505248483	0.13375291771536327	0.049788565077970824	0.08271403422337512	0.04816034173656248	0.031750884617104416	0.04493903665740279	-0.01904525477204013	0.03970709823184348	-0.05367612660052196	0.04347203198097649	-0.08822105776439808	0.047957343886846235	-0.12273458771636346	0.05267834215534193	-0.15734034357266344	0.05666668235121615	-0.19204055875515968	0.05972481660522656	-0.22660647954865434	0.05553994673766717	-0.2564142562015126	0.03760453484197186	-0.2543453430203964	0.009865747604614311	-0.23179596101616423	-0.007533411921578549	-0.20635359580842613	-0.020408535822672248	-0.18031380702518665	-0.0320200097395008	-0.15330719037739207	-0.04117004359826668	-0.1257518407014952	-0.048506925486107536	-0.0977724948219025	-0.05401434742293988	-0.05196630216389339	-0.06383089178993549	-0.005163319139171364	-0.06585015913123403	0.041592853784017524	-0.06294164731050392	0.08790216831873529	-0.055866215152088325
Object 70	Running	0.2352222274799043	0.030751138802425974	0.1861639154000866	0.0451504590114529	0.13556556302199357	0.052478363188053635	0.08444817075414542	0.05141901757421626	0.03335851340463068	0.049429746627204466	-0.01767277505645423	0.04628022664882832	-0.053836446683054026	0.049867163204413666	-0.08985236022217316	0.05471711627399824	-0.12594960867654645	0.05891958517786923	-0.16212381182543031	0.062397359990216505	-0.19837612208788138	0.06493237597591285	-0.23298083159832064	0.05407432576478889	-0.25748648357314957	0.027384573874540075	-0.2458137811245902	0.00304267985047814	-0.22300143182949314	-0.01172858843814746	-0.19873789879757953	-0.02398107710576405	-0.17373821083333654	-0.034651279118596674	-0.14800490056571594	-0.04340300723438874	-0.12146954059413205	-0.04930316552863651	-0.09489134255376046	-0.05500727739660482	-0.05128080294052581	-0.0650971593347827	-0.006567562944868926	-0.06720073121143062	0.038105079530432406	-0.0643615482695448	0.08236795790530149	-0.05769005086695988
Object 71	Running	0.2353327308972452	0.026122476096265633	0.18551497778713655	0.0436209974766563	0.13297327374168225	0.04889975043231888	0.08016830917987935	0.04840363051870517	0.027381834032943152	0.04692076728991861	-0.025356304589341516	0.04421873314892352	-0.059667718273376594	0.04861426110697386	-0.09402890899456297	0.052601932778819006	-0.12847416090378516	0.05578188439259976	-0.16293975918359327	0.058734107269423415	-0.19752883967696291	0.058618625609024276	-0.23097352137155047	0.04987950886696362	-0.2562070171102714	0.026336195415256124	-0.24907430420103163	0.0010311186366556094	-0.2254679077232653	-0.011681645373772776	-0.20000162454168588	-0.020151958830959726	-0.1745764729327194	-0.028743926648387094	-0.14892914550980446	-0.036647100402831846	-0.12297169652391675	-0.043464608069571024	-0.09679237118846708	-0.049374089921029804	-0.05109708650652437	-0.05773355250454514	-0.004642806886078243	-0.0571863763191471	0.04181386443771391	-0.0569168882324042	0.08816402331450188	-0.05376791707821315
Object 72	Running	0.23022154903962602	0.03321022190479434	0.1819051165746406	0.048086653745453296	0.13170641579375858	0.054072732110911265	0.08116631117074322	0.052801884259713265	0.03061568577331214	0.05206164094062803	-0.019878053449498254	0.04955162318986647	-0.05437262276284699	0.051945170488440315	-0.08872274188933654	0.0559034285458613	-0.12311714294764013	0.05945712605567816	-0.1576176700961643	0.06176084411440697	-0.19219261385992017	0.06214248674644944	-0.2257090081838226	0.0536904341907017	-0.252868827347215	0.03231564348763415	-0.2527653699922306	0.00461107798223814	-0.23057379113698043	-0.012906661426846303	-0.2058919052421951	-0.026727639544011	-0.1801127175513143	-0.038369520991261924	-0.1531455013243062	-0.046918507846755775	-0.1255086476968943	-0.05296488385879666	-0.09737305730206118	-0.05594051475449234	-0.05106490059174395	-0.056779861224508975	-0.0049886881085651515	-0.06148627669612676	0.04131510136098626	-0.06255378583352794	0.08742154759828116	-0.05815481184846855
Object 73	Running	0.23476549667611835	0.02052991766958805	0.1879604927321333	0.04514270464705977	0.1356391902742525	0.052995770099782874	0.08272679311794558	0.05275942659332547	0.029821885057746866	0.051838946081057484	-0.023048633131312533	0.04972032031939715	-0.057557521689079884	0.0538048917919665	-0.09209148504293811	0.05767171239107816	-0.12669548517228632	0.060850816191652946	-0.16138258264845418	0.06293385349174054	-0.19609414337262726	0.06136675387124357	-0.22942383731464214	0.05159328721830599	-0.25491015012773494	0.028019433608790084	-0.2478772801078474	0.002142209060850163	-0.22549542025280703	-0.013086542867339497	-0.2012473544935583	-0.025142012995985657	-0.17636524128521236	-0.03582761044950663	-0.1508428103769755	-0.04487263351113242	-0.12441908108996096	-0.050798924986455905	-0.0976205859905396	-0.05469870494594667	-0.05205349843760701	-0.06455021507569747	-0.0054738499488818865	-0.06648084722679443	0.0405230648844756	-0.0588934052881053	0.08659447829903258	-0.051763484599682184
Object 74	Running	0.23738697491057711	0.022340995290444948	0.18736122758758264	0.03999917743438811	0.13480869317987568	0.0472433925346022	0.08176086824109206	0.04780171126187138	0.028714988852084886	0.04708016049783276	-0.02430867149521621	0.045383624253952475	-0.05875348317893734	0.04995870550650718	-0.09320278118882334	0.054499881921364346	-0.1276792298105258	0.05883007897814826	-0.1622920937677949	0.0618809403041703	-0.19703731866637597	0.061852211838204024	-0.23057179782403622	0.052835821956995814	-0.2556012043965067	0.02881816876871593	-0.24815187858721927	0.0031341412193978796	-0.22582717913055975	-0.012130557282227691	-0.20159963076031912	-0.024168562594327144	-0.17651661927505896	-0.03430133223995121	-0.150518908670349	-0.04178657824055482	-0.12391125028611077	-0.04668843259372214	-0.09700100544956215	-0.049495000798301644	-0.05157376143213709	-0.06030804649378699	-0.0049938555946621044	-0.06361556540180838	0.041679062018411844	-0.062107272666015116	0.08786622609118326	-0.05522237013876183
Object 75	Running	0.23410152378416133	0.027379076974074486	0.18593567216733056	0.04316894015926728	0.13602731328294312	0.05201701955991301	0.08534667305520699	0.05290421377055642	0.03466670466733691	0.051975639693061265	-0.015993591562469517	0.05028553415411969	-0.05199452149749964	0.05244357644280098	-0.08783138484216543	0.05649651598397249	-0.12367989304372051	0.06044726842704487	-0.15959816248971903	0.06370229205647109	-0.19566035117749844	0.06354048015192126	-0.23024896613510376	0.05343020681052772	-0.25532744502760607	0.027620368938340075	-0.24851672857558202	0.001740141544454931	-0.2265874171206575	-0.013887355644291315	-0.20235372565350154	-0.025655296528831806	-0.1776312270920529	-0.036357541342359176	-0.1523137042524006	-0.04556235364990514	-0.12620173552868533	-0.052188784698451535	-0.09951235794479672	-0.055858656264403	-0.05377275766909791	-0.06405134875745506	-0.007309298401639397	-0.06468515848217442	0.03909787092398743	-0.06231364634276173	0.08516291495962634	-0.05620803018124912
Object 76	Running	0.23927540557253754	0.02871270844784783	0.1881860011218345	0.0424859089549702	0.1360519028473875	0.05153128742322196	0.0831533659548553	0.052784663776107965	0.030247805888086985	0.051873371268639355	-0.02265113302255399	0.05063603269299044	-0.057028769771716954	0.05474339517702251	-0.09136621362144436	0.05917417604427424	-0.12573365883579793	0.06336589725137744	-0.16019294849802845	0.06671855192239921	-0.19481225926840895	0.06675911079463265	-0.2275886044084519	0.05572028142447062	-0.25140696454390987	0.03068855706707406	-0.2438622658916168	0.004849432199485602	-0.22361110177316765	-0.013063740669804126	-0.2006364648308786	-0.027332185956067324	-0.176369602545264	-0.039271702630636895	-0.15093739724256175	-0.04847240237804887	-0.12453490258788705	-0.0543420762645751	-0.0976902571203716	-0.057650500993492455	-0.052534442595318434	-0.06890337200816003	-0.006034615928871357	-0.07078736494840301	0.040359992223774246	-0.06713339496868118	0.08628926997770568	-0.05962891168612674
Object 77	Running	0.23164782744164542	0.030122606784720438	0.18340527234097576	0.046219670228934785	0.13323873830980346	0.05456976548315815	0.08238063013142533	0.05476534583845099	0.03153074919927763	0.053829126503505874	-0.019290879750230257	0.05189270804283502	-0.05398586434712538	0.05359925954982727	-0.0884323714362307	0.058080606727880284	-0.12294816426168488	0.061993758706123704	-0.15760640379597876	0.06432620509045017	-0.1923408184371449	0.06468679823153624	-0.22618745313703106	0.05693230055168763	-0.2522262277523699	0.033999346834889546	-0.25108591081120124	0.006046042838474859	-0.2294665767979712	-0.012409194333079365	-0.20433352557456944	-0.02576733669331431	-0.17866083457438864	-0.03805166057621294	-0.15205283357350358	-0.048147005692859624	-0.12439368797848038	-0.05486070062383314	-0.09625373612304973	-0.0591398441616401	-0.05078121256197316	-0.06948393400029244	-0.004188354638955617	-0.07146732035044405	0.04237479034985055	-0.06887839118802123	0.08829882536438538	-0.06076449785460847
Object 78	Running	0.23812340171633867	0.028598972483903008	0.18810983159803346	0.04578641176160529	0.13572523143728435	0.053033127761695366	0.08284098622402596	0.052879205801926864	0.02995941943190749	0.052325592693434106	-0.022896851028485935	0.05059874799870467	-0.05736099881655036	0.054049512217261265	-0.09167212657049417	0.05878508096994945	-0.126136072204481	0.062235906333741424	-0.16069584051736216	0.0645363246326093	-0.19530294590402747	0.06318664879815972	-0.22797518868314035	0.05177365524198972	-0.2504430883181332	0.025502305316737715	-0.24154377307357613	0.0017608188118564889	-0.22075595259257105	-0.01302803177179458	-0.1979915366609258	-0.024566636021183037	-0.17499174837666168	-0.03562350511117874	-0.1510504369072136	-0.044462551839043706	-0.12651746476661402	-0.051494787482464825	-0.10141501890569306	-0.05610260661981168	-0.05610062705872059	-0.06669396498751008	-0.00958316765897577	-0.06797986552654586	0.03685469130536261	-0.06496581951738015	0.0829374399357331	-0.05848916264436836
Object 79	Running	0.23836166029467873	0.027340161615807882	0.18771045354269383	0.04276278713912441	0.13516159466990404	0.0492373927863408	0.08221752689995573	0.04980576879212176	0.029280647616396243	0.04876355982647637	-0.023592137650651337	0.045958082760188215	-0.05800746765921601	0.05045439445522515	-0.09234880038481862	0.05548466908781878	-0.12678464829281277	0.05982065484843093	-0.16135868193887917	0.06286218214135197	-0.1960636458969671	0.06317435962933579	-0.22951813942228264	0.054009911653684115	-0.25393508836080086	0.029419297660399347	-0.2456406175748445	0.004013726516179728	-0.22326011829065598	-0.011083382970717925	-0.1992671808428	-0.02347415773523263	-0.1746987137579551	-0.034674488496501794	-0.1491220513310955	-0.04333095956270187	-0.1227513582556369	-0.049146820189851725	-0.09615945501168224	-0.05384992888177328	-0.05065636702986453	-0.0635690663640373	-0.004154774622108634	-0.06523556211562245	0.04233323125656645	-0.06322816207227437	0.08820359309208135	-0.05540980939259969
Object 80	Running	0.22535891869865446	0.027384743377790063	0.17799929176423435	0.04437477083683349	0.1279594472357633	0.04964231057484212	0.0776427244400001	0.04981171168596198	0.02734280010387548	0.04849942113909663	-0.02294281403444308	0.046721347635324914	-0.057023606176321094	0.05108630577710163	-0.09107939710754245	0.055642205096017125	-0.12517038972051647	0.05992670250074979	-0.15936927660196068	0.06324013331048248	-0.19371291552963285	0.06423410531003243	-0.2271769403170773	0.0565297222818979	-0.2538099334355301	0.0348889416114874	-0.2516960676781734	0.007213565986670292	-0.2297738893433146	-0.010491351090571734	-0.2052939363726501	-0.024474723350937092	-0.1796478589186698	-0.036180244626665574	-0.1528239930671752	-0.04486599444303076	-0.12541487206101035	-0.05147805392848541	-0.09750339807332369	-0.05547848527619824	-0.05023371884810875	-0.06518657985188088	-0.002023744663307457	-0.06729929689046268	0.04609492695085215	-0.06365544627894125	0.09378092805017944	-0.0562572097648033
Object 81	Running	0.22594707103854197	0.03018200859501404	0.17937163076222587	0.042969581929036535	0.13133027438980785	0.04794916596296603	0.08303316928508227	0.047522423167971964	0.03476060672773973	0.045924495493883166	-0.013512020755466952	0.044328530402398994	-0.05062474261497179	0.04831364093282434	-0.08765660354383915	0.052990683842909315	-0.12467187818370112	0.05779740231398817	-0.16170624632455363	0.06245470947944516	-0.19889375861519326	0.06566201708665678	-0.2347654576977443	0.05553083695015057	-0.2589836748752387	0.027238834607023095	-0.25063120126436683	0.0021389268299048924	-0.2276727219992767	-0.011570071787618243	-0.2035321171643768	-0.02308004096824007	-0.17892351401916254	-0.033549457606356504	-0.15361161537108511	-0.04218427650807581	-0.12784773023976786	-0.049355635270398324	-0.10144006383911323	-0.05358959193863492	-0.05413772803122964	-0.06315833725611424	-0.005883053618527973	-0.06397971604302927	0.04231996258337467	-0.061599735622853986	0.0901946093953371	-0.05549956268466956
Object 82	Running	0.23885988510423564	0.028282592110552902	0.18985014629995453	0.04248866318479857	0.13940287404555846	0.050154101993682046	0.08838646743519307	0.05119811126098853	0.03736570515167794	0.05039285143094912	-0.013633686909264368	0.048710899456401086	-0.049746856599099165	0.05265878480240711	-0.08581842877740235	0.05697016653091363	-0.12188363202949973	0.06133455848510398	-0.15814496048822188	0.06352710756101371	-0.19446883658778064	0.06306648287071187	-0.2291539302690167	0.052355816516713796	-0.25508008353132944	0.026966187627020192	-0.2510287637823239	0.0009222297179043232	-0.2288296019941537	-0.014408949196752969	-0.20488761259743046	-0.026867543407338927	-0.1801893363010302	-0.037746290561815235	-0.1545912916209807	-0.04629613060425195	-0.12821009843080494	-0.0520010054440196	-0.1014410943217141	-0.05546540832670486	-0.05541077011530441	-0.0636761475624018	-0.00867328565192484	-0.06504542688713165	0.037984005929535485	-0.061982390130257206	0.08427924219274796	-0.055421726558890064
Object 83	Running	0.2340243364621984	0.023820507051799358	0.18654091139601833	0.041122437738167754	0.13651006994661705	0.04825721816907249	0.08599054019834884	0.049606576712456524	0.03545370457129954	0.04987553701712043	-0.015055675225178552	0.048188093461521614	-0.05095660112999733	0.05061590451064257	-0.08670140108038292	0.05474743254445345	-0.12239710343130064	0.05928465551326633	-0.15811818604141153	0.06361761374404863	-0.19405741634331009	0.06536244772504479	-0.22854983303430704	0.05522766483903479	-0.25333352356743233	0.02920266041825424	-0.250156731572632	0.0029440731401976406	-0.22903414997429652	-0.013565983645288333	-0.20486160678783957	-0.025223797538023226	-0.18007141966978715	-0.03550327074444525	-0.15468014906293862	-0.04419024183539494	-0.1285855613295366	-0.05046489521441686	-0.10244864996223343	-0.056560874787950306	-0.05517633600125316	-0.06695385794298385	-0.006783741119575959	-0.06797918986970859	0.041433162633235945	-0.06372760313808189	0.08922741929008168	-0.056068004270562265
Object 84	Running	0.23210614981072428	0.02769202246017524	0.1827926525789682	0.039016327816425535	0.1324987051811033	0.04454206423475877	0.08190166813621133	0.04455921297780422	0.0313205300023715	0.0432900712877821	-0.0192587779228307	0.04194997172309828	-0.05493705602834145	0.04641035194737838	-0.09045280392450215	0.05201919530026735	-0.12601014226409912	0.05735861029526845	-0.16145921437301475	0.06337441291940916	-0.1972558508948488	0.06673138639662678	-0.23180899679191183	0.057028370587521277	-0.2558241184713841	0.03039762461184651	-0.24956108081761433	0.004659803094718351	-0.22725995568726934	-0.01027870818041832	-0.2029411340758638	-0.021675844588438284	-0.17838755569012077	-0.03255360169044671	-0.15310202194883024	-0.04160262781699274	-0.12722995708599527	-0.048807945908818276	-0.10093680928380315	-0.05428338934680975	-0.05388065893406169	-0.06585684003915762	-0.0054505185152453756	-0.06751701513202125	0.0428521088746884	-0.06362740765155768	0.09083119519419791	-0.05682712451080375
Object 85	Running	0.22916176172118743	0.028905044689996613	0.18248316575781728	0.04191775353369471	0.13431853702310842	0.04724245915576218	0.08586650010139582	0.04645379926123031	0.037424114249828076	0.04520605496292614	-0.01092251184634812	0.04191581824212035	-0.048132695792137886	0.04615334010065389	-0.0852139149964119	0.05140049789468045	-0.12227951747330905	0.05675730519552462	-0.15923736972530783	0.06281239250110784	-0.1965301877774202	0.0662265550728853	-0.23259139644365437	0.056340004598207157	-0.2585938832240524	0.02951338769520632	-0.2517064947408703	0.003910379600666846	-0.22971397975992694	-0.011441774995138498	-0.205384222876421	-0.022776084289243024	-0.18081746886883213	-0.03357968964445782	-0.1553576189901785	-0.042073417585317	-0.1293642903061129	-0.048761649052585926	-0.10299544203556664	-0.05377140108355398	-0.05568546720931434	-0.06411871670090705	-0.0073010747388700115	-0.06619295666852702	0.041048452980199296	-0.06342353983634491	0.0887182874997439	-0.0548856503492036
Object 86	Running	0.23700311337530666	0.02304476115928392	0.18840165068287126	0.03665554140366355	0.13883879794783535	0.04618327489192976	0.08843454838131908	0.04878446144709159	0.03798921707119037	0.05040333919956231	-0.012462597465624036	0.04899979915814469	-0.049836082776016394	0.048740136603113035	-0.087106821726664	0.05151398643918363	-0.124257323628909	0.05559661967399427	-0.16140285229953044	0.05972633034599575	-0.19875450972695277	0.060957384054237514	-0.23411112081475757	0.04902230818109267	-0.25954550019236744	0.02177054693142382	-0.24733631779844245	-0.0003775360843212944	-0.22572411431288655	-0.013705328443634965	-0.2027006277776874	-0.02442092223976863	-0.178964999494846	-0.03345078225468244	-0.15461201316128897	-0.04065491260118627	-0.1299564500558514	-0.04674360162563028	-0.10495280750840558	-0.05119336710257979	-0.057278861255360795	-0.05956104730409871	-0.008903745698867172	-0.06120050525979765	0.039453560156174274	-0.0590995413584922	0.08746016165205557	-0.052917525542332915
Object 87	Running	0.23193629317254355	0.032652150134416635	0.1841896772185618	0.038763445936746695	0.13647028680179615	0.045064806770464455	0.08833474961312697	0.04483133249832958	0.04021305615600854	0.043654293673807326	-0.00783804298103191	0.04079432354946876	-0.04501104755336573	0.04342620444883412	-0.08195678484784756	0.048299833051999454	-0.11898353735437316	0.052515843937051276	-0.15596096808580803	0.057144695034962945	-0.1929602512757093	0.06159570221076686	-0.22928629771890308	0.05350642333536662	-0.25525439539853617	0.026874544049308967	-0.25150376606136143	0.002496929080327889	-0.23099315796748132	-0.012023139913663161	-0.20794943218038156	-0.022125627400018884	-0.18458312215046122	-0.031456393043205355	-0.1607726775993081	-0.03958867039500624	-0.1366041003829096	-0.046585263042102906	-0.11203553118848561	-0.0520157155893696	-0.06283998048941121	-0.06245410615232306	-0.0125798940295289	-0.06419979786398923	0.037630905091739004	-0.06136524899326613	0.08746976525835988	-0.05463842036292553
Object 88	Running	0.24053359403356991	0.030845692607775272	0.1899508750135095	0.03658377890016298	0.139751459784535	0.04501096869024791	0.08884633024010956	0.04551455085038924	0.03796030811184853	0.044022404912762186	-0.012924344572732605	0.04248426447377515	-0.04770808723867771	0.044716632253719676	-0.08230405430959029	0.048959189676795446	-0.11689443558212399	0.05324844756989204	-0.15148137283826207	0.057565389120831346	-0.18622892347684344	0.06029845781423846	-0.22039481410788636	0.05349286934278011	-0.24751178405401084	0.03164336661036641	-0.24986390250319696	0.006452975917704723	-0.2314322531214267	-0.011219506436054957	-0.20844282132300232	-0.02246365466109375	-0.18533073879573994	-0.033445865688837735	-0.16125041266864457	-0.042108751621589544	-0.13670903703287998	-0.04936099506296136	-0.11151564324245164	-0.053859835117830906	-0.06369983394721444	-0.06414509658865009	-0.014857965305469137	-0.06672401398744904	0.03391680196229298	-0.06308470991920395	0.08234997088671976	-0.056269576627255014
Object 89	Running	0.23380897469738932	0.026067070567251376	0.18500777533395496	0.037797692078205956	0.1356072184951883	0.046649820383243654	0.08541957583958049	0.04727503324098512	0.03526460896018952	0.045352534365515465	-0.01490305820933416	0.04379621499152741	-0.050303292174639976	0.04911085503028031	-0.08550937879626629	0.055587563454638736	-0.12101295496478	0.06015778638846278	-0.15654051733913726	0.06454115321892308	-0.19229745013220872	0.06619623641099462	-0.22619503954389775	0.054836791407785725	-0.2501555045226114	0.02830127218068458	-0.2473615569061216	0.0033721111915133717	-0.22847573064752225	-0.013405971324058076	-0.20671785775692236	-0.026264676495251372	-0.18366723821820985	-0.03663612803828711	-0.15992152834948625	-0.0452983171289553	-0.13548495458199114	-0.051763337917517714	-0.1106424294134679	-0.056434257586221614	-0.0615748413995782	-0.06751696488186468	-0.011275126536691615	-0.06820729865529232	0.038829847944585306	-0.06372775673383434	0.08861081757545894	-0.056487454451934135
Object 90	Running	0.22773267444734507	0.025902214498212065	0.18189623514490347	0.04162744755835024	0.13367282150280732	0.04639872091761437	0.0852144725044125	0.04665702180210284	0.036755444797839036	0.04668351284278772	-0.011696361838165853	0.04584637473592897	-0.048756280270011616	0.05160062719224885	-0.08581558045498949	0.0573588600170159	-0.12297813803237158	0.0624076323183887	-0.16017178915244248	0.06722227302968219	-0.1976379246092352	0.06886568726912067	-0.2328011878680139	0.055947800576354983	-0.25778832410438024	0.02802245624333054	-0.25015560029647665	0.0024342540924446486	-0.22870437428697032	-0.013778259965138848	-0.20475946238273462	-0.02603946873281429	-0.18003781539905267	-0.03665051738385314	-0.15480955685131717	-0.04599079390805514	-0.12883874184469787	-0.053012736753738396	-0.10269305764124713	-0.05935291694995468	-0.055280342559728114	-0.06924212795510516	-0.0068453915084262735	-0.06916536052324813	0.04118257970531507	-0.06289525800598121	0.08876615077480217	-0.053850305838313135
Object 91	Running	0.23189294952032433	0.02311082488132978	0.18444725417500685	0.04107161839033463	0.1344325662637202	0.04956166002290105	0.08371057789658978	0.05054109258690227	0.03299488891260631	0.04927538344380368	-0.017655434470599	0.04640678597282313	-0.05350654690713238	0.0511384778271191	-0.08923505639522748	0.056720826690168744	-0.12503714139796263	0.06181006440847209	-0.16097747770006174	0.0658066542868131	-0.19710015517089421	0.06747447289013801	-0.2310431872187311	0.05511247730577182	-0.25583674943426155	0.028831200932068084	-0.24994735886414418	0.002878143627567264	-0.22788714040299513	-0.01256380940908167	-0.20363825151138748	-0.02431018565577341	-0.17912318974269997	-0.03548551733320068	-0.153806115885764	-0.044704124841154255	-0.1279151213297052	-0.05216141488834322	-0.10150207943744961	-0.05748586124220621	-0.05442513933912437	-0.06962807329804276	-0.005819061637337523	-0.0707464993767671	0.04273958032093682	-0.06832488621113982	0.09058985926341372	-0.0597134399240593
Object 92	Running	0.22711808520448115	0.025280350250816333	0.18228099947952772	0.04455893840835026	0.13449493842045837	0.05447618785693242	0.08569678570285956	0.05534834348882503	0.03690435093191557	0.05419694213811449	-0.0118557058889539	0.05207914222306116	-0.04947979290855455	0.05474667212557243	-0.08691563899563942	0.0593543651716246	-0.12432448412340835	0.06417780193986888	-0.16185967181018204	0.0678897526031719	-0.1995553958708592	0.06915339540604917	-0.23514156067041908	0.05685059488722113	-0.2603770814953552	0.02891785618170608	-0.2519994150036529	0.0019283124101502143	-0.2287637524553	-0.014650203217737502	-0.203283644253882	-0.027539920555351243	-0.1768236317250651	-0.03828180548008779	-0.1498187827998975	-0.047565176036324555	-0.12203937882849755	-0.05418995788916963	-0.09431736464182063	-0.061050969991199064	-0.04905663568359862	-0.07246944737479614	-0.002392713796378425	-0.07370034171350295	0.04413591412455633	-0.06994172937756864	0.08991451288249991	-0.06080919381567682
Object 93	Running	0.22597194093662687	0.029842211134686502	0.17916164757938025	0.04286016873684071	0.13127377557170603	0.05106252948081747	0.08268703949465483	0.051282564223796845	0.034117744666722793	0.04996162944362221	-0.014363124045184049	0.04674770611500448	-0.05029658630203778	0.050508652925503585	-0.08613989028326482	0.05504889471277513	-0.12184987372799254	0.06053970072629753	-0.15766130682941745	0.06532446394993899	-0.19362667425600863	0.06876306265997231	-0.22843220358216643	0.05923185526833121	-0.2557540409620382	0.03564089932131759	-0.2531472660907279	0.007632507158229988	-0.2320431432136944	-0.01141234201589903	-0.2073262634890135	-0.02549848596821719	-0.18120674195538902	-0.036785883394689245	-0.15454238540229162	-0.046717536690694825	-0.12727310806187642	-0.05484457179276172	-0.09955595849714435	-0.06128264389444676	-0.05257480342136454	-0.07370321761538327	-0.0040195812414952565	-0.07570781918506153	0.044395468888240364	-0.07150800510924515	0.09187362692152154	-0.061140093070362556
Object 94	Running	0.2343198538134727	0.029416424666796236	0.18590578911698522	0.045341848171719455	0.13533397137686573	0.051698434629419386	0.08437577700501687	0.050355280794183575	0.03345891075529721	0.047901130426019164	-0.017438370649778788	0.04506963533837776	-0.052178517378832674	0.04866725141369542	-0.08681442155483424	0.05315863532152895	-0.12150008415673134	0.057248196640959766	-0.15622296033061545	0.06100872644231258	-0.19110362554718432	0.0627741775105341	-0.22539941717647816	0.05623688856248467	-0.2529817553590029	0.034842580711761315	-0.25655892263480307	0.007039382781212346	-0.2343844411437499	-0.010979410939662978	-0.20869489155903984	-0.023575079281806945	-0.1824433725278323	-0.034952638579157314	-0.1555716645912803	-0.04477676587526934	-0.1281045655696933	-0.05279042419206641	-0.1002927207693999	-0.0595119621397721	-0.05469566635084078	-0.07034305664886087	-0.007840609381964146	-0.0714121225419295	0.03882390628715213	-0.06705412772561736	0.08494723481374349	-0.05873432009263645
Object 95	Running	0.23695521783638093	0.03170680318596718	0.18676285124335104	0.04033261701738782	0.13655916885823158	0.04886951707659935	0.08563104867478072	0.048866158224219684	0.034715531234293266	0.047733827783753756	-0.01612504782019046	0.04474821925316557	-0.050792172431553234	0.04782091148958359	-0.08536091749147204	0.051851983943846804	-0.11984967366572266	0.05651825352636897	-0.1543951811699551	0.06074399809495911	-0.1891000972052643	0.06334873301171928	-0.22312407216900618	0.05613467679054567	-0.25133580788958976	0.03579831423103646	-0.25087479299479015	0.009160829191777773	-0.23181341635843278	-0.009968786289048124	-0.2087493126754776	-0.024073476925845737	-0.18423986997485817	-0.03549348575216718	-0.15888874094805944	-0.044903506078101875	-0.13304399065209332	-0.05285779951225598	-0.1066218145641852	-0.058615013767350226	-0.05937412473519914	-0.07102745573773353	-0.010605597575271077	-0.07386536057800111	0.03810399276550903	-0.07014628843773735	0.0860143674398109	-0.06060286139444325
Object 96	Running	0.23440790107636325	0.026256449590056408	0.18440796858595204	0.03600487912358275	0.13461919770289021	0.04673303070118546	0.08370358856316987	0.0483420813362883	0.03276967362542944	0.0474635449333468	-0.01813334434281618	0.0454826939375951	-0.054190657728463945	0.05010323514431372	-0.0901697378845925	0.055297772747362424	-0.1261147402056617	0.06072322093042838	-0.1621706224821546	0.06535378321894866	-0.19845613729691727	0.06752366547565283	-0.23294867050482304	0.05625292208067197	-0.25692834446043616	0.029049639620831916	-0.24779283146498143	0.003684971285345748	-0.225874674813151	-0.012351457232292357	-0.20143689498992928	-0.02423383876241008	-0.17609695886932486	-0.03405110168729223	-0.15018611279103664	-0.0422470219222804	-0.12397380081578759	-0.04942179801253363	-0.09766723715665945	-0.05624297461732707	-0.05222896117323681	-0.06768157401916765	-0.0054177586306106565	-0.06976492861748534	0.041360801250304474	-0.06704396586831983	0.08755954559030774	-0.05921148915716488
Object 97	Running	0.23497667649575818	0.028713101107470582	0.18754459140143162	0.039005137004293346	0.13973801332920519	0.04737469649712772	0.09122364749644889	0.04882158353313815	0.04268855035398269	0.048531988427327304	-0.005784969502775124	0.04606934927457244	-0.04328900042088355	0.0489883404795966	-0.08063320808234642	0.05351314247670983	-0.11792179265789832	0.058476300289104964	-0.15534366613846148	0.0623053338769852	-0.1929266023082006	0.0638930210012458	-0.2291324103625255	0.05380487842572379	-0.25703454669612036	0.028626931968685442	-0.2538540909251833	0.0024160169616124407	-0.23237841606095358	-0.013718947296577133	-0.2084135774561469	-0.02589650380273995	-0.18375759659342814	-0.03660566506501804	-0.15840414046332585	-0.045536251728837	-0.13227172885269234	-0.05184439353990066	-0.10584904644706936	-0.05680014797832774	-0.0584821724823349	-0.067670283565809	-0.009883646067025752	-0.0678141852234227	0.03856404398404053	-0.06398487459847241	0.0865161365726262	-0.056082306973612994
Object 98	Running	0.23743327761832259	0.02732487558037209	0.18929615370725494	0.03742370385777947	0.14135458955772828	0.04838438218150941	0.09219605527624126	0.04999030074684263	0.04302104107680641	0.048995874213936856	-0.0061055589370914536	0.0465973884715239	-0.0440721431414488	0.05019660686580666	-0.08184789574052917	0.05543094872814932	-0.11958703849628588	0.06092389791013995	-0.15728340881481317	0.06670304942876543	-0.1953846415870188	0.0682621310497368	-0.2313859388240317	0.05583055887650042	-0.2586336844066106	0.02921819595945484	-0.25220379502111084	0.0028606601759161776	-0.23120310694082974	-0.014616478549039906	-0.2074306031699389	-0.028106277453647067	-0.1824475461246179	-0.03919844092095063	-0.15658231803386632	-0.04803953984670865	-0.12987274680470529	-0.0538630771315986	-0.1030300933528978	-0.05903892234381111	-0.05637446747275444	-0.06563015773619753	-0.00937690996165867	-0.06900403797035574	0.037631081523553656	-0.06577576942477462	0.08410872676555263	-0.05802852215780807
Object 99	Running	0.2365056847564924	0.029349926351604466	0.18677081208624252	0.040476682869488974	0.13695205306265415	0.051191919754563116	0.08600187030527245	0.052389224332614615	0.03503792217721415	0.05223971546250626	-0.015818418707570583	0.048923735342359206	-0.050442431458554655	0.05297500987399094	-0.08497926499189708	0.05771217116182137	-0.11955963574360197	0.06212037981280115	-0.15421797917687285	0.06586601952024812	-0.1890694897722224	0.06656036912082834	-0.22248279362881762	0.056705444657973225	-0.24861832548211488	0.033683517574068476	-0.2500008859522286	0.0069443576995087825	-0.23105182604441946	-0.012399043073884728	-0.207778757083868	-0.026316887483103645	-0.18358325542444154	-0.03855878450517659	-0.15833619616133857	-0.048457551049116254	-0.1324386688013347	-0.05650566383800184	-0.10615703455450344	-0.06319512187853277	-0.05897422250043478	-0.07603867223674794	-0.010109712630331443	-0.07788743916359467	0.03854598609624899	-0.07301416744777335	0.08502399184225778	-0.05781691188552247
Object 100	Running	0.23822894010177117	0.03422549756051361	0.18773619460710822	0.040596339493619196	0.13767916756433704	0.04974366200867633	0.08679099310408273	0.05049864124528439	0.03592316158030353	0.04886991726853569	-0.014758894554822946	0.0442277285749564	-0.049418532473162566	0.048165339480178024	-0.08392155365065877	0.05329691606139286	-0.11841092757203882	0.05851978144263331	-0.15287279821702332	0.06392112168784767	-0.18766232868645352	0.06644918116071771	-0.22126423813468	0.0571787753604136	-0.24872074229271388	0.03569567903952378	-0.25084886143627455	0.009051538695035199	-0.23252281196480867	-0.010850113250064493	-0.2096435756498695	-0.025357162176640878	-0.18537352317230962	-0.03740061979726347	-0.16021464759053622	-0.04745950188060139	-0.13443708023014908	-0.0558062713457402	-0.10797207148868447	-0.06162118459886188	-0.06065641981581966	-0.0739537766934592	-0.011770912433051967	-0.07510206357060084	0.0369132026256969	-0.0705176374493901	0.08485038339157447	-0.06086251913871998
Object 101	Running	0.23132745076147312	0.03230073481367545	0.18333905686550725	0.04174383048641905	0.135258033370217	0.05064607472310966	0.08634983013124503	0.05051589186668172	0.03748540223742674	0.04843604994425894	-0.011338483306692555	0.04555706497671439	-0.046189953860148424	0.04860027107409172	-0.08092150437683493	0.05279576759520987	-0.11556352404078404	0.057675780246561587	-0.1503312173805264	0.06155994872644311	-0.18524262314437942	0.06380799857481105	-0.21968371176365545	0.05773964383814439	-0.2495259930643696	0.03950622399065487	-0.25651015411241074	0.012185595629216376	-0.23783498951720314	-0.00950329723886605	-0.21357077897052879	-0.024781568257331462	-0.18755887065924112	-0.036862823771677454	-0.16075007995245907	-0.04705722184422853	-0.13336226176978908	-0.055577285816027895	-0.10563981954193032	-0.06293693704235415	-0.058414155178793906	-0.07626054906902391	-0.009368964849143045	-0.07786979623692841	0.03947879290572111	-0.07318415300521194	0.08741338593387317	-0.06267839073648743
Object 102	Running	0.24275486448618389	0.03318740776581803	0.189763592998054	0.03873442442680877	0.13708455319979745	0.046710437551444606	0.08382540733646009	0.04823259386377378	0.0305549517725135	0.04716854338640935	-0.022695456963108134	0.0453606615526149	-0.057334268845440746	0.04957576130000009	-0.09194952235947043	0.0539801220526366	-0.12660559451862347	0.05805073126556104	-0.1613239976245149	0.061549566734646045	-0.19620821124444973	0.06229073653840581	-0.229695203051899	0.052615719356157546	-0.2537694804844933	0.027467332763534944	-0.24275809973826104	0.004637937007077199	-0.22121407591291598	-0.009214384828910393	-0.19848901974877076	-0.021037734422072525	-0.17504011257234425	-0.031353784217360015	-0.15103713648911993	-0.0403043164222179	-0.1264154877729942	-0.04738243685995872	-0.10146557971853568	-0.053200319238352244	-0.055628140412126166	-0.06334988903557738	-0.008764041750823124	-0.06615458247764133	0.03815924649041251	-0.064629697306799	0.08475790436268792	-0.05891214124486915
Object 103	Running	0.24325885327779836	0.0317696510183628	0.19131476432640723	0.04339452585159479	0.13871140803277598	0.05151957484391489	0.0854871583571183	0.05078838408697365	0.032277779688814456	0.049332916116996736	-0.020927719296295035	0.04774192036136094	-0.055625372862037725	0.05142160229882788	-0.09027705372145123	0.05551154342787782	-0.12493118731137516	0.059580725586953355	-0.1597056802832448	0.062441620102027265	-0.1945932716888535	0.06292874994459371	-0.22771357110920434	0.05205806183648101	-0.2521665692119857	0.02723786025902247	-0.24394717687970965	0.003246888062776221	-0.22283149522832846	-0.01126051706822464	-0.20029645809228158	-0.023456332801205827	-0.17702438598067344	-0.034179817989051293	-0.15307386735960526	-0.04328528871064236	-0.1283578185208772	-0.0500484027435982	-0.1032147070973738	-0.054996119573624824	-0.05759369871022709	-0.06575996627545985	-0.010794127126618683	-0.06839530917433907	0.03600327987824794	-0.06571833163378969	0.08245899004179397	-0.0594715527996407
Object 104	Running	0.24630251059382965	0.031908174076203694	0.19427075086467305	0.04523814679261153	0.14135275654814017	0.05443145442887786	0.08764171374405248	0.05407989579730888	0.03396704825107308	0.052071192110609364	-0.019695348483963374	0.049757783382113854	-0.05461972083958926	0.05382084052875351	-0.08944550996057218	0.05865638124284817	-0.12436441783023139	0.06276559916111144	-0.15939125360632198	0.06581962159077884	-0.19454627587733184	0.06543374036905318	-0.22740837161371744	0.05303709985016609	-0.2507468597795442	0.0268043167121156	-0.24204285137902923	0.0025899587849484407	-0.22109741281377204	-0.012632606562132628	-0.19828458127138446	-0.024897738990584357	-0.17503074186838918	-0.036300630741930705	-0.15084988672651126	-0.045580338931488634	-0.12603531786510805	-0.05300103441293329	-0.10059007617405223	-0.057840784746407574	-0.05673173789611889	-0.06827841875745025	-0.011726824597222966	-0.07092526508517438	0.03327770192889472	-0.06826999896285314	0.07797580176124352	-0.06239106148465024
Object 105	Running	0.250112717873835	0.027627660769205944	0.19648002425900232	0.0409641091763172	0.14204899812524965	0.05053371178624875	0.08678940400038983	0.04975681760294687	0.031552705494079444	0.047958743947652926	-0.023653251174969206	0.04538405391714509	-0.058130469689257794	0.04965006670153858	-0.09255121932893122	0.05434988190742795	-0.12705524880511931	0.058392698903542165	-0.1617032666584722	0.06091293746384802	-0.19643947220283847	0.060621119738436445	-0.22858397137343062	0.04760806899544435	-0.24772768859325675	0.0187608246421925	-0.2365665039812238	-0.0008148868382513667	-0.2175392722734233	-0.01305811491691323	-0.196855662760417	-0.02224936367937532	-0.17570184568688083	-0.030297556086712352	-0.1539428287338827	-0.036530954457871974	-0.13188401579695389	-0.04160423985602871	-0.10983441675979846	-0.04671742342459315	-0.06303404291871989	-0.06082763951042225	-0.014359625489566508	-0.06532205259761328	0.034509042337230074	-0.06418627588999345	0.08318672797923835	-0.05972257284413317
Object 106	Running	0.24683682219620356	0.02006584263293145	0.1936567698431084	0.03469496737420941	0.1398349316358004	0.04672773808614786	0.08476175650638394	0.04974262564635228	0.029617837986246523	0.050884020220486666	-0.025534820295656988	0.05029570547920553	-0.06005252031753944	0.054331363140120575	-0.09452237584502979	0.058757019175364696	-0.1290448262406833	0.06275159141034424	-0.16371602041132577	0.06512331760591758	-0.1984312117559201	0.06360585725007019	-0.23061292567293015	0.05060498143539245	-0.2518886781285871	0.023244386770597404	-0.24228205901492944	-0.00033570621522750586	-0.22133332689160679	-0.015087292848193528	-0.19879438837377872	-0.027275783104698716	-0.1750820267625118	-0.03699114576986249	-0.15060441136079578	-0.044577103893276564	-0.12556994930181306	-0.05005762499238394	-0.100321915019039	-0.054451543483989055	-0.0542820636778494	-0.0625147677234767	-0.007554657058571437	-0.06362223849960351	0.03890484019296776	-0.05850206711789448	0.08537765455824106	-0.05350471911181718
Object 107	Running	0.2493232530102176	0.023679514399359954	0.19748654571962881	0.03980511318184583	0.14408612278935787	0.04956430657007626	0.08982140187473386	0.05115003600316415	0.03553401228490262	0.0508971027909105	-0.01873619807385313	0.049507314465057066	-0.05408615372866871	0.05343065048057304	-0.08935063655889573	0.05805944342318899	-0.12466407032157376	0.062298765875294995	-0.16007421061222096	0.06563380304389024	-0.19563028713606548	0.06494629044313174	-0.22979991509141048	0.055173211183070274	-0.2543049100837926	0.02952494357865866	-0.24631359186426796	0.003239256370313235	-0.2246225702237606	-0.013984530455990555	-0.20037490414737155	-0.02739924453354764	-0.17511161251026833	-0.03878760137405797	-0.1489566482799775	-0.04794548088737952	-0.1220302501180777	-0.05450573848893763	-0.0948680366707488	-0.060009618209361376	-0.05281065987285194	-0.06989641049148183	-0.009683847009498597	-0.07242254452575256	0.032604468126458064	-0.0636511909805098	0.07494068435055445	-0.0550370416521491
Object 108	Running	0.2457407005989485	0.027902451436448407	0.19200698523929738	0.03965452150101355	0.13742481959668504	0.04644425052278708	0.08242883738817174	0.04549566378631345	0.02748812150491086	0.04285372048298498	-0.027468857728766043	0.040574978825463175	-0.05904094227031786	0.04367442535417869	-0.0905982180648221	0.046921181709964746	-0.12207777281339922	0.0508505745599465	-0.1536065228687619	0.054363506342067734	-0.18521150159680277	0.057107018735744405	-0.2161483879814613	0.05010935840757152	-0.2434173066020912	0.033906283468812845	-0.24494385290740484	0.009146741812928287	-0.22728403409088768	-0.009018559646781193	-0.20593933042503232	-0.022716179997410775	-0.1828003747160226	-0.03312650150155061	-0.15892148403306622	-0.04170246567499334	-0.1342655167928494	-0.047694133051188095	-0.10907222055498336	-0.05073183847641416	-0.06145848977807998	-0.06084121568359126	-0.012877145228071932	-0.06386559872165123	0.03563933203786896	-0.05993156561346506	0.08388013639376798	-0.053438827592384816
Object 109	Running	0.24471313242478837	0.029218977966650957	0.19154220986903642	0.04326087544707533	0.1372393473391065	0.05193980822833545	0.08224914829666494	0.05126475872029416	0.027260947607635026	0.05044287420638298	-0.02772917958058309	0.04976194544394091	-0.06082134146947151	0.05248371564321952	-0.09379270619447969	0.05640588930496369	-0.1267741309597971	0.060243177207581655	-0.15980283991320046	0.06364930895054255	-0.19300240508480687	0.06406263323553701	-0.22468169500472684	0.054201772812401385	-0.24843840905718137	0.031065077222893023	-0.24450020638758663	0.0049798824697380615	-0.2229290288557112	-0.011104750003598734	-0.19974339167778993	-0.0247716251690802	-0.17562984312865534	-0.03671407840171142	-0.1501659112959678	-0.045431458408456984	-0.12407129171743413	-0.052033586364333556	-0.0978591217785334	-0.05815260127098124	-0.0519947200403331	-0.06627686548038624	-0.005415744259530167	-0.06586887884982948	0.04114683426112504	-0.06458019194645694	0.0873545157264715	-0.058696711647570135
Object 110	Running	0.24999888252743988	0.02747531789565886	0.19507241551481988	0.037134248041127145	0.1400158797440227	0.046005194045565946	0.08427287407946343	0.047715806084190376	0.02850625686404613	0.048262325246564944	-0.02726195351476753	0.04861026431514709	-0.060792728177072715	0.05126410405834292	-0.09422150276370883	0.05498833610757511	-0.12771612810248334	0.05806452563223211	-0.16125169518861987	0.06065661446074232	-0.19488198538089813	0.060186708820967084	-0.22684460187363747	0.0497927293623418	-0.2507444910220842	0.02618123759447753	-0.2430783362046911	0.002002144496323745	-0.2213528566021693	-0.011868729288936166	-0.19811561874752678	-0.023045003055313498	-0.17432154496344962	-0.03297707688009202	-0.14979335249226658	-0.04092596498564352	-0.12462069994291287	-0.046516223593953715	-0.09910129564286627	-0.050220070122733336	-0.0552050682664654	-0.06052397449179798	-0.010231768376735664	-0.06376139844985619	0.03483221841872972	-0.062228744554792326	0.0796801699187021	-0.057561562729497875
Object 111	Running	0.23410619799703736	0.02353661913937442	0.18436544667375387	0.04177630715621741	0.13174012117131084	0.047921012048287095	0.07875639830834621	0.047728818861225514	0.02577932206596679	0.046867369359815766	-0.027160359282208602	0.04469874132048033	-0.06020983912436791	0.04874009265536165	-0.093299253106494	0.052440243452093256	-0.12632524124728559	0.05666914561802197	-0.1595002517650248	0.0594988399835161	-0.19274635665569792	0.06131231205275908	-0.2253987088205952	0.05485149686886938	-0.25167871374400785	0.034455317259502787	-0.25272440163003596	0.006870329363143292	-0.2302526898766563	-0.010469203192810892	-0.20478382525290453	-0.023076911896273675	-0.1785614881275033	-0.03402669884912006	-0.1514341265087353	-0.04249728759535816	-0.1237122716306632	-0.0487624107775946	-0.09570043492489962	-0.05357064312443498	-0.04983490920306146	-0.062172290170592934	-0.003179113863697147	-0.06314470067801871	0.04330713030809404	-0.05905205977310764	0.0896083832130115	-0.05322838794331404
Object 112	Running	0.2421082832491951	0.03080899781050575	0.18866955243147454	0.043904322510459226	0.13404405052091933	0.05048117177552538	0.07902891666370815	0.05127775605798464	0.024023043162702398	0.049988535283352856	-0.030982386671597854	0.04868052198773633	-0.06390371547868852	0.05248215531682415	-0.09680798402744102	0.05642871222911659	-0.12968535445695772	0.060593367080134526	-0.16271881225947532	0.06324342687155136	-0.1958465792303025	0.06247561525603802	-0.22736610335193397	0.0523377853600455	-0.24900374702009564	0.027360074307621378	-0.23988549434850498	0.003791459549605924	-0.21893223564830872	-0.010728663805378194	-0.19628726432515323	-0.02245108823494761	-0.17282202348411554	-0.03243454847145135	-0.14884023715041733	-0.04110123893272539	-0.12414880625541384	-0.04747772094386496	-0.09919874584344411	-0.05275333759022316	-0.054225274184364354	-0.06489944798266212	-0.007766324371605548	-0.06832601049945887	0.03878370047211997	-0.06651307336967295	0.08506789044246531	-0.06122433512201427
Object 113	Running	0.2326994650836882	0.02582553721898295	0.1858608609728091	0.040154368529882585	0.1374207312074485	0.04741868185506539	0.08845189033482981	0.04860229663626698	0.03946883814916437	0.04869888181348341	-0.00949402933675826	0.047288750429933225	-0.04704413748894302	0.0523315472757476	-0.08448920103528534	0.058102573038212195	-0.12199199874618812	0.0634857765049135	-0.15972861082757744	0.06685072431780247	-0.19761182632577315	0.06666518617457218	-0.2333723999633898	0.054307541833836494	-0.2594363189570722	0.026924952193573572	-0.2528577544354951	0.0008126710965983029	-0.2304679581653377	-0.014620943669650215	-0.20614213864645847	-0.02679203951863843	-0.18087033634437813	-0.03685866342952092	-0.15512971692161082	-0.045657493339759124	-0.1288942204311255	-0.05284778664749459	-0.1021487653098525	-0.057819968240006854	-0.056248935459462635	-0.06725815014008185	-0.00939995479823834	-0.068302428495144	0.03741740971927556	-0.06629007063850345	0.08342566367988276	-0.057396916162667934
Object 114	Running	0.23573456507238566	0.03037369052010194	0.18472807709742442	0.04455659709015998	0.13207139315011038	0.05003946956236972	0.07913944083734249	0.051051233222567285	0.026205072094967478	0.050174211881814076	-0.026716624426244447	0.048721389927270264	-0.060950191820621086	0.0536582378632667	-0.09519938699578871	0.058485469310981676	-0.12955899920126876	0.06245000399988678	-0.16405422916982007	0.06497001690908324	-0.19861564775750806	0.06375400389483013	-0.23110036583705637	0.05202364018034595	-0.25218536564221117	0.02476257799995744	-0.24019184669019003	0.002480833037648681	-0.21851357844252772	-0.010895140365471408	-0.19578437457256784	-0.02240297995737421	-0.17280378814499064	-0.03338966437348674	-0.14870758261260578	-0.041658520800399966	-0.12410934713040242	-0.04828819497860308	-0.09911028946136631	-0.05319765105653048	-0.053940047670881015	-0.06421248386809172	-0.0075671373678647775	-0.06755578883627551	0.03892137397575684	-0.06701815132837555	0.08496427773524873	-0.06055916089672761
Object 116	Running	0.22320753616071987	0.01696049528260903	0.1785631818309373	0.03977520424227542	0.12884983159018293	0.04671706040483177	0.07866004709247577	0.047834451886858836	0.02845819217981813	0.04768681856103212	-0.021685720167675306	0.045263480141142586	-0.057373821766820425	0.04917454262261486	-0.09294423311036373	0.05404052398748435	-0.1285719165994957	0.05846803984164828	-0.164236924613223	0.06258417207050046	-0.20005292305781044	0.0650514804127836	-0.23467845383484304	0.055776657443422376	-0.2579507861965407	0.028583718385075386	-0.24794299819817625	0.0038202113496760485	-0.22558594147824124	-0.011091086675011968	-0.20132364532384764	-0.022665447296386306	-0.1764065013752059	-0.032753782118202714	-0.1509084631782355	-0.04126755905196184	-0.1248225522381664	-0.0477648149493247	-0.09850319977468597	-0.05324098071776267	-0.05111030599488024	-0.06306094881863722	-0.0027694913451011306	-0.06544306603042072	0.04552082590609717	-0.06219776568545124	0.09314197362949937	-0.053550849796716246
Object 117	Running	0.2246972663075581	0.027208885719179676	0.17724663865115126	0.04217258437848826	0.1277633351545919	0.04735982803696927	0.0780103218174855	0.04779565307145919	0.02827480913834562	0.04918439764757626	-0.021477622859863998	0.04868502417098746	-0.05673881702044311	0.052011983146594755	-0.09190243647475657	0.0562471328279838	-0.12706558459929368	0.06048664737884735	-0.16230436170521426	0.06404223755185588	-0.19771806219907304	0.0643346001794503	-0.23055213768785016	0.0512118275312001	-0.2525226161144794	0.023502718791575342	-0.2449221652608828	-0.0001317059568885927	-0.22406827089707823	-0.013928811110523272	-0.2009824942043681	-0.02357674891461966	-0.1777370306785854	-0.03283272885572312	-0.15417512788977034	-0.0412441962239746	-0.1297961644741852	-0.04687448233636426	-0.10522188607013372	-0.051580369012519396	-0.05674530434639359	-0.0628349435507073	-0.007043358872950992	-0.06536381999764714	0.04267383352608839	-0.06315120058290712	0.0921756524435641	-0.05802613785181885
Object 118	Running	0.21960359253949474	0.03148589544644179	0.17580057026338403	0.046152771175933235	0.12979317649495214	0.050398242660211985	0.08360047326528865	0.04931370886570111	0.037421548843253605	0.047748369711258086	-0.008754993640510461	0.04611426900664226	-0.04616027344580802	0.047288958754533414	-0.08335560728092134	0.05141346481805447	-0.12048546684970504	0.05609383516455061	-0.15766513423709802	0.06036055228836105	-0.1949505656851906	0.06357170801402053	-0.2312440000479563	0.05462222845575653	-0.2589409606276093	0.029519334004521502	-0.251711679076878	0.004157460033876757	-0.22961038718314403	-0.010891386371617795	-0.20523538356247467	-0.021932823294224454	-0.18039945371473026	-0.03189647843028308	-0.15528112005254177	-0.04111771481787805	-0.1293893273754719	-0.04788023366251657	-0.10354269330741338	-0.05481337541669911	-0.056962781896027374	-0.06789070625954256	-0.008605330478141384	-0.06936915837450117	0.03967613222068961	-0.06627282692917137	0.08751955385973839	-0.059082449581688505
Object 119	Running	0.22497139429603716	0.02399741627802665	0.1797400682155411	0.044612773837427094	0.13032450303587606	0.050878129381770214	0.08051598211587774	0.05198218267910004	0.030697399649049963	0.0514815946284035	-0.019081845289211957	0.04943252165689109	-0.0549460386001372	0.051653989401336135	-0.09059549160651585	0.05615614574391623	-0.12620352294837345	0.06097719464777858	-0.1618816468329235	0.06524831865612497	-0.19778246122814236	0.06671860429567578	-0.2315480313094795	0.054594583169061704	-0.2558693467994955	0.028225673091311618	-0.24723265414252898	0.0030445578494315384	-0.22639799163798394	-0.013797914976432998	-0.20255266323417342	-0.02605263306392492	-0.1774756132243913	-0.03555320909232356	-0.15226690287711128	-0.04469165400863163	-0.12627892939997587	-0.051303744156597886	-0.09992287656605395	-0.05625158026843119	-0.052816189669706824	-0.06704927747715818	-0.004538251329461807	-0.06931385170298872	0.043701814219975293	-0.06634911995057231	0.09123137467716132	-0.05757952839854049
Object 120	Running	0.21984131615939084	0.02205496235769121	0.17742162165964656	0.0448711935739373	0.1298098758821061	0.05243297050841798	0.08161344297131101	0.05368125873717347	0.03345539225014506	0.05136331996737144	-0.01462364643452671	0.0477597330013763	-0.05200205832698753	0.050151901888071025	-0.08926419371085978	0.05394582957940253	-0.1265197107377526	0.05780517751624569	-0.16380037407375725	0.06141341822501618	-0.20123671451209174	0.06254158651705505	-0.23711164552163988	0.051925881946640856	-0.2634352120984678	0.025410062466666116	-0.2526312899606971	-0.0001453354907656937	-0.228185703265233	-0.014141756116178307	-0.20142623252522893	-0.023068660649862446	-0.1744963127455133	-0.03146022571884283	-0.14709303487626807	-0.038155899534108535	-0.11964357614185857	-0.04465954378993774	-0.09209934990224238	-0.050749562846693026	-0.04670669817480919	-0.05974050614258696	-0.000522165003848164	-0.0626239762101429	0.04567452848292914	-0.05994524689788091	0.09163904675691417	-0.054598188204457436
Object 121	Running	0.22702995047602828	0.026684604699099553	0.1794931038582206	0.043181808255938835	0.1293811803367093	0.047747887786067665	0.07906175807041543	0.04748961795646545	0.028761612307790937	0.046072059289456166	-0.021535206301254974	0.04454098414188828	-0.057213494100815665	0.0477864805651799	-0.0926653287860561	0.05294677844005937	-0.12809858461664292	0.0582342855610614	-0.16353478776337307	0.06350201453079755	-0.19928959554804923	0.06571764420749118	-0.233516250606428	0.05528448177291	-0.2575334392480079	0.028769108562321996	-0.2472652594759646	0.004373860606810014	-0.22464163111422306	-0.009853216403127607	-0.20037581010912234	-0.02107529908393814	-0.17567086968315382	-0.03129283470920864	-0.15038270438971515	-0.03996784114219688	-0.12456636170841563	-0.04691794416692743	-0.09840327000839462	-0.05242260457810224	-0.05167181715837287	-0.06444729904022939	-0.0034838856988290553	-0.06696985368944981	0.0447200018121532	-0.06476831215162968	0.0924665629539402	-0.05778857138650389
Object 122	Running	0.23844187929861296	0.025172570316690353	0.18846504437750594	0.04238479988439505	0.13604716291101612	0.04918584053030792	0.0832156655794527	0.04747192800619143	0.03037339833946273	0.04613094814778272	-0.022417334774396662	0.04343959864748587	-0.056826742550306356	0.04705434047917397	-0.09106027193017213	0.05206740329021215	-0.12539141809848503	0.056361733139838804	-0.1597725913684418	0.06023552314935339	-0.19432144232222873	0.062072532937709216	-0.2274791824246128	0.052342419564429775	-0.25266903760399634	0.028699083246267628	-0.2453318341658113	0.0048292053036304945	-0.2245602425534665	-0.00970210467676215	-0.2017152605133333	-0.020737783133268784	-0.17853826012717564	-0.031055074680126225	-0.15477873740073242	-0.03995055887879127	-0.13050753806974752	-0.04733885773896825	-0.10583668233466376	-0.05325973453464529	-0.05860774378996238	-0.06488883147485905	-0.01001608541292956	-0.06706567072980847	0.03856573165095027	-0.06467866500185128	0.0865453646567128	-0.056686773466353854
Object 123	Running	0.23366602974528786	0.027850197191505832	0.18485603939226292	0.04131326768155126	0.13495697553823455	0.049892884573618665	0.08432421600261394	0.05002254860285925	0.033715472382647986	0.04845661919604036	-0.016836357393696506	0.04559115522655958	-0.0527530027152317	0.04884944108445101	-0.08852956605502524	0.05339415393486663	-0.1242734062199345	0.05818991572925002	-0.1600496345675596	0.06273773811629617	-0.1960577759114371	0.06472365224038243	-0.23067135009627093	0.05471980708298364	-0.2555796565755492	0.028698868412519722	-0.250070184872278	0.0028635799411180223	-0.22788438006031853	-0.01222488576216593	-0.20330377419089354	-0.02303973141104325	-0.17852437772410465	-0.03338759561378557	-0.15316965124117765	-0.042230646206667055	-0.12714264599238126	-0.04884539849819756	-0.10083511264146132	-0.054238909064365556	-0.05401083623211202	-0.06693474185957403	-0.005541062677157221	-0.0690595099762512	0.04281458812919971	-0.06510762117918992	0.09080805243717756	-0.05800081902690136
Object 124	Running	0.2308972562244858	0.025338072913155818	0.1852281608208093	0.041800426360105586	0.1372670482069018	0.04931011295613088	0.08872366580680179	0.04988600181561056	0.040186530762240116	0.04891491018522707	-0.008346330504316782	0.04774961366521647	-0.04588942974091055	0.049424852210756175	-0.08314358337648267	0.054363436005901794	-0.1203554996847503	0.05961351761485	-0.15761358893872418	0.06452515344828254	-0.19514194503937388	0.06646806474374593	-0.23035200063095995	0.05349329328489762	-0.2551478083619286	0.025321144902896255	-0.2478272004166716	0.001166399516442607	-0.22773856808112125	-0.014430469658973578	-0.20505788909330608	-0.025974936906975356	-0.18172814244259072	-0.036143730949260024	-0.15773477056068427	-0.044629837188156316	-0.13315210591259516	-0.051220740865901476	-0.10825933513654426	-0.05652282155077805	-0.06088156218977474	-0.06720203100080016	-0.01232964892336936	-0.0684118006841483	0.03610462603355721	-0.06482254031168584	0.08401935106225418	-0.05688936096794081
Object 125	Running	0.22652821616253593	0.028882377582576443	0.1792514029625932	0.04572880488206589	0.12939344206985334	0.05161874447394924	0.07918535982907539	0.05122465413529668	0.029066281060472876	0.04819987687906361	-0.02104750751470577	0.0450886765507268	-0.05673434394689966	0.04850299845272497	-0.09209936597573418	0.054376040202267745	-0.1274601993749696	0.06027683230397826	-0.16299924343150732	0.06498445724748257	-0.1987939275443815	0.06693021923329615	-0.23259038197901868	0.055179049241142746	-0.25706112259584923	0.029046769817714275	-0.24760570090596623	0.004037526936348824	-0.2260619495179026	-0.011981399441130126	-0.20147263380911443	-0.022800875244646208	-0.17622647864361954	-0.03198673652234391	-0.1506524659244644	-0.04021610275683069	-0.12475887949010425	-0.047377560395785986	-0.09891328701418224	-0.05471035252990516	-0.05213179633574412	-0.06651994763910468	-0.003921646044890543	-0.06458230051557233	0.044324607647075055	-0.06509661498742832	0.09245997154853969	-0.06178686043537229
Object 126	Running	0.23978945327521847	0.025349774769992645	0.18904667152295787	0.04027545723029744	0.1365703681655696	0.04688974984054131	0.08367913509194326	0.04646990502202776	0.03079881717935759	0.0453162024660621	-0.022048450206684726	0.04311931577038691	-0.05772783555327131	0.048225574492729455	-0.09338542324892228	0.05348187415070856	-0.12904169959411665	0.05874707814565564	-0.16475878690373713	0.06358213423309693	-0.20077609448423145	0.0647825343912601	-0.2340696803322675	0.05126839205392804	-0.2531053600300258	0.020857737143750003	-0.23931559908000857	0.0011617557854804597	-0.2184201757660274	-0.010838405984894096	-0.19652069387968282	-0.02089411078401301	-0.17418955100385178	-0.029950725460367464	-0.1513973022295007	-0.03777480629252712	-0.1281415674209771	-0.04409093784067313	-0.10472283733440572	-0.049773168094413754	-0.05789241770349331	-0.06304038101692955	-0.009269987948379339	-0.06528828071775043	0.03937574951821714	-0.06361986083572889	0.0876260830279895	-0.057207926140250116
Object 127	Running	0.23497878473684822	0.023148438495289803	0.18743966700868453	0.04139405431125081	0.13735421145568696	0.050572568981235404	0.0864324448829097	0.05075790552838623	0.035541448536988686	0.04897587930941181	-0.015324779743365362	0.04658919835080422	-0.05148947287901647	0.04936649709199019	-0.08741422682409733	0.05436595450655566	-0.1233482302342205	0.059300098720610844	-0.15933669255493663	0.06381972484109841	-0.1955657037326294	0.06553250806682281	-0.23018490288664895	0.05484813722445921	-0.2561658764905596	0.02960188795720695	-0.24902326023510277	0.0037959817048643183	-0.22732729556070416	-0.012358275332479188	-0.2034300474245628	-0.02505453311956635	-0.17861890864159655	-0.03585675111458528	-0.15295504469685076	-0.044441536355427115	-0.12665637687504186	-0.050829021545002705	-0.10017118731643516	-0.05639330006541871	-0.05467558730270525	-0.06692858004829176	-0.00797596579300702	-0.06705799354060182	0.03862477713632131	-0.06401987788004022	0.08473348930185606	-0.05661356751367587
Object 128	Running	0.23375717934046375	0.026263783370769588	0.18542370513927417	0.04170206296264577	0.13522813386113883	0.049100073649977996	0.08449111540306316	0.04863185912389939	0.03376972321450375	0.047288644713505704	-0.01689988953910801	0.044632416464082794	-0.052791664993861676	0.048126694121988244	-0.08847501213736259	0.053333823072840694	-0.12421942906795409	0.058105000153258334	-0.16002755857322637	0.0623715397136643	-0.19603273070252905	0.06435795215742184	-0.23044719265865882	0.05378098629952309	-0.2535652107775918	0.02621854453425797	-0.24629375768525716	0.00215168571719472	-0.22510236494496902	-0.011908895570400951	-0.2019453895139194	-0.02245654249403525	-0.17839299022217509	-0.03208710432933934	-0.15427828695153553	-0.0402093950171533	-0.12972067490804898	-0.04687555340535723	-0.10483324698883614	-0.05218109107944202	-0.057741055689389476	-0.06428156071137218	-0.009203836687752234	-0.0671569126348267	0.03933474449507448	-0.06430200900560752	0.08750255217595312	-0.05766787609955666
Object 129	Running	0.232619750385941	0.02554135044865854	0.18380638577958716	0.04072889386628664	0.13316507184406723	0.047711304385694354	0.08205008610903249	0.04689474332718224	0.030956932067676798	0.04519231309608313	-0.020081417799139595	0.04227744831867121	-0.05619542727127053	0.04608666051732703	-0.09217411542398228	0.05101192168519625	-0.12811007644858166	0.05624043841677095	-0.1640746978140847	0.061268062722783644	-0.20021887313385658	0.06477138035451109	-0.23514927982872855	0.05510200416121191	-0.26015502904147647	0.028912501856502	-0.2484595271237265	0.004660059398471932	-0.2253743254547274	-0.009606412202926684	-0.20063288610176383	-0.02078075921472578	-0.1756349518931606	-0.03136181721724273	-0.14977510359103446	-0.039621706750201234	-0.12341594592696543	-0.04611797761434849	-0.09681438069493775	-0.05153773710387724	-0.051537157942774726	-0.06356132905503818	-0.004760983451276355	-0.0661410966240877	0.04202013248384004	-0.06364833182856987	0.08833375824029649	-0.05659486233956612
Object 130	Running	0.2352946276395382	0.0296935238945384	0.18454602458947925	0.044784410362270925	0.1323594679916637	0.05370518632799847	0.07941519632757524	0.05342467466646354	0.026484427939667463	0.052196375420929385	-0.026386951485623377	0.04940479734445522	-0.060819897256802244	0.05339789473645448	-0.09512891157437568	0.05834359746842444	-0.12934340465396305	0.06390577718558864	-0.16359082317718043	0.06926173850765961	-0.1982473926977996	0.06923723710110007	-0.2303542187840456	0.056279759913614495	-0.25122553442663553	0.028665679086519954	-0.24433978871937537	0.0027037627897609543	-0.22277153081818787	-0.013593529860177306	-0.1984592531907055	-0.02545166686926956	-0.17353939934054863	-0.03597072477626841	-0.14781806836041778	-0.04434460835210264	-0.12156742123711449	-0.05087315421989296	-0.09484029303458286	-0.055047024083096696	-0.04993483092610108	-0.06743444940776895	-0.0034754433774280063	-0.07082616467895028	0.0430792679217789	-0.06919821999517721	0.08923767356665926	-0.06292151575959082
Object 131	Running	0.23641423722422567	0.025968129707628167	0.18714692807371963	0.03961424440094218	0.1367796539597437	0.04836106387998437	0.08567422610214628	0.049682024464773225	0.03457542224472905	0.04812083517800119	-0.016541840559318417	0.04737846954291435	-0.051204727448648596	0.05151316791308129	-0.08568921538436415	0.05693767724888483	-0.1202052235792445	0.06215843494289254	-0.15485658717720532	0.06638730949508793	-0.1897404833046219	0.06765010055375287	-0.22349198362037948	0.058835820756718185	-0.25032869183149414	0.03656178085581206	-0.2516253757109442	0.00813749321660357	-0.23287664335443584	-0.01354852882858176	-0.20880556432051248	-0.02918473864891051	-0.18317865360669702	-0.042107592969106204	-0.15582541472334602	-0.05081344949476735	-0.12760223374315136	-0.056069696277703446	-0.09929505980516382	-0.0608531818943757	-0.05311795365613024	-0.06874282592545834	-0.0062737230306162675	-0.06817698355750447	0.04029990018600653	-0.0631128814793754	0.08642071494540532	-0.05488896197681698
Object 132	Running	0.22195833661508751	0.029918451003489308	0.1773761016419941	0.04327197606082648	0.1315754270610301	0.0515291492543631	0.08507283380149222	0.05337456390041678	0.03853726330353976	0.05279362370992329	-0.007963507839882717	0.05090252145955652	-0.04549248307504688	0.05427618151092103	-0.08276505767809494	0.05980317077174069	-0.12004297813391183	0.06529518317170492	-0.15742659001218196	0.07001379305495592	-0.19507728556348863	0.07145973072265567	-0.2310360827334228	0.06031128253804459	-0.258365775966045	0.03441570541372539	-0.25790401318981726	0.004650100230912989	-0.23543259321187976	-0.015260563126712609	-0.2090954877036716	-0.02971307550046115	-0.18155136939870659	-0.04171057398287918	-0.15322162851298346	-0.05171073415925737	-0.12400896250039167	-0.05873243964392477	-0.09445363807029081	-0.06413471941827706	-0.0489256229725774	-0.07353741275550087	-0.0024337758523011992	-0.07367881783435122	0.04383655300757208	-0.06913803323166091	0.0895324740792564	-0.06056642800405773
Object 133	Running	0.23098255004791296	0.030138457471839544	0.1836317419450175	0.041261655328479176	0.13577956963752427	0.04996266797394026	0.08714574705339209	0.05073104757597888	0.03852977442951087	0.049201515967819125	-0.009993026163039315	0.04582566517428422	-0.04600910228348749	0.0494566193142726	-0.08185752879867533	0.05447913881239808	-0.11772135128088373	0.059391136123766244	-0.15367686344521042	0.06357892847553577	-0.18981149993246718	0.0657176315261699	-0.2249454590348421	0.057112276267872186	-0.2517634103835414	0.032836622085597976	-0.25182740348745836	0.0062075138715864744	-0.23225743903476165	-0.0123323201044208	-0.20875000740722888	-0.025596962768625168	-0.184345455908119	-0.037127941203201426	-0.1590570276090618	-0.046565167543543416	-0.1329880994886885	-0.0535704341255107	-0.10657200680155701	-0.0591267688101734	-0.059534588618915966	-0.07170444796545206	-0.010923412089822787	-0.07448250415575962	0.037562080409881814	-0.0700132321366304	0.08519952743455045	-0.0599369988686412
Object 134	Running	0.23373996160547394	0.027127925547940013	0.18546319178236406	0.042953996897074756	0.13534108317305432	0.05125445984315703	0.08455642820760047	0.05275186145278956	0.03375759348841002	0.0518496825354387	-0.01697910027055802	0.04917983404847072	-0.05295888316199832	0.053180718853431126	-0.08890518333148544	0.057471987848944216	-0.12494103604486577	0.06093078966176146	-0.16099842200534578	0.0641581950756811	-0.1971958667860985	0.06385899577254674	-0.2315600559418818	0.05257428382439244	-0.25601193912838627	0.025947795290275737	-0.24813839014509717	0.000585865110865522	-0.22574463877384582	-0.014372537199491416	-0.2011114948699922	-0.025311715992462583	-0.1762000706498281	-0.03559496308063671	-0.15054936113600068	-0.04386505171941552	-0.12428314993837339	-0.0499102639301085	-0.09776420137542471	-0.05472917235368144	-0.05185231772049174	-0.06261948325485832	-0.005311116316625412	-0.06463611724585679	0.04124216557516806	-0.06291970946875128	0.08729037154864563	-0.05587067137227595
Object 135	Running	0.23637834423917367	0.027246995744026278	0.1875018157549584	0.04113752248951532	0.13741350495823826	0.0496743338364632	0.08660775624893695	0.050539413402492614	0.03581356883428965	0.04914715333408607	-0.014990046020009478	0.04815680745933604	-0.05104587247711265	0.05143138340613813	-0.08688065600613423	0.056589283301157686	-0.12280761899204541	0.06106091873782883	-0.15875911193066816	0.0653311908573685	-0.19494662455768969	0.06636148085498685	-0.2293959215293414	0.05534084259539443	-0.25427785578223866	0.029105150976351284	-0.24835484186352585	0.002907208890301763	-0.22855507722336887	-0.015459401271698878	-0.2046529730059136	-0.028104016158123246	-0.18000452288596366	-0.03921688026317015	-0.15418962719285817	-0.047262339598644544	-0.12765114494404872	-0.05245591169353184	-0.10089882253386344	-0.056404435433548714	-0.055173689996871264	-0.06545198086256136	-0.008567769234208591	-0.06628484301855654	0.03798346691768999	-0.06388450224876202	0.08391071702953386	-0.05591505621415145
Object 136	Running	0.23321778363017454	0.023176740965760896	0.18495778683383007	0.03912166415055375	0.1346413000537026	0.04630902931815051	0.08382887669736781	0.04760286505154939	0.03300943557172512	0.046613171746546896	-0.017818489190536014	0.046269925460504895	-0.053784468786532966	0.05066809547944996	-0.08974459435188795	0.05511387408276906	-0.12571172746287404	0.059502597725381204	-0.16184403465945738	0.0622073813622679	-0.1980552520473786	0.06347625331513604	-0.23273510636776013	0.05309635956222703	-0.2578801889215702	0.027087027908615	-0.2504318984730039	0.0014775661476322422	-0.2281472980509265	-0.013772961605243807	-0.20374737525271303	-0.025370057609088836	-0.17846842684593228	-0.034902788841218925	-0.1524962423964114	-0.04234622944955796	-0.12603937018348543	-0.04782600869667481	-0.09923957907891554	-0.051262062664219246	-0.05351117192753118	-0.06047246324428991	-0.0069074703284579785	-0.06248721172493372	0.0396929543188107	-0.06039491508523252	0.08586192797249172	-0.053730448515170975
Object 137	Running	0.23639622711645625	0.025574941270614465	0.18724219383188262	0.039639790815465134	0.13658573381224415	0.0465597184067739	0.08546502079814261	0.04739788815584474	0.03433929180601965	0.04783331167090152	-0.016787154381649357	0.047491897397294085	-0.05432424685282467	0.05236462723115818	-0.09189985416809428	0.05693080699989617	-0.1295151156124071	0.06115781077259281	-0.16725400729902704	0.06407716261725978	-0.2051034686557728	0.06412082940567852	-0.24079685515240515	0.05170096004382552	-0.2627709126567252	0.02105368013384304	-0.2475386139652412	-0.0013633206217963502	-0.22347329481592076	-0.01408913018363658	-0.19845534420180758	-0.02482531754365787	-0.1728036721536818	-0.03394574249981797	-0.14665296208677972	-0.04151463079188993	-0.11989365476804048	-0.046529946954735335	-0.09283926155894293	-0.04957954163206819	-0.049012337067521	-0.058599198948759576	-0.004328673507452687	-0.06096016732414181	0.040395757909727305	-0.059570540017632324	0.08489944680772388	-0.054919222036514295
Object 138	Running	0.23325125157899892	0.02478187751455267	0.18568398339000716	0.042398201284942316	0.13530937197486934	0.04838146790780401	0.0845973778280482	0.04970073429589261	0.033879219389395615	0.04863954838776067	-0.01683998085203621	0.04762937966194457	-0.052843960018456405	0.05055168610711314	-0.08874995105378766	0.05449912483247773	-0.1247680587229278	0.05723979675494602	-0.16080443053677498	0.05973090309950926	-0.19691908378661171	0.0604430218954499	-0.23162061240276682	0.05052648249333949	-0.2573123308879804	0.025224358409819885	-0.2514589077998189	-0.0006329097968639135	-0.22895379850117517	-0.015355796862126882	-0.20400775612277777	-0.02546754540761757	-0.17855075563471476	-0.03421006306087997	-0.1524586235116558	-0.04082457245659567	-0.1259356998176364	-0.045424076222456033	-0.09924219001579251	-0.04890104223869581	-0.053566039607694	-0.05773124037307925	-0.007084061519261146	-0.05966568061817489	0.03942851033170539	-0.058715903293479546	0.08565324735285622	-0.053463511396348355
Object 139	Running	0.23443751231146598	0.028461570183627955	0.1852318421497452	0.04122659006536735	0.13483254525520685	0.047860314236194024	0.0839981535566632	0.04759336527984237	0.03317193568996115	0.046643067161269446	-0.017653010871154423	0.04562704609526486	-0.05353071489761072	0.0502845555690516	-0.08940212850821432	0.054990266507852624	-0.12538205894955762	0.05877690427188231	-0.16142427928364197	0.061916178680369326	-0.19759320305387987	0.06270055678082341	-0.23223773048545518	0.05240456052752587	-0.25760494062865724	0.026707668980390516	-0.25034952615708717	0.001115282596063969	-0.22766806431790165	-0.013466822269610322	-0.2029697136948633	-0.02432526886921697	-0.17771703648323522	-0.03382157505879147	-0.1518288583045128	-0.04141957077256905	-0.12547518712627503	-0.04720335297130082	-0.0988055220408941	-0.05129322892454658	-0.05298729946171073	-0.05993156403608261	-0.006434125581128238	-0.06252774334815087	0.04015389891536518	-0.06065993546592357	0.0864730970470794	-0.055324559594765545
Object 140	Running	0.23472670595524542	0.03050486971629724	0.1854673806494033	0.04387260809851487	0.13487776254265127	0.05063671920855179	0.08383620656932661	0.05068682459269032	0.03279478715396541	0.05055819439374513	-0.01824665502323076	0.05043893737247437	-0.054348437215857706	0.054668147027087124	-0.09037729792644604	0.05947901793664329	-0.12646018229110817	0.06386634215787221	-0.16269994001142568	0.06667164863489265	-0.19904464069747865	0.06634093721510369	-0.23307619618199152	0.05369686361677819	-0.2563900352935354	0.025901056345580497	-0.24597222412697198	0.0010638485856580737	-0.22319749783859852	-0.013713671188582062	-0.1989142256479304	-0.025867430464406677	-0.1741195933267188	-0.03693792231546358	-0.14854651015289533	-0.04606408664400166	-0.1220853305459	-0.05216413837584226	-0.09526252984603385	-0.05640337281041919	-0.051479532910187156	-0.06540810345987196	-0.00680664575361047	-0.06697215815487839	0.03784238732044806	-0.06483360130417101	0.08209413412202461	-0.05851602999379728
Object 141	Running	0.23832840143224088	0.023687367847331203	0.18897796389253313	0.043792613849763636	0.1359919917867886	0.04949556639129532	0.08269913566440887	0.04947406366016	0.029411090969305928	0.04875713937720444	-0.023869992559639036	0.04763642630630806	-0.05991136622542661	0.052185904539181184	-0.09594309695257738	0.056811129740264116	-0.13204719438630896	0.060831989659294816	-0.1681925108045797	0.06446398342860671	-0.20451451120651726	0.06439539232793441	-0.23899826141072433	0.05315860132630809	-0.2599792896938043	0.0237787480565268	-0.2446655875833943	0.001373383177689622	-0.22088776661378315	-0.011935312971809635	-0.19619603755657417	-0.023464720524719502	-0.17107338627490296	-0.034018834163180585	-0.1451569425603197	-0.042436596966297827	-0.11846888066873346	-0.04794524367972334	-0.09140599943661096	-0.05114474536129981	-0.04737931791851493	-0.05942333429428053	-0.0026585854653457283	-0.06205812867771564	0.04213109710529424	-0.06118335195488574	0.0866827964431564	-0.05649011179490372
Object 142	Running	0.23406874488126866	0.02240509950821999	0.18707141648238637	0.04061541332238353	0.13701637979651057	0.046543543101175866	0.08661075271763172	0.046386322182595086	0.036206673124680816	0.04596193658595984	-0.014180682955176214	0.044595759994979556	-0.05127755188969429	0.048998916450086874	-0.0882832299588754	0.05411191775159226	-0.12538448622982346	0.058477313076226715	-0.16262656555384575	0.061403609351259644	-0.19997107318004767	0.0605761436329019	-0.23541161255759221	0.04887970570438557	-0.2591299280395489	0.020144075974825044	-0.248179721662457	-0.0024819479427408667	-0.22588622659437865	-0.014493342543177655	-0.20215547171484755	-0.02335756115760219	-0.17856203201101217	-0.03257350056554496	-0.15416654921080336	-0.039395967550143844	-0.12937024878511483	-0.04457823071362168	-0.10431341194740103	-0.04830432661894472	-0.05678622556486157	-0.057079333312357365	-0.008492476597373285	-0.05897841019001138	0.03979318479452973	-0.05688099360999345	0.08780926725279638	-0.05137061289305943
Object 143	Running	0.2358172195174278	0.018574507663692476	0.18831799773075855	0.03763999518915202	0.13790684348730692	0.04649844730726748	0.08673682140891598	0.047788014071337925	0.035562141811574285	0.0466898947236301	-0.015591871241599995	0.044867363073446076	-0.05321073427407821	0.04960129777065041	-0.09078812569308926	0.05465382153787506	-0.12842239673899758	0.05926339382095756	-0.16621027279573453	0.06236540791239755	-0.20410244956525406	0.06366597723264696	-0.24019685786710795	0.05227637511145319	-0.26299060097997806	0.022206733786339437	-0.2474860616565439	-0.0001934889929793555	-0.2238268899728748	-0.013852406745835778	-0.19878846509742204	-0.02478784889937861	-0.17312154716255207	-0.03415247498775164	-0.1467651869763314	-0.04135333746756645	-0.11990020121539684	-0.04633587364175026	-0.09281900376464615	-0.04996521226179422	-0.048678786381026566	-0.05781948206812605	-0.003846831772022634	-0.05731162995441984	0.04096162604480327	-0.055777792687194815	0.08553334094718656	-0.05092762593730333
Object 144	Standing	0.24540280631122835	0.023065785714215314	0.19192547828955106	0.03708737712522843	0.13727129498368962	0.04540963160876865	0.08199850049451676	0.046575297964773645	0.026713831369997738	0.04635618711140063	-0.028562203654075673	0.045354644605069605	-0.06302130556125943	0.04918862846486444	-0.09738394519720843	0.053807408984020456	-0.13171951753312947	0.05862373649885115	-0.1661882253982091	0.06236655922633957	-0.2008533479198955	0.06234876587012362	-0.23303873802129324	0.049697359974349424	-0.25110236473624753	0.020363859892864634	-0.23688629667056407	0.0008563430558913259	-0.21626504058046797	-0.011781930441430428	-0.1952190043110372	-0.02368745063827663	-0.17246805431286846	-0.03189196669406097	-0.14912694634498344	-0.038226647748906634	-0.12533756221481682	-0.04258956088170801	-0.10177051931254735	-0.048027387480178756	-0.0561392879525951	-0.05815395802710311	-0.009504240909451341	-0.0613217354829616	0.03721268238000614	-0.05976081447486547	0.08379280408988186	-0.055861879543446645
Object 145	Standing	0.24366472714663537	0.024587036627130143	0.19068690100388735	0.040313530234661714	0.1360078612677379	0.04832116850570173	0.0807699686056291	0.04997884104522768	0.02551669064165928	0.048961081546364416	-0.029586229275444874	0.04476485023632463	-0.06265335955871894	0.04874125456348426	-0.09572068430176077	0.05271604145964351	-0.1288266615963288	0.0563547335128435	-0.16197831390351755	0.05955036637117525	-0.19527661215522388	0.060134958779100856	-0.22703412671348708	0.050222622044288595	-0.2509054353302144	0.027069895723037564	-0.24299286170903533	0.0030523011993865154	-0.22157998491420602	-0.010942676735442046	-0.19837977879889002	-0.021743815173855627	-0.17451246837946408	-0.030980350709170826	-0.1501469605145514	-0.03880817426005806	-0.12525901109530738	-0.044776004414595505	-0.1003192684628821	-0.05052359029627236	-0.05450798948304296	-0.06017946441135009	-0.007800494400080928	-0.06339384998127566	0.03899706032281673	-0.062011097053480985	0.08556239864219999	-0.057152922220378335
Object 146	Standing	0.24723579224847222	0.01715127790870736	0.19385021300564417	0.03105739763099024	0.13969798490317106	0.04157727421213106	0.08455995599814976	0.04336726219015534	0.02939282320257466	0.04337893495443294	-0.02575939750163719	0.04209541866124567	-0.060439673505285466	0.04394223379219533	-0.09499980301407661	0.047365342194144996	-0.1296390105477654	0.04986517559691658	-0.16431004730931192	0.05187719150103983	-0.19903817479533115	0.05179552872437278	-0.23289360666888617	0.044143184877653986	-0.25907822149423715	0.021452035974292436	-0.24463136430687232	0.0007042996597254358	-0.22184308129749872	-0.010659205795565589	-0.19793126612598966	-0.019432916637587415	-0.17358555643369927	-0.026917827912310562	-0.14876751029282337	-0.032649885338783526	-0.12366639077443708	-0.03698001212791552	-0.09833876131252502	-0.03968686783024916	-0.05274533936499146	-0.0498027965158475	-0.006130667546017064	-0.05268110853300368	0.040572229748766085	-0.052435603435386995	0.08716993189854608	-0.049292797670364444
Object 147	Standing	0.24935920155650962	0.02889307792131118	0.19452579382193663	0.037099033247837566	0.1402159029684459	0.04823679676593662	0.08478834393686825	0.0495940847765195	0.029352444886426788	0.04862583706170304	-0.026074255437682825	0.047226665506686825	-0.05922233956841748	0.05147351556515819	-0.0924712735540058	0.05484040347739396	-0.12572773781086022	0.058132630062169996	-0.15909102297391398	0.060055305577761196	-0.19250194203177948	0.05940492159642432	-0.2241689388777332	0.04882847569361454	-0.2477965938485686	0.025276771724219795	-0.23955689468002736	0.002681227321011451	-0.21991712678251457	-0.011475068721611298	-0.19836026731019463	-0.022512675648074843	-0.17600453843092617	-0.031830946413352566	-0.15324843164556337	-0.04012098357479546	-0.12984161596925256	-0.046345263102682284	-0.10612185056404959	-0.05124503223938365	-0.06069517139173458	-0.06315732637253153	-0.013801703631528137	-0.06572882802093796	0.033129655165959906	-0.06397740204723619	0.07967352669689899	-0.057707834192626144
Object 148	Standing	0.24346303358234064	0.028174343799352002	0.19117268885561892	0.03861514466784139	0.13829879930107103	0.045514532032430985	0.08497762954738444	0.04589630645003465	0.031660297683071076	0.04515060181510145	-0.02164724856687302	0.043885824460073435	-0.05644568210976908	0.04632992993136095	-0.0910386893478821	0.0508256477267397	-0.12569687462012039	0.054789529680548794	-0.16044614137089167	0.05785259711175112	-0.19528697384421748	0.059581935886211336	-0.2289376482527427	0.050522883389859434	-0.25456783390582766	0.026915883361269145	-0.24538461847642906	0.003410229598008003	-0.22398085381153587	-0.010588490566371008	-0.20090508667585893	-0.021636183504691184	-0.17695357685092405	-0.03063938700758766	-0.15259082961094428	-0.03845794375662427	-0.1276586620825434	-0.044217667118925635	-0.10273229381046033	-0.05000243709825722	-0.056783309962378986	-0.05936650402310901	-0.009967960002455782	-0.06208409491453563	0.036905128556833186	-0.060672671750488454	0.08352226074780164	-0.05558268553256407
Object 149	Standing	0.24977210076250367	0.0335152359532683	0.19524345222255168	0.04261766515024719	0.1405839006499389	0.05087428294354121	0.08530115405071348	0.050670522401495145	0.030040029106939176	0.049109051685587	-0.025221483469866624	0.0475613602266483	-0.05831332535240417	0.05127818587128415	-0.09133796044466984	0.055550973825983285	-0.1244185779240532	0.059366116717211044	-0.15760976494555098	0.06205133963892868	-0.19090105639767738	0.06144346860868007	-0.22234502940864845	0.05058774116527776	-0.24442387062086549	0.02574677816804247	-0.23937393036133098	0.0023351947943540184	-0.22163676039596994	-0.013995765553034478	-0.20066901162047981	-0.025933937547590352	-0.17854661243412223	-0.03557145554060798	-0.15578023238463887	-0.04357014745573103	-0.1324310955217841	-0.04966552157812755	-0.10878902782174649	-0.05450318567729433	-0.06284605847767807	-0.06361079041503113	-0.01606169692379905	-0.06584107367536818	0.03073152163808867	-0.06380399703811974	0.07714304474793361	-0.0575008217593704
Object 150	Standing	0.24513548541492727	0.020724723820942214	0.19310824076743976	0.03902764768447235	0.13880136267024692	0.048642070211858714	0.08365684550142723	0.049619467698506246	0.028508801143358267	0.04886397843105565	-0.026619867046440246	0.04721829491386125	-0.06108018463135661	0.051002258005443654	-0.09547871130257019	0.055311728431734944	-0.12991544402705993	0.05930447918396822	-0.16449101115601708	0.061818758000916865	-0.19909768598172736	0.0598890164517733	-0.23106831884183787	0.046625068202540115	-0.25127603792398684	0.018600564380838767	-0.23941423197448672	-0.002143080407523927	-0.2184264446292896	-0.013898282569532227	-0.196320531474552	-0.023396970335891946	-0.17381840285775682	-0.03191252117861338	-0.1507603219880988	-0.03878522225009191	-0.1273884354649635	-0.04449504073699434	-0.10343065140174386	-0.046721036873869054	-0.05819127206592372	-0.05804707763958756	-0.011594732049886728	-0.05995636882325285	0.035040702953046114	-0.05983600038513613	0.08145197687218252	-0.055271170655651784
Object 151	Standing	0.23356876078411434	0.02901597086486673	0.18325360404458074	0.04608461574323155	0.13081613106362913	0.05462264450234433	0.07772886968627676	0.052413364930146276	0.024642237198783196	0.05018906487341552	-0.02842993853977107	0.04764300913160903	-0.0614256131272859	0.05241597146685839	-0.09436432821862666	0.057567306401234926	-0.12745702757354674	0.06161215080798296	-0.1606206008221895	0.06502817016715443	-0.19395722492694673	0.06497664587269503	-0.22570760708908183	0.05489197049518729	-0.24966504263760256	0.031756027305834614	-0.2458086335525121	0.005312849395056362	-0.2242232435220229	-0.011033770652795077	-0.19978856133595121	-0.02275732997077939	-0.1748438930437472	-0.03335437452590965	-0.14958673664919633	-0.043179368365382914	-0.12358646923106384	-0.050828474469116036	-0.09714858616468963	-0.05679418718429684	-0.05117568196585358	-0.06569613227671904	-0.004505490694712762	-0.06952434336070891	0.04228583737179135	-0.06769968261200897	0.0888353476197097	-0.06261052124691804
Object 152	Standing	0.24668776644532847	0.023613223600161787	0.19359495224835527	0.041412032259573815	0.1380429752431151	0.04844734884833769	0.08205110809120432	0.0476595866740291	0.026068620622677778	0.04636676967712378	-0.02991168189061182	0.044982567034737846	-0.0634619122062961	0.0481944064219308	-0.09689584029186574	0.05244901758902058	-0.13038999395939793	0.056200462068673754	-0.16394849720462076	0.0593238786928341	-0.19764941064386798	0.05923281437819922	-0.22979021105409958	0.04918486699681335	-0.25249041121051824	0.024369514882061058	-0.24486079615354606	0.00020661654310843387	-0.22251476290487981	-0.01256329886843873	-0.1983889777281503	-0.021579721854217953	-0.1740227764099791	-0.029925385695769562	-0.14947759886202996	-0.037722038025983604	-0.12430119958156581	-0.04315517910375216	-0.09918866966725311	-0.04887633494545851	-0.05403572969603432	-0.0614308574925402	-0.008606655739753279	-0.0526382309095645	0.03804284518208374	-0.05623933482026447	0.08465409303550432	-0.05141185364428028
Object 153	Standing	0.24448819170082467	0.027318851166290802	0.1906914501242863	0.04030141709047975	0.1357655512270021	0.04706543040976142	0.08042501245145718	0.047331988787888246	0.02509466694854956	0.046236428278099616	-0.030236040545200557	0.04515930498772282	-0.06189854786517288	0.048865098807371235	-0.09354853394026848	0.052676350428828234	-0.1251817415764461	0.056624436622378246	-0.1569229715101565	0.05958015838693762	-0.18880004682459223	0.05979151550119019	-0.21981928119264976	0.05247410229870473	-0.2456985785290074	0.03388468109397276	-0.2479184316967091	0.007429269522048884	-0.2284128362751544	-0.01125508515650933	-0.2044438912390261	-0.023821142006294097	-0.17937268532727693	-0.03401258500763026	-0.15335904721574348	-0.04149230927947509	-0.12697763834427786	-0.047552356729236724	-0.10067313597236524	-0.053938068113500284	-0.05463273392309101	-0.062330086153883725	-0.007842148856507337	-0.06325137013056681	0.03895280868518116	-0.06258821720793441	0.08541274262146695	-0.056959984618120914
Object 154	Standing	0.23882720602416568	0.026032757323901874	0.18998717228092576	0.04182369258409414	0.13918722646568507	0.049159619945232554	0.08786275472696953	0.04845235725954486	0.036533506222361435	0.04836796574553888	-0.014765937340242783	0.04661593189895416	-0.05110251165776743	0.05090778808925846	-0.08744601936763262	0.05514052936195688	-0.12388658544459966	0.0584340220391249	-0.1604162022925822	0.06051765860662515	-0.19700280587867605	0.06017102821356284	-0.23189783178501105	0.049238747314858874	-0.2587424419082346	0.02440968910440066	-0.2519965828679369	-0.0014319212104685483	-0.22796063172932693	-0.014191403514733402	-0.2026647629442029	-0.02424589594943098	-0.1769743508907239	-0.03324084813953257	-0.15070941368821011	-0.04038469975033574	-0.12388554556169948	-0.04502183364058988	-0.09714540979232011	-0.050119904362514296	-0.05316133154172176	-0.058931827043387765	-0.00834041534179153	-0.06076747533179043	0.036471446803289516	-0.05871733298978573	0.08114154158750256	-0.054607359595546544
Object 155	Standing	0.24172051317220225	0.023121163084333957	0.19088665236616933	0.03904663252484497	0.13840201335512248	0.04814943880136851	0.08513467512318419	0.0486952008307664	0.03188429247030794	0.04724189495485014	-0.02135737238352749	0.04549817596642614	-0.056091368645183465	0.04873113582851344	-0.09075297660502797	0.052664778626300285	-0.12540140896987786	0.056713057134350875	-0.16012553154205972	0.060049435111878206	-0.19500220080214997	0.0606803532477712	-0.22881644771526533	0.05220608531153521	-0.2548065552399508	0.029023786723669138	-0.24959208487476464	0.003046474460250738	-0.22646261040108343	-0.011029980839122683	-0.20198945064772492	-0.022630781802710245	-0.17695720721290642	-0.032963209767042846	-0.15106959952231822	-0.04091900818653806	-0.12458911662988487	-0.04660884460439387	-0.09796298146344051	-0.05157330191048861	-0.05253576318010728	-0.06301464197239945	-0.005748335085595139	-0.06538161868051537	0.04096494160254492	-0.061835033697453294	0.08739983289010088	-0.05562970796146174
Object 156	Standing	0.2430676012939063	0.020971720477961968	0.19201264849762448	0.03628024821173887	0.13981214210740062	0.04704283000365381	0.08652893395203941	0.04840820261539129	0.03323750630284305	0.047408297239069384	-0.020043480966991028	0.04595478969490658	-0.05483358383783716	0.04885395855387921	-0.08945984225015215	0.0533004292507856	-0.12413749131302865	0.05732731118280796	-0.158935731776095	0.060123998236031505	-0.1938036475545309	0.061846662217966177	-0.2277720700862265	0.0538990818236438	-0.2540726270972306	0.03102813589743908	-0.24847863885199922	0.004923316730872983	-0.2266847134958221	-0.011198206571460052	-0.20270980496672208	-0.02387730240085053	-0.17773601775959744	-0.03445611589114331	-0.15192877591782866	-0.04280359765798868	-0.12556240373312674	-0.04917255465870169	-0.0988359282070664	-0.053807217352967	-0.05335836221225706	-0.06521222611188478	-0.0065081629593378015	-0.06707251879493639	0.04027444366683758	-0.06394222992559749	0.08655645115366047	-0.05643163618315924
Object 157	Standing	0.23873011329350288	0.027277598685328856	0.18819839187223017	0.043139171173358026	0.13561672102202582	0.04946527003124966	0.0826582704761414	0.048800025404034726	0.029736083509837412	0.04672967775788871	-0.023171583564160714	0.04431656433803273	-0.056297094352670926	0.047156888876045806	-0.08928472959859288	0.05130167782259371	-0.12237391318728157	0.05453738137705238	-0.15550012676593722	0.05736932196004893	-0.1887255046859121	0.05856027803862827	-0.22138931698359207	0.05240128422184827	-0.24963891584724301	0.034895319146240736	-0.250324625222477	0.008745280278307092	-0.22955068710851972	-0.0082921100479116	-0.20604074771173367	-0.02134597225623016	-0.1815373279611949	-0.032428783393309644	-0.1563358250282318	-0.041811967647684335	-0.13028349477056178	-0.048489801605145946	-0.10380049838974989	-0.05318263761502409	-0.05673143069173372	-0.06577209168437799	-0.008079194257843094	-0.06843469605871916	0.04052899587003159	-0.06505768332841565	0.0887644808620555	-0.058164924830839015
Object 158	Standing	0.23271279605255074	0.02313586691266838	0.18652635740659435	0.03825656187405132	0.13890795515327203	0.047961633764109064	0.09036861879583527	0.05036005299096718	0.04177637602915633	0.05114433047100598	-0.0068193986721055986	0.05062163352622862	-0.04429659096850957	0.05378806964049164	-0.08168145623811937	0.05790326342229311	-0.11899429566657789	0.06262716847128456	-0.15649946274450743	0.06543473223103474	-0.1940725847041026	0.06385027756852522	-0.22987535417915925	0.052416290281383185	-0.2544022105676832	0.024004627308790414	-0.24885871226896517	-0.0007425616857433332	-0.22953426519991435	-0.017364089301952722	-0.20685695944421817	-0.029044479247614264	-0.18325553439429138	-0.038720411388157065	-0.15871134356817146	-0.04567647940240982	-0.13397610490051498	-0.051918282896271414	-0.10887552790833965	-0.05647593763066729	-0.06148287235773984	-0.06709884972322554	-0.012920759556037874	-0.06613376536367138	0.03554828040496815	-0.06298562233765242	0.08326746523761172	-0.05392456349719644
Object 159	Standing	0.24287760913708858	0.0253968432053944	0.19204620915288573	0.03999583219857383	0.13965106597235802	0.04717919350120841	0.08676552574405269	0.04746299501741938	0.03388072961990105	0.04706329417896065	-0.01899685819842783	0.046102872140533574	-0.0534768009738874	0.0493749734204503	-0.0877712522517736	0.05421808834521377	-0.12212952986215674	0.05858618755815149	-0.15652395340935985	0.06265998674191275	-0.19114792721006418	0.06343271990620866	-0.22430000765892671	0.05350843663741625	-0.24950343824108076	0.029804207244792876	-0.24446164975211693	0.005089117832473892	-0.22564826163296262	-0.012039351538587897	-0.20383077035758887	-0.025161848401208622	-0.1807941785769413	-0.03600540955051377	-0.15680356160984618	-0.044537744511073736	-0.13217918055993338	-0.051021158388327124	-0.10711350230482	-0.05550925863551153	-0.059815642713991105	-0.06682415091588684	-0.011189167974136263	-0.06771183171055534	0.0372518419987001	-0.0633725331409991	0.08506929319142047	-0.054491558664128054
Object 160	Standing	0.24510504356504917	0.02472999179303183	0.19423278271468344	0.04062705038969248	0.14143743823340946	0.047929572656921826	0.08814111658517226	0.04842507869642989	0.03485084501370505	0.04748014484999064	-0.018427152871942885	0.0459965532698004	-0.05313712254820512	0.04972458556039273	-0.08775309756276037	0.0542425784132346	-0.12242261296658548	0.05832957398997061	-0.15718448522498238	0.061536403214092615	-0.1920902423132398	0.061923910541973874	-0.22556574178109912	0.052112325694487475	-0.2507199999245658	0.027977666813603305	-0.24559421827728556	0.00305851282278017	-0.22593140977472534	-0.013442800812602513	-0.20358410819111059	-0.026098726193149218	-0.18008020583114284	-0.03645387111319623	-0.15576517845887272	-0.044725435705396985	-0.13065937195631144	-0.05015425188624347	-0.10537183162021811	-0.054662154887978376	-0.059590875082796174	-0.06466565561175974	-0.01273765772812371	-0.06562769242066968	0.034007949907386065	-0.06230744179351702	0.08037783774701296	-0.05552309520080808
Object 161	Standing	0.24704979591022427	0.027070909656794765	0.19642357230545862	0.04440287081023904	0.14331863669553416	0.05098355163714197	0.08982977362551382	0.049420188571419985	0.03634900945063193	0.04760098263992815	-0.01706920174519201	0.04443912737771944	-0.052009616993137935	0.0473731722735369	-0.08670176684145264	0.052460981696833275	-0.12154223127952078	0.05640769353033365	-0.15651251948188796	0.058958023255911055	-0.19157311273454575	0.05933554213264241	-0.22550043756827637	0.05054603330670309	-0.25275989013327693	0.02854306346133226	-0.24706789823658026	0.003908158419062016	-0.22649477298408427	-0.01145187735024005	-0.20395429886885988	-0.023764766567792424	-0.1803820761281971	-0.03396879040691723	-0.15603638519366916	-0.04216093406105367	-0.13110431066942496	-0.04834794759327552	-0.10580138599809592	-0.05278496012664048	-0.05963970055777601	-0.06203751358579991	-0.012700559528706187	-0.06567574770223503	0.03429053076494933	-0.06278585631171546	0.08095307120886804	-0.05653087635627198
Object 162	Running	0.2321521383349765	0.024518120655564392	0.18209992511380543	0.03553038854974857	0.13135923917525966	0.0427325546209142	0.080206216141265	0.045872263914796686	0.028988303653701947	0.047666077274825906	-0.022259032121115182	0.04721367425318934	-0.05684946669080402	0.05255681552740303	-0.09155053850865298	0.05712641379002267	-0.1262929186336212	0.06137068155183207	-0.1611533844908391	0.06449885043058805	-0.1961434810650535	0.06532822662101893	-0.23021729800948584	0.057380943363374674	-0.25669558533448433	0.03450851063483541	-0.2578825314887614	0.004766426991330088	-0.23409424285279132	-0.013825935115952336	-0.2061962062572027	-0.025484687780642473	-0.1776759276563255	-0.03552999158199214	-0.14888721696992863	-0.044770911882099626	-0.11934554003538779	-0.0512223126725885	-0.08983103496165797	-0.05779691423249604	-0.045476674513347415	-0.06413190354377676	-0.0006789483167185208	-0.06336970985592891	0.0439700030756465	-0.05963976080601942	0.08854031516673862	-0.055067831857321524
Object 163	Running	0.23595767151787034	0.026425628771569145	0.18547233077292585	0.04185664055292087	0.13298742152292778	0.0475421691334392	0.08020679655306107	0.048648359527602714	0.027414988701269283	0.04843791728656708	-0.025361021478537058	0.047129347058479376	-0.05958754777691355	0.05156875668330687	-0.09378217955389377	0.0562474633990699	-0.12797229659765133	0.060959081525770016	-0.16235859658050922	0.06390745390832067	-0.1968690261910351	0.06388923851409478	-0.22979021635425403	0.05365836174305661	-0.25382260087264913	0.028995247020365874	-0.24643116117904654	0.0033954364691051934	-0.22450842563338905	-0.012203352573050255	-0.20025981994954958	-0.02389900357220129	-0.17561214076989878	-0.03472323216861953	-0.1501146879475565	-0.04335973320400376	-0.12394593368044005	-0.04968484468162156	-0.09771991601908922	-0.05576820540613777	-0.052243647676327824	-0.06505516656920135	-0.005828109975166884	-0.0651746832869892	0.04043317125444593	-0.06139239942676976	0.0865959983104649	-0.056554360486564086
Object 164	Running	0.23633453800682908	0.022915501444030966	0.18574865467690235	0.03824372935706591	0.1332055412047936	0.044011533305226905	0.08035179833965668	0.04477647810246321	0.02750243064921335	0.043751123627790704	-0.025332473892761935	0.04214487390459575	-0.05972414076295114	0.0462822384521156	-0.09401238963543838	0.05120342128940722	-0.12843414334286454	0.05508140308655337	-0.16294606045444376	0.05805176545584194	-0.19755702639606876	0.05944765465197668	-0.23140010102013037	0.05215789435839173	-0.2569614934031559	0.02888795950815965	-0.24966336284631913	0.0033808971831662806	-0.22655671230510765	-0.010408436114515111	-0.20131402925190106	-0.019798518527621982	-0.17609554512341152	-0.02924886369277236	-0.15033616979563236	-0.037108702882724394	-0.12418928896897387	-0.043566556091443796	-0.09790100859031951	-0.049422629907711714	-0.05216160345582585	-0.05805030319627626	-0.005668053797192522	-0.060268259115845	0.040848947653184184	-0.05861323283892071	0.08702601567592179	-0.05276025757636883
Object 165	Running	0.23348810396461792	0.023398478381869835	0.1854776224562182	0.03907326218608989	0.13569661179926298	0.04758927716149719	0.08527278156881964	0.050441714531742336	0.034777722755676595	0.049465671794426236	-0.01566347989535863	0.046937776010455144	-0.052696435013306384	0.05175971118270767	-0.08964613065182207	0.05718266474062631	-0.12664317604999079	0.0622726462119156	-0.1638464639388512	0.06551885316540221	-0.20118636206415091	0.06599223059132801	-0.235731055487402	0.052048505195159585	-0.25712937835681243	0.02161641591496159	-0.24442590015507465	-0.0003024524817102367	-0.22245258379742913	-0.013101742649750833	-0.1996233994798353	-0.02430682679798073	-0.17654366723197681	-0.03498265024567885	-0.15257006309274443	-0.04346303598744965	-0.12780884814419025	-0.04926075476668168	-0.10299083514113047	-0.05481033762903354	-0.05525283509495198	-0.06267858520469195	-0.006891425034323171	-0.06409701051718858	0.04134257316987794	-0.060307466619032475	0.08938720627236688	-0.0545984721664935
Object 166	Running	0.23200489254724813	0.02634416527820575	0.18351802384210408	0.041794406919463525	0.13308699180315875	0.048618528521409535	0.08222750844824407	0.050413527708119514	0.03134015146259529	0.04978383177274233	-0.019522667326923992	0.04808249730750613	-0.05547500437240737	0.05228780156990472	-0.0913186605373655	0.05733595645674257	-0.12713975231966917	0.06254213268302941	-0.16314568315274766	0.06625615266278839	-0.1993375978569422	0.0666799266649832	-0.2338082340359794	0.05578210271370583	-0.2560226580402243	0.027313144009766845	-0.24813338780638713	0.001681748193729231	-0.22567568879157177	-0.013395874263082308	-0.20105905199148044	-0.024639075833470993	-0.17594169417021216	-0.03471483416860968	-0.15038428555097189	-0.043614407923088974	-0.1242781459505896	-0.05074931712182608	-0.09811908592654442	-0.05768771613972151	-0.052400838788268074	-0.06686410772895651	-0.005777180141760389	-0.06588198098929535	0.04081741271167332	-0.06397093522384434	0.08704623408762466	-0.05783834993001764
Object 167	Running	0.2356553596856363	0.027042705309842676	0.18664917653729451	0.041773986350129945	0.1362671821811016	0.050732142433510555	0.08518708332103339	0.053811297988557404	0.03401944442502229	0.05454322733149575	-0.01714537814882568	0.05363446996573015	-0.053356875578471984	0.056129170199159174	-0.08949284434634798	0.05954704258215085	-0.12565559174175417	0.06266961176626609	-0.16189275359562066	0.0647529383878755	-0.19817528939843113	0.06385095152490874	-0.2328819195340008	0.053381778224490355	-0.25486556272547106	0.02478907325588119	-0.24201244668669147	0.0026417711464610904	-0.2203384292555481	-0.011171849666482088	-0.19693360640636537	-0.02180384919118758	-0.17471465022888738	-0.03473670954875973	-0.15168458460800696	-0.0461598153098422	-0.1273840436262895	-0.05455049521240313	-0.10212375334271673	-0.05933635858485873	-0.0562763119077104	-0.0690905180750523	-0.009568331691320063	-0.07301776466401491	0.036769575653859084	-0.06595057108539246	0.0831352786688825	-0.05906888687607164
Object 168	Running	0.23326454844616193	0.02388679901470613	0.1856197475233866	0.039717885320355806	0.13597290890986843	0.04719098286939174	0.0857855069582009	0.04858664589753836	0.03557947267989854	0.048303929370350766	-0.014576829890233121	0.04605171742728975	-0.050213963255506706	0.04902536518260069	-0.08561729734359314	0.05406916500130754	-0.12119113083107216	0.05772133572428082	-0.15687968386133275	0.0599924235907971	-0.19263909884846253	0.05979821850805661	-0.22705100200266873	0.05013630500662129	-0.25331297434337535	0.02590427873087109	-0.24952534179355182	0.0013935930645872072	-0.22980803084460638	-0.014184819580425653	-0.20713761663598498	-0.025084318991147853	-0.18354537508675367	-0.033820922944325704	-0.15954606982402664	-0.041364004746979204	-0.13496696387466056	-0.04673298241271215	-0.11019398326476049	-0.05112253515498111	-0.060877944473421146	-0.06036083355463079	-0.010742547016300593	-0.062320073204574104	0.039348282695448454	-0.05943961081694954	0.0892191297290591	-0.05393510490363474
Object 169	Running	0.22622891734153422	0.03095089860141721	0.18016472535031441	0.04599550003494765	0.13218382994477024	0.0527838791708621	0.08376612785021402	0.05478575654990442	0.03530742008022996	0.05497370929386012	-0.01309930745573492	0.05272118854365492	-0.04888501875420018	0.056647814351870954	-0.08447727340329415	0.0620532620161028	-0.12012253713078075	0.06709803265959173	-0.15593997056489406	0.07072091174479131	-0.19193208838853815	0.07012253917044442	-0.2258220689819538	0.0580699198544271	-0.24942561949794614	0.030947497708299458	-0.24791518707472426	0.0043163471851809685	-0.22940648078286943	-0.015121803799494937	-0.20644933823610234	-0.029077209005704235	-0.18207481069091513	-0.04038334330659775	-0.15687745880301016	-0.04971730776239126	-0.13128427979789037	-0.0579049266071301	-0.1054999595418782	-0.06546927920172783	-0.0579386089450685	-0.07467305740909021	-0.009506798804577672	-0.07575805253645525	0.03870431389077768	-0.07101549034621973	0.0862565641907601	-0.06176333347021554
Object 170	Running	0.23443914389660497	0.025084403917101664	0.1855153066861949	0.0368181750484066	0.13604386363136375	0.04597029565536496	0.08586217909339482	0.04957904600855148	0.03563143041889032	0.05242131946020304	-0.014550749314649577	0.04881939298594429	-0.050262190564805714	0.05112246979292366	-0.08590713340143068	0.05429216274569774	-0.12154378437651597	0.05755410087808938	-0.15721113767119535	0.060460897235433055	-0.19298525122930318	0.05969310225980481	-0.22772942669112714	0.05119004167447341	-0.25356732186035835	0.026540756778184682	-0.24856506849386	0.002118871627597085	-0.22769649396876782	-0.012040435018013256	-0.20469409598729413	-0.02242009951202838	-0.1817797731891655	-0.032990258032092414	-0.15828641107725833	-0.04220295269244674	-0.13429443367004282	-0.05002529685171128	-0.10968044223670848	-0.05559318892294154	-0.06068215534538223	-0.06686760926498832	-0.010449826341305923	-0.06471483498871035	0.039452971734667955	-0.05857883930186333	0.08954914681827406	-0.054299069769994664
Object 171	Running	0.23734056912426021	0.02585455956730509	0.18817062556625816	0.03953673477080402	0.13784773772145648	0.04805007480071308	0.08686291472884203	0.05038036213075145	0.03582617204937449	0.05001155503318153	-0.01516555582460259	0.047836690315704096	-0.051052806293510736	0.05317718249487315	-0.08692033789938929	0.05864853415145269	-0.12281357763372847	0.06394859550493305	-0.158923608129271	0.06747495516388552	-0.19520072229577087	0.06715215869370016	-0.22866441339524224	0.05329169446634905	-0.2514976125266012	0.025191846399385594	-0.24575842655423905	0.00046581493392080245	-0.2259271205454933	-0.015720576478426094	-0.2036533465813414	-0.028352171603998517	-0.17994677289021085	-0.038041771795416714	-0.15547456631619136	-0.04559692347376723	-0.13055835387208883	-0.05152983294819481	-0.10562200740197865	-0.05737754599864094	-0.05989086784417597	-0.06723373607794553	-0.013111764088306874	-0.06773320431674415	0.03351813199608493	-0.06396575602120003	0.07969871602617927	-0.056488774973488656
Object 172	Standing	0.24973658057871298	0.02790532550307764	0.19657929158061752	0.04525100966049451	0.14163799069276256	0.05563589349814473	0.08572242210696374	0.05570785861395612	0.02988433966624607	0.052762382692478314	-0.02581911636638702	0.047894619496056556	-0.05947859442952618	0.04955228408362204	-0.09305889625938851	0.05239243190091707	-0.12664961836148778	0.055107498219460566	-0.16030550649028244	0.05683355773158996	-0.19400392162177432	0.05656893548634782	-0.22632711473468475	0.04711249024462926	-0.24976267632079455	0.02296433130705661	-0.23910167254413386	0.0013985506430205079	-0.21794145630250708	-0.010586975713863566	-0.19587723005071297	-0.020820841062599706	-0.17338746476694297	-0.03008027750792325	-0.15033023723961686	-0.03782163506873743	-0.12686691593732463	-0.04423047868076247	-0.10322094314730611	-0.04992913340475378	-0.05958174648644746	-0.061604691079127395	-0.014542366251263952	-0.06509015374529965	0.03062050753331071	-0.06408737167804202	0.07556006834746251	-0.059491196280906024
Object 173	Standing	0.22865911743386497	0.0215368424566392	0.18288645055069536	0.04328376504650565	0.13397098204490282	0.056565036064933835	0.08368992076077265	0.06293284069571782	0.033107384314178936	0.05957314548736499	-0.0175039248720621	0.056678811255214664	-0.053679477178219775	0.05989111203042161	-0.08978141460976996	0.06384555887092977	-0.12588450891609454	0.067789673636196	-0.16208269695772182	0.07073423350900564	-0.19836741825773552	0.06926759683703267	-0.23157190106272282	0.05465208344772397	-0.2543224535020838	0.02639125828501309	-0.24391437921046086	0.0015862048606542175	-0.2229298910867333	-0.015450307343710197	-0.1982809026416836	-0.026640409097609077	-0.17335936144781983	-0.03720841987436833	-0.1479827215826273	-0.046630187157147826	-0.12202691415179821	-0.05431758919468946	-0.09584772768377076	-0.061206466657941334	-0.050954693201572504	-0.07406896134712963	-0.004277402924811382	-0.0754579913072894	0.042325855322606715	-0.07246703728594649	0.08865772680517948	-0.06662180686129995
Object 174	Standing	0.23985498425120375	0.029580819036195964	0.1892761873933568	0.0466430707297694	0.13724032786346935	0.058520973636073614	0.08390082361385168	0.060573691117236	0.03053150212726364	0.05954492562971942	-0.02272339400442673	0.055902437433575876	-0.05756645327309408	0.05938507512154195	-0.09234123816085028	0.06349362687948731	-0.12714469731296243	0.06735189471427613	-0.16205237438660683	0.07010993301711378	-0.19705963340778862	0.06942392997692245	-0.22921399303173173	0.055659956906241426	-0.2514166171365532	0.028630664767980752	-0.2424610956072133	0.0029825631999249066	-0.22109294126094955	-0.014018922363591767	-0.19707460867549498	-0.027036908290479965	-0.17250882126215386	-0.038985693123883586	-0.14689036418812706	-0.0484737171693962	-0.12060202854696998	-0.055909417490639934	-0.0939266515783057	-0.061809141984190144	-0.05002143895563049	-0.07106141494590228	-0.0053187450054500846	-0.07492838266363035	0.03954693327032292	-0.07434334852895541	0.08395320388343701	-0.0679118633409942
Object 175	Standing	0.24926204876009997	0.03361930113442899	0.1949241737921656	0.04491687088628728	0.14021302611781478	0.05421686244433051	0.08472374443435916	0.05312901352831033	0.02926732032166576	0.05093252380428228	-0.026040964348005412	0.04632366763100143	-0.05946113062117345	0.04819274535806938	-0.09277199285471294	0.05147598845809882	-0.12613618136059726	0.05416468396988773	-0.15955675440788095	0.05602439840523767	-0.1930247598557422	0.05654044831404896	-0.22512642260837698	0.047157179177315336	-0.25038765355289744	0.025262839912081444	-0.23955898640331239	0.003656949963250005	-0.21858610676751475	-0.008586539784714617	-0.19657732751740517	-0.018858032223209864	-0.1743632247811643	-0.028674932567194795	-0.1514374695772687	-0.03669153543922734	-0.1279600862824471	-0.0429130160463768	-0.10451923506421308	-0.04927076351177515	-0.058913825065100144	-0.06068352352430559	-0.012263146530484433	-0.06649701029824137	0.03474861093119929	-0.06641100088277974	0.08159144365002562	-0.06242855893481354
Object 176	Standing	0.24654967091174027	0.03258365981227571	0.19465395173499328	0.045143919293398095	0.1421445032038243	0.05481422807870028	0.08875482227619316	0.05413122099321837	0.03538844263889485	0.052412903259513095	-0.017867877459013467	0.04858012923355821	-0.05281512251129442	0.04962237957871762	-0.0874721415175741	0.05423495231715121	-0.12218806918552205	0.05838217375225608	-0.1570192714639121	0.06141077988745351	-0.19197911291864367	0.061748122711855966	-0.2254449390721304	0.051712399262664493	-0.25091694933791026	0.02782275554886731	-0.24630498257082317	0.0028864725542075615	-0.22561619712599565	-0.01235885091183769	-0.20293713987697495	-0.02446217825828648	-0.17919883553583046	-0.03433647237279981	-0.1550044015184062	-0.043030246435883185	-0.13011736094177018	-0.049486515527517455	-0.10513755871132394	-0.05557412278716425	-0.0595661709032678	-0.06695280477892379	-0.012657629392878058	-0.06938826595461563	0.03426822469478585	-0.06730889474942785	0.080910842900226	-0.061757780617816525
Object 177	Standing	0.24653434427412446	0.020347151202857124	0.19406237236377408	0.04300805930340197	0.13789848711716524	0.05359489138436693	0.08077240816492062	0.055448498364987164	0.023619683596459874	0.056070804965434595	-0.03351136511798042	0.054375818350662464	-0.06518653546161342	0.05590823923665547	-0.09686334789883255	0.05740633167077525	-0.12851127645761487	0.05942420197009787	-0.1602037796764331	0.06053893785730322	-0.1918970924966165	0.05946862414911527	-0.22140972869676642	0.04792976197047995	-0.244101028959055	0.025806416762747305	-0.2420337033572318	0.0009945564445789348	-0.2209584833985834	-0.013236571261473762	-0.19812833025502236	-0.02446083947320106	-0.17448101376027775	-0.033850315133393684	-0.15048625690667117	-0.04230438174138534	-0.12573697717362528	-0.048208732585176106	-0.10093676083112453	-0.053895389851191744	-0.05497050148588877	-0.06153181540783647	-0.008466573193187922	-0.06445916751577487	0.03812961991876997	-0.0644783926943642	0.0843102660842076	-0.05827298088300385
Object 178	Standing	0.23919998189627623	0.026325983224178093	0.18838107680373503	0.04212045422122371	0.13597733585216948	0.05138265341086273	0.08276987119766066	0.05240120855338891	0.029567500850388388	0.05114187062940657	-0.023602719014010683	0.04890444175923395	-0.058351856602386454	0.051468611815979455	-0.09299743658892995	0.05517757474561088	-0.12759167419197648	0.0593386631343054	-0.1623128990715304	0.06225316546110007	-0.19714154084972818	0.06324335764009262	-0.22992120746806802	0.051567050316471956	-0.25276821591894244	0.025336191652225303	-0.242487912487855	0.0021918133004843383	-0.22042126258262024	-0.010799734086290163	-0.19743761165813098	-0.022091327625890413	-0.17367519911198007	-0.03164192958402439	-0.14956471023005327	-0.04027071630628263	-0.12473536338274606	-0.046547332999712025	-0.09987137614412019	-0.052685306936585616	-0.05456823787444944	-0.06451606250955612	-0.007877681102762997	-0.06803020113844085	0.038931205932577255	-0.06689072490691544	0.08534107775861483	-0.06068716324348248
Object 179	Standing	0.24216899480709161	0.03194260390644331	0.191078489236821	0.04674597281084294	0.13836053930727557	0.05382913225247907	0.08516922102225433	0.05353742559573196	0.03206707236372811	0.05044408239524676	-0.02099487947979618	0.0467243538071151	-0.05570790098221339	0.04992892205385727	-0.0903675758602181	0.053666438053106856	-0.1250998023633344	0.056655021103686004	-0.1598578938940182	0.059326592824558516	-0.19470847151105333	0.06013753035817033	-0.2280284053049552	0.04997163004426314	-0.2537196315199514	0.026459442696562613	-0.24275770355148274	0.0036757730353670103	-0.22105563423781585	-0.009796181443770518	-0.19817184701080864	-0.021153147758897373	-0.174538713072724	-0.030857022351058323	-0.1503031539910547	-0.03894357785898779	-0.12571564466165547	-0.04588887874646782	-0.10107122293240968	-0.05262948611298738	-0.05599541629212179	-0.06520910358508625	-0.009302892591865541	-0.06835413495601751	0.03748893471569923	-0.06757061425342209	0.08390536604452929	-0.06160536689106582
Object 180	Standing	0.2521905171816733	0.027125570714056257	0.19852280189717791	0.041603463866030144	0.14417575416385128	0.05327102508821714	0.08861551113802085	0.05496701068285502	0.033078232568018805	0.05263388579959532	-0.02242055645854182	0.04951658246772252	-0.05587166734026077	0.05141231605437334	-0.08921838281937412	0.054662044294349024	-0.12258892710713185	0.05765819752748416	-0.15606255403166122	0.05909402032106755	-0.1895663172889015	0.05891211499143619	-0.2213716267378304	0.04845567769200044	-0.24537233491529029	0.025128230455322947	-0.24071958490697454	0.0017500045474797877	-0.22177269433955402	-0.013258165769131964	-0.20059588182023633	-0.024933837750464077	-0.17827681054792607	-0.03425183676472524	-0.15532715211105871	-0.0418855024027463	-0.1317681280593078	-0.04736365707344588	-0.10789437850087692	-0.05125081792634665	-0.06257563136469921	-0.06382089973380471	-0.015629496518893636	-0.0666511255024353	0.03140016425495234	-0.0662598446880843	0.078152059213853	-0.06113964604561543
Object 181	Standing	0.23159903675894544	0.03426122585379866	0.18221466106199574	0.04576860044564958	0.13169547837273704	0.05013824973653855	0.08099009523809417	0.04959338444900724	0.030310582906008195	0.047884296996548496	-0.020396775387542768	0.04756979953865621	-0.0562749288112178	0.05136290759201691	-0.09208181411134692	0.05577818715830003	-0.12793829467677206	0.05977077089437468	-0.16386071389807041	0.06311801127834957	-0.199929241856907	0.06387478805392088	-0.23406092095381786	0.0523265479549301	-0.25864699352834847	0.02602139576985069	-0.24693209784500145	0.002184921338036731	-0.22370307221838306	-0.011286345192321055	-0.19898494188187896	-0.02180742955702758	-0.17407849930733002	-0.03186353485995209	-0.14828654248089873	-0.03937465553575368	-0.1221123353327181	-0.045419059351347386	-0.09550726402600482	-0.04914157039445817	-0.05048157041962799	-0.06054776049703879	-0.004167472140956485	-0.06406793784006687	0.042278792805547846	-0.06446634706518017	0.0886269082840019	-0.061426940444956724
Object 182	Standing	0.2302354558219176	0.030663953464080403	0.18150401088779056	0.04384439786797375	0.1314771265012822	0.050610026575558145	0.08100317361864053	0.05155084045479534	0.030529135723763166	0.05061308557472483	-0.019921544299117216	0.048813838659539054	-0.05562632094632763	0.05251609641270456	-0.09123103677906011	0.05708101341034762	-0.12686472731332316	0.0614142987102576	-0.16266703386904938	0.06400061536600653	-0.198561463800685	0.06395706835515884	-0.23234793799332992	0.051964350945423975	-0.25448539945246873	0.023830337140699157	-0.2425290085061975	0.0016172621248595716	-0.2204286725368575	-0.010861144049674967	-0.1976069655000146	-0.02196620536255184	-0.17416163040319593	-0.03168743991521125	-0.15029228464615257	-0.040314806629352364	-0.12591287087033792	-0.0473745270290568	-0.10113290470612835	-0.05286687806758616	-0.05418194410491035	-0.06447950073948644	-0.005981835940017265	-0.06847812532546688	0.04233347228580735	-0.06627034608270893	0.0897388488869454	-0.056678605906673625
Object 183	Standing	0.23120711189499502	0.0308096424802875	0.18336295147630136	0.046989166705841856	0.13348391281285765	0.05492436404055165	0.08297395444765716	0.05464700778134827	0.03251291122852748	0.052403837913428515	-0.017889972445505296	0.04910224161120133	-0.053725826916733256	0.05267663491678229	-0.08943413680360482	0.057356042889929515	-0.12526095238161555	0.06101887012118278	-0.16117068677376972	0.06375130646137026	-0.19718246547260848	0.06394594521949637	-0.2312436522481576	0.05236481447483192	-0.2549268590098228	0.025329427120182522	-0.24206010476235512	0.0035205540243732673	-0.22086315812253715	-0.010510896455927137	-0.19818410448544313	-0.022004645613912903	-0.17500954754030776	-0.03246114389829971	-0.15108626939770012	-0.041070323779181586	-0.12665783640031644	-0.04812008782436386	-0.10172834985648986	-0.05312010298453772	-0.05531455377960203	-0.06706842436384243	-0.007126050642329643	-0.07222488043767095	0.041296807670650325	-0.07022896853508807	0.08930475189114957	-0.06359386666728799
Object 184	Standing	0.2327567997956829	0.028743679499897708	0.1831401482334582	0.04575302614488882	0.1311920935161532	0.05300840387859859	0.07873949807907535	0.05271418082192745	0.026330178354081378	0.05056236599662847	-0.026088952634193262	0.048664510365164504	-0.06017332612359359	0.05288044689748176	-0.09428573355534131	0.05686316615182878	-0.12839447017796018	0.060877230649946684	-0.16262134623244537	0.06370938821886933	-0.1969634413074404	0.06375420158811743	-0.2291015950574231	0.05176638564046532	-0.25175444388010343	0.026027494420178033	-0.2414559572483784	0.0031890402492980975	-0.22030992965423285	-0.010626925038242236	-0.19772467115222603	-0.021953904309159736	-0.17479303107394065	-0.03255723277556754	-0.1510392730608586	-0.04116655831141051	-0.1267527507083514	-0.04813530084211447	-0.10213263851559005	-0.053815523816994885	-0.05533462504097146	-0.0655050979211793	-0.007218079623891262	-0.06889660663435687	0.04097060508273676	-0.06675524955763305	0.08883712527909544	-0.06079469987259388
Object 185	Standing	0.23348581492579507	0.030942169443753217	0.18465957637836178	0.04384978272253868	0.13470036448106826	0.05123677698671708	0.08419625518956657	0.051269935845522585	0.03370564224274153	0.05010069583929838	-0.016761460197025933	0.048166448700648894	-0.052532321190548716	0.05182665901566059	-0.08825471109181962	0.05593295736702731	-0.12400006425697863	0.05983436859327528	-0.1599119806125471	0.06163175078356006	-0.19586882528682187	0.06173860731568871	-0.23014129297656405	0.050964754847216534	-0.2550939222111043	0.025157395888104585	-0.24438065412716278	0.0023599217543264672	-0.22307635503979031	-0.011409398685787777	-0.20042427663035997	-0.02283304873728661	-0.17690819056500162	-0.03235521184674341	-0.1527758646891462	-0.04018720526124965	-0.1281876975897657	-0.046445900340275514	-0.10345617465696283	-0.05211194180968857	-0.05633305418111524	-0.0631902136781079	-0.008059655829030706	-0.06679773332473708	0.04034631681972624	-0.06635521034043719	0.08841889520208575	-0.06066924076129858
Object 186	Standing	0.23842549366961957	0.027601220115797197	0.18940269958168024	0.04787806178604979	0.13674534622345905	0.05443140008500787	0.08370965666690772	0.052555573713706435	0.030694603686506977	0.05016628506745554	-0.022320791969397097	0.047784612051540006	-0.056992098379655444	0.050535529240382786	-0.0916069603142806	0.053923266788902566	-0.12621046947204992	0.05742528007419693	-0.1608794401265905	0.06020441046795094	-0.19563821351166347	0.06141033363543888	-0.22869680484028757	0.050735347277660804	-0.2529384755321071	0.025871650014511312	-0.24328273200255499	0.0026309897471577842	-0.22140628754019426	-0.010507592293391741	-0.19812058626643933	-0.020972604520939218	-0.1745915648062349	-0.030872591271118757	-0.15036906447041654	-0.03892606737145229	-0.1254404007249914	-0.04443171152735997	-0.10065427782005247	-0.05054751436899945	-0.0548938612945263	-0.060263565955741956	-0.008279823530353995	-0.06420409780638082	0.0384957609521974	-0.06488310842621402	0.08515492823926053	-0.06151569293302853
Object 187	Standing	0.23926421897694672	0.02948922126665928	0.18781857755358478	0.0414010815309663	0.13556446104841113	0.04901924829617787	0.08277013647634757	0.05016285553135575	0.02997985642894846	0.04884402142405113	-0.022800691335260064	0.04718065689342374	-0.05721753916331594	0.050155117826379686	-0.09168366465238767	0.05248985392151946	-0.12617234211866113	0.0544638701761185	-0.1606807872367707	0.056055088728419994	-0.19520522415811117	0.05724970303574781	-0.22881977866181963	0.04940571674941204	-0.25469483975005697	0.02662292984251206	-0.24449625137413072	0.003715533772345247	-0.22344361131959717	-0.010383096144431288	-0.2011289904789225	-0.022373261595459007	-0.17732265803814976	-0.031054889619498136	-0.15282583798881197	-0.037545180253051924	-0.1279243596741949	-0.04224858872498772	-0.10265387667666458	-0.044171313943617674	-0.055841074225099104	-0.05700719529540383	-0.00800427571533332	-0.06524311249767134	0.040535309219379034	-0.0655381123774532	0.08882341503400368	-0.060597593097630735
Object 188	Standing	0.23630554285419908	0.03162291853323498	0.1872076428678843	0.044551991542603864	0.13686292859260868	0.051114379550107746	0.08610842788203318	0.049748578605267844	0.03538598107914428	0.04748586297029356	-0.015308076083340125	0.04465751960184153	-0.05121218061654506	0.04856421335058418	-0.0870342040544033	0.05316282346823927	-0.1229314563750386	0.05713147041553339	-0.1588561213603953	0.06084421438531251	-0.19495201497564618	0.06199284957063703	-0.22976754014996043	0.05253625949263551	-0.2558827119533433	0.027733997219215226	-0.24505152924411552	0.004888979269097121	-0.22439098088942122	-0.009989711877869718	-0.20239933852505748	-0.022817586771069192	-0.17908403707752665	-0.033052279566155474	-0.15493017216606844	-0.04111435299269772	-0.13015513583672314	-0.04700385544597098	-0.10514539276567926	-0.05180094925911748	-0.05831869343454724	-0.06499990498314764	-0.009848491103056847	-0.06919719128629118	0.03876870932064153	-0.06736396676768863	0.08699577962025701	-0.060949872680500124
Object 189	Standing	0.22563466507385396	0.03228099389049806	0.17697863095316213	0.04509609147326703	0.127354336256466	0.053408282941141985	0.07704756171184714	0.05245969184270975	0.026861160951134444	0.04885438821845858	-0.02334358097681801	0.04551418937614036	-0.057390517471036795	0.05012688415246839	-0.09149006382801082	0.054332974132497436	-0.12557139566954156	0.05868423862000601	-0.15977202043905187	0.06196681171206966	-0.19409124942834782	0.06358570744285727	-0.22731852788210147	0.05495305633404791	-0.25368587152762595	0.03296212301071114	-0.24736165500699464	0.007668513417502469	-0.22498554597738676	-0.006763210215299311	-0.20132225873772444	-0.018986155721505842	-0.177232418640771	-0.03034032174597395	-0.15234661183355722	-0.03982467246561528	-0.1267356858725797	-0.04713726810456727	-0.10116963498907341	-0.0546052647420242	-0.052835766782219386	-0.06859195889643852	-0.0028941936365400813	-0.07471846839503277	0.04737873703298051	-0.07262073848420053	0.0969456494799451	-0.06396931188347456
Object 190	Standing	0.23924695724903247	0.026301384667362277	0.1899209926437309	0.04477945562589628	0.1377340659845726	0.051965314444414566	0.08505072673032818	0.05215518664137247	0.03237541580560345	0.05121169374880255	-0.020294851135718116	0.05001932312729666	-0.05481549682138334	0.05154961759094434	-0.08917178363128235	0.05524512918381266	-0.12352792167007963	0.05894277150815086	-0.15788982722237926	0.06258642247560839	-0.19243913996984627	0.06302140269282679	-0.22529412924898892	0.05243437987632855	-0.24930110256419397	0.027646119595958432	-0.24535688016175328	0.0029482050462020883	-0.22554159257725476	-0.012889373693288273	-0.20289820144794005	-0.02437622823117397	-0.1793277347907742	-0.03382654941228987	-0.15554403537521003	-0.04271989272588333	-0.13101649237252644	-0.049298723914614304	-0.10634464188667951	-0.05531410851891973	-0.05909242642161593	-0.06653053726005112	-0.010528281915367465	-0.06657809215890481	0.038026879535574355	-0.06558994412614531	0.0862891242671952	-0.060176787269027136
Object 191	Standing	0.22644260935047716	0.02375594285845991	0.18050822244580056	0.03869348123412565	0.13254310011522516	0.04440044639354482	0.08423904104830776	0.04412715369318408	0.03593431756290735	0.0440253437974709	-0.012367511980203505	0.0434866904450352	-0.04946745075216453	0.047969458550220404	-0.08640374798878925	0.05364439597015314	-0.12341819991592569	0.05878525041960577	-0.16046661872899048	0.06367549575712185	-0.19777397065021873	0.06580234991169243	-0.2339955817743504	0.05675668704393472	-0.2613167817353047	0.03134463381052082	-0.25494035507692697	0.004148713406744693	-0.23195471364309064	-0.012283698306609622	-0.20695315220768415	-0.025457775798919696	-0.18059633266196423	-0.03566774300295629	-0.15359377554327425	-0.04402105714979223	-0.12595986306816645	-0.04997027948077095	-0.09818152315019937	-0.05520432779629652	-0.05078466223597823	-0.06456007781997258	-0.002471088553079083	-0.0644539659695049	0.04566465266470731	-0.06030828941535566	0.09339761036531019	-0.052837787312711035
Object 192	Standing	0.23598603349131198	0.016225706527582255	0.19012962955988302	0.042221674249077835	0.13823121548457765	0.05149559744352613	0.08554053367723687	0.04946282829977067	0.03285272419780311	0.047357049101603314	-0.0198157680685593	0.044813419919347564	-0.05416704540660088	0.04921940497479536	-0.08837130691967157	0.05464967931699352	-0.12269146114130512	0.05929139541982626	-0.15706350890703388	0.06353210947729743	-0.19168487707970797	0.06431991213345366	-0.2248626306380427	0.0544844266916442	-0.25065137238206253	0.0314166011830439	-0.24937649855727534	0.004894681152049502	-0.22961741303531696	-0.013355894542597188	-0.20622207500742526	-0.026681014990037163	-0.18147631265228725	-0.03729900487980554	-0.15591710697433134	-0.04577784323151822	-0.1297988021119612	-0.052338248123635134	-0.10329653791536585	-0.057120084749091755	-0.05586527182027352	-0.06770289664654403	-0.007266556220664137	-0.06763440506989564	0.04111135191985957	-0.06300668441078235	0.08853484652282868	-0.05238209254324341
Object 193	Standing	0.23370127073571587	0.029469598917031544	0.1855251812888011	0.045008870802570454	0.1351180736884441	0.049646978918234684	0.08450890953994154	0.04857735762316889	0.03390525448214298	0.047273126501635995	-0.016648720869045695	0.04467943920337175	-0.05095216430347085	0.04893716285309804	-0.08516231107134387	0.0538888084212812	-0.11936735134542793	0.058875756934826114	-0.1536471736458847	0.06331935406784892	-0.18812592250572072	0.06577366350654106	-0.22192474808018745	0.05861957375674653	-0.2492617897463777	0.0374980459556279	-0.25397554388619137	0.009844797612540843	-0.23514294376164688	-0.011343718400084864	-0.21143621317854097	-0.02694607438301999	-0.18580236918567997	-0.03913710126875782	-0.15898494706262206	-0.04844501142949982	-0.13134741163588728	-0.05493173112970219	-0.1032631292591002	-0.05908299567973595	-0.05610042848772956	-0.07033722255111034	-0.0076346510379099106	-0.07180740797106504	0.040699552174537225	-0.06794458458626701	0.08844012941517154	-0.05946123598877196
Object 194	Standing	0.22691457691311412	0.02072423500572389	0.1818717441253995	0.038003184893488404	0.13402397280083514	0.0441773322558992	0.08577810567877156	0.04435551980478395	0.03753260794259032	0.04460803200063512	-0.010700524644125414	0.04348536287382759	-0.0479069020385548	0.047020299635825595	-0.0848605067494697	0.05260862649430607	-0.12185293632411506	0.057934973332445856	-0.15897173590625757	0.062293295607878024	-0.1962884897379492	0.06434089300324927	-0.23258153373434112	0.05554066601595075	-0.26072342460033276	0.031005699742801544	-0.2553472252868663	0.003824035263712504	-0.2323747193584186	-0.012483962360154251	-0.20711987086120437	-0.025005040401417895	-0.181014219091523	-0.03564248096886161	-0.15426900800379428	-0.04454681039899116	-0.12676357441017566	-0.05072706758896613	-0.09897435164215125	-0.05547330301085813	-0.0515696881870103	-0.06463419378174232	-0.003287508509871023	-0.06453768796746898	0.04465122951440653	-0.05878606621153199	0.09200156630892399	-0.049343527350236206
Object 195	Standing	0.22078449356833973	0.020438694223145353	0.17568879208089724	0.035331607334554066	0.128810727257484	0.042936082370647735	0.08132211394245599	0.043474229409231596	0.033833715630717444	0.04291636302646103	-0.01364118758407268	0.041654226330751776	-0.050063152043705234	0.04642625378196276	-0.08639354981950285	0.051851397458435165	-0.1227005037753715	0.05743142016065634	-0.15914589333784757	0.062019793919664334	-0.19581676555336336	0.06413588454913499	-0.2313047321276764	0.05479361570166231	-0.25865241801754146	0.03033533308951178	-0.25240486130833945	0.00506397864666104	-0.23141799679155994	-0.010784520534954206	-0.20804334052388015	-0.022866634581835393	-0.18379607992834193	-0.0330855638034711	-0.1587472391652661	-0.04114469086571448	-0.13306723418666427	-0.046890785885207814	-0.10711219134028006	-0.05123076285399883	-0.057017859930935416	-0.06350363217622118	-0.00550610543102915	-0.06610673384629437	0.04603777572474365	-0.06424848350170309	0.09698496068604319	-0.05620900658126285
Object 196	Standing	0.2345447287549498	0.0262672827882058	0.18565916304415397	0.03954162068446675	0.13543026197025637	0.046107902166437294	0.0848044654443312	0.04787679606584717	0.03414850194615176	0.047596644785050164	-0.016479485936356952	0.045889959997809926	-0.05218528788736974	0.05106966169358189	-0.08786489767444494	0.056426800900598324	-0.12369353186821481	0.06067345383642285	-0.15959958136236185	0.06420673781260511	-0.1956702363701814	0.06493579252340134	-0.23021591180476186	0.05462873389232089	-0.2560639356771396	0.029519954725072916	-0.24952998342387167	0.0036339648067722427	-0.22853897011350566	-0.013212465144285984	-0.20498351302839005	-0.02625905405679327	-0.180354283370317	-0.03714167235715131	-0.1546453698430511	-0.045153376311007146	-0.12825880260009395	-0.050537358702865236	-0.10161923816394254	-0.054485549376836036	-0.054429099995984664	-0.06561910618433545	-0.005961220339993677	-0.06697031672445074	0.04233016561207272	-0.06261868282877305	0.08978137434701262	-0.05265048154667896
Object 197	Standing	0.23641310585094708	0.03151792706025276	0.186571395138799	0.04019170691001505	0.136567088678405	0.04786918726383599	0.08599383669834743	0.0492003827871705	0.0354079738647325	0.04849295792031941	-0.015151772631956106	0.04672021490843133	-0.05090816895708977	0.05089058001940539	-0.08659564756452588	0.0556143871244856	-0.12231033688046301	0.06012796628449389	-0.158096899174358	0.06403039354590237	-0.19408438156274177	0.06483586788796035	-0.22806374186681183	0.05307906465280429	-0.2519483349738636	0.026203741479738984	-0.2462447761407363	0.0017490727931403788	-0.22628339502030131	-0.013896961366791827	-0.20401190287347776	-0.026056513224727688	-0.18084160844239738	-0.0363999196367327	-0.1567535280956954	-0.0443778583840597	-0.13194565788350746	-0.049722123526189904	-0.10686078994522934	-0.05356398354544367	-0.059565941287994285	-0.06420011304814305	-0.011127588928615411	-0.06611821425000718	0.0372965416752477	-0.06386921085598192	0.08525535458430265	-0.056803904466467374
Object 198	Standing	0.2246375591426232	0.01905015646945744	0.18113801178673766	0.04083164136681711	0.133284865004223	0.049613002263954806	0.08462504345427255	0.04947928049200584	0.0359670161089197	0.04904021302659419	-0.012687274213327935	0.04829406865577632	-0.05021527095503646	0.051643665575073334	-0.08736566077344973	0.05791875499981454	-0.12460061044221822	0.0636742386334515	-0.16181911051855224	0.0695354134226823	-0.19937257340551878	0.07255469920645868	-0.23587650049904463	0.06345001912302917	-0.26019381633056166	0.0348665094673068	-0.25468270554914363	0.005438371522607257	-0.23095887819617475	-0.013124659527493317	-0.20507246031156798	-0.028532503078257342	-0.17747625964948888	-0.04061710816445165	-0.14859733897174215	-0.04920437736907561	-0.11907643906056639	-0.05522938599976911	-0.0892722849072722	-0.059646113145510035	-0.04417807763290616	-0.07139270316347833	0.0024246208442696305	-0.0716570348845992	0.048835101935804766	-0.06742189913189359	0.09444320354755045	-0.057840109559087714
Object 199	Standing	0.23097459455126146	0.027080121317402974	0.1822182887279245	0.04126065050028224	0.13196027024968113	0.048494660974630406	0.08123139798361258	0.050695659493083786	0.030455752131453587	0.051009592195090395	-0.020295200127837296	0.04939582977856895	-0.05608352712319746	0.05420386883890186	-0.09171310963553135	0.0600731584629984	-0.12736819464683485	0.06578597096917836	-0.16326101346406716	0.0697329613091496	-0.19935049183654255	0.07088089845641944	-0.23329830556644393	0.05874046276350463	-0.25654197156303465	0.031202415368176112	-0.24889677236518126	0.004054580551353963	-0.22624343253538276	-0.013176842326892027	-0.20102893446237716	-0.026413279445271005	-0.17506457428039904	-0.038103997814319716	-0.1479859833300516	-0.04692115026004396	-0.12034399751016507	-0.053775026248826296	-0.0924456773170983	-0.05949785377697564	-0.0472015674592852	-0.07027140919353399	-0.0006906466063927938	-0.0706899777255009	0.04570680711430643	-0.06741562681286617	0.09156732512606783	-0.05965174682927471
Object 200	Standing	0.2387195561635394	0.02890327297201332	0.18907848470950875	0.041048437194709866	0.13855053619955468	0.048704918786619596	0.08746156092801897	0.05000216937976919	0.03636221502637795	0.050790072600467584	-0.014724791605569916	0.04941735028146658	-0.05094411790970147	0.053023985367180046	-0.0870050946578675	0.05796854120818539	-0.12308155059909917	0.06279934379278432	-0.15936592072013403	0.06567256825649449	-0.19576288389183655	0.06573437131935508	-0.23037630295050834	0.05456630607924888	-0.2555099260537637	0.028289944846828525	-0.24984752615740025	0.00219283262625701	-0.22778110560888998	-0.013520918533770318	-0.20369873440666794	-0.025953503151665242	-0.1788706910282176	-0.03682085670808206	-0.15331401165594002	-0.045841377908136194	-0.12701442982798802	-0.052394720378121935	-0.1003187413035127	-0.0570845656153684	-0.05477104904931119	-0.06793662291483689	-0.00802339624218113	-0.0706033038516094	0.038695701682159724	-0.06746741503356882	0.08494761750811189	-0.06016870481080475
Object 201	Standing	0.23452423587005983	0.026990574490046684	0.18507010203454652	0.03930117213934001	0.1348225544297772	0.04780496247320774	0.08388004239446967	0.04927146146025148	0.03291661380238296	0.04911601947233907	-0.018037954744430894	0.04815282091469893	-0.053943886567313366	0.05282439818100715	-0.08969095127824005	0.0585862433281419	-0.12560137815625702	0.06322129894259303	-0.16159787360818326	0.06713308265796279	-0.1977990238140732	0.06761509220096588	-0.23211031055131431	0.05623604510386379	-0.25397792351360826	0.027548248907650754	-0.24386484685308654	0.0040685363146628906	-0.22324844090567175	-0.011208333490948784	-0.2006802566124236	-0.023431076436011368	-0.17749095356737762	-0.034431315215188475	-0.15397159483640807	-0.04470649044883342	-0.1299296956159891	-0.0536904358931372	-0.10504450195649723	-0.059974213077327275	-0.05750769785441191	-0.07086041870722538	-0.008770211879410334	-0.0725921041327492	0.03983814275961529	-0.06863468116041671	0.08796039946622439	-0.060715927570958055
Object 202	Standing	0.23261451050425014	0.028306715761159507	0.18260351198605673	0.03834060576558123	0.13197881129902608	0.0445747026332766	0.08097442823963948	0.04515696978647991	0.029969580223965796	0.04569688029592381	-0.02103785877983577	0.0458620924058916	-0.0556524726975677	0.049653707394139865	-0.09006069658086677	0.05500316773396141	-0.12455815415827366	0.059743553994501	-0.15919825534787976	0.06329313631784296	-0.1940008394468712	0.06441541351680652	-0.22812036034724725	0.057525509335119955	-0.2554404927550873	0.035996320933150305	-0.251669481456576	0.008168564805278902	-0.22886132187458205	-0.008960907071023337	-0.20351720160391762	-0.02209607344954833	-0.1781368901292951	-0.035148309603973006	-0.15140897127639538	-0.04516384890805381	-0.12383632530571498	-0.05254858779322142	-0.09571603332728834	-0.05745839571738205	-0.04999491417894157	-0.0672482278578429	-0.0032561671005612823	-0.06859753797097642	0.04333964685557358	-0.06470156827629107	0.08949318776845776	-0.05720460043937225
Object 203	Standing	0.23556309351469717	0.02875847403241811	0.1858564079647849	0.039808124683553714	0.13546688819359975	0.04713232676053851	0.08455526571579935	0.04805684447707285	0.03363523778258176	0.04806022090648571	-0.01728294189337524	0.047626232016135424	-0.05170531928413017	0.05241829723656559	-0.0860734640781281	0.05758492623610439	-0.12043346955233132	0.06280545863523757	-0.1549600253204006	0.06677589227264373	-0.1896960880660831	0.06784849058460675	-0.2231521707222096	0.05853116206057268	-0.24822634539574348	0.03452037744784301	-0.2486487797420711	0.007650047648068717	-0.23061107053588087	-0.012517813813605092	-0.2079957815865078	-0.027424721792570737	-0.1840171903856209	-0.04002119397806651	-0.15870112302822575	-0.049656649208391926	-0.13248716039790887	-0.05648570121819136	-0.10568554957369773	-0.060428089143377085	-0.058083339902321764	-0.07106296012768738	-0.00931998651538235	-0.07217463478326641	0.039233376592713365	-0.06752134176423726	0.0872969262987673	-0.05921628860161797
Object 204	Standing	0.23213016996965413	0.026935656624071786	0.18262919380143072	0.03955357338734576	0.13221278258253039	0.04778210875164665	0.08119056486121737	0.05029161137685699	0.030112373474850823	0.05105633039324195	-0.020950392494999713	0.049586139460886636	-0.056843493171937515	0.054547370784549506	-0.09258941246687451	0.06047622638094589	-0.1284092491437434	0.06594107434978227	-0.16443735484637467	0.06979421288851359	-0.20066594366350865	0.0699010528288023	-0.23484138308576724	0.058073570323217756	-0.2552606897896346	0.02836583756497827	-0.24366140434871164	0.003926319505345413	-0.2211287331892396	-0.011270776980288031	-0.19698120109278688	-0.023755280361677063	-0.17267524277034035	-0.03592509047963154	-0.14745140029385684	-0.04605497562790923	-0.12117464327032229	-0.05301920505514924	-0.09486545340149129	-0.059859897899080874	-0.04946789345764926	-0.071305680000812	-0.002666962967720082	-0.0726266011829114	0.043997884833423304	-0.06882112820068374	0.09027862337621859	-0.06173734902779913
Object 205	Standing	0.23675755452041916	0.027041179962220326	0.18952368491787877	0.04009235622736938	0.14110460974269529	0.047634397544573104	0.09210428597627612	0.048278026056936776	0.04310172855928499	0.048718891773422666	-0.005901282299167065	0.048330283957265865	-0.04354476370042144	0.05282740317646524	-0.08101834930870748	0.0585708821205028	-0.11853470034942362	0.06402801430328384	-0.1562897034197329	0.06746076631853157	-0.19414573312617858	0.06550692799975424	-0.22990521395001984	0.05299264150745825	-0.25515419878949963	0.024811082007498216	-0.24969751308922525	-7.751183855042201e-6	-0.22932130657866714	-0.0155236251025479	-0.20571600968925544	-0.025552650082883648	-0.1826084303265146	-0.03668038614012797	-0.15887737282413694	-0.046405800123141945	-0.13435915897164183	-0.05393294986234886	-0.10925436095303735	-0.05918663449864007	-0.0615961448132224	-0.07068758387664015	-0.012593980591194032	-0.0722708641215695	0.03617287553090917	-0.06721618595624598	0.08424004185678159	-0.05755550112616871
Object 206	Standing	0.2417088127490495	0.027358192674222487	0.1918004807041996	0.03908009345766186	0.14119171157218266	0.0472611771760678	0.08994381468366956	0.04864288166668214	0.038682614627503616	0.04790051765556438	-0.012536468464405912	0.04569402678690243	-0.0487329895935505	0.05011680332691168	-0.0848301738179877	0.055287857012046644	-0.12103188282795246	0.05966729248609452	-0.15729989805752165	0.06345878078730399	-0.19375801716756774	0.06406454327901785	-0.2285981331417946	0.053431651710018194	-0.2533392602032716	0.02674087315808344	-0.24711347457296026	0.002039534396346074	-0.22682032394236612	-0.013733411488348666	-0.20400090226348808	-0.025596787831790997	-0.1806692930860029	-0.036414552421487056	-0.1564895751665159	-0.04517343121033716	-0.13149889409769946	-0.05124858890592446	-0.10600123019859103	-0.05462153117889874	-0.060224461717095557	-0.06521512831856412	-0.013279180467152728	-0.06718591813306132	0.03359760210083172	-0.06397007036626956	0.08010162570036362	-0.05724994895057486
Object 207	Standing	0.2324335963634752	0.027817908381115967	0.18358477004844148	0.04154179737478339	0.1331269951124896	0.046880871389510435	0.08240451252412598	0.04821601293149074	0.03166545658728204	0.048530118890835805	-0.019006172535231673	0.045895927641661206	-0.053354215144097855	0.05048973740433779	-0.08771813908697651	0.054963193071371985	-0.12222816394434668	0.05811572540341206	-0.1567496573370468	0.06114185927627993	-0.19139859126791425	0.061662602206850936	-0.22520960247315183	0.054128722797370576	-0.25228276608389566	0.032530283851087326	-0.25173888164199765	0.006087070461048028	-0.23107146542917406	-0.011127184605255741	-0.20723183518101082	-0.023644531260130972	-0.1826293307531256	-0.03458446921787735	-0.1571693369962132	-0.04335263185032268	-0.13129030369624867	-0.0507916393081007	-0.10482547336028586	-0.05576583658188309	-0.05768291522685876	-0.06757940189530462	-0.009101963365131334	-0.06905033287619859	0.03940405611325127	-0.06597477789576543	0.08742327565660588	-0.058460576103840624
Object 208	Standing	0.23094678040479813	0.029962919022063904	0.18304540245373718	0.03899930480180984	0.13499527005002213	0.04720705850642177	0.08625822980854134	0.04815520236676568	0.03751250898021058	0.04838482757394889	-0.011232227349822672	0.0479988452621586	-0.047360649572090054	0.05030702946754674	-0.08328145908140622	0.05481174718522461	-0.11917967119453987	0.059493130257018904	-0.15523392553335397	0.06276041012051155	-0.19143457081260876	0.06290628121996683	-0.2263712044371093	0.05347492572940173	-0.25367076495915936	0.02974528929454498	-0.25457252465746	0.0032156606587728674	-0.23319237100166107	-0.01315934272192501	-0.2085292346054919	-0.02407134947106132	-0.18360836437544664	-0.0343790836151995	-0.15817307541455047	-0.04334396711791811	-0.13231600012823344	-0.05100091626087967	-0.10562282834813078	-0.05485219087489834	-0.0576693495594566	-0.06346008347005022	-0.009067778582694226	-0.06685809604797194	0.039641525395362254	-0.06581698773673464	0.08796576893727118	-0.05961604008940765
Object 209	Standing	0.2359430861336824	0.03233766811495904	0.18551653634945778	0.04093620751251674	0.1347764011050979	0.04743216735653805	0.08364042920656539	0.048804740059853226	0.032491054471198086	0.04808681257918397	-0.01864067676163505	0.04656371675441141	-0.05318344657879241	0.0516682969795434	-0.08770820434168179	0.056893307677176125	-0.12235240658040127	0.061256177172152176	-0.1571089294122783	0.06460796082095181	-0.1920178493234223	0.06534183501201335	-0.22582601502495675	0.05669007260959062	-0.2520208532729136	0.033642882546917594	-0.24840422023801925	0.007062356428596583	-0.2272822546208171	-0.010005097946955924	-0.20389020290610954	-0.02381809582485508	-0.17951681209409398	-0.035816909226718	-0.15434594830538714	-0.046037242440785685	-0.12835538801841262	-0.053947879945935875	-0.10180764158599474	-0.05972284299377595	-0.05637816203765447	-0.0713581313921336	-0.009523811393816178	-0.07335678270340044	0.03724547683854243	-0.06989636802652807	0.08340853013504894	-0.061630093857545844
Object 210	Running	0.24042298226882908	0.02188962664037171	0.19073716430037496	0.04126583002629598	0.1380017585567682	0.04922861519274124	0.08470938145289318	0.051339080870866666	0.03137720354631788	0.05179823512051336	-0.021922009352346627	0.04986640809232095	-0.05664664255069085	0.05393146344359617	-0.09138933387912898	0.05783916689536258	-0.12607855141050825	0.06219595864950228	-0.16094022320045684	0.06483365299599836	-0.19589880281916314	0.06522355917784309	-0.22930734166224237	0.05500641187508973	-0.2538856944722788	0.030199234652190605	-0.25139145368111626	0.0021396429770365872	-0.22878952437060535	-0.015431979791873381	-0.20327550105174233	-0.028468512679489213	-0.1767998430590886	-0.03942042170911612	-0.14941072680683554	-0.04783457545903306	-0.12131509813485508	-0.053468732566858884	-0.09295362588249106	-0.0575626793332617	-0.04878205921474299	-0.06464908681698843	-0.004050842907872465	-0.06532086465929914	0.039593462074092915	-0.055517753783501635	0.08418894908432976	-0.05197278538206013
Object 211	Running	0.24205991340099264	0.025690735097789998	0.19038629845035931	0.03868600165308399	0.13788128073619094	0.047750088652157144	0.08462258903185822	0.049348479727088515	0.031340080339920084	0.04920199314994896	-0.02193767229926497	0.04847497796710536	-0.05646185855408569	0.05341151187204116	-0.09103030160650433	0.058027906179057856	-0.12563380291267476	0.06237368795086958	-0.16030028294494086	0.06618420467509292	-0.19517150165032487	0.06605560436405923	-0.22757736895218608	0.05328347429016319	-0.2503066531096623	0.026910684484737244	-0.24413126782963238	0.0022415958312083065	-0.2238009418918447	-0.013400821709323777	-0.20102211558333102	-0.025233106835409056	-0.17789791259626045	-0.036369166025405956	-0.1537918313049931	-0.045186253962269954	-0.1291243639593025	-0.052280380244588996	-0.10375266942304452	-0.056175567068534056	-0.05793497979193015	-0.0661274102077998	-0.011063029323860428	-0.06729031104074855	0.035741430698703364	-0.06452145783349171	0.08197242079127245	-0.05670870877258045
Object 212	Running	0.23347475634182455	0.02544849674493992	0.18454481097619033	0.039133825928058405	0.13421124273487345	0.04605796892971297	0.0834162472359411	0.04721268134212241	0.032608344125428394	0.047059125539094714	-0.018191182983395705	0.046123836003543556	-0.05398665338924518	0.05115145272505729	-0.08976329002145476	0.056311377018993365	-0.12561385550182488	0.06092947155632774	-0.1615920577789787	0.06441416917172847	-0.19772075922409582	0.06550992591153378	-0.23206557755958504	0.05438648844939717	-0.25634403610818585	0.027710717594235632	-0.2487351493129437	0.002036213019436984	-0.2266553320756575	-0.013510225066119007	-0.2024303688235265	-0.025468981573294636	-0.17781546948111207	-0.03659683329272372	-0.15219630153193484	-0.045167565860177776	-0.12592700770112092	-0.05147176704393177	-0.09914989762828928	-0.05505918749392448	-0.05309687689359758	-0.06208617033182471	-0.0065199577263697515	-0.06303662007711171	0.04001444862100488	-0.060832591814101306	0.08618835838766359	-0.05464475880623017
Object 213	Running	0.2351929357466893	0.02656556761462277	0.1859268165525917	0.04101466472149625	0.13522836927776125	0.04911025319302648	0.08389906557850674	0.05021776952304897	0.032573635118610694	0.04894219430015426	-0.018748717775483703	0.047548278569229135	-0.05474075758087213	0.05376752805388054	-0.09090709492083937	0.058875974537556726	-0.12703838113794666	0.06422719507418245	-0.16335728963693386	0.06810157143586044	-0.19987536724051333	0.06767830566060008	-0.23385913398436248	0.05443027933716247	-0.2572452622139099	0.02647849572663251	-0.24806595315014143	0.0008755159345750113	-0.22597379854436778	-0.01522005284977722	-0.20133083924257236	-0.027077393293863074	-0.17622510323845447	-0.037913658118239255	-0.15004230140235786	-0.045803622712814324	-0.12315152759258893	-0.05077752308036594	-0.09590022885556182	-0.05307250283255845	-0.051906613359428026	-0.06215723144772763	-0.007044721585852147	-0.06449355093101132	0.03783157501419479	-0.062446968233397626	0.08242137271101715	-0.056985160292076974
Object 214	Running	0.23849889724548412	0.025946097616490315	0.18923029616570988	0.04080563414625546	0.13841493912325778	0.0489249154820924	0.0869741792448344	0.05035543075424535	0.03551404776241514	0.05012011660908412	-0.015935657457859253	0.049057708502826904	-0.052270437663336645	0.05356073824425133	-0.08858332486364938	0.058237020349684795	-0.12488327478318154	0.063012695726032	-0.16142207987625287	0.06532030139632063	-0.1980289036545748	0.06478269472246512	-0.232605264135447	0.052858189806644376	-0.2572113875869403	0.02582909411263777	-0.24850322132173658	0.00048260145572489156	-0.22563315339128562	-0.014299621202655257	-0.201572118288035	-0.027055468000476156	-0.17654034937589463	-0.03778119091493397	-0.15058163132147104	-0.0460160250859157	-0.12387772126355638	-0.05137650370611215	-0.09686765147943852	-0.05488839418608993	-0.05266498857274955	-0.06339196499518329	-0.007672082312110005	-0.06477651725140315	0.03726684336258296	-0.06217137062124895	0.08190909209009897	-0.05639423322812941
Object 215	Running	0.24097106412443586	0.02462115855797749	0.19138016616155776	0.03882205706946018	0.14059044250161448	0.04783883685132558	0.08907337702358571	0.05047110655588691	0.0374963925179515	0.049604758844098	-0.014024320511081512	0.04704492227480517	-0.050495234666244566	0.051419916808986624	-0.0869540234180227	0.055894829897598385	-0.12336415215054178	0.06074969136733823	-0.15990282968260555	0.06451534802234746	-0.19663220495843822	0.06469234852672064	-0.2314705716953367	0.05314762468101693	-0.25759018832860064	0.027364321687654045	-0.25007354756376016	0.0012047675424035806	-0.22820105282051417	-0.015324492199144736	-0.20366642144047228	-0.027593045757035934	-0.17840001107259698	-0.03826883113879438	-0.15213049960125813	-0.046167159879525854	-0.12528113510735595	-0.051793607849372814	-0.09825255122886754	-0.05648479680501139	-0.05391985146564507	-0.06380896972546618	-0.009086033071151469	-0.060864429369964675	0.03583565195301331	-0.06155583898490496	0.08022810819913431	-0.05460371554180287
Object 216	Running	0.2333677243348203	0.02857320249176874	0.18372277526879607	0.04011341950115247	0.13325156813701697	0.04721466302236197	0.08230525070470411	0.048721175089239156	0.03133751364126783	0.04901673392303307	-0.019601068083587875	0.047268133843113416	-0.054075410752970426	0.05191451973029354	-0.08854647979912302	0.05658513011019066	-0.12309583214168492	0.06063591685570901	-0.1576675758644865	0.06449122010793812	-0.19244045373298388	0.06538218036566316	-0.2258443534372502	0.05576523334930706	-0.2500983993944658	0.03090053114041936	-0.24857063467227256	0.004159021198910684	-0.22791525959300568	-0.013289972410803076	-0.203889538691996	-0.025754596673655646	-0.17902878780676446	-0.036458629452507496	-0.15345583910086338	-0.045330827691586535	-0.1274106769023883	-0.05269868307774794	-0.10064240774090925	-0.05672287873149751	-0.054909209699727915	-0.0661548564049841	-0.008230955369600964	-0.0674427152344718	0.038196303731865756	-0.06243569726136758	0.08438102641834291	-0.055541443614656905
Object 217	Running	0.24785730159284217	0.017197124162926257	0.1955438105049421	0.0354510139616761	0.14119822313431968	0.046239163471659635	0.08586707390205453	0.04914297039402701	0.030463258682435476	0.049771657405494156	-0.02494109663696845	0.04919132043746492	-0.059552321604047595	0.05345508325509137	-0.0942256122419341	0.0571804196663573	-0.12887168971712654	0.061150972769647864	-0.16362879565115043	0.0639868118426216	-0.19848010289999674	0.06288429971624097	-0.23104957069225596	0.05052841621361046	-0.25279137334365204	0.023370516755770072	-0.24402140070872247	-0.0006100045933264419	-0.22295093457788479	-0.015310762672196105	-0.19980950250785526	-0.026493863752832605	-0.17594410560534754	-0.03603403580309617	-0.15134083487204175	-0.043468624004190055	-0.1261476423974056	-0.048564151344679826	-0.10070795034916637	-0.05223818737947302	-0.05433178048299217	-0.05788030962150201	-0.0076451039317527855	-0.059614277191397794	0.039069759335109484	-0.0597274294759753	0.0853387089712382	-0.05325946282965934
Object 218	Running	0.23243898303600688	0.02385401464269709	0.18410364222699366	0.039732724120884064	0.13373332462505738	0.04689950764760393	0.08286002845505688	0.04763526181108984	0.031986019334144744	0.046948049556278806	-0.01887935000273185	0.04578553063456086	-0.05468495085706	0.05103692404089125	-0.09051729642097607	0.05610259420658097	-0.12637205834276127	0.06100707794371423	-0.16226780362586268	0.06560187827335391	-0.19844728948243348	0.06617970696863677	-0.2329664841156636	0.0554601064568946	-0.25649644300840013	0.02809076534163418	-0.24908222341224515	0.0022891681996372393	-0.2273445482502888	-0.01380868428306126	-0.2030230295784051	-0.025682559691805135	-0.1779688595159419	-0.03591991522270863	-0.15217402178546463	-0.044113635148482315	-0.1256931699958156	-0.04971448110988677	-0.09895116899418156	-0.053896122930025686	-0.053020814773686024	-0.06207924607716895	-0.0063894029688137104	-0.06351952470159704	0.040205696162190024	-0.06118264076200805	0.08640511466000261	-0.05468765580107936
Object 219	Running	0.23388914777583103	0.02819086573083746	0.18537889635751478	0.04326376559163289	0.1350611042655039	0.050230937251294974	0.08426431745334577	0.04973391397339902	0.033466327976840654	0.04938349460046643	-0.017306725791415352	0.047753264541349	-0.0531835175986458	0.05207804919226115	-0.08905078386108795	0.05648113124345915	-0.1249292677682606	0.06079184524420614	-0.1608622863702125	0.06462100625561434	-0.1969800037590903	0.06571699117621892	-0.23159151955869955	0.055488795842556324	-0.2565913141670653	0.029521868553375852	-0.24762622998011255	0.0041783256369816646	-0.2262156633654515	-0.012340870737948248	-0.2026074896537341	-0.025546354727965577	-0.17805895298669455	-0.03690960397555872	-0.15269318706741908	-0.046305781470650155	-0.12641799123030126	-0.05274452036428608	-0.10001395094254624	-0.0586328341558487	-0.05424415484987536	-0.06735001753271226	-0.00765416402110591	-0.06788707538229807	0.03876695427097307	-0.06388552485929676	0.08490672795932012	-0.05740050107764937
Object 230	Running	0.23591768722922365	0.02922035495372114	0.18534437352824423	0.044747032004547584	0.13278006670779288	0.050729296264614844	0.07987571095673911	0.050476819199194986	0.02699419544258114	0.04890071188572562	-0.025863448552588066	0.046662678160787466	-0.05878597384190037	0.050733525395283065	-0.09176068411370046	0.054357382412902715	-0.12476073626952706	0.05774274107124838	-0.15783983037138266	0.06023869709406243	-0.191006709907825	0.0608496493094784	-0.22335779095535116	0.053585694543316756	-0.24923227162826533	0.03288639933492267	-0.24627165633304895	0.00667849612433056	-0.2248523256218585	-0.00958623481813145	-0.20092465914357566	-0.021913715997817145	-0.17628244335918272	-0.032742211022214134	-0.15092549081284887	-0.04177378124395567	-0.1250090833058755	-0.04905124532861862	-0.09916745588347778	-0.05658999738739075	-0.053612623091527374	-0.06635532878867863	-0.007163457386569309	-0.06997071023050463	0.03936040957063455	-0.06749460479942584	0.08547319255310636	-0.06084482955618748
Object 231	Running	0.23591634642180553	0.02769512033723923	0.1868511151978429	0.04164661577191038	0.13665307928517575	0.05070834818682554	0.08565202876089795	0.05167722806806418	0.034653930986151465	0.05056206545154793	-0.016354973523838943	0.05018570524317402	-0.05088829632823568	0.054766251488137394	-0.0854770177174259	0.05890769314401131	-0.12017634490947679	0.06198694842983791	-0.1549221373895676	0.06448871292294528	-0.18975078825421	0.06386197256779098	-0.22318797915486793	0.054144386610116516	-0.2500090350747537	0.0319496259624521	-0.2482548497598631	0.005182706345901732	-0.22952628177424395	-0.014359028220170553	-0.2065939076074628	-0.028792381596321758	-0.1823193411046421	-0.040831072288132444	-0.15675373668440223	-0.049815451039072194	-0.13038743766899774	-0.056078125121997634	-0.10357800182284178	-0.06004114981290354	-0.0574270959904543	-0.06741007848536013	-0.010695660383720823	-0.06664369889559443	0.03593311167701509	-0.06345955878355806	0.08178037289108457	-0.05437899050928525
Object 232	Running	0.23049018998147203	0.03371752770445122	0.18193283603397334	0.04717714030326784	0.1318737865269469	0.05292062718432595	0.08148872189396275	0.052346173167188106	0.031129989357357838	0.05061847292498477	-0.019240188827090388	0.04926488060611334	-0.05498174574543661	0.05189869121118259	-0.0905581063481266	0.05622377847537794	-0.1261794981291025	0.060162158262448945	-0.16189908316120089	0.06307622830172156	-0.19772608868097905	0.06233046001474002	-0.2317508722875525	0.051193672705009276	-0.25477169905360536	0.023860527872231682	-0.24361154604037644	0.0014205450794581634	-0.2223016490200648	-0.012136834876706555	-0.19922137198663376	-0.022427306928753124	-0.17602550555188762	-0.032447754518724184	-0.15203989100549167	-0.04039948725323951	-0.12756872713115333	-0.04670265452116263	-0.102729335766338	-0.05135020560229016	-0.055970060500440864	-0.06349666371180462	-0.007826217205213785	-0.06751636975464456	0.04047646068288095	-0.06659717803771904	0.08842765036038112	-0.060707915897235114
Object 233	Running	0.24082628993005803	0.027754499604972883	0.19051788686953444	0.044355573279328216	0.13818779979099963	0.05260015148014794	0.08521310521676297	0.05195234435532976	0.03227337901143353	0.04992047107979951	-0.020666733436531037	0.04789868625020497	-0.055405102761640755	0.04983242309568016	-0.09009309800216571	0.052522321632253566	-0.1247973264572614	0.05499415838863096	-0.15956662052737325	0.05625140483293585	-0.19435707848754238	0.055939233106555415	-0.22836062176413285	0.04860902381597484	-0.2573805575590735	0.029431175229878603	-0.24988394667032518	0.004170600451503538	-0.22721259372476757	-0.01028565034358862	-0.20304088269483547	-0.022078470067737343	-0.17798688811638008	-0.03186547194197228	-0.1523692942766729	-0.040067458749409215	-0.1263097552915156	-0.04673642934133079	-0.09993995711037143	-0.052050177733233366	-0.054513009660540075	-0.06263967945693868	-0.007927823857616952	-0.0650060195580775	0.038628238032786005	-0.062120302350126465	0.08506131236328177	-0.05767667839475735
Object 234	Running	0.23953885091721838	0.0285064803023789	0.18914554851290044	0.04362820635234941	0.1371285583957431	0.05150798500337972	0.08452546233154969	0.05047611655452184	0.03193831770385433	0.048819847809935764	-0.02062587917602594	0.046549003844230365	-0.05502734274612869	0.04939088491055644	-0.08935282732033385	0.053037319448210635	-0.12372996540919184	0.05615949000548375	-0.15818374348858483	0.05827282835186191	-0.19269686406567507	0.05771969374862619	-0.2260733674761924	0.048963826306833685	-0.25290924034501483	0.02728687503343485	-0.24561341498598616	0.0035079943314116615	-0.22500243908693013	-0.011076525695537208	-0.20256731502380626	-0.022684344980439128	-0.17926742523535028	-0.03244134414470899	-0.15518134631714706	-0.04006324176331316	-0.1307271389076561	-0.046407872233646154	-0.10603627966876444	-0.05175926881340297	-0.05860558948859675	-0.06167880060648102	-0.010216891728236905	-0.06425058064198122	0.038228119596122254	-0.06317290734465492	0.08630020926570514	-0.05707806945022688
Object 235	Running	0.2219408389201285	0.03102799878148041	0.17648725491736278	0.04548731549332673	0.12890298773338757	0.04887213976706256	0.0812022117572279	0.04821456227713591	0.03354254149313104	0.04612684156091692	-0.014093173299292761	0.0435496594095055	-0.049556971274106805	0.04483301281809894	-0.08499657362716771	0.04666650578011206	-0.12038448172058956	0.04931595678073319	-0.1558267795735	0.05109455913990295	-0.19128588701285465	0.05250089903562218	-0.2267037335958459	0.0503382595392801	-0.25756370977162474	0.03295358846027973	-0.2521378932618913	0.007570441169545533	-0.23073015992996118	-0.0078420068239393	-0.20750974368799693	-0.02036645986016281	-0.18299427994312223	-0.030131443840838882	-0.15783992324498317	-0.038107418544396955	-0.13207442025736907	-0.043815747372049074	-0.10596857932340077	-0.047685228061682294	-0.05688927290712918	-0.056301144080550036	-0.007161205187397118	-0.05948792938691676	0.04266868498739102	-0.05934273693331693	0.09242450162823297	-0.05662580461909645
Object 236	Running	0.23453183651518159	0.0243844918372249	0.18722622637766687	0.04264698832540878	0.1371706307821789	0.050770138268333105	0.08646525035802123	0.05165142898882086	0.03576540698904134	0.05049051541342274	-0.014855560112614364	0.04743357572172092	-0.05081047644474671	0.050993458498722125	-0.08668229479571767	0.055310828926207777	-0.12252993146798291	0.05982474509840123	-0.15850624833736474	0.06315892011963137	-0.1946304713949767	0.06374899425215845	-0.2287770328338873	0.05206150347133216	-0.2529491092138429	0.02524422789866092	-0.24716043527137954	0.0010155168188217382	-0.22613008731463097	-0.013185874204690515	-0.20336102096828784	-0.02441595726748975	-0.17992432628054564	-0.03418071562522732	-0.15608480384352402	-0.042909113246318645	-0.131477994256544	-0.0491663912592558	-0.10657981934137269	-0.05414143367255505	-0.058918878922029155	-0.0639872275349834	-0.010306914979497603	-0.06630553950861354	0.038277327310911866	-0.06346405217269617	0.08655804908997985	-0.05734288052184812
Object 237	Running	0.23185079320201193	0.022494474674116152	0.18445468756782976	0.04007915261820863	0.1344466471473714	0.04750493530617392	0.08388633605489751	0.04744497743904348	0.033330248016464434	0.046800563133396936	-0.017142546352990264	0.04382611831714599	-0.0530489657853954	0.04715898214549179	-0.08875289032264892	0.05221808969132102	-0.12452733003562287	0.05675302706117781	-0.16040683311758705	0.060362459269774044	-0.19643987445285124	0.06174248286139341	-0.23157797987646983	0.05375745854175466	-0.2581257675309356	0.029448995322781522	-0.2505617149815281	0.004102114717056944	-0.22836759351496802	-0.010983288408543007	-0.20408310529294016	-0.02244292213616758	-0.17919722683428962	-0.032528891047877116	-0.1536531818443321	-0.040807098538675056	-0.1274750449531057	-0.04679498243898346	-0.10112417819069985	-0.051970830608930436	-0.053536093633107386	-0.061665947294883824	-0.005004564468087411	-0.06350818736639553	0.043512306895187265	-0.06131070266132832	0.09171919359321214	-0.055409935574155134
Object 238	Running	0.23385578533079632	0.0229328350824958	0.18621203594105717	0.040885848451248215	0.13581724370644616	0.0481330102997337	0.08491368700281547	0.04916352436555446	0.03400174805866455	0.04870294173989457	-0.01689902237153368	0.047541203095818885	-0.052827646933284025	0.05219730291176441	-0.08874931607264554	0.05690676159922063	-0.12469776315109245	0.061407212718385125	-0.16077387228231163	0.06472976753876164	-0.19697940605948192	0.06600418403941309	-0.23151552334474368	0.05521301136945775	-0.25586315237823154	0.028486377483907897	-0.24826239296328856	0.002791420184624862	-0.22686834114907872	-0.01373170746168721	-0.20293536076964352	-0.02633395897963286	-0.17815830722749973	-0.03717969359916656	-0.15241037067854224	-0.04546261608122099	-0.12589488160323822	-0.05081582354321312	-0.099195727495598	-0.05516246149232824	-0.05354056505735481	-0.06490816915749394	-0.00685577535423619	-0.0650641802232537	0.03971856657197856	-0.061850163055475596	0.08575614915033691	-0.054100999413755846
Object 239	Running	0.23272537540322133	0.0259894438933837	0.18470910659116951	0.04214509441877245	0.13463399631547743	0.04982488302996677	0.08397172749382521	0.04987576199413859	0.033319188426619205	0.04888276347911869	-0.017240661847958742	0.0456622432665748	-0.053006809617977144	0.05005037926002311	-0.08873630766167555	0.05472751163029914	-0.12451072075865495	0.05904758413801407	-0.16039063923227648	0.06237751531414235	-0.1964165176556952	0.06305243612639287	-0.23134176551630145	0.05431747466477251	-0.2541048160248912	0.026542785626370864	-0.24550038953871026	0.0027861693802314685	-0.2243508190629074	-0.011390334807227905	-0.20164075900643755	-0.022914673720046828	-0.17826812861596478	-0.03303055487603686	-0.15453485841137204	-0.042260838202676086	-0.12981809524736718	-0.04840176881732212	-0.10512313142989518	-0.05462978896527542	-0.057756305749381086	-0.06548073341927717	-0.009222426148180595	-0.06788283959813016	0.0393082692531553	-0.0654087206829853	0.08737103310610184	-0.05824428357816252
Object 240	Running	0.23154359433086458	0.027803497111101683	0.18283226339436823	0.04164592475217534	0.1330079674699582	0.050696879982063396	0.08238932643128305	0.05216628713136258	0.03174965642219387	0.05233582939177173	-0.01887134156344034	0.05094978193888898	-0.05462250861346768	0.055587914456761825	-0.09033191025362508	0.060537306818376935	-0.126110343921085	0.06495994901410278	-0.16199734853596182	0.06839071050061496	-0.19804316376857872	0.06801921625791006	-0.23142107159531006	0.054512027771665195	-0.25406567623178977	0.026532792851735456	-0.2454272619060409	0.0012669645788542046	-0.22426544371546062	-0.015311466799450606	-0.2000924818178151	-0.027129240840085205	-0.17571014362218923	-0.038497640040743034	-0.15014154645425729	-0.04687124157037607	-0.12386296775584167	-0.05265275925503852	-0.0973951588051874	-0.05749555897852439	-0.051972616317804046	-0.06701941322853076	-0.005561421011112599	-0.06723666750905613	0.04077622790199836	-0.06461803911110879	0.08670430323915038	-0.05793451309733365
Object 241	Running	0.2382404680704233	0.023473767141839543	0.1888042525070449	0.0419409972181401	0.13653157981189856	0.04918680794962466	0.08376186027580816	0.049794170199054084	0.031021668436905375	0.04792629073708498	-0.021672894218077148	0.04504520504663012	-0.05594018045043848	0.04958025018109916	-0.09026586592482587	0.05364963810488716	-0.1244573052994053	0.058724138329555066	-0.15886975446558135	0.06197283155601665	-0.19338659120723922	0.06380818337133841	-0.2262539723227046	0.05325692710260615	-0.25009757942476846	0.028260925703826264	-0.24531240216964595	0.003639848433603924	-0.22551677099058792	-0.012241332585188112	-0.20294192291056765	-0.02388185763794736	-0.17947951804302206	-0.03361780404402867	-0.1556960660566836	-0.042534529599284096	-0.13109478247991915	-0.048864090689974986	-0.10629639435667082	-0.05437157724713964	-0.05900129689838699	-0.06541843140237555	-0.010448282017792037	-0.06664139818423369	0.03798786063306857	-0.06305727094990357	0.08605673723501908	-0.056108796704033986
Object 242	Running	0.23614666911631424	0.024744282497421506	0.1899140098059751	0.0415572651092243	0.1413677577963811	0.049523519291792224	0.09217408808073642	0.05014838618982826	0.04299777120532466	0.04869658091006287	-0.00612921433965564	0.0460585742397165	-0.044009289459755144	0.04997866046657505	-0.08181845976667802	0.05453196201982507	-0.11952690523444282	0.05985512015606003	-0.15742481056596114	0.06359502569860355	-0.1954679296043534	0.06530582860397369	-0.23198085586680006	0.05461803717925161	-0.25930185984912596	0.028136975432707104	-0.24950753216863647	0.0028034205003769504	-0.22780767125147539	-0.013792998054500957	-0.20404216968986943	-0.027279504150726677	-0.17926404963931036	-0.038800780702465815	-0.1535532691214939	-0.04805571654498933	-0.12699745529794818	-0.05450464666882643	-0.10008791185761262	-0.059268911030726804	-0.055775424573302805	-0.06656341605250829	-0.010867462163007536	-0.06623555816209295	0.033820054375911734	-0.061779939452950516	0.07761304229856769	-0.05183114463513352
Object 243	Running	0.2336076631272074	0.025779107084210842	0.18453165080019962	0.039548230862179866	0.1342798485281901	0.04807697896677184	0.08332702245830333	0.049437689255805384	0.032356178187434546	0.04931016989149675	-0.018587454901801522	0.04763983962388035	-0.05453413579785854	0.05244046844863607	-0.09032635997558863	0.05828183263263095	-0.1262799499844915	0.06302923091500165	-0.1623150177675265	0.06711307928228602	-0.19856913534463846	0.06791903898456825	-0.23281979866807723	0.05615072867627826	-0.2562605114104423	0.028589048525452715	-0.24736782286587797	0.0031180838100735952	-0.22588059437903202	-0.013430558884246888	-0.20174048024461663	-0.025820313257179154	-0.17669780959258008	-0.036269073982678986	-0.1510267175466407	-0.04506186137824553	-0.12475973396295736	-0.051874229756762265	-0.09818922023678145	-0.05738614721352772	-0.05239245931594698	-0.06662935259926284	-0.005698360082645499	-0.06819990045227907	0.04095918025715014	-0.06577701145218783	0.0870210869923335	-0.057959805932822246
Object 244	Running	0.23183155109357007	0.026597586851404075	0.18403192117378075	0.04296354016241571	0.13384956447644816	0.048832398671183094	0.08332471405403297	0.04892318678121487	0.03280167124639913	0.048487550154572755	-0.017679188415177627	0.04637762503010115	-0.053397942339619774	0.05063873076871587	-0.08893191177529627	0.056234758312632964	-0.12463193190606955	0.06064864165886905	-0.1603605867847722	0.06482583670132974	-0.1963108175733303	0.06601584782550675	-0.23059710564591862	0.055268373916552226	-0.25498488563372734	0.02886994204309143	-0.24876665628662015	0.003152721997534079	-0.2266819931892037	-0.012042821005616522	-0.20251894594899383	-0.023686112980948287	-0.17783097995292096	-0.03417024079027221	-0.15258321534304636	-0.04322420977580068	-0.1268147163528703	-0.050668931990911006	-0.10056087340142543	-0.05616585356481648	-0.0533620038955326	-0.06704661442773437	-0.0049591452551432675	-0.06886006675873643	0.0433738415367352	-0.06568821890557164	0.09111010436458222	-0.05747881085987267
Object 245	Running	0.2374827885629458	0.020552163797321013	0.18808404042611093	0.04053014089196662	0.13534624542080426	0.048190015031502206	0.08205208153391517	0.04833703591834859	0.028760400619894134	0.04780415088868938	-0.024495826290005764	0.0457877928628731	-0.0607947884370135	0.04720670162215754	-0.09686418550927829	0.05151565286463278	-0.13304557314314847	0.05475863679025578	-0.16921872388055667	0.0580949271112825	-0.2055334044287486	0.05891443937906763	-0.2408254242489507	0.05050251839934203	-0.2631970172717492	0.022266992432240135	-0.24623273171834478	0.0012153979611797818	-0.22106358701796597	-0.00912878151761017	-0.19541742411525878	-0.018230579375885708	-0.16983304662650595	-0.02750391375686237	-0.14399740222829566	-0.036051467614674995	-0.11777898555912379	-0.043339916422720066	-0.09103482188438929	-0.048371772739708344	-0.04667769260392749	-0.05485145170361693	-0.0019294083181839677	-0.05752448731577392	0.04289607454654256	-0.0579896105608029	0.08757169282694696	-0.05429597865268937
Object 246	Running	0.23358869176101005	0.01943805394777901	0.18493773302092176	0.03441370148987367	0.1351086189208715	0.044810756809845115	0.08425980757175096	0.04717203553581234	0.033356185845317	0.047094046237647694	-0.01753513143257558	0.045971713240860496	-0.05492477719718821	0.05026123245444859	-0.0921534346704315	0.055775044679432735	-0.12949979091659447	0.06042522287952898	-0.16695548627646498	0.06409071596462548	-0.20456439996120082	0.06543401426883634	-0.23996901656296105	0.05292594140403229	-0.2616172437770811	0.022367699795786067	-0.24797358836125397	-0.0008161558512567217	-0.22406006822793506	-0.013501614446570416	-0.19880325126034146	-0.023261310375272917	-0.17324434240888076	-0.032199111473385986	-0.1472814787564367	-0.039885832134451626	-0.12098301742532076	-0.04633188102019197	-0.09433716832295042	-0.0511463770224779	-0.04849087700668832	-0.05985474348125308	-0.0018581973360839114	-0.06164031195182228	0.04476698844489302	-0.059667871620195365	0.09103812477075583	-0.05360182422253759
Object 247	Running	0.2303811925856404	0.026892001652399737	0.1823935486256645	0.04316863744223365	0.13204800741415942	0.048916674476408496	0.08137492524667601	0.04883563681922466	0.03071188090914446	0.04782355085057083	-0.0199271037741076	0.04596280797517983	-0.0556409135250682	0.05104690879181442	-0.09132522182892731	0.056334087134925166	-0.1270390213954018	0.06141822508941237	-0.1628887838057773	0.06543120902674629	-0.19895576950157745	0.06596791968032628	-0.2329206588471826	0.05393986274473161	-0.2563480393591967	0.026592535690023275	-0.24811376864855766	0.0012328594717499058	-0.22552936246082733	-0.013408420293640476	-0.2009120704643888	-0.02432299122809718	-0.17582015820104374	-0.03409787506962675	-0.15030194368191646	-0.04269328827728172	-0.12403544916223053	-0.04863040565965101	-0.09753443622977133	-0.05341441232343859	-0.05219784186743315	-0.063526110365921	-0.005781445538275531	-0.06532809077076261	0.04062647173386874	-0.06331879011339922	0.08656809788390646	-0.05645433271954704
Object 248	Running	0.23174936027752502	0.02775404434489452	0.18283522250783518	0.0427567769700467	0.1323384174491587	0.05098611257280231	0.08119030312652409	0.052238799458038235	0.03002876000635142	0.05268106209881381	-0.021133274642765713	0.052299412426879306	-0.057340147645964824	0.055043543992788324	-0.09333729214878388	0.05980343043174477	-0.1293340938246093	0.06456769109368214	-0.1654676150206291	0.06814697703077925	-0.20177421634125708	0.06819962966388825	-0.23676114287926783	0.05862282735257427	-0.2584685911367438	0.029748705691799004	-0.24676867257711885	0.0036981824885960013	-0.2229542271269905	-0.012360163316512275	-0.19730740902189184	-0.02530881597081761	-0.1711219939444708	-0.037126512154054214	-0.14399594983871813	-0.046588880442206645	-0.11607277798789199	-0.053352835963403386	-0.08785304308875197	-0.05874871130425689	-0.04423027574962359	-0.06876554396648857	0.000518463926314382	-0.06968296248094084	0.04519754117502904	-0.06702421709641529	0.08936799239232633	-0.05979434302167897
Object 249	Running	0.23477911625091563	0.027346306177591727	0.18561019085499006	0.03947983063035855	0.13551080358318476	0.04688311880000925	0.08486964677946479	0.047409340969766706	0.034238589248038874	0.04626864228975064	-0.016345014139040475	0.04379787143541386	-0.05227922695445356	0.04611991029262946	-0.08796218977498747	0.05095322698294254	-0.12373364075550608	0.05508340055442016	-0.159497865052257	0.059276217195856316	-0.1954527763363296	0.06122914258197201	-0.2302951957082513	0.05228313728919292	-0.2554837954858947	0.026655186425352	-0.24696411680296537	0.003066707112336521	-0.22569680095204067	-0.010736264663156263	-0.20250032854492744	-0.021010531464823397	-0.17903196438943864	-0.030644778096980494	-0.1550142994592179	-0.03881543012038103	-0.13054409952952897	-0.04551294862816191	-0.10586964460303988	-0.051414260606057506	-0.05876574582808745	-0.06302462522118213	-0.010342087544657048	-0.06598025115078987	0.03814486129582204	-0.06436714802685109	0.08622094290688553	-0.057865016579577454
Object 250	Running	0.23467162524972707	0.025627448433305326	0.18580408212371832	0.03978961134709685	0.13574906277636556	0.04890318364018588	0.08492036932368859	0.05115776151595808	0.03404909163566665	0.050280114743713536	-0.016799323925515832	0.048520485226268686	-0.05272353862615067	0.05281246298773931	-0.08861356908646965	0.057381441265291246	-0.12449531676051585	0.062015059029712265	-0.1605337034915549	0.06520411526432683	-0.19670114845462772	0.0660824321450964	-0.23136307365230407	0.055868395766105035	-0.25430749227479127	0.028047772311084646	-0.24849732619797943	0.0019000899678039774	-0.2272167496501936	-0.014721459051704472	-0.2023187915820542	-0.025268716158847973	-0.17713159610655246	-0.03510606130860599	-0.1518033437673038	-0.04457139654047358	-0.1258146191588413	-0.0520338003356394	-0.09905814526236711	-0.055940509569419566	-0.05367833915271468	-0.066788118420951	-0.0070630799112261925	-0.06879539758996768	0.03950269533015598	-0.0658534416469914	0.08565385644472802	-0.05899067941662828
Object 251	Running	0.23668886455230334	0.029141630603124025	0.18671166158318553	0.03923726781183451	0.13649576177002007	0.04806750886739535	0.08554894414059859	0.05008320159756661	0.03456228895292249	0.0501443275897964	-0.016419348431618144	0.04942658986304566	-0.05258681014536029	0.05213803671522859	-0.08848534833193561	0.05730675377050607	-0.124436553272198	0.06209705150801884	-0.16050468061998152	0.0659069793498107	-0.19676890277317158	0.0662846196153778	-0.23126279493698138	0.0551879083681686	-0.25479478583140597	0.027657510100643698	-0.249007370946073	0.0015146589923374898	-0.22658736805211693	-0.013652691708373356	-0.20182627983677529	-0.024634182773112582	-0.17695917691956414	-0.03537074457073929	-0.15151074075592738	-0.044645668776690274	-0.12545988988724788	-0.05206328987693295	-0.09889732629146022	-0.05736768709838085	-0.053257722682181104	-0.06744720617948614	-0.0065256237386610684	-0.06830017567179529	0.040108015046118425	-0.06514945755537133	0.08629873491449201	-0.05800502409229044
Object 252	Running	0.2354400084659797	0.029610730878302013	0.18599252768882094	0.04176012338370085	0.13558123483961776	0.04892351249709591	0.08466544415332734	0.04941624213726518	0.03374870862856887	0.04903330091921895	-0.01713842273422808	0.04725539340667405	-0.0531649198126411	0.05106183769935745	-0.08897818616663997	0.05652068658116118	-0.12481973646192586	0.061791407803306914	-0.1607954508630531	0.06604974669989283	-0.1969983586646021	0.06731714303667281	-0.2314245824007311	0.0561679997535714	-0.25537689431273175	0.029069167755223748	-0.24726517071377335	0.0034906270612548116	-0.22522825846082023	-0.012204757179308932	-0.20130698524037668	-0.024861383136136266	-0.17681459144920111	-0.03636950977948294	-0.15134647400480813	-0.0455198913253208	-0.12511594829093006	-0.0521850476025441	-0.09886341944264213	-0.0587630095293512	-0.053254334172347165	-0.06854531643989246	-0.0066535146097450246	-0.07061607222250166	0.03984269630916814	-0.06686984738174628	0.08578258553024136	-0.058778549242402126
Object 253	Standing	0.23677645679883988	0.031809112724850166	0.18760323073854623	0.04480551914740851	0.13726166098224432	0.052056799533722824	0.0864013010837598	0.0524255595569807	0.03554220604377357	0.05191196105217024	-0.01528033771731187	0.049916519564775295	-0.04991479674738652	0.052634985156844	-0.08441192918539538	0.05674373957400557	-0.11894342787035023	0.060553075694331535	-0.15358151613296286	0.0632232808184494	-0.1883194754560884	0.06362365637466111	-0.22181119445696323	0.05444898217322196	-0.24865150923640966	0.032428766387229496	-0.24809408871379718	0.005719657140210087	-0.22962630273781656	-0.013918940180900057	-0.20622688963185776	-0.027405005969602	-0.18201455244768389	-0.03936599404171316	-0.15668767352865298	-0.048734023595146815	-0.13024437936481986	-0.054234445330201	-0.10381220078338255	-0.05978803959441386	-0.05824722063063918	-0.06962445851560281	-0.011636331276405731	-0.0703660965916623	0.03491245305063129	-0.06786294415692196	0.0804737266869393	-0.05799794080843151
Object 254	Standing	0.23390650924114156	0.028300126074623014	0.1851827361458131	0.042615577705127465	0.13522448980373966	0.05172594726376956	0.08445475754004556	0.0528966140151109	0.03367420019234246	0.052374608767329786	-0.01702235226947959	0.04940850214145007	-0.05307736766163477	0.051540361619170555	-0.08898826363951166	0.05540133525754847	-0.12499569367504688	0.0582237284750808	-0.16104845058615558	0.060392255172954094	-0.19716488355311332	0.060608648196939764	-0.23237437665231947	0.05265189204705512	-0.2582819110439798	0.027628246092193963	-0.2490004988250749	0.0024627978322272555	-0.22656327482130134	-0.012579708948600742	-0.20224927196058012	-0.024364990642403224	-0.17705718993470837	-0.034136666631256196	-0.15125562394409317	-0.04216468022938746	-0.12506245391367057	-0.04880578322388127	-0.09857044477391358	-0.05413238423364654	-0.05300531405809083	-0.06365148185436272	-0.006526491552712145	-0.06620276645415683	0.03995098809170056	-0.06362628773971825	0.0862989993239139	-0.05930709344087395
Object 255	Standing	0.2335303384634864	0.03072211297222692	0.18464093861488978	0.043705992691772444	0.13445296248236846	0.05002172554039497	0.08387029193799936	0.04957013305663758	0.03332299086598359	0.04762538119441833	-0.017128028995982775	0.043949990812411174	-0.05162734980280037	0.04592551343284546	-0.08596010557286914	0.04984457018624183	-0.12036020465630252	0.053121284603945176	-0.15490596176148844	0.05392824475522427	-0.18945748959352648	0.05447336728838099	-0.22342247657824998	0.04815814760113895	-0.2519205045975226	0.028645432617146287	-0.2497404176419537	0.003982244732349337	-0.23003818042798055	-0.011795080989350904	-0.207267114350202	-0.022762681078272316	-0.18349083245153813	-0.03135046740538311	-0.15924936443045193	-0.038521518274526774	-0.13458815081927822	-0.04408474219072651	-0.10969306113347277	-0.04848675273268323	-0.06268019696281446	-0.06028784544025831	-0.014281655121584415	-0.06295374744611991	0.0340360662212858	-0.05908595416252623	0.08229501941812621	-0.05454382833209369
Object 256	Standing	0.236802200104396	0.02699765670812209	0.18668103524566426	0.04410351176190118	0.13423234533639905	0.0514424185295223	0.08127123278601465	0.051526376808136716	0.028345036632831794	0.04959942090244603	-0.024580426693829698	0.04765244111580227	-0.05913089997977906	0.05030203771741732	-0.09351761949730422	0.05457931857782173	-0.1280004733491405	0.05799697576452354	-0.16253544767509556	0.06084057355748639	-0.19718185078929235	0.06043845921536751	-0.23023279034969057	0.050147772614862404	-0.25337009206265787	0.024490552347068206	-0.2430493434782366	0.001530213603479841	-0.2213099754481241	-0.011676910102460487	-0.1978898129584125	-0.021637293715108294	-0.17415746500765206	-0.030829123353697297	-0.15009460173183375	-0.03911582031473184	-0.12556013993016701	-0.045881826695830755	-0.10067956776540586	-0.05123881107291119	-0.05513034492235673	-0.061128007226402055	-0.008586303999985707	-0.06364341150068292	0.03801697576921462	-0.06273620682986603	0.08443784354996928	-0.05851648994391068
Object 257	Standing	0.2282043208829337	0.029442532756798735	0.1804263568724911	0.04611662769636718	0.1302805042823719	0.052910490946638813	0.07967579696414154	0.0527518254980415	0.02907396880850656	0.052189070283175557	-0.02153067173146511	0.052009920914728384	-0.05730357048583863	0.05571185013665879	-0.09296740799705637	0.060347614757009914	-0.12875700477136912	0.06388240345792055	-0.16462759306427643	0.06646886534245328	-0.20056770071276517	0.06529453205047225	-0.23401116794580198	0.05222104810438662	-0.25712217855275343	0.024800901294926948	-0.24490491454170585	0.0009769809899848876	-0.2222754941079642	-0.013580407038137456	-0.19725354584972943	-0.02352645797250678	-0.17203404195423516	-0.032959840893118035	-0.14651051532738762	-0.04153603580993088	-0.12058092692893822	-0.04879457827669376	-0.09457870901880094	-0.055788520826399006	-0.049068271671401285	-0.06487504273873716	-0.002795777712840849	-0.0684259089054857	0.043505084713969217	-0.06526608553680494	0.08973508401721367	-0.061199205697951564
Object 258	Standing	0.23365002515692235	0.025106857976590766	0.18601988080525111	0.04357288953407238	0.13576592409795687	0.052733720934880095	0.08467999054789074	0.05266186519494652	0.03359977531044977	0.05189625055402135	-0.01742549566295535	0.04940607226192104	-0.053744429314427876	0.05191009923290905	-0.0899691913634031	0.0555290301010513	-0.12625847940281365	0.05843050437954333	-0.16261569153009672	0.06029476336300274	-0.1990200446867382	0.06039207458545068	-0.23414433659704403	0.05091450282255123	-0.26135498280497427	0.026829634231793353	-0.2537898189428796	-0.00002580334583210515	-0.22894912727553385	-0.014037283111720181	-0.20204187691416503	-0.023581438494494605	-0.17517628537543734	-0.03323835143327504	-0.14786338916804112	-0.04154032171366491	-0.11991441907627229	-0.047366332329626386	-0.09184350884995703	-0.05257370962678179	-0.04739837666741941	-0.05755433808060261	-0.0027863899038059136	-0.06070774228013928	0.04192625206529205	-0.059733749132828924	0.08647827621932062	-0.05582304864607486
Object 259	Standing	0.23851669917441282	0.023574571003632194	0.1884337366646561	0.03935857872654275	0.1367633182980273	0.04871266739180469	0.08425489423536306	0.049273908956321	0.03174402010486633	0.04950346645773629	-0.020735288629926445	0.04766718907518043	-0.05502246518603566	0.050590157219298985	-0.0893130129409721	0.05347330608109852	-0.1237147077171628	0.05427665976624548	-0.15811461203899413	0.053400015990997786	-0.19250641406482827	0.05223505848035406	-0.22638633611831543	0.04624561921607686	-0.2548799356420966	0.02704309790502955	-0.24638739200953944	0.00345381944937094	-0.22571859160693294	-0.011113069297452947	-0.20356044099194567	-0.023292256290461024	-0.17995939495402444	-0.03238056158758058	-0.1556846724343322	-0.039481860886398365	-0.1310845440898337	-0.04535489638904742	-0.10601068098490042	-0.048674485709487174	-0.058769191466962016	-0.05876030292137308	-0.01053061363312199	-0.061336788117513905	0.037719310375838894	-0.05898280967864084	0.0855308736112187	-0.05207689009700466
Object 260	Standing	0.23726399899937095	0.028509586601994718	0.186099456195173	0.042729973624513404	0.13360231325913066	0.05072888885068703	0.08050219993179042	0.0513669975817955	0.02739832888890748	0.05128141876849154	-0.025666155355150364	0.0492343820455793	-0.06020720524036221	0.05296643219282919	-0.09475162333060642	0.056667175247405575	-0.1292816501509123	0.06049984978109318	-0.16394943899109798	0.0627627846070225	-0.19868672280388802	0.06232334130351088	-0.23177922997607892	0.05186157585881053	-0.25537724367194303	0.02648795005998085	-0.24560515082607282	0.0014999184158935054	-0.2227761651575826	-0.013044849799930966	-0.1980467628799893	-0.02408437075230396	-0.17306515087571303	-0.03453185239007	-0.1471499553120871	-0.042391641749959415	-0.12077727430323774	-0.04854771303147193	-0.09416408206658701	-0.053564086414942313	-0.0503218601440627	-0.061745957211747075	-0.005809155639428001	-0.06452504634657417	0.03877778335914557	-0.06346901569334683	0.08304379730212391	-0.0580277226888118
Object 261	Running	0.23572119754881163	0.024989920090800064	0.1874557283873719	0.04055420817469673	0.13733156917406242	0.048257678325036815	0.08662835856089691	0.04724781577615603	0.03592014571654057	0.04795592851437563	-0.014698289115432937	0.04485531513108721	-0.04918781535920958	0.04838871066855843	-0.08355074531199422	0.05299286137909249	-0.11794941283846677	0.05732224468203055	-0.1524193790724268	0.06104120660561378	-0.18705074508969252	0.06266372986732055	-0.22089461497662646	0.05520930943105892	-0.2480283575709428	0.03365305811333343	-0.2514201219484663	0.00717134492107757	-0.2340064934682246	-0.013344934988391075	-0.21105190438300367	-0.02748162228928987	-0.1864892614788799	-0.038598525730885416	-0.16082482991358585	-0.0468692609682019	-0.1345760757969925	-0.053042449908775234	-0.10789660956154101	-0.05696076349356688	-0.060017682642066354	-0.06547032472165625	-0.011389802873081166	-0.06594014482649407	0.037163272014801886	-0.06320388144352876	0.08512553428243236	-0.055171922412804934
Object 262	Running	0.23206487604265996	0.031977098928883375	0.18525390430604396	0.045097989795915366	0.13700869634572876	0.05108432775512419	0.08840132608448242	0.05198215065260255	0.03979395199575045	0.05108618497076757	-0.008662784410433605	0.04715788065642973	-0.04456098742014986	0.051250288429113694	-0.08031598330430853	0.05644698599181291	-0.1160510020591616	0.0617796315818869	-0.15199230382051218	0.06547095163362934	-0.1881049726984866	0.06657489503000323	-0.22295911770881827	0.05714790442988605	-0.24969010835807592	0.03290715447306773	-0.25093845972364265	0.006159277055432856	-0.23354834504167912	-0.01441347678660227	-0.21081364845120787	-0.028935981460297786	-0.18656382734719226	-0.040761853825777634	-0.16128476677789358	-0.05019082110840554	-0.13515438128977106	-0.056915429520433575	-0.10854421802023892	-0.06138275067644348	-0.06108326226728446	-0.07183410423273566	-0.012486162038356601	-0.0722328031838282	0.03597318909176048	-0.06855391277076613	0.08383234665667277	-0.06010665615249554
Object 263	Running	0.23530650283009572	0.02751078824641188	0.18640059385287094	0.0432525720845015	0.1356828733456092	0.05145182150497242	0.0843183772493783	0.0525916591088873	0.032948324471335555	0.05173600434646819	-0.01841677561710249	0.05062202893854091	-0.05468694602937404	0.055130330250954845	-0.09086469842431188	0.060328204571571425	-0.1270436044984135	0.06551827166883006	-0.16332934784802133	0.06989831317403752	-0.19987128031039916	0.06958509689691654	-0.234524125680122	0.0580948962973428	-0.2572541629979664	0.029603620248980972	-0.2507933473709447	0.0017784087098632378	-0.22723473732129074	-0.01483426240132841	-0.201268202627891	-0.02738406235321655	-0.17455588476744768	-0.03825749266255789	-0.14720140508353266	-0.04739564626450645	-0.11919364691474914	-0.0542814646891084	-0.09093871674680999	-0.06007090366348284	-0.04716394868546671	-0.0703898512515269	-0.0022184988406735552	-0.07201333596775256	0.0425971095001489	-0.06823233682125014	0.08664946795604903	-0.0591688853465713
Object 264	Running	0.2364772362007802	0.029545964624827573	0.18794111645880984	0.04413561824354647	0.13771825622238582	0.05094380916638921	0.08704337644918915	0.05185457868881259	0.036381342554689965	0.05039241039049764	-0.014240771317226513	0.04790605664299333	-0.05013774007386081	0.051310666713647125	-0.0859162083864562	0.05579160067345365	-0.12174646212298465	0.05983815352755526	-0.15757166108762152	0.06392946328200656	-0.19360023864976417	0.06533304010398636	-0.22767376864421754	0.0537196122288594	-0.2510408319519046	0.026363812473015974	-0.24744263983136275	0.0014522204140141454	-0.22752233067954425	-0.014371712849660575	-0.20503702166795895	-0.02630365622974942	-0.18156251079608285	-0.03615248873653412	-0.1574294947524699	-0.04425829050655334	-0.13289116024500136	-0.05104030263856635	-0.10804253247170298	-0.05657974043330357	-0.06057332994601413	-0.06702653591281102	-0.012021429528080049	-0.06930817890267148	0.03650972077746324	-0.06662478142724725	0.08443837902230127	-0.05854077936143977
Object 265	Running	0.23635897021430757	0.026849490478603848	0.1876936677322803	0.04169856175966702	0.1369373305452476	0.045261362544459255	0.08607148299698592	0.04400060588337299	0.03531092654934536	0.040494526997691974	-0.015252656542689069	0.034815389413351494	-0.05137812585404744	0.03652546088195513	-0.08727369605898723	0.040939270553462866	-0.12289473633533951	0.0471920299801614	-0.158549676014439	0.05324997846256145	-0.19432426868372918	0.058555028537292476	-0.23038420373357554	0.056028463769112136	-0.2604614677214499	0.03608753622448487	-0.24975869490062275	0.01145082809649584	-0.22861133084078047	-0.005352186345073553	-0.20500327556298525	-0.018502201176492424	-0.18048192705370655	-0.02985819773353473	-0.15506109542673774	-0.03902574245689449	-0.12882531246725537	-0.045512075058065475	-0.10232966473504347	-0.05083956126029676	-0.05431146787843863	-0.059336879748687794	-0.005698243516016448	-0.06317258042464667	0.043024403746408174	-0.06115655642332914	0.09118596940029099	-0.053513055640742886
Object 266	Running	0.232548355665422	0.02932366299963173	0.18601954425848163	0.04544702190647523	0.1371462256248388	0.051473657634352354	0.08790379647147252	0.05187466287613033	0.03867473205483857	0.05065879915495805	-0.010488387399706946	0.04783615430085005	-0.04688873839578776	0.05191455634498933	-0.08326061103754859	0.05623955202585657	-0.11958896824888501	0.06091593469642679	-0.15589034557086554	0.06579737977021999	-0.19245512661027647	0.06792669374478567	-0.227740592628051	0.058213526031964606	-0.25615794814351933	0.03515338857920679	-0.25939609944280256	0.0053859106417121815	-0.23747900939249264	-0.01555569070601747	-0.21078367767397782	-0.029992787611037026	-0.18244272864940272	-0.04087204475628876	-0.15371261733370142	-0.05066633883296456	-0.12397932267277599	-0.05678748676000475	-0.0938312947238317	-0.060350456053833004	-0.049558298221314745	-0.06833341310620376	-0.004571517022183174	-0.068672988255955	0.040280701067335535	-0.06517820634318938	0.08461851985870847	-0.05755549687738972
Object 267	Running	0.236065779334746	0.030735047165455737	0.18727030520214308	0.04483967456396803	0.13667905569149003	0.049364996346003255	0.08588958016816464	0.05000215367735867	0.035114010727248846	0.048652369817274395	-0.01558936301920757	0.04562737887324682	-0.05014968639748429	0.048747642569919224	-0.08458235464740994	0.05305338512436635	-0.11903686835445776	0.057181132206012925	-0.15348530132823093	0.061359342318791234	-0.18815616044082675	0.06277217238298596	-0.22172422184150084	0.05405087844029474	-0.24965933853460986	0.03349968034068296	-0.2521326076937451	0.006985861906901433	-0.23335567268436308	-0.012316246569157963	-0.20982776458207306	-0.02551570641197044	-0.18539895930015163	-0.03695940033499879	-0.15993631969551642	-0.04587396486542752	-0.13377411150926538	-0.05246551813093406	-0.10734390498236986	-0.05788471502706539	-0.05981529150802524	-0.0682790489711318	-0.011173625628246926	-0.06939102000786912	0.037355207921676625	-0.06589671012473755	0.08528159583051638	-0.05750873393747552
Object 268	Running	0.23237866635756566	0.026241090362349916	0.18550373724215696	0.04143867859884755	0.13700197339675274	0.05014630805342611	0.08777358154405543	0.05235905072460135	0.03851287762886893	0.051040387685583596	-0.010681844808469837	0.04817026586140127	-0.04859004394196444	0.051955006455583284	-0.08634324129811663	0.057058194437934556	-0.12402922603260536	0.06263671743303716	-0.16186554856803875	0.06708039633920707	-0.19995660617193836	0.06713424431300752	-0.23595610590010452	0.05483299872372315	-0.25959009547060263	0.025107069441349134	-0.25065425474134706	-0.00045193871064692936	-0.22776926595843675	-0.015374863939088664	-0.20281145716545726	-0.02652342811369625	-0.17753215522669127	-0.036920583506056016	-0.15169084346493827	-0.04582653806010326	-0.12511912880719847	-0.05224039279144913	-0.09831244040067749	-0.05758873341128278	-0.054074142699746586	-0.06580543210977344	-0.009082845410482413	-0.06499140364458268	0.03587632278094874	-0.06311256964590344	0.0805483363987363	-0.05770124899632494
Object 269	Running	0.23440900434047102	0.02997438296953041	0.1858911595707603	0.044803073447719124	0.1355501712985113	0.05110416546183531	0.08481573913085469	0.05130066105837219	0.03410107324690524	0.04986926755968377	-0.016589485596394206	0.047749383791405184	-0.051055787990310554	0.05151157727201625	-0.08550242408674735	0.0554497602427072	-0.11995314528739964	0.05935205493926342	-0.1544569101202999	0.0627533256631824	-0.18912378917339637	0.06320887623956156	-0.22251937176733624	0.0539456207649682	-0.24912555443412235	0.031745686117973716	-0.24883855544042924	0.005214469206101354	-0.2292918640735218	-0.013247917150982627	-0.20597916743375827	-0.026711116379799355	-0.1816320733521743	-0.0382004654409188	-0.15640994944374803	-0.04760982197271059	-0.13017944934482917	-0.053680062630448666	-0.10355732195177714	-0.057704309918847105	-0.05776600916641561	-0.06587546348643608	-0.011258115734430061	-0.06671081631569387	0.03512654332859791	-0.06322380059471823	0.08106296419150925	-0.05590543617227853
Object 270	Running	0.2374487908518644	0.025701016063389565	0.18823931437888033	0.04051463444377575	0.13772301738096648	0.04995132418957057	0.08636457771000736	0.051785371025755235	0.03498027429233482	0.05094258758373432	-0.01630552886528865	0.04765226029083917	-0.05110257313370321	0.052428632367481624	-0.0858966049951166	0.05722689929913124	-0.12076407361264169	0.06145843659210363	-0.1557238230229376	0.06484341586397503	-0.19084282091606522	0.06530481975216944	-0.22466193701863907	0.05588501150187227	-0.25159425342651615	0.0333802245552985	-0.2536764515789115	0.0050661392410001815	-0.2337225034340887	-0.015618140762563822	-0.2085532608498068	-0.02961022851720909	-0.1821733343910459	-0.04116075722024208	-0.15477096197386758	-0.05002019483858322	-0.1265967212764667	-0.0559955954274841	-0.09801553873196939	-0.05955499467794466	-0.05324614722559625	-0.0638925749416523	-0.0082775449811926	-0.06486070199307482	0.03661251439978753	-0.06203068467951432	0.08115264403921604	-0.05576055467558917
Object 271	Running	0.23480311338021878	0.02465156424011503	0.1852516387289518	0.037760902968725224	0.1346119276094181	0.045680643991426066	0.08336186508120773	0.046478022446244376	0.03210920624821385	0.04586884004393037	-0.019116726669753985	0.04410494437677411	-0.055252637812769324	0.04830215528405665	-0.09130110326511595	0.053193496601115386	-0.12745260391219645	0.057252950760246155	-0.16371590515326126	0.060145000337075503	-0.20008867542165606	0.06067349244487505	-0.23558673733602745	0.05287799625456457	-0.26389072887003096	0.03024068141199433	-0.2532171778766946	0.0038062834072992895	-0.22892676589013203	-0.011569014433281516	-0.20243117969498134	-0.022764065951665306	-0.17549628790917202	-0.032853091337071455	-0.14788323181208982	-0.040903249018438295	-0.11967832701314435	-0.04654702864725769	-0.09120399546729333	-0.05062166559467707	-0.04718168113927317	-0.059278082689750156	-0.002356655983289423	-0.061190784941357025	0.042465992350391744	-0.05922390487560134	0.08679290603192781	-0.05228996892445326
Object 272	Running	0.23394390232560447	0.01736767098573869	0.18388382347899368	0.034948082969844425	0.1314665222564082	0.04317202789711238	0.07843306487513772	0.04483920902200085	0.025373798562692455	0.0450536609100768	-0.02768408887893102	0.04549225430147419	-0.06221073076517933	0.04953636953448734	-0.09667013118056343	0.054118120927375654	-0.1311967117832017	0.0581624686226378	-0.16586323218382368	0.060741403456042564	-0.20061433070097429	0.061613243417199384	-0.23474736145162092	0.05510765714860067	-0.26165863404861023	0.033202551884239866	-0.25404916236547165	0.004482170243874063	-0.22937862063125536	-0.012677400837109916	-0.20217458430996177	-0.025477655936705253	-0.17382819644317382	-0.03549764983564062	-0.1445397513923981	-0.042299272471010556	-0.11473995716543552	-0.04631831015773755	-0.08474490341394265	-0.04844237531665744	-0.04083792947137657	-0.05621398741271378	0.0037159155402478957	-0.05799868071884603	0.048188090310287354	-0.05476567190289831	0.09246642519410479	-0.049506515571592864
Object 273	Running	0.2302003871673356	0.022942054314023793	0.1823659049120214	0.039167286362324354	0.13225499027137835	0.045534240227290614	0.08174953669681406	0.04651265071748478	0.031234645611438995	0.046430887273804254	-0.019276874398890805	0.04584123334830983	-0.05519308400564516	0.0481060215200409	-0.09097209919028505	0.05197316944557373	-0.12684210809933716	0.05487802219156954	-0.16274877562675322	0.05728876903798787	-0.19872773462521157	0.05804588441584512	-0.2340990233053119	0.05149797170303406	-0.2627727541115048	0.02986118317679565	-0.25352169043966005	0.0034581142619244977	-0.2299792115815859	-0.012231925633562473	-0.20437772404881333	-0.02429712570409732	-0.1777157317925634	-0.03379586580085739	-0.15026111740124667	-0.04068111568419494	-0.12226958648216153	-0.044898731660281126	-0.09426236675824477	-0.04901089053892845	-0.048538598026085254	-0.056627779087547736	-0.002207542228926198	-0.05808766981868976	0.04404712519817842	-0.055053201262044195	0.08997700535718223	-0.048795766352952775
Object 274	Running	0.23264282701295186	0.023303446859811682	0.18236870691895243	0.039090743349429684	0.13009051908426078	0.04570182658041108	0.07739610530303735	0.0458926861400507	0.02470428907580726	0.046449570208284045	-0.027989137868433607	0.046074784094481944	-0.06216158788216156	0.050828246049593864	-0.09640142972915537	0.055068994560352455	-0.13063964840500414	0.059322948087021696	-0.16504413226275944	0.061901819274727765	-0.1995430078358617	0.06222266253450047	-0.23287151681012125	0.05338787098487129	-0.25807622415980896	0.029919237795332565	-0.2507839507628523	0.0030509729710424803	-0.22731795509464206	-0.012687960307062483	-0.20126083760825283	-0.023690267935249622	-0.17481731607143852	-0.03371316259974034	-0.1474042176001609	-0.040680862125793055	-0.11969151781203162	-0.04633901228683606	-0.09161702019177806	-0.04978699681257141	-0.046124177517360074	-0.05854456443648207	0.0001598610577881136	-0.06057108487161449	0.04646528176849301	-0.05911499885448924	0.09240828972348243	-0.05315257422703657
Object 275	Running	0.2352453476957316	0.022138750925905306	0.18508895348682233	0.039751648276380204	0.13257250727812422	0.0479931585798946	0.07942603071224873	0.04921294827772148	0.026269642267490245	0.04854916783780331	-0.026875962178288082	0.04728926559961051	-0.06131096359092682	0.05235713895636341	-0.09580536821003782	0.057003410097069815	-0.1303940842966993	0.060885147268247744	-0.1650721280619484	0.06386415594732614	-0.19987337257006826	0.06351837781388057	-0.23342073570029934	0.054343066938161017	-0.2585794055494103	0.030387913245955016	-0.24990510729458523	0.003470634204491892	-0.226450676121644	-0.012863107672088316	-0.2006049766833119	-0.025102714115494747	-0.17389469471605848	-0.035323345975414165	-0.1465942126674829	-0.043834774554421634	-0.11846264647803584	-0.04899101072841409	-0.09011096584907817	-0.0527558297741572	-0.046123604753452015	-0.06062301940327784	-0.0014887757709861023	-0.06274564432969013	0.043155122882578924	-0.060822454837529134	0.08738625443780536	-0.05446737190983876
Object 276	Running	0.2342677879669062	0.02434752238155942	0.18537776461108993	0.03838418563609015	0.13506606887820624	0.04586161185227598	0.08420147821360918	0.04609708100502424	0.033337394785645735	0.04576954166655218	-0.017523697637811347	0.04512799934845706	-0.05346454934834311	0.049314440956421714	-0.08921872676302771	0.05487334257416802	-0.12513202070679294	0.05928854697304521	-0.16116472530948836	0.0625897785736514	-0.1973322167912664	0.06363337838224617	-0.2320336465413302	0.053522886638592906	-0.2574553776595178	0.027892287656882696	-0.24938418207164673	0.0022742700376571843	-0.228006157663689	-0.014269919074007745	-0.2038441695380376	-0.026426991868748567	-0.17877100891707454	-0.03657204784824508	-0.1528300290019263	-0.04423439136173131	-0.12629845209844567	-0.04950114912254643	-0.09932895456035211	-0.05159411832579099	-0.05341839529545366	-0.059696490167687515	-0.006817321707005192	-0.06104065677669378	0.039706626130813806	-0.05804062957964951	0.08598499199225394	-0.052402043331059925
Object 277	Running	0.23429541294899	0.02755581635463616	0.18493297392239283	0.040724170270177426	0.13434121159994714	0.047828948580989836	0.08326616273649613	0.049009905184019646	0.03217786845342197	0.04921500316117926	-0.018910512906087966	0.04903273532319615	-0.05504110114877148	0.05288346032046051	-0.09097333303185613	0.05827886327365524	-0.1269798155971817	0.06315511519984744	-0.16312613734974785	0.06685231833919149	-0.19945402426505193	0.06742770504296697	-0.2341143819219444	0.056663745833768896	-0.25884345063193587	0.030163563052775077	-0.25005823302725505	0.0029081055807226395	-0.22755692545440237	-0.014967659106879744	-0.20211937447448503	-0.028359572610335497	-0.17549445939825242	-0.03919961958116873	-0.1477669572085177	-0.04679571791605011	-0.11953256507205144	-0.05221331214241789	-0.09093553738539896	-0.055175614898245344	-0.047069168715406194	-0.06369317239643087	-0.002426297802718872	-0.06566029510432975	0.04215787620817592	-0.06264023851443963	0.08624959856448233	-0.05537357129710521
Object 278	Running	0.2359482415049429	0.02509036397150611	0.1853015577431057	0.040616853874075015	0.13290961692085984	0.04843875725228037	0.07995298661302755	0.04976273722422924	0.02698054214419997	0.050040199599549126	-0.02595600617157923	0.04807034752964951	-0.06040332112337254	0.0523572558170543	-0.0948228101484458	0.05686211184100902	-0.12936456128043994	0.06030533825799723	-0.1640070104146358	0.0625148843898689	-0.19870366419662314	0.06150882572148067	-0.2324027564815095	0.05322715343764915	-0.2573262327414591	0.02914400389780622	-0.2505237130444594	0.001894318213500976	-0.2267262103221248	-0.013712997470799147	-0.2005559727233722	-0.024946312898444255	-0.17395102833495343	-0.035101104925176874	-0.14656452297653996	-0.04290815486581343	-0.11855325728165203	-0.04805367416882612	-0.09039301448354134	-0.052309948940083145	-0.04659777700544693	-0.06003575593259622	-0.0021479015030717924	-0.06144157624853273	0.04231069371552114	-0.06035366550780891	0.08628640986474943	-0.05372695067748071
Object 279	Running	0.23548251476714527	0.0218481308298812	0.18662500257181155	0.036361483956649066	0.13619080533298736	0.04371363957068447	0.0852628718569958	0.04572958657200331	0.034304613304522995	0.04671698794281209	-0.01666299523013882	0.04656576770216039	-0.052757763195292275	0.04985653503186289	-0.08864633562777113	0.05492238281124694	-0.12457247596853159	0.059715424100365816	-0.16063855248051445	0.06330439032039352	-0.19686793721580617	0.06428993749060427	-0.2316698421681061	0.05429975332917752	-0.2566770339043697	0.028188987117465897	-0.24998951174950493	0.0021423304065739273	-0.22910167558031375	-0.015082520068115647	-0.20484155326035008	-0.027158021006812562	-0.17981918179115006	-0.037560897487393725	-0.15396122439115326	-0.04566667091163319	-0.1273714748793478	-0.05090284448331051	-0.10045148961269187	-0.054030714126361866	-0.0543756865973233	-0.06154712521171884	-0.007708908599049546	-0.06284790514659086	0.038851782727454535	-0.05944742052414126	0.08472991480675235	-0.05081013975857817
Object 280	Running	0.2315341086004483	0.0211326487466642	0.1840974873890301	0.03877771120586144	0.13413865513682072	0.04688894562709865	0.08354892376836431	0.04846643665124469	0.03293866836914739	0.049107046014480994	-0.017666220072182933	0.048129088023306024	-0.05351801589096469	0.05168134181015099	-0.08923279656151831	0.05641606976751133	-0.12500781046282974	0.06067235407114521	-0.1609024141929444	0.06375913107396149	-0.19692708077467644	0.06365995638512756	-0.23143812586057763	0.05343095813230225	-0.2561303755542009	0.027325953879970475	-0.24775520311126742	0.0018103546316369735	-0.2268681205394418	-0.015237660293425676	-0.20282188435702894	-0.02746638460301573	-0.17790972417969375	-0.03781725751618425	-0.15215706413311417	-0.04585161730017551	-0.12565764527907594	-0.0509104663421423	-0.09876497719740712	-0.053065085434120265	-0.05315741104203023	-0.061756507760953476	-0.006768240302072519	-0.0636614763669772	0.03956410369139879	-0.06067754198087944	0.08537027926692363	-0.05310150811720334
Object 281	Running	0.22612644883651237	0.025396036226874825	0.18037362824418296	0.04593600956404577	0.1307271359326219	0.05307165668575163	0.08056793962514222	0.05314637374005846	0.030414090877476246	0.05241177733742631	-0.01969205961903436	0.050103891166871514	-0.05521290992810517	0.05390271396295863	-0.09065714051794019	0.058359908722885746	-0.12615051449193843	0.06240722480629268	-0.1617944477708661	0.06478093823075395	-0.19750824226380628	0.06406274816571243	-0.23119908713610926	0.052293803224932434	-0.25548204452706846	0.026193534630570146	-0.24691363464580002	0.0011519519258059532	-0.22536010152148986	-0.014569396122491866	-0.20163622276822982	-0.02679292882026827	-0.17697696695316723	-0.03699330552821262	-0.1512434954272118	-0.04407316666768264	-0.1250855393758037	-0.049375289887500444	-0.0985943234263767	-0.05263131788426626	-0.0522122718694893	-0.06416681300068335	-0.004755613956662598	-0.05857328989446315	0.0430374137428776	-0.05875276744366015	0.09069983763838674	-0.055202732235791994
Object 282	Running	0.2354259171402688	0.02958966342299912	0.18684344441511297	0.044769812993747035	0.1362529424564949	0.05036288740274103	0.08535453148115041	0.05064072494105046	0.0344759836834457	0.04919106615948207	-0.016349148296678946	0.046446077273246116	-0.05097955272667527	0.04938566669366421	-0.08548032180577507	0.05358105412899941	-0.11999338048252184	0.05767432122570119	-0.1546882474359622	0.05970984293326886	-0.18944052909393858	0.05935119505231361	-0.22332215585543577	0.05165248274078371	-0.25098958710442276	0.03066180955150641	-0.2502232276087186	0.004309637933315401	-0.2293306722712125	-0.012654169645908616	-0.20558003461556223	-0.025363166391798052	-0.18089248266290997	-0.036136350174809526	-0.1552125867636095	-0.044280250695936406	-0.12917376765621474	-0.05118993869756228	-0.10266133517562406	-0.055976365960370526	-0.056890745086168336	-0.06412924053080912	-0.011143631277867118	-0.05589247163199705	0.035300429673787825	-0.05792342996717603	0.08158961182380123	-0.05359976928751939
Object 283	Running	0.2390149787341735	0.024052918455870737	0.1884609265801662	0.04057977045922561	0.13591458947250562	0.04880596442270388	0.08281110229972609	0.051783018283064315	0.029624189601388306	0.05181827482538588	-0.023560537793508897	0.05133474792711684	-0.05828130410981895	0.05395862228710228	-0.09282307057751392	0.05834893004300267	-0.1274611657798603	0.06190049720134334	-0.16219295873242798	0.06437171437024049	-0.19699391409640124	0.06330626183829789	-0.22974267057785097	0.05156288819670159	-0.25331778658318566	0.026002799350690903	-0.2462882650748607	0.00031805907735486745	-0.22396834179495556	-0.014928387086048097	-0.1994336544647149	-0.026319789077987175	-0.17439047697302795	-0.03653969061366681	-0.14856503488296338	-0.044578504041190764	-0.12199663410686967	-0.04966752176055482	-0.09530882629596028	-0.05408840937346314	-0.051566237379522574	-0.06305783156405574	-0.0069157841262220375	-0.0636091281683221	0.037587197183425236	-0.059936735747564335	0.08193647894302714	-0.054727711712385815
Object 284	Running	0.22965273675222675	0.03154891282913219	0.1831829561863175	0.04574566042757164	0.1352240608871024	0.053546903125952366	0.08664129874358101	0.05438320848644625	0.03806057622624453	0.05343487762157358	-0.010458816352444417	0.05081634902470504	-0.04788176841361834	0.05390530949513756	-0.08514222918821605	0.05855978181977667	-0.12242455046122015	0.06303718714057065	-0.15985120770929126	0.06607533737550544	-0.1973936647707732	0.06552542358642022	-0.2329211220089149	0.053508651324085346	-0.25855567424400283	0.026187767832508813	-0.2482952980440342	0.001418755504162433	-0.22652136805354556	-0.014481631069303247	-0.20273208824119066	-0.027182702805827918	-0.17784125212979726	-0.03756591855392157	-0.15230361752423985	-0.04623786539507134	-0.1261847350930796	-0.05296119398568848	-0.09961315281472378	-0.05758582180136846	-0.054206608296523275	-0.06734737295362862	-0.007760979888608021	-0.06776622933337892	0.03864419059835705	-0.065791951579027	0.08445724758254292	-0.058140519223818035
Object 285	Running	0.23785651599391375	0.02520278095333352	0.18767467652997416	0.042650812268190764	0.13521230216317853	0.05103737792163341	0.08213393826066687	0.05334756662258336	0.029008940205254855	0.053968226484619804	-0.024119636741455848	0.05389666974996553	-0.057387369028626324	0.05560277645940375	-0.09049824826680283	0.0592516097962648	-0.12370633728552467	0.06187265400995362	-0.15698399267583898	0.06336939341642217	-0.1902742803791505	0.06221542408947313	-0.22223931617975065	0.052886406877669816	-0.24803039196739365	0.03182488389835263	-0.2499769501495633	0.003999177803844468	-0.2289572749828116	-0.015159461117735161	-0.203648295427316	-0.02825369836298309	-0.17804129422611928	-0.04072567726005212	-0.1507154554654156	-0.04879317775176205	-0.12265498465185214	-0.05375549681104325	-0.09452052636070399	-0.058279790607665166	-0.05046641158567064	-0.06516176589201675	-0.005916448391017446	-0.06700500977540551	0.038331254392963414	-0.06150760629200384	0.08218506998237404	-0.05344726010119401
Object 286	Running	0.23582569440425696	0.03057321226032444	0.1864036000244793	0.043631506172424325	0.13552614201714	0.048594455009886114	0.0844066988976068	0.04872760098357821	0.03328892604419676	0.048293110039122206	-0.017819636020256928	0.04722973658670891	-0.054024127144693186	0.050705346246628244	-0.09005929361874397	0.055635373133842966	-0.12618098062514477	0.059885693799902114	-0.1624088512144705	0.06310649417384491	-0.19877738486313826	0.06307443071831399	-0.23357750276056238	0.05260760024324097	-0.25847080760631685	0.026176424488943147	-0.24713958339072636	0.001850077782830806	-0.22424653715811535	-0.012624103228990357	-0.19933961686998208	-0.0233118631645722	-0.1747375773645692	-0.034668431866955646	-0.14887904915039288	-0.042786451302054176	-0.12260809034687105	-0.049451040384793817	-0.09595617043017556	-0.05437940660832817	-0.051610107301497996	-0.059952801459907064	-0.006914915613007712	-0.060016119032177656	0.037744736277916725	-0.05823345815547263	0.0823798408551963	-0.05593226459639015
Object 287	Running	0.23367982340132	0.027575719467844297	0.18416443886574088	0.04596729719707646	0.13165961808686866	0.051835875314144235	0.07882716718362655	0.0522000038024548	0.026013596646360354	0.05073617341966338	-0.026781171737672416	0.048704114612693764	-0.06118993007600186	0.052627424437664626	-0.09538013502263312	0.05813861802686694	-0.12967378921668424	0.06296516392014047	-0.1641986777015709	0.06567074651544771	-0.1988283439017602	0.06564063854622516	-0.2317501831816634	0.05500891222370051	-0.2538691792252272	0.028452249860094123	-0.2439574052503996	0.0035853984013903633	-0.22113313441495222	-0.01081195586405129	-0.19646937989914423	-0.02179308384621282	-0.1720175070339931	-0.033235341352213406	-0.14686402975929638	-0.043038126493961666	-0.12091035595134977	-0.05047231999778016	-0.09445821033109046	-0.05587421477176307	-0.04909886402489457	-0.06641904927257028	-0.002583670190681945	-0.06867393815532065	0.04393400459445535	-0.0664728238418411	0.0896759253951308	-0.05772893277419755
[truncated: 28 more columns]
