# Supplementary material for: What you sample is what you get: ecomorphological variation in Trithemis (Odonata, Libellulidae) dragonfly wings reconsidered
Source: BMC Ecol Evol. 2022 Apr 11;22:43. doi: 10.1186/s12862-022-01978-y (PMC8996507; doi:10.1186/s12862-022-01978-y)
Supplement: Supplementary file 2 — Additional file 2: Datasets and results archive. [file 12862_2022_1978_MOESM2_ESM.zip › Additional Files 2/Datasets & Results Archive/Geometric Morphometrics (Landmarks) Analyses/Hindwings/Mean Shape.csv]

0.22257619985126936
0.06257665141645323
0.17939005875999722
0.06548236348013019
0.13606569151528913
0.06575894071546515
0.09273782577815184
0.06492798236368899
0.04939875777109773
0.06463658591717396
0.006066452064232599
0.06396973340977628
-0.0334364123287817
0.06854979518459049
-0.07290530644830524
0.07344544919635822
-0.11245956399867185
0.07760889388003546
-0.15214223866004328
0.08024598584306653
-0.19190602911787188
0.080539529230249
-0.2302755203712746
0.07035747202469575
-0.25867946293883354
0.042806962783280694
-0.2490718928311295
0.01427358784625467
-0.2236252218032808
-0.003067472766527423
-0.1961705302009072
-0.017103575405814316
-0.1679432443674751
-0.02955548138456686
-0.13885577389620535
-0.03985260060929013
-0.1092538610393764
-0.04855209369135629
-0.0799550477275692
-0.058189026703568694
-0.04675999686686492
-0.07281808584750746
-0.01226012740833965
-0.08407025867939816
0.02290084052103187
-0.09303051694966724
0.05862445122357148
-0.09928292603775364
0.0948382661857093
-0.10089438471478747
0.1309231772683731
-0.10186500756914661
0.16555302575319378
-0.0918981155807283
0.19350692449498963
-0.06933568850064177
0.21001436098199858
-0.037506219501563826
0.21474212702665632
-0.0018920542502355157
0.21934530439500355
0.033654034527143474
0.1477672896140476
0.026990537888523878
0.10865457559292677
0.025646809310329536
0.007551175591830814
0.04653291657676405
-0.016396194320592052
0.033176603980341446
-0.17277484780333402
0.017456639080662847
0.09518728703435599
-0.09279584085733282
0.10902748070512977
-0.036928125605096764
