# Supplementary material for: What you sample is what you get: ecomorphological variation in Trithemis (Odonata, Libellulidae) dragonfly wings reconsidered
Source: BMC Ecol Evol. 2022 Apr 11;22:43. doi: 10.1186/s12862-022-01978-y (PMC8996507; doi:10.1186/s12862-022-01978-y)
Supplement: Supplementary file 2 — Additional file 2: Datasets and results archive. [file 12862_2022_1978_MOESM2_ESM.zip › Additional Files 2/Datasets & Results Archive/Geometric Morphometrics (Landmarks) Analyses/Hindwings/Centroid Sizes.csv]

1627.8476362973088
1635.2772573692087
1438.2347387041102
1672.2306632742957
1454.7768150620734
1343.7464049089326
1440.8680408388504
1380.3106761323727
1479.462056726362
1333.2308482766055
1411.5159969574388
1289.0489123931507
1415.7703851077506
1315.2828604833712
1386.3522777174142
1311.0215984961808
1234.3043749773542
1291.4629361926202
1325.1217084725758
1378.7710993297173
1443.9550427779677
1341.1854741202885
1243.2081933773607
1368.8101403851358
1348.49083487542
1303.3170147143353
1251.1611834452983
1470.518552258639
1402.3021170229554
1436.3951543291546
1175.8739744504505
1223.522482148387
1276.508193485944
1503.204227561067
1352.5010566960254
1307.311003259135
1367.3683768891121
1310.8373295521005
1259.1693840066453
1319.3178006376454
1387.4078788400338
1250.3879875459854
1298.5254730011206
1378.4512187633252
1553.4604953210464
1297.7436539636194
1326.6655827086713
1305.744847582967
1324.2959096651355
1540.3665636535945
1632.8927099072305
1611.061927911618
1634.0030598858366
1603.1983754580745
1539.2472379849094
1574.2158717343366
1512.1999138125068
1489.1579335097006
1604.9757394285477
1596.2002941112403
1508.6839684364143
1658.720882563462
1429.6556422829235
1578.2633730956932
1630.4400961370602
1711.549975110081
1664.8378925304862
1639.861761182357
1561.0851016369897
1519.5441047447343
1589.9669644958756
1441.5582395299887
1474.9525082448367
1567.5594862475316
1298.7786204995382
1512.1155236079771
1508.2160313345246
1556.6568151833171
1512.377400115353
1588.6876887712729
1361.9754992658811
1487.2663918789704
1446.226737042635
1476.017231497025
1471.5861382517353
1517.8309476719128
1452.9189437098657
1232.021383742957
1426.1228833111886
1431.3691268648672
1564.4886421158908
1489.8634605356463
1633.6865769922013
1619.5269342182319
1603.0767005162434
1632.758817959583
1532.340154000495
1564.865174699927
1513.933098277874
1489.4475670963054
1610.3873295413057
1594.6862546848865
1636.7467272970546
1591.7326967113543
1363.0087015628603
1361.3214907335644
1219.3886132324815
1335.3309166677884
1444.2134999018715
1362.4318997630248
1491.1504484248198
1474.3872821181953
1365.8033745075334
1492.2920853036037
1568.1479444534075
1409.9783482811206
1474.8448296699746
1607.5331225592734
1465.232488672879
1564.122950791243
1584.2446391429078
1521.0245254216852
1552.2317774545509
1547.0222160979754
1624.482905169711
1543.2320042239744
1498.7823023622536
1519.466395406661
1440.825766194231
1407.6870550746044
1399.7616248146128
1520.323415882124
1565.2130021286978
1345.2429912845623
1452.187554348965
1485.1076620771757
1529.823375252102
1449.7112910110927
1406.448895255144
1463.5621009245092
1509.8552739581082
1539.3082894583624
1576.5802331925097
1531.7979035075152
1507.2533224571223
1456.595190173029
1570.416519929336
1439.6741573260626
1522.0261778769436
1476.9551354459238
1504.5079069203978
1526.4282935562783
1584.2449348043947
1670.0140230566042
1516.5517303366971
1632.6600477324318
1529.091309730891
1414.2600853531117
1582.1405177665717
1386.8087181084588
1233.9684187316914
1349.6755664375708
1402.9098602646875
1392.2212739372956
1180.3593561134544
1256.7094064229034
1128.3933250873733
1267.3607670268977
1295.0235903782352
1375.9319770036786
1290.9389905597575
1176.898446568186
1330.8391199320388
1390.6295294645663
1296.9267782747977
1409.7707159894376
1445.4063360921787
1426.4008694002337
1394.331881591188
1129.3287905868713
1286.236580940023
1247.2076617043242
1319.0368999510677
1292.2498960506398
1205.4619473075543
1155.5618189296904
1306.3715149343864
1229.3022796230928
1151.9043189368563
1402.5949521490309
1357.699755962325
1288.9145687503992
1394.2030794173024
1444.5007920595747
1412.2055715815068
1391.5681206039756
1417.3821322871145
1362.0488908628122
1233.4153653344897
1283.606914105888
1286.8187050369952
1228.0386452716991
1383.1683602484072
1082.4264420813565
1323.4817093527568
1403.3753051809645
1262.1298017631282
1464.0541519863805
1534.5819587518051
1470.820756042947
1499.3882866987105
1453.2530610706847
1486.8458916745208
1529.0670511083058
1497.7712986682507
1502.679263987434
1478.726632858599
1465.3230634075283
1527.6233444820944
1250.9320246059065
1644.2824947537717
1457.179411430585
1602.2555701799004
1409.188372881192
1505.616580551807
1519.6840267182445
1419.7011256657909
1346.5960049132266
1440.858672270026
1361.875680348115
1536.3247664816756
1580.7055699141486
1542.194463997699
1509.9930708466443
1555.9244555429527
1527.0302741664887
1369.9993481782517
1570.791588806693
1405.3434926670654
1408.031442584923
1427.085360558791
1279.2021053533979
1447.2226877115718
1392.1496390054401
1376.576462752949
1383.2440270356458
1244.1772647779303
1432.5222872651634
1315.26778034163
1516.7007748572028
1527.8273770280325
1343.0517380876772
1326.3078985056936
1553.186698364181
1289.6576748562077
1519.8452537960593
1390.963021209484
1478.7898313221956
1518.4473570179919
1774.716679255544
1664.7523569149162
1693.2544601482857
1610.1517294271248
1714.1458711412288
1761.395145101551
1697.3440573257876
1698.6323400132612
1711.7039042548713
1777.6886217949154
1516.6731710607087
1529.3805260047832
1490.4253786295824
1401.361244364866
1510.5555306806616
1485.7499781442496
1523.0142817284104
