# Supplementary material for: What you sample is what you get: ecomorphological variation in Trithemis (Odonata, Libellulidae) dragonfly wings reconsidered
Source: BMC Ecol Evol. 2022 Apr 11;22:43. doi: 10.1186/s12862-022-01978-y (PMC8996507; doi:10.1186/s12862-022-01978-y)
Supplement: Supplementary file 2 — Additional file 2: Datasets and results archive. [file 12862_2022_1978_MOESM2_ESM.zip › Additional Files 2/Datasets & Results Archive/Geometric Morphometrics (Landmarks) Analyses/Hindwings/Hindwings (Super - Water Body Groups).csv]

Object	Group	x1	y1	x2	y2	x3	y3	x4	y4	x5	y5	x6	y6	x7	y7	x8	y8	x9	y9	x10	y10	x11	y11	x12	y12	x13	y13	x14	y14	x15	y15	x16	y16	x17	y17	x18	y18	x19	y19	x20	y20	x21	y21	x22	y22	x23	y23	x24	y24
Object 1	Running	0.22142152807834906	0.05688758833706355	0.17905045239230216	0.06045325889475124	0.13653228500485556	0.06095461917923161	0.09401285517331032	0.06057355412355945	0.05149180901208995	0.060663171849638965	0.008970762914567741	0.06057343697929121	-0.03216727433398944	0.06537309214531224	-0.07330634119759906	0.07016391417666916	-0.11456108203151394	0.0738261641600354	-0.15589771167469255	0.0764038784915401	-0.1973043272530399	0.07731180620762215	-0.23789936772055598	0.06919788602277348	-0.26746156157420603	0.04030586266411339	-0.25354865285609823	0.01216970538135747	-0.22560430587258398	-0.0027909863696785717	-0.19658372286794074	-0.01554489980085122	-0.16687992325236806	-0.02661572455194409	-0.1365809123306675	-0.03593855325698168	-0.10596525121019246	-0.044163076408045815	-0.07559645525512254	-0.053257279959533145	-0.04214740521956325	-0.06597848685061411	-0.007902258394106812	-0.0763674591055514	0.026952412020705124	-0.0844798314991252	0.06208574576788084	-0.0912851517822597
Object 2	Running	0.22569759079240886	0.05269613390807593	0.18087043011568796	0.05648246779100659	0.13593214135262213	0.05857241102455365	0.0909610854052149	0.059765233202941706	0.045976491838120005	0.060218882351559345	0.0009921104527892818	0.060693105542088045	-0.03859691403293696	0.06648418506660941	-0.0782919047742229	0.07149740771624585	-0.11806336931284626	0.07586252609318687	-0.15798580081310826	0.07850565292792415	-0.19798916429674135	0.0792062569754361	-0.23671111679001366	0.06926408607591411	-0.2655203019069905	0.04161262911294208	-0.252422037202062	0.013081659924309407	-0.22481026581700403	-0.0026351014703957605	-0.19544678603821355	-0.014804553720625288	-0.16585760886357745	-0.026404670151349157	-0.13539778142086803	-0.03548869784913387	-0.104867840911665	-0.04433418107716156	-0.07421618463266974	-0.052748331242401345	-0.041200580821013015	-0.06705494335469435	-0.0068959368309060584	-0.07791269239042875	0.02791486122599452	-0.08701860167075734	0.06354551705452964	-0.09203348493638115
Object 3	Running	0.22426127151059272	0.06076480478415994	0.18138716334613084	0.060671876213490045	0.1385247244176163	0.06167572928772165	0.09565334297707477	0.06118293733593474	0.05277923311365946	0.061088692568605385	0.009909247822291321	0.061690911179418544	-0.030002729105454998	0.06616283679932536	-0.06983505080076648	0.07129597956259293	-0.10982783245780896	0.07497427394055481	-0.1499202601570876	0.07732915316528054	-0.1900612500969831	0.07861404114558461	-0.2294494312066728	0.07085353081901256	-0.2607588601684251	0.04578532102163251	-0.2550184328666982	0.015162234836801528	-0.22779600291540306	-0.0012742394926585495	-0.19891267346926594	-0.014605330078319574	-0.1705703617597381	-0.029043354727675153	-0.1410225490916402	-0.040827198201771525	-0.1107260053628668	-0.05053169918285798	-0.0803184123841912	-0.05988252827163303	-0.04780304617899676	-0.07553448649341181	-0.013578528957174832	-0.08697629633886247	0.021676359734565137	-0.09467802743827257	0.05760741840900559	-0.09802179457545483
Object 4	Running	0.22378913225218805	0.058776683589483195	0.18109738578208387	0.05997644773859192	0.13843961097455065	0.06205359519881658	0.09573593391034022	0.06140371270217336	0.053028311542661126	0.061698007592108944	0.01032550837004962	0.06099122154445968	-0.030895090182023844	0.06695895851328441	-0.07234691108195201	0.07101936862359173	-0.11379683972192987	0.07510042738170149	-0.15534080126187635	0.07807328822790972	-0.1969848195013308	0.07874556792059739	-0.2373976202069579	0.06877102920861784	-0.2675686168912337	0.040148355530262206	-0.2545063193640964	0.011588240887999281	-0.22689517569991877	-0.004161793319538452	-0.19748093400448274	-0.0162514406009463	-0.16779976388872653	-0.027666622595739203	-0.13753547088834397	-0.0374346013766278	-0.10690224793248965	-0.0459776106516409	-0.07627994350395087	-0.05455967601242379	-0.042904085477906896	-0.06799884267058695	-0.008586638364776824	-0.07880923593890907	0.026317558536797094	-0.08754143202474325	0.06169349450756327	-0.09410649917074623
Object 5	Standing	0.22616257825960506	0.06544381066867887	0.1815766647803044	0.06862465745243573	0.1368854898226193	0.06771432060570513	0.09221391169196604	0.0661092301204865	0.04751411926566479	0.06586464881415155	0.002827363651579884	0.06475725071358755	-0.03673826359403969	0.06936403490631284	-0.07633644343793167	0.0736820402754589	-0.11596691511987067	0.0776928162408377	-0.15573571774373127	0.07994416213151018	-0.19556288751085196	0.07935996326183091	-0.2333411628512998	0.06683374328487066	-0.259819078979154	0.03714652201323215	-0.2464528258448757	0.01050359565805079	-0.22034020575687904	-0.00443754799617611	-0.1930924503655108	-0.01720086611594362	-0.16536817753960198	-0.028890180036468822	-0.13690498316867872	-0.03864358857488969	-0.10774933224959936	-0.046082398185105684	-0.07873023223129028	-0.05403740383262211	-0.04576979465420477	-0.06789184652035693	-0.011729211928838214	-0.07882664108273534	0.022528212052490084	-0.08906121123303504	0.05759471644081721	-0.09603754701773161
Object 6	Standing	0.22767254472605744	0.05833457181960652	0.18405479321379145	0.06588982330154546	0.13978524117702817	0.06520495344145287	0.09551047336742668	0.06528725279867188	0.05124623144987071	0.06431796864665872	0.007026609309185003	0.06210623374129214	-0.03228515084566479	0.06605624732338908	-0.07148692471396878	0.07097915539519029	-0.11070106137926873	0.07580289989221861	-0.15001392408795022	0.079740936972564	-0.18949509757629251	0.08121725382816691	-0.22738565680570577	0.07012862937218124	-0.2570408315975186	0.044073820310618	-0.24967645053884266	0.01562654186283404	-0.22575512874100712	-0.0020995804946602457	-0.19925930562105368	-0.0157262296272327	-0.1724602831098311	-0.02874224756836289	-0.14482869979908003	-0.03988111155458879	-0.11629741222910038	-0.048461886074414894	-0.08863817030951945	-0.05953876441621549	-0.0507906837879478	-0.07225321651870854	-0.013148241702367312	-0.08556208559157366	0.025702870312719516	-0.09476431133418002	0.06500754789331942	-0.10178025724714863
Object 7	Standing	0.22930338480481208	0.06373176411770366	0.18462254843708464	0.07028763342976412	0.1395190405514988	0.0679167364964841	0.09438614864294956	0.06619495588944721	0.04922172535283154	0.06584291453783143	0.004067619212059698	0.06481492514024698	-0.035873801673020206	0.06930263537439163	-0.07578576166823478	0.0740451845029302	-0.11568550190346885	0.07888948722500101	-0.15573969459271916	0.08221844753497518	-0.19592961412360022	0.08230262222979057	-0.23424543540392112	0.07032318216923125	-0.26037413318191277	0.03994825046721279	-0.24556826575264964	0.01357814921600951	-0.2199765376588757	-0.002871118237619628	-0.1928469747243881	-0.016651727016577772	-0.16535428955264536	-0.02968589787768029	-0.13677078898346673	-0.04011877896748322	-0.10752946594779496	-0.048537418436320416	-0.07861742223361694	-0.05802596549853688	-0.04584989594363564	-0.07334896783666986	-0.011519397556867952	-0.08474628858687402	0.023494580466707663	-0.0938306430559119	0.059128844063291504	-0.1000519321303904
Object 8	Standing	0.22478727648977626	0.06373715709189871	0.18235360227751746	0.0680627694608122	0.13970517442938682	0.06733119144675809	0.09709956827754213	0.06528486587444758	0.05445147077666403	0.06453097090591563	0.011801259193093152	0.06390803707836697	-0.029562243640528642	0.06720881171176657	-0.07066023093840353	0.07293232994601587	-0.11191584477260354	0.07738100381025588	-0.1533482591748898	0.07964210935507335	-0.19483004825954903	0.07870456370752239	-0.23394877355714214	0.06502284575482598	-0.26110602052328163	0.03379090356824993	-0.24582009936665905	0.009689340316483285	-0.22105694572035814	-0.004726652102503984	-0.1951189155947636	-0.016907871038932373	-0.1685196411879854	-0.027568527657756248	-0.14129191806962876	-0.036501382404710486	-0.11329518218392011	-0.04261243022860072	-0.08611109567847877	-0.05168154205192329	-0.052066048584543986	-0.06893413616198733	-0.015996445239242506	-0.08141112032163031	0.020880128999622303	-0.09125162374169683	0.05832461204219251	-0.09864206292595737
Object 9	Standing	0.22089391713734982	0.06866549216513128	0.1799302867179436	0.07191524794773191	0.13885178955935737	0.07082029663074245	0.09786662308355619	0.06784291213194833	0.05680587986332462	0.06620968797269901	0.015751577813699583	0.0644218506624027	-0.024568943465977756	0.06979950115668482	-0.06498329938985349	0.07441919645158586	-0.10542610880401435	0.07878294965714319	-0.1459584989054549	0.08221527939967228	-0.1866289178334633	0.08291617748694437	-0.22576345729245298	0.07191217182427684	-0.25557703893462635	0.04427934148328741	-0.25210535424089997	0.014227653975169247	-0.2285173545711904	-0.005393460725176429	-0.20203883029424197	-0.020913321915033256	-0.17384131634456307	-0.03305376081386555	-0.14518066009972969	-0.044054527414610294	-0.11583595853838698	-0.05307772773369382	-0.08638794840717802	-0.06175790638261066	-0.053024246744010094	-0.07668658397119418	-0.018266421189881324	-0.08799565214812206	0.01721138380163482	-0.09678937321947158	0.05329082911538991	-0.10264400608391683
Object 10	Standing	0.22490211860860274	0.06916683690423846	0.17970546380355767	0.06749006673872833	0.13451589647105797	0.06563211639452145	0.08934353486793342	0.06339596285745029	0.04411626797738434	0.06360469398066684	-0.001109656692799981	0.06401089362373491	-0.03939343058083767	0.06921486102614102	-0.07781135578012018	0.07331196277049754	-0.11627213767869085	0.07698557073495026	-0.15487790801170986	0.07849044022267726	-0.19351328590024508	0.07848991995801173	-0.23107210103475379	0.06952353504117109	-0.25885005371477254	0.04280798962090927	-0.24345930991836698	0.0170878667818013	-0.21751003691691628	0.0014894995517891459	-0.19068285576031416	-0.012551287909083645	-0.1633923476695484	-0.02566040134640733	-0.13507257991015384	-0.03637672613169072	-0.10633532014004149	-0.045916772972901025	-0.07829400765895182	-0.057343713447057194	-0.046802322292438615	-0.0751346080589825	-0.012908948803838017	-0.08776170313481564	0.02189089290862451	-0.0976211558394178	0.05755706923386042	-0.10363307105980728
Object 11	Standing	0.2267129781221051	0.06984476603011405	0.18162321732726305	0.06823583474574522	0.13656520028990227	0.0659004378336502	0.09150186553761844	0.06367210910247204	0.046388980131709494	0.06296037927495715	0.0012788490148888175	0.0620914084214354	-0.03710360325185252	0.06617169219295119	-0.07543700862526871	0.07068950254620684	-0.11379774146687527	0.07496911248931015	-0.15230400563835442	0.07763314213263672	-0.19089435141630567	0.07840083166420529	-0.22844994218725773	0.06959077097223608	-0.25685473652864743	0.0435684509950876	-0.24700247426359737	0.015515879791743388	-0.2217452366759795	-0.0010937413083999604	-0.1950370786951495	-0.015263891089592856	-0.16743425053411848	-0.02760179359779838	-0.13899038386193666	-0.03784719110074364	-0.10956198739849222	-0.04478298434313271	-0.08120591513186591	-0.05528337967700487	-0.047764060642564186	-0.06903549129315943	-0.01373941375444624	-0.08127479236798275	0.02092155830684292	-0.09157504728606884	0.05667880604300584	-0.09695019655750968
Object 12	Standing	0.23075862008555148	0.0658951936197139	0.18396256122742383	0.06910086154838116	0.13706500525185192	0.06997668219330035	0.09015930647095054	0.06991823106618468	0.04326157288089976	0.07078436333472687	-0.0034536046215579053	0.06656351896672631	-0.039858662620219434	0.07044680204184167	-0.07617066065221817	0.07512069464969205	-0.11258819887188945	0.07888448056724547	-0.14915030804067794	0.08077863635543109	-0.18575523295917848	0.0801381214574239	-0.22028465402984385	0.06804118373608783	-0.24627469599541074	0.04230029780359501	-0.24095875392749067	0.014826002448400438	-0.21917478283913824	-0.0033865177150600853	-0.1950364995861595	-0.018361608960296802	-0.1697850208754161	-0.03136975468663316	-0.14334222133854926	-0.0417533965186389	-0.11626497627055718	-0.05035069612266069	-0.08974538078536845	-0.06054061838209417	-0.05467732104693653	-0.0751431934644528	-0.018233383792451655	-0.08585965379819642	0.018504881374685627	-0.09551882330638112	0.056201740912890825	-0.10020399073252269
Object 13	Standing	0.22778764019524064	0.06552073613088705	0.18301177806564803	0.06950606135142638	0.1380839223734368	0.06797680921692763	0.09317345901949389	0.06600241885243813	0.04822247354413627	0.06549246016205452	0.003277332257908902	0.0646061387287522	-0.03477874513034206	0.06973995006347983	-0.07287143901718428	0.07459457826809399	-0.11101489638841788	0.07903263076371714	-0.14934509407125246	0.08134841720415359	-0.18774329833920997	0.0810490275498232	-0.22426868566610145	0.06930135069421935	-0.2512220412392863	0.04201947259539676	-0.24158592244859148	0.015329589988008097	-0.21939366339772204	-0.002716373509339073	-0.19476874269504368	-0.01729458230382025	-0.1691658171949996	-0.030077809175960504	-0.14263971745559903	-0.04081723272539626	-0.11535170847693599	-0.049445023246105904	-0.0880004119946339	-0.057870060886293706	-0.05342720259943172	-0.07418196774666812	-0.017685797770543767	-0.08774420359830766	0.019327922128202984	-0.09730273333757335	0.05715823968551642	-0.10280284478811062
Object 14	Standing	0.21928171140616703	0.06943078505013722	0.17605753613875197	0.06785866879621173	0.13280476964903346	0.06779493622714898	0.08957512026648141	0.06637787718625227	0.04632366312038375	0.06602399267369001	0.0030707592590267655	0.06600773175837245	-0.0356085462634071	0.07040234346177798	-0.07419272694939007	0.07556566775780987	-0.11294789262730932	0.07922904919286256	-0.15182684636819793	0.0811771520057608	-0.1907537595493168	0.08141181369143492	-0.22828993536613618	0.07119256277645168	-0.25747851958792717	0.045480043069237086	-0.25008420759292693	0.014883895503080755	-0.22338303530254477	-0.002923288153275598	-0.19463852380431423	-0.017230296134266295	-0.16520304323852508	-0.030052760731835954	-0.13489332888893185	-0.04064736286589718	-0.10385714839152327	-0.04887814656335877	-0.0736729587093385	-0.05983126875758369	-0.04313258757101633	-0.07518388605164307	-0.01052503873169527	-0.08543814113754544	0.022701991627004828	-0.09346183350026918	0.056382575020670456	-0.09929573261267999
Object 15	Standing	0.22612372972790784	0.057162814970691575	0.18124420139540012	0.06208241832874305	0.1360987143139583	0.06266692855709527	0.09094962848209434	0.06253462845536908	0.045803933614751643	0.06310394362064217	0.0006548331988983744	0.06297309939233053	-0.03764439800011497	0.06805255317105646	-0.07598788110398219	0.0727863614344112	-0.11443617596110316	0.0765752943476451	-0.15299929023874412	0.07892082031688541	-0.1916276197761036	0.07959480942628325	-0.22922632735508122	0.07077724274485324	-0.25863400420790633	0.04576508929098399	-0.25231702407251666	0.015322583905163993	-0.22577901099910427	-0.0022080323503473978	-0.1968387740507553	-0.015462347946161468	-0.16749622324658484	-0.027795650407154125	-0.13741491867593764	-0.038204165728214626	-0.10695421961477718	-0.04744548532924651	-0.0766923309159525	-0.057318650940608284	-0.04305531657633614	-0.0704546465734807	-0.008723032072180677	-0.0816481276147883	0.026141056624673347	-0.09105548058201042	0.06153675714095644	-0.09820640791116246
Object 16	Standing	0.2240456793319256	0.05308029862187252	0.1796642387928086	0.05912054091204442	0.1349280922568016	0.061337899780920926	0.09013688986701995	0.061281944493596134	0.045357335268760665	0.062305972489564876	0.0005676907090936381	0.06268724357247915	-0.037536383458539095	0.06673062249134891	-0.07561352249551472	0.0710202204427312	-0.11376611098763538	0.07457630402861509	-0.15203577850757877	0.07649395876262043	-0.19032455336883752	0.07504406556247492	-0.2277612301468128	0.06691587270344633	-0.25628543052841796	0.04140273653622965	-0.2523605842233851	0.012158868108604035	-0.22750786480487975	-0.004733250471716159	-0.19979425313732072	-0.016433535502498948	-0.17164410060929736	-0.02703919829079781	-0.14295534774319976	-0.03608877468229369	-0.11381815888093809	-0.043573696093019365	-0.08467591683411115	-0.05103891922345794	-0.049559358273041795	-0.06574965907866313	-0.013186830581478959	-0.07700162044760045	0.023846626126559155	-0.08583911651158184	0.06131069788310292	-0.09262305929443865
Object 17	Standing	0.21984137400986495	0.06248757967089179	0.17774685930111417	0.061252836613109644	0.13563528985927265	0.061548813046965856	0.09352293762082234	0.06169884955379596	0.05141032695249441	0.06167198401023588	0.009299012347823642	0.06200320300558812	-0.02977971922360156	0.06759289747273446	-0.06897525435229532	0.07229398648118586	-0.1082373097169158	0.07640269490101563	-0.1475850302073695	0.0795874204279784	-0.1870597232252384	0.07979342642245911	-0.22500490451796573	0.06897908665497357	-0.25489952030471463	0.04323967512796547	-0.25244679951576243	0.014172415147050161	-0.22777625209552665	-0.0024878203911552887	-0.2009528988921844	-0.015436704051017646	-0.17363988330121757	-0.027319669714542083	-0.14601798939806235	-0.03846383531898879	-0.11780097902723816	-0.04800455663427015	-0.08955746086220298	-0.05746652218104725	-0.0529369735704814	-0.07324908499739205	-0.014754448748659296	-0.08474797910871296	0.02411784950660406	-0.0936412285999803	0.06387780267772625	-0.09668314771437221
Object 18	Standing	0.2274259287816676	0.061806271609522755	0.18284255291316287	0.06300115966296668	0.13825911534058527	0.06419258385278484	0.093661147494664	0.06383713605206094	0.04906181885492778	0.06390778107850487	0.00446372872346539	0.0635679018032771	-0.03477636385042239	0.06919806121876394	-0.07404939965953017	0.0745936096509609	-0.11335561531128294	0.0797418520958398	-0.1528945360427408	0.08258483363313225	-0.19250931649451578	0.08123162753849505	-0.22987023129652653	0.06810104074162235	-0.2541770384789792	0.03688805360062831	-0.24419147290401352	0.010468107660459785	-0.221161247505856	-0.006205998105548256	-0.19602215977118814	-0.019504792640598772	-0.1698380896706549	-0.030612382209335497	-0.14319995157405055	-0.04058159922868508	-0.11603379197924847	-0.04900863302637442	-0.0886677215368366	-0.05676216538537848	-0.054025033209941474	-0.07205518592437693	-0.01727187762026384	-0.08117774822874273	0.01958365824043554	-0.08987677090331779	0.05690702768419272	-0.09627578641585172
Object 19	Standing	0.23334319610236604	0.06103414974509038	0.18881584406989155	0.06443109591393632	0.1441801290492927	0.06580327233277344	0.09952347962285041	0.06592962957634095	0.0548682784515952	0.06554830282406017	0.010225215791240666	0.06443944959112868	-0.029110518629309145	0.07009570820118032	-0.0683729724094934	0.07623998246553805	-0.10782564077581415	0.08101133775196659	-0.14746424648651488	0.08384540444935279	-0.18720134117349693	0.08351578989962181	-0.22493087410737825	0.07113842240612724	-0.25280556867717036	0.04288298816406725	-0.2489810140242513	0.013297122368073632	-0.2268074605297989	-0.007001186966996355	-0.20084621572271208	-0.022200621602532902	-0.1736814626063455	-0.0351269361434423	-0.14540727453368044	-0.04540923506260477	-0.11659814483744702	-0.0540829590402189	-0.08784827450264554	-0.06295114395005563	-0.05290146051028602	-0.07771521859946114	-0.017003101110643553	-0.0899850537032731	0.020071061710305052	-0.09803267195935235	0.057549299913071915	-0.10391817237011954
Object 20	Standing	0.22937404851697135	0.0568877887213164	0.18468851336963113	0.06022131203658779	0.13993425939514345	0.06244831541786274	0.09513491103714426	0.061485167699695774	0.050330748423975016	0.062190766153332785	0.005521431543174257	0.06238064173319019	-0.03405260487742475	0.06686358741892912	-0.07356281803644528	0.07187784173787382	-0.11311729996207251	0.07653002140719656	-0.15279047113037017	0.08002598357626071	-0.19261475190008906	0.08016113199253774	-0.2308053641970121	0.0689931915266984	-0.25835339871133806	0.04037213305202817	-0.24808972009145835	0.01224169697365667	-0.22328618389659016	-0.004934151652944788	-0.19646947041657453	-0.01876984817679202	-0.1684839032731469	-0.030064746059091523	-0.1400561541468522	-0.0401956828250968	-0.1111959091002682	-0.049020707190169585	-0.08263854079442545	-0.05878176346151844	-0.048828643015573436	-0.07056652300616503	-0.014255858684124486	-0.07987808660380374	0.020432386598090588	-0.08874877404013591	0.05599533255868504	-0.09290095841177076
Object 21	Standing	0.22823270727180617	0.059588200202730715	0.18350822792638383	0.06253108766459506	0.13870787088608696	0.06389705633346482	0.09389755364342176	0.06290978093292753	0.0490850136225729	0.06379169804298512	0.004272727868454163	0.06289630261576043	-0.033721295735806324	0.06788732948627499	-0.07181517830371843	0.0720478997886849	-0.10996770992963617	0.0756310140247587	-0.1482631223845772	0.07700084767339929	-0.18658311379377832	0.07689802284237615	-0.2239524013342573	0.06847098631765632	-0.2536442664911613	0.044290570958600214	-0.2495355157699256	0.015100869600663099	-0.22607761302379534	-0.0036165731355868396	-0.19952433706049658	-0.01765968499046587	-0.1719647589921427	-0.029609780591536523	-0.14354303352801331	-0.03933940188882324	-0.11459032764171932	-0.047356201252780616	-0.0859117449974123	-0.056304819867969855	-0.05122786693277084	-0.07204751445007229	-0.015030984521537324	-0.08390455217772644	0.021830885737651573	-0.09349647898428329	0.05957186360825553	-0.09863594190079424
Object 22	Standing	0.23129473865601963	0.0629102949690926	0.18618418467354939	0.06585374126841682	0.1409774430493598	0.06578844008351614	0.09578008096530201	0.06486504111538578	0.05057334146165825	0.06494228247502105	0.005368052644401658	0.06531263918716683	-0.03468834450511173	0.06840815489520746	-0.07466968476031816	0.07235604317208535	-0.11465063755396179	0.07630833159914982	-0.15477696496139534	0.07828545708456047	-0.19495171231286793	0.07839408227434155	-0.2332247918247781	0.06634753406863031	-0.2570068813370429	0.03416605462991447	-0.24471318300639594	0.00841327950719945	-0.21909411429988052	-0.004804610458030547	-0.19247449073566064	-0.015881443524304917	-0.16588936100466511	-0.027038517964426193	-0.1387875575073475	-0.03687572678207302	-0.11132235883582715	-0.04564790135319482	-0.08425098846625508	-0.055569697852840286	-0.050830516557052834	-0.06924667415397372	-0.016252791236238264	-0.07965540699987758	0.01826044502797531	-0.09027727811310955	0.05382183764855279	-0.09655033572575732
Object 23	Standing	0.22975262939819693	0.06176676663765448	0.18484310454318642	0.06344670725233051	0.13990626184657903	0.06283123705450286	0.0949702520772172	0.062160995404959445	0.05003885305105137	0.06309219933808648	0.005098106432947482	0.0629250591759794	-0.03469906764032715	0.0660809465858459	-0.0743513321275977	0.07071346775659984	-0.11409264124723903	0.07450746878633994	-0.15391562770147743	0.07731592303176427	-0.19380003705267787	0.07904282743012334	-0.23242457333916633	0.06914456346354801	-0.25932036346131576	0.039843606555942775	-0.24953573810688925	0.011238795488343141	-0.2244256589005861	-0.005789772630288355	-0.19673484926262078	-0.018213073027976794	-0.16859895080567402	-0.029590763088968935	-0.13975007202490247	-0.03901512458828134	-0.11017663780039359	-0.04583684192825774	-0.08115698599144124	-0.05472517562655085	-0.047767038313709924	-0.06799528644172345	-0.013422269456505946	-0.0785510723013088	0.021587981008784392	-0.0866304499015056	0.056753692336230954	-0.09400382294280513
Object 24	Standing	0.22483273093784434	0.055024057445438444	0.18133522181524717	0.06341771864285642	0.13710215187946304	0.06588489521442137	0.09280407169950948	0.06647162145283834	0.048512596216720105	0.06743574668778957	0.004214861923435558	0.06804830108535766	-0.03490304125855118	0.07301509472155197	-0.07410003018829615	0.07731314534412467	-0.11330044956615386	0.08158005308928735	-0.15265199845845465	0.08408907270227556	-0.19207752783012036	0.08350408029085225	-0.22999772239843108	0.0727892083709558	-0.25716550615709166	0.04430380318764706	-0.24953980627636513	0.014198320693341693	-0.22474356019620523	-0.005028010764096456	-0.19722525726117054	-0.02012697703405635	-0.1683286926830401	-0.032391619010784814	-0.13858356505827704	-0.042430184765306446	-0.10841966097998547	-0.051128877271164073	-0.07909848580973229	-0.0623470696283624	-0.044089354123331474	-0.07630702744644283	-0.007821270770674158	-0.08656078611951841	0.02869456660361877	-0.09589423910180397	0.06611990318550269	-0.10034909055504851
Object 25	Standing	0.2201456708879955	0.06103328605240653	0.1774008165299159	0.06414784661784108	0.13455070369631414	0.0649910515850589	0.09169246664365692	0.06511466048168371	0.048838459105421034	0.06449909646903607	0.005983536354671432	0.06395093463673712	-0.03388030233384397	0.06842676276385824	-0.07365806699083687	0.07361190609740038	-0.11356708728289645	0.07766362124065049	-0.15360867331138695	0.08007010678506926	-0.1937201043327695	0.08046572664194082	-0.23234258153655504	0.06976708873431425	-0.2598528841316529	0.04072031521874479	-0.24621046133951208	0.013846947814538163	-0.2203853420037754	-0.0021209757013260617	-0.19328958995584475	-0.015830572026673834	-0.16557068141174888	-0.02822655854129061	-0.13682289374118944	-0.03801197010715891	-0.10783163737543319	-0.04704663607544703	-0.08001312120484748	-0.0592257423025691	-0.046352194285895126	-0.07230094883215607	-0.011777108735073032	-0.08272113328351162	0.023160169759801806	-0.09185379982762486	0.05857391380625561	-0.09891669555998438
Object 26	Standing	0.21368487630224786	0.06829740648902817	0.1711960210647552	0.06692207761646535	0.12868582780306229	0.06664311372625281	0.08619869952435717	0.06521544040661574	0.043687753629068994	0.06509731377692761	0.0011773401746489357	0.06534061773480769	-0.03682565214337654	0.06944414902021981	-0.07478242866043829	0.07395512526283908	-0.1127452452215874	0.0784150506381886	-0.15091284488715836	0.08047449916295825	-0.18912328044292093	0.08148203244440276	-0.22597955239770884	0.07144922531146698	-0.2542858299001522	0.04583790181983325	-0.24508484995507668	0.01768754813780589	-0.2209065707555528	-0.0000678742155748526	-0.19502489666395703	-0.015235349129646795	-0.16769267246772182	-0.027615174009515915	-0.13981640231400072	-0.03871378632745217	-0.11121689305718648	-0.047792701478741935	-0.0829904682203337	-0.057973203914279334	-0.048643045996261576	-0.07426218429858977	-0.012486457528880392	-0.08599937194035745	0.024073857692203035	-0.09641170885846513	0.06141936887477506	-0.1035098650666979
Object 27	Standing	0.22450834580268492	0.0616565446454139	0.18190661546546913	0.06585105027212645	0.13909911030716607	0.06572115437140079	0.09629156124136706	0.06584382529941674	0.0534903531111409	0.06659050931204007	0.010683443372371444	0.06632634308744272	-0.02910657238729456	0.07112581711260971	-0.06882145078546617	0.07651167752370547	-0.10866899723191736	0.08080634729800026	-0.14870170094876828	0.08270292851225008	-0.18876267887163034	0.08158179549655886	-0.22703953466780225	0.06979166456566992	-0.25549252117048443	0.04165549387069405	-0.24935252729036675	0.012297626762570898	-0.22586834934875055	-0.006848677541180144	-0.19976999157505626	-0.022257584501573082	-0.17208688766624616	-0.03460271663009345	-0.14337019433729933	-0.0443130116377167	-0.1142956241219723	-0.05289379992070041	-0.08509428385438207	-0.06103284591177753	-0.051931348066042514	-0.07514436069094785	-0.017167585961907733	-0.084651891376114	0.017851818277174605	-0.09316990089735842	0.05347884351715173	-0.09861322915690363
Object 28	Standing	0.22286671743276212	0.06634645989633009	0.17995223358191637	0.06674928305318932	0.13704608888397166	0.06768497543815721	0.0941341172448556	0.0670700961158181	0.05121827066094975	0.06685701090670937	0.008311174342369807	0.06596448398926136	-0.03163695438054437	0.07050865649795215	-0.07160448090178696	0.07487892141483848	-0.1117255379403259	0.07748330924542539	-0.15191900052456883	0.07846421290410316	-0.1921217406053427	0.07800026486833626	-0.2306572513454548	0.06661985782655247	-0.2593065437747293	0.03848008056869243	-0.24837353613720586	0.010921653893032332	-0.22236776854026563	-0.004404602740964159	-0.19483346091074288	-0.016801897511555374	-0.16668389787117158	-0.027734234324154942	-0.13813057599070036	-0.037566056808151116	-0.10935269226984792	-0.04671971147762399	-0.08092214495271757	-0.05690185750648019	-0.047687396447016216	-0.0710650170335927	-0.013590130081168446	-0.08300318388889354	0.020936963849030887	-0.09363368807415079	0.05667684219262904	-0.0989066286951956
Object 29	Standing	0.2219110674006787	0.06265548921660923	0.17932521096554901	0.06634740489612893	0.1365812477149051	0.06593632151687415	0.09384202787214481	0.06517913501361278	0.051098073549482426	0.06559132438223278	0.008355734572773183	0.06614630050177452	-0.032805248859083834	0.0719307567503945	-0.07405549575294396	0.07703968023891473	-0.11541698582603926	0.08115096926120906	-0.15694007647537778	0.08300529136585078	-0.1984878860311207	0.08187356769875953	-0.23787052332866412	0.06872830684173277	-0.2636203434888587	0.03625506501557401	-0.24501937334974144	0.01230787274796616	-0.218870909636764	-0.0031599292158357942	-0.19168582475192744	-0.016724649010809892	-0.16367603733463978	-0.028494794360737725	-0.13523343209172978	-0.039175120504152144	-0.10601752539483554	-0.04751234190070884	-0.07759150689143612	-0.05823912907998882	-0.04382917178511158	-0.07065316912530681	-0.009460387412087363	-0.08127341398333499	0.02494541879631415	-0.09177305818238604	0.06007480088607821	-0.0995138427129566
Object 30	Standing	0.2176941906207061	0.0667750163427145	0.17520639278914993	0.0677769262095376	0.13270895493253357	0.06734890687649094	0.09027041924728413	0.0650710354265891	0.04780206279662645	0.06344103788391756	0.005362834335524204	0.06117607410213659	-0.032687747037991974	0.06502379584566313	-0.07067287731563399	0.06947135355177038	-0.10880179225604025	0.07244233595952021	-0.14701385218910484	0.07401569057997115	-0.18525816829106626	0.07403392326592609	-0.2228245294600084	0.06690846629048915	-0.2552365393439844	0.04664474184821406	-0.2427311522740249	0.0213143911324619	-0.2200588851657549	0.004146325539225794	-0.19634118528310499	-0.011533790743188093	-0.17085578162603107	-0.02415976319846252	-0.1452191515954021	-0.03647452825138277	-0.11906033055617869	-0.04763869878351957	-0.09306323243235676	-0.05917452070305179	-0.057442140857600875	-0.07777075845025698	-0.01859507580795847	-0.08803892004578934	0.020452070065762856	-0.09752483665843899	0.06005489821024735	-0.10432222748050902
Object 31	Standing	0.22501611620524284	0.059888178147337996	0.1828566659209459	0.06449618942946064	0.14047013327320323	0.06592781496077889	0.09806405942581277	0.06655499477575341	0.05565651968938225	0.067073121811927	0.013261761185639378	0.06590997190799469	-0.02778165541852234	0.07051878612320353	-0.0688125442188897	0.07523782506126982	-0.10989587853047905	0.07947585488574178	-0.1511464366383946	0.08150940031661194	-0.1924437831848543	0.08102167795611981	-0.23227232214349253	0.07018732536692097	-0.2617014866173869	0.0413229804749044	-0.2530124609885681	0.0114199488973691	-0.22740136109168302	-0.006986361370440076	-0.19948759285069353	-0.02168441520469564	-0.1701335602848749	-0.033254258857745675	-0.13998454909691507	-0.04256671162291507	-0.1095693702698681	-0.05097012304075294	-0.07932408719838382	-0.05996608453162979	-0.04609253942249672	-0.07305379382529985	-0.012185607973307262	-0.08427617388575652	0.0223043352807476	-0.09355332312945609	0.05753020810876511	-0.09944830919497939
Object 32	Standing	0.21970445385050305	0.05996761900826244	0.17702213163274977	0.06317538824513796	0.1342401511066295	0.06450690606824713	0.09143751984197442	0.06443199687378488	0.04863622281283453	0.06408582495505749	0.005836996975925185	0.0635407109105611	-0.033777776417282204	0.06919215790511504	-0.07340631345070461	0.07474626654751242	-0.11314394596481113	0.07945598356661222	-0.15307583690347756	0.08203195153413013	-0.1930898775762549	0.08211161346549364	-0.23148127535868443	0.07099141071154275	-0.2591921169617718	0.04231062216791737	-0.24618601770963688	0.014963659689527573	-0.22197819405214306	-0.003408075717354454	-0.19603643386774625	-0.019233596975595953	-0.16820496567744955	-0.03144475756501643	-0.13949352669191126	-0.0414148503616845	-0.11016420934810522	-0.049388553035129575	-0.08117872019281448	-0.0585339275322095	-0.048103421973072456	-0.07285963896726248	-0.013599218028817263	-0.0832839835626261	0.021565212420022167	-0.09120083692592605	0.05694862210479777	-0.09807312499809594
Object 33	Standing	0.2265442356280986	0.05945350970699189	0.18366055742816492	0.06448023084633014	0.1404863624971162	0.06504193834395082	0.09731200957771609	0.06448994880997419	0.05413439252159946	0.06464132031694843	0.010964696075935984	0.0638001039233669	-0.02925896158704486	0.0681195512730877	-0.06949068850949229	0.07236318062808321	-0.10982121014346657	0.07553188991223532	-0.15026952607100355	0.07621539783627208	-0.19068122922415398	0.07437060479320265	-0.22948411633606688	0.06300185285335204	-0.25741648295651565	0.03385220645113716	-0.2501576480986868	0.0063997716327834075	-0.22504910504791914	-0.00791734635148108	-0.19847704796479798	-0.019312525130444683	-0.17140974424975486	-0.029477204346047857	-0.1439663571090944	-0.03857370526919855	-0.1158930733871635	-0.04549376641701452	-0.0879325458220073	-0.0528563522552595	-0.05254307919967134	-0.06127902184455249	-0.01712021561506184	-0.0695598161159904	0.01751980964639882	-0.0806694264139228	0.05290712700978043	-0.08910080974291038
Object 34	Standing	0.22351619052414853	0.06246252983374605	0.18082157571226437	0.06274446414365498	0.13813338425424634	0.06353522652585383	0.0954525794274216	0.06241342007295544	0.05275779036168049	0.0621587729015668	0.01006734136401623	0.06149890983651551	-0.02961082234327261	0.06652249423577809	-0.0693123444212502	0.07135799906675147	-0.10907869236558604	0.0756274783558863	-0.14902019098118086	0.07768152392533484	-0.18901367334046618	0.07746445912362537	-0.2276264770379405	0.06712349792093195	-0.2566318612776513	0.039640612260200075	-0.24599510015740747	0.013371814330581832	-0.22331277650506073	-0.003980820857879822	-0.19783094285821037	-0.016924736395980522	-0.17150394257473306	-0.02805129723086249	-0.1444770368695204	-0.03735524901313091	-0.11722437637588223	-0.0459735701383969	-0.09066422933259646	-0.05653706780468532	-0.055744919841252634	-0.07195485232376823	-0.019322682698900782	-0.08337686908469277	0.01814726086072055	-0.09066175648724922	0.05564467951636115	-0.09780387416399519
Object 35	Running	0.22287617196916462	0.06340251740037615	0.17987429221799328	0.06656351143935951	0.13675508998403765	0.06628627680386467	0.09366078579171985	0.06478987479443823	0.05054746992944531	0.0640119385374089	0.0074340575088071	0.0632393720063888	-0.03129928016624576	0.06757280458605028	-0.07001756468709962	0.0720387297288001	-0.10876054758646728	0.07628503585087784	-0.14766329661458358	0.07865142555483352	-0.18662574304210905	0.07963081988210628	-0.22526720769711348	0.07458737640433404	-0.2572992741603335	0.0524550335034129	-0.2598358292276693	0.019809772938526756	-0.2324106119574957	0.00011927715892616836	-0.2030240703245862	-0.016517650698523758	-0.17258798037979753	-0.03113548121244842	-0.14062052964121907	-0.042025552902361325	-0.10820752113208955	-0.051509949673484996	-0.07582193882479742	-0.06108758239543352	-0.04258058315205242	-0.07596828524197373	-0.007633803461587178	-0.08622161056725541	0.027510551093339577	-0.095775184831682	0.0635560526106958	-0.10098506314017583
Object 36	Running	0.22323258620067174	0.06714609976786205	0.18063432402929505	0.06764823382967879	0.13808277865058102	0.06557658512470957	0.09549676461656717	0.06440891496475268	0.05291080195343582	0.06323977383238162	0.010347081079491859	0.06143375326974309	-0.029362390214228002	0.06603382726357536	-0.06909121200719935	0.07046365774081895	-0.10887504435528524	0.07436843844140496	-0.1487507105982829	0.07718270276982285	-0.1887165347247407	0.07800344713499091	-0.2279337634611428	0.07034418046054126	-0.25795111010316923	0.04407868164484005	-0.25119905859434905	0.015230135867553745	-0.22651181111949178	-0.0020451275587420525	-0.1998694859878856	-0.016142276810334567	-0.1724115595620994	-0.028571208474315508	-0.14390599630764786	-0.03837475498444968	-0.11517676718876146	-0.04750232450494083	-0.08621921964353972	-0.055877783542418555	-0.051854450261112746	-0.07252569243122016	-0.01562282417923921	-0.08458138360395931	0.021245840307979574	-0.0945206950499024	0.058846824385929704	-0.10117284979854631
Object 37	Running	0.22129535202398037	0.061465536568048935	0.1785204423186314	0.06587479651511458	0.1355163975486499	0.06568438874555096	0.09251498054178822	0.06517299174617243	0.04951051095632719	0.06518900029702306	0.006507813545397145	0.06558026571879345	-0.03352308014183496	0.0704087766487529	-0.07347119360734315	0.07587993037242749	-0.11359535755397682	0.07985730378504217	-0.15382319733932315	0.08259379671250307	-0.19414241582650427	0.08248831638769266	-0.2332990080728906	0.0729641827917718	-0.2621499591103984	0.04492339234654395	-0.2509538577451384	0.015290765490838036	-0.22432314716068202	-0.002454818758957274	-0.19577270683530418	-0.016930793139686	-0.16648984230630254	-0.02985908550161636	-0.13632294733234926	-0.040569140405404436	-0.10570219835786034	-0.04990452751196803	-0.07535027420136609	-0.060080349552200187	-0.04210637068272851	-0.07466890965091788	-0.007639356372114127	-0.08607079068883126	0.02754589829260149	-0.09501384799190912	0.06356863142596138	-0.09952212182804165
Object 38	Running	0.22943185582704928	0.06028105744254731	0.1844749488637367	0.0652133987979198	0.13924727571864234	0.06488134273010604	0.09401995156013238	0.06450749866257137	0.048805220796189555	0.06337597192745241	0.003580302375020017	0.06277643690982124	-0.03477285354213945	0.06791763509714566	-0.0731227867898684	0.07308281713043872	-0.11164140181537663	0.07678379971691912	-0.15027437421172996	0.0789895211035502	-0.18896546785073423	0.07958777892683455	-0.22652587301532973	0.07037822901773863	-0.2546642643373699	0.04389885188384212	-0.24795070578484996	0.014614760622614154	-0.22467611473002488	-0.004915122639324664	-0.1982754349146242	-0.019986364669064942	-0.17029934394909918	-0.031894614642115564	-0.14145832424560245	-0.04152708305479548	-0.11211520056787204	-0.049503475447224096	-0.08304232995287886	-0.0584152158780054	-0.05014898082836984	-0.0735780716351324	-0.015237783797782593	-0.08322545593491987	0.01986499119365941	-0.09215133102648193	0.055706869830375	-0.09736956122464872
Object 39	Running	0.2248756006885309	0.06538317978292875	0.1822451288114707	0.06796411391473467	0.1395477813941366	0.06696610485076583	0.09685737737228646	0.06570598083505416	0.05415180305389782	0.06516451485582157	0.011459080895495018	0.06398503202910477	-0.028241387193448868	0.06915145463423364	-0.0679416707167013	0.07431929530344387	-0.10776054265472552	0.07847488202172001	-0.14771031386515834	0.081084619634407	-0.18774217964709475	0.08153726169784517	-0.22681498429355956	0.07289141912160421	-0.25632975462846264	0.045932201014482046	-0.2525526199448706	0.014972615849175266	-0.2285429370834564	-0.0057446429564424655	-0.20089422101959875	-0.02133846836165628	-0.17193360677580002	-0.03432253278516562	-0.14145201788557346	-0.04320293799834053	-0.11094113944108805	-0.05198071448598198	-0.0808770910547683	-0.0621857241569705	-0.047212737524943135	-0.07488209934916505	-0.01313211669547735	-0.08641430130020983	0.0217821921828097	-0.09510200910604134	0.057126863893637	-0.10182768764621981
Object 40	Running	0.2238321665483142	0.05963816189001197	0.18144278349997445	0.06325253158992034	0.1388991051886143	0.06329923700213107	0.09635621742852217	0.06303673367178271	0.053822678759682524	0.06210712273144228	0.011279167228409149	0.062236127659232074	-0.028214673932764965	0.0680951427917686	-0.06778479661449079	0.07341457951955019	-0.10744375927171099	0.07802501069491762	-0.1472897596456441	0.08054757387244403	-0.18720577430716953	0.08143290793113482	-0.2263156571604268	0.07344972267253158	-0.25787242997111426	0.04901320171215027	-0.25394754947669873	0.018210735584852897	-0.22988834118880144	-0.0022816088817316027	-0.20315821246630794	-0.019167509434666077	-0.17506811579623147	-0.03366987940821811	-0.14534721294426708	-0.044465170879685635	-0.11501469427424453	-0.05340387927328461	-0.08471016620414568	-0.06243703404782934	-0.05028883270565974	-0.07871872991292762	-0.013803573158061737	-0.08961673327365396	0.02349392871344725	-0.0972878519073202	0.06121442531590048	-0.10249491465590968
Object 41	Running	0.2236394530262862	0.06379586736430157	0.1805309462927115	0.06536146854173919	0.13740057828332797	0.0645892520068909	0.09428601497212917	0.06318941451251299	0.05115411729651132	0.06250646792649223	0.008022219620893594	0.06182352134047146	-0.03054940586439059	0.06676811755737669	-0.06910387054764942	0.07184478381198335	-0.10770347026950577	0.0765659739848149	-0.14649869217078756	0.07923436149288567	-0.18537204229019302	0.08026241000572007	-0.2235199127993053	0.07277074374551572	-0.2547757441719878	0.049682384869756124	-0.25353190283282184	0.01844931981072643	-0.22892326722820328	-0.0020194104900463587	-0.20116031453563965	-0.018000651722742695	-0.17226415058401112	-0.0318223912983832	-0.14205832328600665	-0.04249914501359122	-0.11132569266265156	-0.05155211024928989	-0.08084011027284467	-0.061405441911693705	-0.047562930378181115	-0.07590031014206551	-0.01317840884400917	-0.08752605833613897	0.022247735067655344	-0.09542615347077661	0.05814152425147646	-0.1008182140362239
Object 42	Running	0.2242980299825329	0.061734174358504604	0.18158948065207914	0.06591596510822781	0.1386761479288341	0.06559919100836935	0.09578040367971047	0.06432846063517757	0.05288782996413785	0.06295487944128877	0.00998913974646184	0.0617878144418833	-0.030003962931358204	0.06649063733180288	-0.06988314605733548	0.07207745927221534	-0.10988296081331846	0.07672214822717272	-0.15005340145753626	0.07952634207657822	-0.19030738165707375	0.08059324455108384	-0.2297210338612937	0.07243432368197315	-0.260106521300815	0.04608305434331585	-0.25402293002232823	0.015344030366869028	-0.22832965486064574	-0.0035592060870385258	-0.200200408492464	-0.018633039308976976	-0.17115012527504178	-0.031836954617529195	-0.14083447271836283	-0.04181535501733647	-0.11008524165959303	-0.0503662876498743	-0.07977792572701722	-0.06037241631241908	-0.04660253102561075	-0.07475173849560146	-0.01194865140887501	-0.08506968651979895	0.022854354515098305	-0.0948720628989362	0.058811058110757576	-0.09867732887033745
Object 43	Running	0.21628414152219275	0.06858511801255661	0.1734715435790875	0.07045251963715204	0.13062461281162943	0.06969364813388357	0.08779297891761724	0.06832010441791692	0.044992771078032776	0.06618081919224347	0.002143200016288377	0.06558845444193985	-0.03611851932706348	0.07049295051953013	-0.07438686178593057	0.07534549682883071	-0.1127679057054238	0.0792058031157547	-0.15124014980974246	0.08201445748887384	-0.18979864571131236	0.08311704589453504	-0.22645434300855416	0.07122112532858298	-0.2535103677550572	0.04377686684722646	-0.24548972434948862	0.01506882350301682	-0.22095240227553067	-0.0026361331125381465	-0.19422776949251525	-0.016859595256133664	-0.16703942161757945	-0.030169288769346454	-0.13887405137699638	-0.04126677430644245	-0.10998424697423237	-0.05031836747386754	-0.08126660296619906	-0.05990234619415366	-0.048695575809823734	-0.07549955954986923	-0.01428045205437063	-0.0864418328674615	0.020728259933588383	-0.09530381612223067	0.05636362115694888	-0.10115722067691954
Object 44	Running	0.211992019783578	0.06584811602936494	0.1714214050538172	0.06536022976385876	0.13084944049300543	0.06572039840401792	0.0902759852162081	0.06581240824684764	0.04970456464020019	0.06539616038578956	0.009133184639001346	0.06581723570148558	-0.03082789230200795	0.06956282502714588	-0.0706878054521696	0.07426409834192461	-0.1106098197358343	0.07840508736492903	-0.15068571789121388	0.08059579819463593	-0.1908131431381046	0.08142062428392147	-0.2297949131748246	0.07196392618095127	-0.2588302647670398	0.04435634522350681	-0.24522127146437747	0.017373024246580233	-0.22071714919439367	-0.0005634427449097351	-0.1945077854483021	-0.01591093245479842	-0.16755495331565365	-0.029907706681169415	-0.13944621271878335	-0.04141445041393702	-0.11078098959710539	-0.05145674746361221	-0.08195980857608716	-0.061042365845017384	-0.04946967384071676	-0.07668885565547352	-0.015356981985862075	-0.08838165166202948	0.019755080484158284	-0.09660107903749453	0.055324593684395545	-0.1025340795159422
Object 45	Running	0.21121400347142927	0.06476262108883231	0.17071959258498068	0.0677924807983371	0.1301181422868297	0.06706128800325281	0.08954221153573928	0.06544801652440056	0.04893444508563383	0.06560051977215306	0.008326811026545243	0.06541585010330606	-0.03165964190476153	0.06951456329193259	-0.07149999971927196	0.07484913482715988	-0.11145656412531922	0.07922901321783873	-0.15161075912351732	0.08104482225791372	-0.1918008621780138	0.0804122444688401	-0.23127347589720143	0.07286838325697864	-0.2626010171826068	0.04774859526343237	-0.2540669737183343	0.01603559993414105	-0.22609344606118956	-0.0022893901916128208	-0.1964381718231624	-0.01775690364873568	-0.16572672223622414	-0.03100407215082091	-0.13401197391008074	-0.0416305734931448	-0.10149664334234426	-0.049478602912098504	-0.06989271266638546	-0.06043915222515659	-0.03925203820671664	-0.07484117867490923	-0.00706221073435068	-0.08533316687068145	0.025843309804564757	-0.09330147761866626	0.0591390355035496	-0.09943792960315785
Object 46	Running	0.22077301410489114	0.05382203682004083	0.17933713013229774	0.0607461619718608	0.1373690320854385	0.06267024620972193	0.09536186558710048	0.06332598441344944	0.05335259764135538	0.06382947487847128	0.01134259368775277	0.06426727982826567	-0.0291674646178638	0.0701554502775327	-0.06968665753753756	0.07598042774147001	-0.11034927584707122	0.08070004508687335	-0.15116016452763764	0.08388945675127182	-0.19207728281028638	0.08509307588553541	-0.23128767857873025	0.07350326886259091	-0.25998280271627106	0.04445954935917064	-0.2518185774238673	0.014253942046902028	-0.22842707926427525	-0.006738864959666268	-0.2015867808409185	-0.023104492396009448	-0.17257313418619527	-0.035220579006548805	-0.14261487593662728	-0.044770748299266416	-0.11229289487963721	-0.05309443966554881	-0.08157257629155006	-0.05980147656611099	-0.04658660711353425	-0.07367389296499433	-0.010461256403087765	-0.08422856714693315	0.026702395488477536	-0.09017236389893596	0.06420510637202932	-0.09333680615079858
Object 47	Running	0.22156435718677137	0.06157287043809331	0.17924406673609203	0.06275763612880599	0.13691565828196303	0.06360408017541931	0.09458542985116061	0.0643540081936466	0.05225315475082364	0.0649773904263692	0.0099162961307036	0.06494489809306181	-0.030838269819014177	0.07099325556263594	-0.07164966126757583	0.07664540670060614	-0.11260627496839773	0.08112411991911868	-0.15369551232424936	0.08415042025950877	-0.19488739783035977	0.08495064350475091	-0.23426901541992345	0.07302579574859631	-0.2618469315155883	0.04259468217084057	-0.25025551224974946	0.013323598012811059	-0.2249656006359457	-0.0056849104830653165	-0.19699965534690264	-0.02049692246818865	-0.16789439034393974	-0.032924939928007844	-0.13801621898227492	-0.043358067679230346	-0.1073329624888199	-0.05111462586745255	-0.07728341097785589	-0.06104844739204846	-0.04442369628711077	-0.07485905548131204	-0.010360190128066393	-0.08535459803214605	0.024390221631444553	-0.09328487613288779	0.05935102211665027	-0.10023002593961616
Object 48	Running	0.21945618236035672	0.05821770117161319	0.17714571622706016	0.06018978003500555	0.134836312533755	0.06218202409911958	0.09248037001571684	0.062375260112417445	0.050128089484021754	0.06178634990096005	0.007778598012554644	0.06255134284668162	-0.03314551835194099	0.06749946711292783	-0.07413552295790497	0.07186812471352005	-0.1151780521068805	0.0757119943563987	-0.15632437760133325	0.07820589928809894	-0.19754061129302006	0.07885379293056288	-0.23752420277947403	0.06897058485524665	-0.26710168443743953	0.040430296461534176	-0.25162790125310003	0.01311208707598905	-0.22450959172479812	-0.0030934593013626265	-0.19550725346045825	-0.015648462302431436	-0.16637880910410868	-0.02789555853801021	-0.13608425467555005	-0.03689489164437847	-0.10552079783843725	-0.04493478209784135	-0.07504719527482716	-0.05330886944057595	-0.041517630895348996	-0.06540228477525938	-0.008160379260863179	-0.07796316449577974	0.02590962853719814	-0.08843749420808127	0.0609716777210323	-0.0948474550908714
Object 49	Running	0.21443348939441292	0.05812652365417862	0.17241634742488188	0.0607819450272503	0.13032162084721247	0.061505883597733325	0.08824067586227757	0.06280416927665561	0.04613999263835222	0.06295825102039768	0.0040413230742270805	0.06339814065075894	-0.03504013398653457	0.06861945041297739	-0.07393977027118073	0.07505648049662783	-0.11313532433366097	0.0793339972946614	-0.15244362655271781	0.08241045208679028	-0.1918697576948117	0.08271475922189027	-0.23016514823696035	0.07342034283302558	-0.25972913039314593	0.04742039472291209	-0.2535562727436079	0.01723076957945589	-0.22761777188486876	-0.00033535074361103624	-0.1998717321512351	-0.014897331300411192	-0.17143174603988504	-0.02804632768818023	-0.14188289118874337	-0.038477917908733505	-0.11193892223326	-0.04771592500930849	-0.08212815356617002	-0.05737522104615917	-0.045370854590714306	-0.0728206832835531	-0.007615216873162981	-0.08563352013205874	0.030899756977266716	-0.09594167811486601	0.07051824440726236	-0.1004159089283651
Object 50	Running	0.2153778930207453	0.06003473962147056	0.17309157284678703	0.06264158285352037	0.13074197441181631	0.06384127099756133	0.08838919272012338	0.06275883205525028	0.04602713085424069	0.06338073124795134	0.003681157125336753	0.06470339799140173	-0.03558037415607233	0.07043848007743302	-0.07485097923716355	0.07611109549802071	-0.11425060132270935	0.08080375444372045	-0.15381244251625284	0.08383456706156726	-0.1934886801023669	0.08378378969296182	-0.23179818632475352	0.07354938557588676	-0.26010574285950644	0.04583368315614814	-0.2515941299868175	0.01585372870444918	-0.22552939402891298	-0.001937432329695096	-0.19768924162394133	-0.01681216642840245	-0.16904246564062525	-0.03005993684103692	-0.13916885364747839	-0.040256639483188895	-0.10885555889535864	-0.049061125461264746	-0.0791188487443168	-0.059652385446105585	-0.044292750415546256	-0.07455350162319091	-0.008039943990603394	-0.08553566979999291	0.028746490619891138	-0.09457186990207528	0.06617983284449308	-0.10037232488630032
Object 51	Running	0.2190517904842561	0.05978025718513111	0.176334008155625	0.06495590977806788	0.13331339171388162	0.06588548603297917	0.09028271339968622	0.06587718041139373	0.04725278639595689	0.06562482977006502	0.004245778321075731	0.0641977067698485	-0.035661856310668955	0.0695421298696931	-0.07558413878833253	0.07477600643610816	-0.11551188999637552	0.07996800279308264	-0.1556579788198825	0.08303437363048921	-0.1959091903613273	0.0840003085785506	-0.23404359044904224	0.07125379619157	-0.2603565631255561	0.04090603980098294	-0.24661521852087795	0.013843709188847779	-0.22094642961227667	-0.0026674650390879347	-0.19354849333581764	-0.016131682637290836	-0.16567571832078964	-0.028583490183498386	-0.1373473940351935	-0.039960147589165176	-0.10840358290416019	-0.04966624791763037	-0.07998918439327161	-0.060828237203783685	-0.0464941451498267	-0.07463028057717755	-0.012313444235612727	-0.08663415539095524	0.022617841693464476	-0.096237340990874	0.05832663503828444	-0.10234425348441037
Object 52	Running	0.2173684247780382	0.06708616850958728	0.1745434877539187	0.06738072558126848	0.13172108722614806	0.06682873161391774	0.08891901190729212	0.06539855699870138	0.04609678338525328	0.0648322163664131	0.0032867445436120437	0.06366393007391585	-0.034964902561254015	0.06851359927773598	-0.07329208834620851	0.07272469622572329	-0.11163741990447075	0.07676736478157527	-0.15009225393874212	0.07958145932154992	-0.18864792509658404	0.07987708999298385	-0.2262380591299483	0.07136306376122323	-0.2559183507880185	0.04680928499423385	-0.2536842587824012	0.01576395851960272	-0.22724354452494905	-0.0019649646711632942	-0.19812391947338637	-0.014898378003747732	-0.16902168910398943	-0.02786810363446583	-0.13934935133185275	-0.039475604616415166	-0.10920410580301769	-0.04979395818770152	-0.07954142497594056	-0.061428024410932244	-0.046217931754256245	-0.07525333572523125	-0.011942578669694089	-0.0865135238626798	0.022953212326898096	-0.09567193763350726	0.05843434413742343	-0.10220501373337093
Object 53	Running	0.2231683673943274	0.06205679794562839	0.18057360442391968	0.06649755194507992	0.13775261325487645	0.06716599332525393	0.09493114206742606	0.06652537005898931	0.052105810553837735	0.06624265572071768	0.009283452616632075	0.0656641355839771	-0.03055611786782538	0.07016437670576188	-0.07039280835454848	0.07469004070590048	-0.1102277532571213	0.07923104380349329	-0.15021795289397938	0.08209283342461075	-0.19030826677322865	0.08240362922077847	-0.2287191600435498	0.0710447639276713	-0.2563916137599572	0.04213733764179154	-0.2468019941349325	0.0136357568522272	-0.22240366360029878	-0.004359136375548888	-0.19571864894541693	-0.018769660825725086	-0.16821336454490501	-0.03154390813623016	-0.13978734095677248	-0.042117314663400816	-0.11095052189285877	-0.05151079596037311	-0.08315203078094552	-0.06363949637683944	-0.04957556827745087	-0.07681183920729	-0.015303213186980061	-0.08804980091998277	0.019505412669349492	-0.09749682538991725	0.05513066723373369	-0.10312935556047768
Object 54	Running	0.2251164051488146	0.061895187646989494	0.18256632559107838	0.06720601299317819	0.13968575051577764	0.06654929859602193	0.09688937117065238	0.06378089833095384	0.05400989237739703	0.06302376942198223	0.011125983174635888	0.06258371495603471	-0.028948331718863844	0.06651274831556749	-0.06891859664522566	0.07138737219915464	-0.10888914878778103	0.0762600489183538	-0.14903915513696728	0.07931299778215511	-0.18925354965569313	0.08135581532645395	-0.22841893034750316	0.07215530899663132	-0.25771788243232585	0.04464027706722528	-0.24846098508113285	0.015904909261828217	-0.2246755898184	-0.0030902051143422236	-0.1985049885078396	-0.018655182888073135	-0.1712487943780001	-0.032227802845049336	-0.14282443888427904	-0.04315334792608433	-0.11393413288754199	-0.05278121947570095	-0.0851352970376236	-0.06267937454449245	-0.05200304689898775	-0.0772819289691658	-0.01728387169845426	-0.08755575275535855	0.017996843639212126	-0.09569519479831856	0.053826735530035426	-0.10090946147677714
Object 55	Running	0.22425227185649801	0.05998263135311193	0.1840264206603803	0.06464658321307268	0.1435584744773401	0.06613774660736821	0.10308946527173427	0.06467017354757841	0.06262063093797088	0.06319789575570832	0.022133370004795986	0.06237559475448031	-0.019424445659187932	0.0654622808740745	-0.06091430387756234	0.0693571448116822	-0.10240014077969203	0.07329478390754099	-0.14395760710953007	0.07638522366042655	-0.1856248274783102	0.07698104610675159	-0.22630322069076783	0.06800441117014419	-0.25834614617315205	0.0414030503894019	-0.25745528336341833	0.011951236026066753	-0.23304140792853914	-0.005710905901677706	-0.20565999841456076	-0.018372600285312818	-0.17804380882778145	-0.030511479296107234	-0.14989730780603283	-0.04136521612028163	-0.12129010586082664	-0.05094131597827155	-0.0926994603073016	-0.060566735962080724	-0.05691752969839851	-0.07405063014533243	-0.020620439924953344	-0.08607907938461379	0.01683833351343465	-0.09375960972907489	0.05467448929616317	-0.0992897917990159
Object 56	Running	0.22286272520715003	0.06481723078786422	0.18036542783030632	0.06924217907115088	0.13763783989913442	0.06929444899041295	0.0949153081967559	0.06863422135841953	0.05219979975173319	0.06761644824473477	0.009506254732344819	0.06590998459364486	-0.030263249697454326	0.07069903593817863	-0.07007411868224563	0.07513105335588	-0.10991626264769531	0.0792724906598451	-0.14987770021088687	0.08203162690583138	-0.189932477178707	0.08181598758496006	-0.22803702929830794	0.06956163245867589	-0.2563144958679334	0.04125546601109764	-0.24801447371690075	0.012620503202230852	-0.22295545565058203	-0.004269702342400565	-0.19638484775691598	-0.018680122204472852	-0.16955043309567416	-0.0325848880231026	-0.141525800485463	-0.043907988376820126	-0.11283837777363606	-0.0534315194005776	-0.08404206450936869	-0.06262061350713077	-0.0514321137429647	-0.07780361723699412	-0.017403748760368747	-0.08946500435151276	0.01754726086182411	-0.09797093230606914	0.053178055025651975	-0.10290487303381649
Object 57	Running	0.2264260328781941	0.06436745371814943	0.18490582139636427	0.07298608946859689	0.14252127472771364	0.07446786149360234	0.10012447352159243	0.07337084916722379	0.05771438769587223	0.07312200670253927	0.01541065711802767	0.07010702692302213	-0.02424965034984977	0.07381507318769442	-0.06388508040800993	0.07778019134161344	-0.10355014722989603	0.08143690676152214	-0.14334169680716938	0.08325144215428115	-0.18315471431303817	0.08202586450919512	-0.22060722775633973	0.06854629123212483	-0.24963045649410243	0.0413165030356576	-0.2484171045176936	0.011512414703565612	-0.22547131140796142	-0.00799907050869789	-0.19924648254772845	-0.022849393614842402	-0.17192833942544625	-0.03557955730004275	-0.143772042786516	-0.046332526709385057	-0.11509383700662638	-0.05560582339766796	-0.08676302408003324	-0.06589209162195002	-0.05449297650995926	-0.081347739682545	-0.0205090448870129	-0.09254271943481238	0.014395527605696063	-0.10041055885236952	0.04961547602673619	-0.10671829963352546
Object 58	Running	0.22912260225237308	0.07033727297861142	0.1861065245147025	0.07146500636299537	0.1430762451057296	0.07124099075513698	0.10008074136150857	0.069495661750111	0.057055486095331495	0.06879673595231937	0.014040942377778304	0.0676091656581503	-0.027601974082147023	0.07107227830057236	-0.06912528643373125	0.07575514262185824	-0.11053977738773256	0.08131875910738313	-0.15221846365413363	0.08429482096151637	-0.1939846299574335	0.08557144370475622	-0.23338454920660567	0.07196817725199932	-0.2572435250014824	0.03793519977387641	-0.24496284889975206	0.010266842719991082	-0.22008007696520826	-0.007344253087977402	-0.19303200594068098	-0.021428838954208575	-0.1653275719936957	-0.034170107380953586	-0.13666445021956086	-0.044585090011657315	-0.1079551878383238	-0.05487221702677406	-0.07925960715532802	-0.0651974478888813	-0.0482489243672276	-0.07913093268106389	-0.01620516589727244	-0.0904889434825227	0.016648819988004035	-0.09923117744990893	0.049503062695972155	-0.107971905886457
Object 59	Running	0.22512882164992223	0.06716867916542651	0.18195039941536797	0.06948731987970412	0.13871498604130766	0.07015017321726107	0.09551098729710908	0.06836660357708758	0.05227709787156237	0.06759233386482016	0.009070037637381668	0.06588345984294985	-0.029693228109106354	0.06990158753145143	-0.06844118877292184	0.07406471216663364	-0.10723887378293505	0.07773545010136333	-0.1461052050597564	0.080588278671689	-0.18506729580198222	0.0813905966707122	-0.22298853138906827	0.07248319829801024	-0.25358638099190706	0.04838942336141705	-0.25242906735942455	0.016712702239766963	-0.22840032110003353	-0.004708155638551939	-0.20029811713914308	-0.02048214607494598	-0.17126826179266177	-0.03447412805030639	-0.14121076960089368	-0.046101774104465365	-0.11061095458038678	-0.05621832441457357	-0.08041889598944763	-0.0674942581378769	-0.04889195231472971	-0.0807330270001737	-0.016230484988183407	-0.09085421097075351	0.016867009203809943	-0.09944308130504291	0.050500515309751394	-0.10560741010338942
Object 60	Running	0.2269747924434533	0.057973448580306626	0.1822444069291554	0.06306982015629042	0.13722542956503284	0.06250217811987153	0.09223864162412485	0.06070825372381473	0.047216389305652785	0.060526070545813986	0.0022171005902170346	0.0590757082732245	-0.03598691652773782	0.06420301122575799	-0.07425168430016708	0.06885523031577269	-0.1125386915249661	0.07332077034417006	-0.1509040386577557	0.0770533180716339	-0.18943168023413182	0.07822968759381993	-0.22720662553133078	0.07062576465461663	-0.2571406766122593	0.04640399302973973	-0.24963037346087824	0.017760745368583134	-0.22498475861784534	0.00034265294451520984	-0.19891594288035624	-0.014848231245289417	-0.1710675163004727	-0.026495738558575937	-0.14301862190354261	-0.037642977479509766	-0.11405548339817013	-0.04614852154528506	-0.08504440373523525	-0.05448910264394209	-0.04965033780511612	-0.06919219944438397	-0.013218703911063197	-0.08109401158777392	0.024253388760127774	-0.08914123905391873	0.06229193399838695	-0.0938289274931995
Object 61	Running	0.22205829616236344	0.0678947645557214	0.1792393205698237	0.06642640485885186	0.1363953265644772	0.06630185062914047	0.0935738287257525	0.06490657200627312	0.050769310746071605	0.06306239738481473	0.007978231400906838	0.06092900280954763	-0.0319661391171176	0.06489227949102226	-0.0717146540405925	0.07048731758453561	-0.11159251770444728	0.07507068795667708	-0.1516426962255811	0.07775330919991019	-0.19177614579309124	0.07713566755094338	-0.23071368171829773	0.06747047715275326	-0.26050682180994106	0.04069632458452623	-0.24782270943271825	0.013629069700789226	-0.222202937736794	-0.0024505778384123827	-0.19500393349152984	-0.015700761090012866	-0.16695754138167726	-0.02705464689473333	-0.13846852296679618	-0.037244451504359954	-0.10934887714927566	-0.04546646457054042	-0.08048440033162893	-0.054544314546253095	-0.04772418918164468	-0.0697144374257035	-0.013942636096724513	-0.08244875462166959	0.020798950885933483	-0.09226640182940656	0.05623037062909796	-0.09919257187322152
Object 62	Running	0.21850871491733165	0.06620199234918403	0.1761006454316243	0.06304362841347824	0.1336065838619423	0.06140541258365173	0.09109021117313129	0.060517505530420894	0.04856552859221028	0.06023003445494486	0.006040795674472458	0.05995010847137121	-0.03358867848302266	0.064419530881297	-0.0730478554062768	0.0702022107918551	-0.11266451844975119	0.07478275816280872	-0.15241873667575323	0.07795340166285707	-0.19228857616426032	0.07884751037939201	-0.23123500261065882	0.0703509495685803	-0.25965249199415147	0.042469565022079686	-0.24826660524101676	0.015363474544019026	-0.2222182138769503	0.0005467173908564595	-0.19545548267077562	-0.012942599028229479	-0.16841850293990832	-0.02586501480726903	-0.1404486475740636	-0.03662808421330786	-0.11196834688747506	-0.0459604137766066	-0.08336040392240456	-0.05489393882177502	-0.048898882013010195	-0.07110279304109991	-0.012466891801515004	-0.08219508283349578	0.024705449962032805	-0.09047432259198207	0.06226627002892134	-0.09675960061399784
Object 63	Running	0.21736512247305828	0.06541715565491861	0.17481999043950763	0.065223036675026	0.13231782561885222	0.06329836144134662	0.08980752878894531	0.06156392558456559	0.047262480240544295	0.06132447954169898	0.00471695087128497	0.06119628622531574	-0.03475014188911871	0.06652901245177019	-0.07412186963969383	0.07252519553975095	-0.11365101032987732	0.07737521061626966	-0.15326865962265915	0.08143992648536477	-0.19308197003422659	0.08232655322880512	-0.23135660608965836	0.07146793552642937	-0.25982255904186136	0.04372653572818426	-0.2460598212605231	0.01694451307197072	-0.22122132172312767	-0.0002748833113883414	-0.19451372409888015	-0.014433156597991081	-0.16707401567161953	-0.027111472888166958	-0.138579682139358	-0.03720375195237352	-0.10957088436250031	-0.04570656485689806	-0.08087916584030816	-0.05522496206510252	-0.04671713950445944	-0.07205277048406132	-0.01070046801887293	-0.0844227369428299	0.02620534959951261	-0.09381295368438773	0.06382600061928101	-0.09972020393295114
Object 64	Running	0.22775644227132535	0.06342997299022496	0.183143591342136	0.06486486507464277	0.13851135978980803	0.06426903642685831	0.09387847109056162	0.06372492958406915	0.0492429910981254	0.06346996624904126	0.004606914058507732	0.06336159703844182	-0.034912673403410435	0.0672548083068376	-0.07431641763234008	0.07218373704130127	-0.11381303944010841	0.07630255321068172	-0.15342612833986802	0.07908295612241922	-0.19313332627691018	0.07876776695823107	-0.2312795124317324	0.06786300664457033	-0.2594596367216715	0.04002093367340281	-0.2453371238708743	0.013682362310079048	-0.22079400435936444	-0.0036398096298626893	-0.1942538875138265	-0.0177258072235211	-0.16657604374575816	-0.029425355918750905	-0.1382188578663764	-0.03936757862333764	-0.10931408398045167	-0.04758281170490477	-0.08134989606557239	-0.058584471658317885	-0.04849224219347516	-0.07266183341297776	-0.014227882179441195	-0.08284651485153612	0.020850429660760967	-0.08972461071354972	0.05617839498837429	-0.09517693489248573
Object 65	Running	0.22524761349868788	0.06354355591883853	0.1804874657188767	0.0649929614138171	0.13571185446796563	0.06413800395396911	0.09092824779769888	0.06401099162929992	0.046144848462056944	0.06382472608692911	0.0013611185227367626	0.06375333529217116	-0.036695082079534966	0.06784210702548003	-0.07468788556502516	0.07248304230671253	-0.11274894848663661	0.076525986749157	-0.15095366663104232	0.07884115710477217	-0.1892265308800106	0.07919568113965775	-0.22656038934174283	0.07083873110098642	-0.25602108959744824	0.04648204839837276	-0.25025517476283704	0.015872670697517244	-0.22539793824885643	-0.003659623245635647	-0.19753978132764208	-0.018640561592335667	-0.1683059638314875	-0.030732023181084298	-0.13835693166023838	-0.04092344647331948	-0.10767953824714248	-0.048656344681522884	-0.07762598672460534	-0.05854242095634201	-0.04478812414222711	-0.0728766250531138	-0.010310560000019703	-0.08262742046994434	0.024240217691185697	-0.09211627220250457	0.059618406629147296	-0.09778769074005925
Object 66	Running	0.22308656118220702	0.06541655431001428	0.1780456631497042	0.06557709446203958	0.13300735229211333	0.06506858282904372	0.08798892977325377	0.06363665835571891	0.04295779349705635	0.06268500824281618	-0.0020631435494329066	0.06133440208977599	-0.04010599715272522	0.06656554220162013	-0.07808502391198693	0.07224145115563875	-0.11621453116817766	0.07679663977143958	-0.15443262083757908	0.080536959431851	-0.19281394779031505	0.08169674226720772	-0.22992766829871467	0.0720075364810674	-0.2562031680009091	0.04418323850525971	-0.24370417349910212	0.016764431950000103	-0.21903720747848676	-0.0008582832807298607	-0.1929427024941686	-0.016288643675068888	-0.1654849730534249	-0.02914011215048174	-0.13692671240018742	-0.03932153794135386	-0.10784701246480825	-0.04790335086465291	-0.0789823546124213	-0.05718300070112841	-0.046248687170797526	-0.07220477425937727	-0.01199846736327969	-0.08334281204758626	0.02298332119971658	-0.09191142535126338	0.058527702047361276	-0.09772014849961766
Object 67	Running	0.218423533987837	0.060905991682584634	0.1758535039976012	0.06359773943789103	0.1331987437389665	0.06334798401871522	0.09056045204449972	0.06213644244547932	0.047905375872400534	0.061939787525042964	0.005257216040352387	0.06114655496271699	-0.03449362937973256	0.06572709597228325	-0.07409463717372688	0.07146014062311185	-0.11382059597601314	0.07625115730398462	-0.153736226817481	0.07904691990688358	-0.19373190076338284	0.08024066784848885	-0.2329734672082225	0.07249799301229515	-0.26503905486369356	0.048638809034566896	-0.25522636228970236	0.017726585459958824	-0.22675649078568938	0.0006407755276981469	-0.19718297193159548	-0.014462302986845966	-0.16690437795420965	-0.028081727161967638	-0.13533175353729468	-0.03837428233145632	-0.10333197282816696	-0.04725274140757954	-0.07167153895423053	-0.057275120555306924	-0.039292851434975115	-0.07284997768749711	-0.00524137307300856	-0.08431469273757736	0.029460828055958774	-0.0936264865799563	0.06479959118663929	-0.10011512899719953
Object 68	Running	0.22146835934729123	0.06593218697729607	0.17681197678573632	0.06625538731922606	0.13215636358095945	0.06584891183451276	0.08755229528965935	0.06366382232744885	0.04291469992728596	0.06232807850081627	-0.0017227566441390776	0.06098770460931436	-0.039513081968943944	0.0663123634441078	-0.0772128764905649	0.07224402994187802	-0.11515756624281939	0.07632230647467055	-0.15322470586687054	0.0790298571588973	-0.1913576345269803	0.08055229470277628	-0.22884736947170395	0.0735181030096319	-0.25830882271616734	0.04938677804966744	-0.2495215265206839	0.01940087139166845	-0.2239026861027898	0.0008823787625748989	-0.19651640750924398	-0.014906414114860775	-0.1675694414726213	-0.027621959196978477	-0.13783626011144268	-0.03837553992481168	-0.1076735367718628	-0.047858945088711684	-0.07785917293956064	-0.05838693240031072	-0.043737510777579446	-0.07502208831537908	-0.0072462245771497584	-0.0854798795235863	0.02934730824099815	-0.09557536319557879	0.06672048352814147	-0.10222715332549483
Object 69	Running	0.21792605898830134	0.06485820000049791	0.1750347779188631	0.06541376657337267	0.13214027455450023	0.06523536012082204	0.08926230190125939	0.06403070699659388	0.046372799441666585	0.06335057110259174	0.003486204283607038	0.06250678307799172	-0.036319990912102244	0.06748703540304661	-0.07603391087116383	0.07315608472078516	-0.11590437622662936	0.07759075321615043	-0.1559091862110308	0.08057711477263023	-0.19601806393420623	0.0812864608546929	-0.2344776036351103	0.07005041643260192	-0.26167327092190357	0.04073529155390426	-0.24549346972326364	0.015028111673125096	-0.22005590953900905	-0.00173452471672183	-0.19288170239220417	-0.015515825095472998	-0.1650834784431379	-0.0279884841607528	-0.1363923842963778	-0.038244865637930406	-0.10716024451952869	-0.04684082653395118	-0.07792775818697532	-0.05543560881654185	-0.04517220553934876	-0.07066119627018828	-0.01094343506851616	-0.08219890440300168	0.023793477837354336	-0.09210271201373937	0.05929712603086681	-0.09875323626633115
Object 70	Running	0.21025310521669202	0.06250288309563297	0.16807574494649677	0.06509802104299792	0.12583529355860038	0.06388245145101089	0.0836170069972967	0.06205413483147846	0.041359140687212574	0.06197516137995098	-0.0008853383116530375	0.06090800256697344	-0.038543487985366935	0.0660724371635902	-0.07610425243680484	0.07190292394128305	-0.11385197310036574	0.0763639078185356	-0.1517175206784038	0.07967916618034339	-0.18967051299411558	0.08176531545584978	-0.22674900803116718	0.07354033880055076	-0.2563205282660996	0.049764644390844194	-0.24931914645801714	0.019650170544152953	-0.2241379575107297	0.0008546915574692461	-0.19710325920604146	-0.015169244990738868	-0.16875255071978082	-0.028733441993638024	-0.1393591330580102	-0.03986597511358249	-0.10933475529586241	-0.04916725384126437	-0.07897772938786168	-0.057318600270440084	-0.04437019672636334	-0.07249227252819357	-0.008157620212335726	-0.08328841083959874	0.028838466678062703	-0.09098292423732583	0.06629945727617279	-0.09594051944141481
Object 71	Running	0.21741561489272365	0.06636403922288676	0.17413386011854762	0.06566868787680248	0.1308498287137919	0.06513518825756684	0.08757693349941091	0.06401772461444866	0.04429176203927784	0.06358439682140657	0.0010045632010851754	0.06347285944201309	-0.037648089166026806	0.06809042494557871	-0.0762586622003274	0.07304749225307312	-0.11494773773665094	0.07734869016255544	-0.1538253484906855	0.07929702741074778	-0.19274319787867392	0.07851864767949936	-0.23073473004295217	0.0701191336001698	-0.26017536703307476	0.04479582563480077	-0.24890137531260328	0.01518661224290696	-0.22201252756669212	-0.0017894572661202768	-0.19121054554839656	-0.009868379818817878	-0.16373338739929968	-0.026084967461671233	-0.13382383742749643	-0.03727289378728424	-0.10342061374022918	-0.047043491267143106	-0.07336974626651747	-0.05785038097933729	-0.042600385758586594	-0.07274345488942065	-0.010360856033912803	-0.08410760917578952	0.022250875479628066	-0.09435599179778381	0.05575203201374572	-0.10115175775309385
Object 72	Running	0.2246344296655932	0.06550420597730594	0.17964047599510694	0.0666047293975294	0.1346436785050945	0.06562472855540555	0.08964000558744942	0.06504021483206689	0.044637706514010674	0.0643580769782437	-0.0003613624654332488	0.06522702786501447	-0.03853831363519631	0.070164437621742	-0.07663478123575662	0.07568854655363433	-0.114909284639569	0.07980052928882933	-0.1533848721090045	0.08099300229606962	-0.19187403546658963	0.08035516332173012	-0.22930801371430887	0.07143143045386213	-0.2583242980658064	0.04619682556803215	-0.24900291562198246	0.01633350238433599	-0.22232699320950344	-0.0009547851558820081	-0.19469822156640187	-0.0166729154706744	-0.16593976115579548	-0.030213011819181467	-0.13605075702984756	-0.04103985097949378	-0.10551254044325835	-0.04987579063519306	-0.07468938357714358	-0.05766046179966866	-0.04296535092795918	-0.07467727788718848	-0.009034082961610112	-0.08670358870171596	0.025650099183000805	-0.09634672814301733	0.061018519587454995	-0.10305846517258457
Object 73	Running	0.22215038273771337	0.06994018819682521	0.17921825334121136	0.07080332366297623	0.1362776452304043	0.07066457811319658	0.09333689786915511	0.07072563780779757	0.050444362260626076	0.06868978418499481	0.007512146586820945	0.06782954471068557	-0.032441818439780216	0.07253587137732946	-0.07246913500801394	0.07657080883850306	-0.11258919468476679	0.07954404387404088	-0.15280913727701437	0.08042198166073954	-0.19296309955465157	0.0779832813282262	-0.2313512942136555	0.06602979488684116	-0.2598012483677398	0.037667643225268964	-0.24517225667495263	0.011145001436200742	-0.21926186683387638	-0.004857669474501831	-0.19252938021572635	-0.019444368944325458	-0.16482102386022063	-0.032078319332217164	-0.1360536484285001	-0.0420724079657738	-0.10656512344454744	-0.04968473492262581	-0.07693088134153019	-0.05670855755533511	-0.0462971969839263	-0.07123656067281732	-0.014839738112264056	-0.0838821448733847	0.01727528602827067	-0.09475002030309708	0.050454757320095904	-0.10172119995830334
Object 74	Running	0.22280576118882445	0.06484813595816172	0.1794288549153967	0.06319810258654274	0.1360281515693228	0.06401752045360445	0.09264238938278516	0.06260915948080065	0.04923375146653649	0.0626784864539804	0.005825060386877557	0.06269247689009295	-0.034470355698633666	0.06762172034967219	-0.07462378599612515	0.07359781782344987	-0.11493888117621394	0.07836159110527213	-0.15548497898950642	0.08033465129517742	-0.19607354208759076	0.07967967689758632	-0.23531008924475208	0.06939452152650696	-0.2627043340988281	0.03964106365089168	-0.2455540781139035	0.014103943425103366	-0.21904710139641223	-0.0016939182585394119	-0.19181030730617962	-0.01619797105745368	-0.16393886948374717	-0.029434750140752922	-0.13468352880480067	-0.03925066284197271	-0.10500072342143611	-0.04768683770826264	-0.07494813001968666	-0.05469342711845864	-0.04530195381078603	-0.0718786862469335	-0.012675423964952528	-0.0823543733132566	0.020627336510224387	-0.09042627041108452	0.05409071245512178	-0.09780410792020089
Object 75	Running	0.22347587784743236	0.06605189012536868	0.18072687566384185	0.06675913202200211	0.13797480882467453	0.06626630865549765	0.09524601778967495	0.06477277456466453	0.052491172459110606	0.06466472858619433	0.009736267278040207	0.06458374835429531	-0.030261135360837466	0.06775869145910189	-0.0700678606880458	0.07278724247325742	-0.10994214220465619	0.07724951143472586	-0.15000313423687753	0.07947115293508387	-0.19012541936022279	0.07959130492176654	-0.2290802040392394	0.0700630430318499	-0.2598654855913505	0.04441515243626561	-0.2517122027575076	0.01404144859203214	-0.2257319239415553	-0.004411183176456545	-0.19842865797630926	-0.020832021343885804	-0.16924174922966836	-0.033626271627263886	-0.1391832359290699	-0.04421279431579863	-0.10833728717380091	-0.052228334897439	-0.07780616394787009	-0.06137080530472467	-0.047116295392952215	-0.07541730123500956	-0.014852373659725616	-0.08532309586563762	0.018192437985569063	-0.0921939488898614	0.051486923801145335	-0.09772249234104328
Object 76	Running	0.2261486492054406	0.06515778173420536	0.18129423969512237	0.06811099204735054	0.13634345321320218	0.06840649254938014	0.09140336359170138	0.06738016453371977	0.04646309724444656	0.06636161744329111	0.0015160489352682312	0.06570751290921761	-0.03662783970767841	0.07001584278140734	-0.0747387965243503	0.0746063242551814	-0.1128921049947123	0.07883026238531189	-0.15118779767143165	0.08146093982250827	-0.18957247491249113	0.08154454331325521	-0.22678014127603388	0.07221686056985363	-0.25568803739361123	0.04708185944239972	-0.24648146596697446	0.01692401444546497	-0.2215788520658893	-0.002906876711794108	-0.19460319965141878	-0.01982052513571373	-0.16635830678010835	-0.034509421881645685	-0.13648953454181512	-0.04554525856273851	-0.10607723906101237	-0.054982470943615414	-0.07528633295153712	-0.06310074063282116	-0.04474289577392944	-0.07738819126199349	-0.012893258424417133	-0.08846138437970623	0.01955757210989483	-0.09762416170412629	0.05285669419068005	-0.10293242827128823
Object 77	Running	0.2188862372730025	0.0637687476413702	0.17594517994634715	0.06564102695194893	0.1329672340393424	0.06502814091104059	0.08999048481357531	0.06433684253939367	0.04700892774868709	0.06408402305375792	0.004041718057104062	0.06294455489980477	-0.03444763810839956	0.06688516607021269	-0.07273648906392874	0.07244537313020508	-0.11117834502516674	0.07682415459482003	-0.14974830256499985	0.07987376608981862	-0.18842749452266294	0.08077859244335747	-0.22646157477435652	0.07375539779881925	-0.2567965535255271	0.04983169471391991	-0.2507386202561309	0.01893178155247683	-0.22494054530957439	0.00005634077841737981	-0.19679040952255653	-0.015118462240178682	-0.16796825866653176	-0.028970686671232048	-0.13814175061681014	-0.04050590077718194	-0.1075569987786266	-0.04985180314894184	-0.07732716453584915	-0.060289313855990005	-0.04501291074441168	-0.07656571331089226	-0.010361904187389871	-0.08697662831816463	0.024650672212204155	-0.09610086369300928	0.06030413665120075	-0.10226165127547676
Object 78	Running	0.22070682165785963	0.06037471411527076	0.17813070384343926	0.06578215386065736	0.13521443728603608	0.06530612103890736	0.09230827490428824	0.06426046987328096	0.0493898791484317	0.06404984850742762	0.00647145940182783	0.06384417379299583	-0.0334567240382324	0.06824426844393251	-0.073235645269775	0.07383473485366304	-0.11320050537165399	0.07788576369954331	-0.15328236359213163	0.08053912924109019	-0.1934317775607991	0.07936116794079	-0.2319848837624359	0.06817855332352987	-0.2600293854622905	0.03953324597943501	-0.247002302178071	0.012567164521486105	-0.22104593934793254	-0.0030736993859262155	-0.1938369205188756	-0.016430218247969586	-0.16615377266402023	-0.028767208815872185	-0.13754708025581425	-0.03878621608193769	-0.10847321748810868	-0.04735867847777657	-0.07956253188885598	-0.05646651340146666	-0.04767592821119589	-0.07335785380832822	-0.013233315632137536	-0.08411637168024196	0.021819527800238193	-0.09268179747146932	0.05717772340663558	-0.09987661874492966
Object 79	Running	0.2229798378838299	0.06628496945513909	0.17987998603936656	0.06632899912025944	0.13678012484682167	0.06632738966173213	0.09368588082511423	0.06563076338150685	0.05059009180707622	0.06503754067731066	0.00751022366590375	0.06372447739683701	-0.03252797138380493	0.06840928839718603	-0.07252154871298551	0.07346077396688186	-0.11261053414415492	0.07768801751141687	-0.1528435604705013	0.08018908173218127	-0.19315306386468337	0.08017826405849737	-0.23202330362199014	0.06965251063308811	-0.25936594172476923	0.04024277413183543	-0.24497036444300474	0.013416186022966	-0.219324481348249	-0.0032557738688764903	-0.19214593307782005	-0.017300604452446907	-0.16439284288598852	-0.030168785135670912	-0.1355934926445918	-0.04048867516737933	-0.1060870719952812	-0.04857122986294475	-0.07708355562573334	-0.058306140229456	-0.04649660100252956	-0.0732270795716613	-0.014328746514776692	-0.08433622640235976	0.018465369671677237	-0.0934324985797441	0.0518252154992055	-0.10016176375791419
Object 80	Running	0.21693262964145413	0.06342080861481172	0.17443623521304394	0.06671871653577136	0.13182002896957712	0.06756120310078617	0.08919586584535905	0.06774368732014965	0.04657152370364462	0.06786449411434924	0.0039749728173202915	0.0663196823077373	-0.035546474026609036	0.07173250501866742	-0.07507818001191914	0.07706988259709857	-0.11479453349899534	0.08078797471556054	-0.15461065745125854	0.08321518495147419	-0.19449855377265873	0.08352856912561844	-0.2329350289094767	0.07301622536957901	-0.26095004101496133	0.04480513512830323	-0.24696061604070396	0.016664725942020068	-0.22017593496195165	-0.0003198147967072826	-0.192965946074682	-0.01660722192406609	-0.16449279640796258	-0.030570836197521434	-0.13487124829415578	-0.04190077318309471	-0.10439576975787127	-0.05068478815937766	-0.07428339272953816	-0.06064294841230027	-0.04290695017465656	-0.07807593730245904	-0.008805842609248443	-0.08928088621362722	0.02586709109298008	-0.09856669506728587	0.061159114458492606	-0.10511339028188157
Object 81	Running	0.222321742682177	0.06280426026982643	0.17956125317781713	0.0654901946182034	0.1367166075667021	0.0654003759529424	0.09388140669233981	0.06449523948296297	0.051045114681312814	0.06364330538968226	0.008210937110874917	0.06269097254847285	-0.03175228229625981	0.0663102147100731	-0.07163943498641988	0.07068863747935013	-0.11161207373383736	0.07420148245433217	-0.15161923452186318	0.07729711118802698	-0.19168422051281814	0.07952048596535188	-0.2307968105123536	0.07067862292055715	-0.25985935904970037	0.04310187016981883	-0.25278385709088586	0.012767711134083851	-0.22573882978219764	-0.003973990717419649	-0.19673063188465065	-0.01706315431740319	-0.16761511335220294	-0.02990857043808763	-0.137901380902779	-0.041299810607606624	-0.10743547500665043	-0.050497126216156055	-0.07755177763309574	-0.061441011176252766	-0.047031232271093425	-0.07590201588248545	-0.014591254986347214	-0.08529402139865117	0.01864566276278296	-0.09128804099651984	0.05240948993729906	-0.09056725920551638
Object 82	Running	0.2379765902835841	0.06402956428887485	0.19289369362378672	0.06634898896714354	0.14776158290223515	0.0673211855715443	0.10262510289002566	0.06806334401142929	0.05748566215593022	0.06859194237015014	0.012375436065180817	0.06688308091110899	-0.02760546179940655	0.07078318448386584	-0.06758046805664274	0.07474321754267116	-0.10760788397079127	0.07813235512808739	-0.14770284708131723	0.0805953722718163	-0.18786931263616416	0.08112127151078255	-0.2261783367145758	0.06916724729240388	-0.25302292368647017	0.03935030977548838	-0.24788309902830824	0.009922420073358867	-0.224068958154898	-0.008801401961431348	-0.19747103265953536	-0.02334086167762158	-0.16998833930167104	-0.03613080952304235	-0.14171750111844453	-0.047068230794134504	-0.11261664875335431	-0.055560635314669565	-0.08392652626874172	-0.0653521271556306	-0.052795319750305915	-0.07872198034271928	-0.020317284068201175	-0.08836974613312823	0.012681256426056392	-0.09605091476084456	0.0461379708066998	-0.10139440623988556
Object 83	Running	0.22994497714497414	0.05725215565955915	0.1860373908975665	0.06403501899687132	0.14164320767699382	0.06579383729375334	0.09721889439077998	0.06644134301486779	0.052792916962889	0.0669623155098254	0.008367148744550483	0.06750083320595679	-0.03256268754864341	0.07017338084559945	-0.0733852634275471	0.07416091418641453	-0.11426611446634628	0.07749925469275552	-0.15518500473542338	0.0803336315561522	-0.19619596621045696	0.07987156053857511	-0.23458911324959583	0.0656430606094825	-0.25846864769524847	0.03249826590109123	-0.2445208410647045	0.007886492365982255	-0.22029177289707158	-0.006928339862613773	-0.1942514543113798	-0.01828084294310371	-0.16800821968405566	-0.029155075449164132	-0.14130199477591482	-0.03883709795230809	-0.11417863216913303	-0.04728141507640383	-0.08708864522478943	-0.05583220265075026	-0.0519964533477188	-0.0697728591318043	-0.01619047400799533	-0.08176148507004297	0.020377288783670927	-0.09117437826354755	0.05774675724863407	-0.09658799492204341
Object 84	Running	0.22998401085231318	0.05982025230230275	0.18502653203158745	0.06473462526628057	0.1398009752641037	0.06471322569950191	0.09457651230816809	0.06439797081883168	0.049350992465996266	0.06433681228946055	0.0041282664339266275	0.06383055030847055	-0.035887526925444155	0.06785636350736109	-0.07581416591615547	0.07268659154647311	-0.11587671861142002	0.07621450413274299	-0.15588916075774087	0.08027297250183943	-0.1960609015314612	0.08217310007308441	-0.23449111049565013	0.07049818704391828	-0.260410733568325	0.03987992648067896	-0.24771600168225655	0.01246646224494785	-0.2214127282755431	-0.0029025246456506615	-0.19401494835050084	-0.016228057937645052	-0.1659694211620953	-0.028129085020830582	-0.13719155582960393	-0.03813370648867175	-0.1080202011540893	-0.04692585973608927	-0.07928009475009395	-0.057039742548615845	-0.04600118593915948	-0.07128714960513016	-0.012143312244935478	-0.08409803197441547	0.022356801580380187	-0.0950623129537181	0.057979484441702055	-0.10150405887759639
Object 85	Running	0.22852012896017596	0.059447217640321945	0.1836515068795957	0.06283182949861382	0.13866040276749292	0.0621567872888434	0.09366535776918504	0.061838924267704924	0.048674112769141485	0.06250408878892891	0.0036862364829810274	0.06164080342068407	-0.03607392320370207	0.06624235822766271	-0.07570297918907867	0.07186186655775637	-0.11543614405562919	0.07669045077467232	-0.15527033153825062	0.08059840204235008	-0.1952186231448186	0.08307744115327544	-0.2338509843454263	0.07276930660258726	-0.26163474629532696	0.04404242451500774	-0.2518246576315975	0.014332421913149812	-0.22474825505517337	-0.0022910906039297447	-0.19599723956888535	-0.01583828138362899	-0.16694076130343097	-0.02870870986719435	-0.1368919875870252	-0.03906240968010864	-0.10643830974058935	-0.048156907139229	-0.07653131069148705	-0.0589150607822292	-0.043467303955262174	-0.07313574703908012	-0.009253756541542922	-0.08431080135894924	0.02547737294146005	-0.09375559720963411	0.060836875286602206	-0.10047555495130117
Object 86	Running	0.22883942847224	0.06582953906668328	0.18617025080583044	0.06632570972862531	0.1435227423746751	0.06776963392400547	0.10086504016005257	0.06666158827917076	0.058204227757389586	0.06568142847913948	0.015613377487094187	0.0630495432805581	-0.025818306927927945	0.06591430670737196	-0.06716632100895063	0.06980383035527245	-0.10848092770659756	0.07403390620833337	-0.149812070645595	0.07809931604312842	-0.191270480619643	0.08053653019999743	-0.23130230450318137	0.06967573834919005	-0.2602670508486646	0.04004456045195016	-0.2504057500079035	0.011779498626707094	-0.22558271075607592	-0.005454518049039118	-0.1989302701516762	-0.01970953635562922	-0.17129702508241934	-0.03195602892860645	-0.14277380923758365	-0.04196224675984992	-0.11384692947742196	-0.05073511296199862	-0.0848204798751021	-0.05917275922335967	-0.051666500219648366	-0.07305294659193197	-0.01736864262123649	-0.08380004319675635	0.017467898542066883	-0.09264657855242983	0.05278610470089201	-0.09931441514696626
Object 87	Running	0.22486784675094593	0.06405536439517368	0.18207894009876807	0.06474281234546726	0.13928635250899876	0.06510739712087103	0.096583622936745	0.062308571244297506	0.05379709889319868	0.06148680733203144	0.011050167940876404	0.05947108619498484	-0.028934564956807168	0.06201988139816007	-0.06879180889705339	0.06610238510174564	-0.10869704591355961	0.06968639921495615	-0.14861769439804212	0.0730947263326592	-0.18859642812036245	0.07573410372815084	-0.2276389010779955	0.06689494361966614	-0.2563639820249508	0.03906830943513922	-0.2507764912625258	0.011412127842037469	-0.22679238225531767	-0.004268064846627093	-0.20010524480861236	-0.014789023376125818	-0.1736371608237071	-0.02584707150000857	-0.14661939104499072	-0.03548762999010654	-0.11937341734133178	-0.04446355530432831	-0.0921341959308806	-0.05345995124530444	-0.05685063693587382	-0.06838209861503235	-0.02059360287992374	-0.08075253959271775	0.01622481164523331	-0.09133578601805069	0.053971249552417846	-0.09787762523267612
Object 88	Running	0.23185584291785177	0.06289085565222911	0.18691666509333987	0.06553009846878255	0.1419355389686003	0.06731266451098826	0.09692313977526539	0.06669572072904043	0.051906842691238804	0.06686982412203958	0.006894575535772096	0.06624223679318669	-0.03299222883970669	0.0699149037703458	-0.0728498979210291	0.0738912666202576	-0.11275762191524773	0.07732880769042584	-0.1527302158729849	0.07990323692048874	-0.19278252246949948	0.07957334968646827	-0.23083426158541764	0.06718453604347492	-0.2570381617043884	0.036993271795754505	-0.24689895176862595	0.00873981658702574	-0.22149014369290046	-0.007767949597284581	-0.1941976116736279	-0.02094538438471075	-0.16593764598720548	-0.031901495376613326	-0.13716019767231774	-0.04141492011876427	-0.10777018883404967	-0.04882375370354468	-0.07932421812663282	-0.05928998963001266	-0.04801312062176774	-0.07201173713561483	-0.016005959294798502	-0.08286379470399952	0.01673101133494542	-0.0912613205624143	0.05010718203782441	-0.09657655462072734
Object 89	Running	0.22656870577232188	0.06635827456404532	0.18412955305571466	0.0682293911968929	0.1416736478198731	0.06966471786059387	0.09921410429098022	0.06833480233921913	0.05681129589364819	0.06576867186694337	0.014429231657778993	0.06288010501927495	-0.02524270651859187	0.06644224819606638	-0.06473804998049482	0.0716057640523023	-0.1042868977564686	0.0763427451645408	-0.1440467579327911	0.07871956224628267	-0.18387723548962903	0.07885688784137687	-0.22214317156433608	0.06789296750475214	-0.24993794427143662	0.039425927741663376	-0.24742487048167794	0.01129669750629251	-0.22624911758829327	-0.007762009817585463	-0.201100582717219	-0.021212664079137487	-0.17490783835290366	-0.03250126336518676	-0.14812366627821064	-0.042305986819723355	-0.12090537625739327	-0.050833360931936314	-0.0935568690896085	-0.058933487092492395	-0.058397542862347794	-0.07341423995194882	-0.02196480414734608	-0.08430111999008494	0.014946662007928551	-0.09343422544072102	0.0523929060737014	-0.10003968976245388
Object 90	Running	0.23090089005178197	0.06377858202000496	0.18845077569895255	0.067328988078329	0.14585448630930578	0.06773742595947906	0.10326196417610697	0.06703424595542891	0.060663761325356926	0.06693306151597556	0.01808535607504528	0.06563037272447034	-0.024684379512545974	0.06922869889783725	-0.0672830595265831	0.07447568157486037	-0.11007681931091032	0.07776706888724419	-0.15294107566371082	0.07996445447044664	-0.19585697113994807	0.07950088170070405	-0.23487497069920918	0.061939363119767284	-0.257613217872438	0.025757928443592513	-0.24126348521068616	0.0042378324430825355	-0.21820227486130703	-0.009939635753033206	-0.19330036790070515	-0.020573206611808798	-0.16859765748826153	-0.03165996692226873	-0.14323626759252456	-0.04114359706204395	-0.11722982540387558	-0.048683104971574936	-0.09147763109427522	-0.05705012483081073	-0.0580751346310155	-0.07010819766246215	-0.02429899853858423	-0.08216660669893765	0.010574381122482289	-0.09053840644552519	0.04594895075656124	-0.09644438761038121
Object 91	Running	0.2270938151664324	0.065078403948049	0.18468834757298866	0.07206603925969297	0.1417284931143674	0.07078533198305884	0.09882141782909663	0.06830067538399325	0.055865079986275004	0.06690592280178724	0.01293613812457442	0.06483260247021146	-0.0271957368717805	0.06805248627907737	-0.06725164072279656	0.0721092583837238	-0.10729437133612284	0.07629430966027359	-0.14745645846171837	0.0791088121877905	-0.18771461997671865	0.07946520891647034	-0.22643662273617948	0.06855123826815503	-0.25585583373918225	0.04112905412643099	-0.25118221089442033	0.01171628802442429	-0.22621633026258547	-0.005519933484128728	-0.19862716331629746	-0.01820224141302765	-0.17078789332141273	-0.03032532623358827	-0.14260722400738304	-0.0416303343330521	-0.11385117555103395	-0.051382415672780624	-0.08533121017293842	-0.06180502909936331	-0.052531782416657596	-0.07709378407635652	-0.018405663571620184	-0.08913305732794959	0.016832208122963238	-0.09736963370707793	0.05251842407060891	-0.10337299869176247
Object 92	Running	0.21664081017951986	0.06398948373883186	0.17666737705439492	0.06851803066300853	0.13644322056424338	0.06916534674751805	0.0962212017488446	0.06839489608368675	0.055991929331965715	0.06829402000142921	0.01576990955572603	0.0675233548185349	-0.02546185847522997	0.07090543819160833	-0.06656118979247853	0.07563171182937038	-0.10767262242936136	0.08025201646987656	-0.1489311596393597	0.08328607862140204	-0.19028706126458733	0.08435158189332517	-0.23024537310743334	0.07374408653105713	-0.25997984226102305	0.045049182542701495	-0.25355632165375286	0.014528576190693566	-0.22812905436833675	-0.004241878706632252	-0.20033742487311873	-0.01931655540356783	-0.1715922182655604	-0.03248139727490578	-0.14186137818928474	-0.04324401617328353	-0.11173758775786959	-0.05285110632445483	-0.08244982755832074	-0.06476793787519296	-0.047632538542809605	-0.07993666640952542	-0.011325711408525334	-0.09107893409676475	0.025655272591747526	-0.09972443963993324	0.06316275708247282	-0.10568363089722914
Object 93	Running	0.21867235702248838	0.05980418974995587	0.1759190916563451	0.06445728644525088	0.13291919527746487	0.06517419960633923	0.08991337110576564	0.06510675778886107	0.04690754302293904	0.0650427581315969	0.0039124790931941225	0.06407842480402262	-0.03594423272534461	0.0692684551297137	-0.0756992200564467	0.0751872296596904	-0.1156279980330533	0.07978797396826497	-0.1556353934521371	0.08364714977712952	-0.19581888490685073	0.08439800980029585	-0.23377406533085276	0.07137572974659319	-0.2596729881940429	0.04079772934758738	-0.24544138041129784	0.014047327172719594	-0.2198280770018467	-0.002450602545535201	-0.1924300319827225	-0.01579490568606369	-0.16462914344890883	-0.028278122208388604	-0.13637332165611918	-0.03969345940675449	-0.10750328818883989	-0.04945322681638981	-0.07918255168841523	-0.06070874324467471	-0.045754081433846204	-0.07454632134426273	-0.011639609955717316	-0.08659390375933067	0.02322224226245556	-0.09626838573201411	0.058875081151262706	-0.10241790586517416
Object 94	Running	0.2150459644729768	0.06523512975102366	0.17443106281659101	0.0656715951045793	0.1338151955690083	0.06533739411425359	0.09322083712315007	0.06397394728335531	0.05260544058312913	0.06358501325396002	0.01199752232089406	0.06271389992095128	-0.028053501110264854	0.06599427881358609	-0.0679255825202531	0.07100035136340432	-0.10786884725160475	0.0754025768977454	-0.14793581322924695	0.07848016278189647	-0.188113789906174	0.07920161244153776	-0.2272763266951702	0.07026043874797079	-0.2576658060513403	0.0440203965692968	-0.25247352107474236	0.014758031307083619	-0.22727607818162993	-0.0020196642656086284	-0.19962879694694619	-0.014408652059052798	-0.17209385479850198	-0.027041707840512626	-0.14388856621171944	-0.038100185905727946	-0.11524681621820529	-0.04797479943085657	-0.08686297221364037	-0.05856826417474534	-0.05160471327306339	-0.07362095459499765	-0.015436787864922644	-0.08633326628316616	0.02152820670902837	-0.0964971579906051	0.05937311145110179	-0.10262072853143633
Object 95	Running	0.2250651213248035	0.06180191162959319	0.18252767737974862	0.06713063621764633	0.13965956011517855	0.06631745324392212	0.09686080488305213	0.06374589887866562	0.053990954754036515	0.06300688169232682	0.011117478742192707	0.0625216113011834	-0.02894578651209291	0.06656377830746031	-0.06896744265582809	0.07099894554950396	-0.10892617951311084	0.0759689782452234	-0.14905207286688787	0.07932805003835192	-0.1892646199685827	0.08140846577836089	-0.22841212839297365	0.07213038114889136	-0.25768341227823927	0.044592561476164125	-0.24831356888677497	0.015906169304723508	-0.22446531248820092	-0.0030029484074018606	-0.19831941931419322	-0.018599158750349346	-0.17108977694836355	-0.03221290411999728	-0.14266707380504437	-0.04312833826850965	-0.11380040260083418	-0.052810474589971	-0.08495736886830423	-0.06256280383602743	-0.05188701606795566	-0.07729005569316424	-0.017186644427001088	-0.08760639703909978	0.018073886027174073	-0.09580636449883212	0.0539073973238734	-0.10095117664830994
Object 96	Running	0.22330189593744562	0.06200041972584911	0.1806833979805458	0.06639825565927303	0.1378445843148558	0.0671344768987612	0.09500613352991927	0.06637513740617879	0.05216159764265496	0.06614031117492786	0.009325789162457304	0.06524407015243665	-0.030517817243219305	0.06998698375049235	-0.07036057749992958	0.07473700014317211	-0.1102319463110022	0.07924051651329635	-0.15024938632356702	0.08217008128286792	-0.19036665898197516	0.08290236629592275	-0.22871729565718216	0.07123571192630258	-0.25616203466061527	0.042067871379523	-0.24687576708188638	0.013477389399203572	-0.22238474751778653	-0.0043991438077719625	-0.19572373729062173	-0.01886119852040629	-0.168190622720525	-0.031584956885255124	-0.1398143634571106	-0.04230077652944606	-0.11090781737029926	-0.05148909712218294	-0.08306342150267951	-0.06352137085439391	-0.04950754085379169	-0.07675474468980986	-0.015244444477196462	-0.08803115690913885	0.019550767480603148	-0.09753960803974407	0.0551666549840384	-0.1032515052966406
Object 97	Running	0.2273467796957513	0.05681601453933879	0.18485842566997995	0.06308022444623836	0.14195532379348158	0.06504373053126154	0.09902516788289231	0.06379711472874569	0.056076936533867916	0.0637345857248681	0.013128818425769484	0.0638514490515206	-0.028417884783113922	0.06843720742256112	-0.06995144430731584	0.07314051403287578	-0.11141541514492528	0.07842194543832622	-0.15311059131621704	0.08135238605449624	-0.1949074765904079	0.08152802709031402	-0.2345853505169817	0.06854702580360218	-0.2632697301488691	0.03823855037779849	-0.2505625048731828	0.011018149897021778	-0.22455617916637682	-0.004651002014719758	-0.1971879786321857	-0.017812750394920814	-0.16939108687394475	-0.03004199267940785	-0.14102629928598293	-0.04089162374372465	-0.11235859727929683	-0.05091424815438205	-0.08385018755804456	-0.06138148223537252	-0.05031159760312346	-0.07492469925110744	-0.01579171901375693	-0.08572422507496816	0.019398344385061442	-0.0940856328668069	0.0551433900749246	-0.09961176742274841
Object 98	Running	0.2213089591810048	0.06569118906523806	0.18088121406277338	0.07019651093159561	0.14020295407996525	0.07046368110137216	0.09953382942855393	0.06955836395882249	0.058857459052318206	0.06908063369121083	0.018213100776278638	0.06739721255673445	-0.0235571671006254	0.0701429294711817	-0.06515087074869096	0.07486093611673308	-0.10678423720888021	0.07921502371142823	-0.14852616441279567	0.08236090431573877	-0.1903840797646664	0.08271267885727969	-0.23064901097644297	0.07135635239563091	-0.26063893419506656	0.042215104265569854	-0.2524239455705524	0.01189229676602824	-0.22548201176359497	-0.005282906920831478	-0.1973792921405671	-0.020491268547103467	-0.16863829788447277	-0.03445036197686684	-0.1388062904511158	-0.04590112092914291	-0.10838829551116261	-0.055692188799423586	-0.07834817235861913	-0.06658823260452096	-0.047582335301298496	-0.08087844909800328	-0.01495912009408746	-0.09017688793343377	0.01783628190922172	-0.09884895466871627	0.051510972087174214	-0.10294250418577792
Object 99	Running	0.2278594151782843	0.06219384057419273	0.18672698707910604	0.07188470133137233	0.14452014796522644	0.07415021200345513	0.10225780073033089	0.07340763384136799	0.059990809361551586	0.07302790306847783	0.017790227273269885	0.07062594830890505	-0.023278628125011656	0.07458246215546245	-0.06434117352013141	0.07860393389551422	-0.10538975440404917	0.08276550952657927	-0.14659193846270593	0.0849165464659765	-0.18777475931791104	0.08249169604048598	-0.22579378075458148	0.06659628581107874	-0.251570190518094	0.03449129768838146	-0.24208569161681123	0.007838363213432937	-0.21891408310272945	-0.008745952927988469	-0.19402777059880913	-0.02263335323162166	-0.16811867381650442	-0.03450734421234917	-0.14153734231872162	-0.04479056819266311	-0.11450280816018235	-0.053816731891717914	-0.08762960528352863	-0.06331254853386949	-0.05566417909586054	-0.07923974416539337	-0.02186511441810835	-0.09077621395504142	0.012806056891553454	-0.0993423283725951	0.047958426597799905	-0.10564923782137335
Object 100	Running	0.2274903405246083	0.07161800886097065	0.18447177855928462	0.07173792646758918	0.14145934499997834	0.07100200423000623	0.09847860600444645	0.0691942161051591	0.05547401900677766	0.06809076468661977	0.012492622549381376	0.06629857889985191	-0.027609610622168868	0.06973097072681585	-0.06763744478567821	0.07394282873631963	-0.10761864490464067	0.07857663984320461	-0.14773723093195013	0.08180743109054543	-0.18794644194556237	0.08358122206738346	-0.226966251998217	0.07388997605360832	-0.2551005973422436	0.045248592989481605	-0.2517489561741811	0.013683469243617956	-0.22630910779155752	-0.005915210149751443	-0.19816149698722915	-0.021396955108784945	-0.16890802272265656	-0.0346737223551124	-0.13881107553393146	-0.04591177560876266	-0.10829812259567921	-0.05596656848247138	-0.07803232612225636	-0.06674268784493957	-0.04707651820739715	-0.08072076458546296	-0.014846161052747876	-0.09143757681351117	0.017993102766603604	-0.10011120968435441	0.050875473011761436	-0.10861996324163092
Object 101	Running	0.22472980934806924	0.0633501664639076	0.18178416867834277	0.06646262528014599	0.13876284951472062	0.06823544232681414	0.0957198443842009	0.06708326481665254	0.05266406327146749	0.06660437481788875	0.009610161349898883	0.06597892201889738	-0.030452852906284845	0.07060296977160435	-0.07049857631421079	0.07537443169955109	-0.11050484688012949	0.0804660051028123	-0.1507510392942378	0.08302820216716182	-0.19105160389779505	0.08453448747805757	-0.22928737361005685	0.07192408800846777	-0.2573206195184082	0.043070497268348815	-0.24684675226137276	0.01456985468793003	-0.2228905456768557	-0.0043776344433159465	-0.19619069121901686	-0.01924077777818665	-0.16881947461938465	-0.03282387143346105	-0.14034612027062018	-0.0439189456767034	-0.11144549002543654	-0.05384887708856167	-0.08286107956996737	-0.0646556800864951	-0.04968643828726549	-0.07939505208424849	-0.015241110322672828	-0.09085462943656496	0.019934165760472747	-0.09982690910387611	0.05571606536046587	-0.10594695293324477
Object 102	Running	0.2282448757546574	0.056425951419095316	0.1835909157129494	0.06188252759535249	0.13860361994657824	0.06226110040324778	0.09363818832961168	0.06080084516408761	0.048651663651312044	0.06031103599475227	0.0036644547446513217	0.059888707377187655	-0.036031791624974566	0.06482120977672995	-0.0756662162032267	0.07022792494028066	-0.11537689026614487	0.07504241353705553	-0.15520265788070006	0.07878508064313369	-0.19519095442428475	0.07970742565220801	-0.23369745189602936	0.0690679300014649	-0.25985890716512566	0.039020084264674924	-0.24354698669555533	0.015339395910399397	-0.21942142313220184	-0.0004364461345374319	-0.19433404794922948	-0.01462778470576442	-0.16781559014394087	-0.02593127490488684	-0.14097832255738815	-0.03645300928518268	-0.11336210261473384	-0.04472053722157699	-0.0856053284471548	-0.05250323912605154	-0.05052054491457575	-0.06792963040775016	-0.014144446416159287	-0.07999997876928672	0.023271696391735677	-0.08830346700455097	0.061242864580544835	-0.09350896741586083
Object 103	Running	0.22271694408741227	0.05740172428805337	0.17805044408169934	0.062426311470775014	0.1331077363749347	0.06317161662861714	0.0881611227968076	0.06362300178294618	0.04321594506919397	0.06304546032582962	-0.00173267701518409	0.06289052521367136	-0.03979955374852883	0.06824352527021657	-0.07785653703930566	0.07366641373198547	-0.11608609234801774	0.07769493558802594	-0.1544148431461543	0.08063371418707568	-0.19285263240743544	0.08107308090045245	-0.22994486649515178	0.07106488820553761	-0.25784075971674375	0.04469002985757608	-0.24522614801569215	0.017587850676379135	-0.22027083216340737	0.0006224885582536729	-0.1938015663555338	-0.01387706949997498	-0.1663899328625003	-0.026509317533692844	-0.1383573482646852	-0.03769576754545213	-0.10965203759088067	-0.047026117322120295	-0.08097149986105447	-0.05643234477990502	-0.0465394467210943	-0.07301209730365714	-0.010291030093124058	-0.08511552462991258	0.02661355018967035	-0.095040390449212	0.06439959676656214	-0.10075479551622395
Object 104	Running	0.2229699950168741	0.06309583912066505	0.17807714160126048	0.06603316936237467	0.13311126145110508	0.0674620851620976	0.08819454014750853	0.06491445068818381	0.0432441998884629	0.06305174901032114	-0.0017328064226035038	0.062016467342819376	-0.0382582845654529	0.06696344583255218	-0.07477611177151924	0.0719665882951954	-0.11138497169701526	0.07625271247663976	-0.1481452877625036	0.07894260005696499	-0.18499549151025954	0.07971412499456684	-0.22094524141768052	0.07165238907038758	-0.2502993188286371	0.049423397451718	-0.24725700194789885	0.019890502499613664	-0.22414411624218372	0.0004881896598801778	-0.19799959619446597	-0.014628383490749025	-0.17111866872526904	-0.02839231137545329	-0.14341307412001944	-0.04040744289139457	-0.11467004741319103	-0.04967996418196024	-0.08598204241562335	-0.05912135800566425	-0.051004231727007285	-0.07459048017720668	-0.014668096135763125	-0.08652468878267841	0.02246647973570395	-0.09567696635971969	0.060317965043694986	-0.10115285926992368
Object 105	Running	0.2259419916424203	0.05465608089142315	0.1816859013475091	0.062087367370949866	0.13681530945895684	0.06290045340407328	0.09193740365895069	0.06297796379698005	0.04706207591759435	0.0634646473095228	0.002199249323641787	0.06463065315020362	-0.03742113059073173	0.06968137280425381	-0.07689488673821215	0.07577247397655386	-0.11642776795410213	0.08146755522988258	-0.15628062875013324	0.08409316996522338	-0.19621938654457743	0.08437382674970285	-0.234330413867063	0.07257115674568354	-0.25949881064861463	0.04172518454266816	-0.2438120635115903	0.015869711194131206	-0.2191075502268516	-0.0016920907525516252	-0.19253920585048623	-0.016285176550935938	-0.1645750771734776	-0.02798998066305644	-0.13601153641542918	-0.03814583218927473	-0.10700804564797818	-0.04696729877301529	-0.07868224620681395	-0.05776939010528868	-0.04422386701696441	-0.07421800651548034	-0.00801345214228937	-0.08633180073125862	0.029136517187171456	-0.0951530972079222	0.06666063189647546	-0.10221530063315706
Object 106	Running	0.2273765545212275	0.0571299942680756	0.18262024195071758	0.061635884614162674	0.13770299813145612	0.0640606396566226	0.09272542772418566	0.06474389387465092	0.04775023525011143	0.06556894358855805	0.002770603212454076	0.0660994444663426	-0.03676645424965734	0.07198280631579458	-0.07632166689501413	0.07774283394440262	-0.11609222902863506	0.0817500668355694	-0.155995796210226	0.08408407679555635	-0.1959561078154824	0.08323479916122244	-0.23377416137144824	0.07046007205744452	-0.25886860978309584	0.03957022326714112	-0.2450411589045192	0.012679065101548453	-0.22058771463963642	-0.0053033418242837286	-0.19447868759590042	-0.020778880636492258	-0.16650555425928984	-0.032569633440814934	-0.13774414173414729	-0.04228289342777858	-0.10842318660599927	-0.05015001853195944	-0.07932000764516174	-0.05878825941413175	-0.046006173075413485	-0.07240092317368954	-0.01148172154766751	-0.08255814704147733	0.023465043918517586	-0.0911511139906077	0.05871128952607267	-0.09841683878122397
Object 107	Running	0.2351113427338961	0.058736679241742536	0.19029114789375012	0.06354716632836002	0.1452197730424175	0.06432939283437496	0.1001589526504729	0.06307527633096176	0.05508681560373829	0.06233177540004836	0.010008721679729056	0.062204891761786965	-0.02991657069677676	0.06643582934096316	-0.06965008507103698	0.07219514393980271	-0.1096282830638239	0.07588878173536337	-0.1496428620555318	0.07916925822894094	-0.18978975560926364	0.07930945003366016	-0.22887091107564647	0.07019435289979488	-0.2591065892841858	0.04388010471848158	-0.25257545701900413	0.01320480545025174	-0.22753292660919736	-0.0064805213721830825	-0.20042844001879637	-0.02322620469826093	-0.17205405626601458	-0.03771139447903502	-0.14222119994702562	-0.048893672885235454	-0.11129075349290452	-0.05655259939738629	-0.08054711407458542	-0.06493034547313442	-0.047754696782480247	-0.0732202023247442	-0.01405353768324275	-0.07610044839706699	0.0196127229821048	-0.079361882462394	0.05292469777950408	-0.08522479903717162
Object 108	Running	0.2289090188528785	0.05871474514644285	0.1839225107482362	0.06306083535027857	0.13873065950940433	0.06235232748240944	0.09353443256414355	0.06202521626900746	0.04833725426654558	0.061879904569758115	0.003140074924579341	0.06173491806996867	-0.03522635158451502	0.06653912277819096	-0.07349264998928046	0.07208457837514269	-0.11179710355446033	0.0773601354362008	-0.15028327387560153	0.08108271539432808	-0.18891767360854256	0.08262908559726499	-0.22652276814194913	0.07372013491221913	-0.25618324419578414	0.04897661720382995	-0.24959620040938676	0.01821653747200639	-0.22503794140382719	-0.0021444661413925537	-0.19770647504321642	-0.018616982383741515	-0.1686200677604204	-0.031749727350747624	-0.1382010062954338	-0.041428547479037105	-0.10772898493191747	-0.050939352333417606	-0.07728884809736006	-0.06055172466993068	-0.044261789754609704	-0.07520705821982457	-0.010005330829099697	-0.08669808105557282	0.025082802044013794	-0.09532009936586482	0.061007128990274356	-0.09919282821309272
Object 109	Running	0.21197084381417933	0.05981276983933235	0.16993929669658875	0.06440707009224804	0.127681919776657	0.06584942034110787	0.08541536505507599	0.06470501985588253	0.04313768987272483	0.06409715567626785	0.0008731410481970998	0.06288090823883109	-0.03679429458832143	0.06831599639203527	-0.0745409822053213	0.07317009547193079	-0.11231753926332834	0.07778607563021837	-0.15021424691825194	0.08127937041085365	-0.18824328235546275	0.08273277626136696	-0.2256365558436816	0.07573957503991227	-0.2554038596286889	0.05210370773258668	-0.2502475307894894	0.021858450919275733	-0.22529881597738016	0.002830188481270673	-0.19844218494439494	-0.013409957902540695	-0.17047826069154245	-0.027652641251159443	-0.14116408210626724	-0.038873200601176904	-0.11134093338435452	-0.04866433294467542	-0.08155416960012206	-0.05856561345853449	-0.04560230692329137	-0.07625785801541268	-0.007225597696827188	-0.08778146401274717	0.03202104646546593	-0.09586033888693486	0.07160729059915133	-0.10206473713752853
Object 110	Running	0.22803534953722648	0.058143449193343806	0.181615000812263	0.06261659704146863	0.13498177199748979	0.06310870455878537	0.08838067810241015	0.061307062171814794	0.041744763193315305	0.061382013664932816	-0.004869320069897957	0.06281137589033041	-0.0425227295125624	0.06782156485263595	-0.0801691906904045	0.07288369754639759	-0.11792915987063557	0.07701405536294674	-0.15585332215928535	0.07915906204629262	-0.19383541722278202	0.07961272551184277	-0.23058038762725155	0.07006856082243898	-0.2598680146575698	0.045926667745345186	-0.2501352556789744	0.01658518479633304	-0.22411386492761312	-0.0009037534888071907	-0.1961596165824632	-0.015121649913626984	-0.16727669367364176	-0.02734681176064832	-0.13769033967763677	-0.03775729108305029	-0.10755022853817563	-0.046438937884849575	-0.0776183069806292	-0.055813481922169735	-0.04274454205635756	-0.07026970069979735	-0.006696337316224188	-0.08148010591241603	0.030082575089076993	-0.08999321875264552	0.06733200340899959	-0.09612780308976979
Object 111	Running	0.21958422979031514	0.05718237830624408	0.17649009609116673	0.06027895674916454	0.13328447694609177	0.06018346892918098	0.09007908672684946	0.060347748775469494	0.04688731811877245	0.06144556012333	0.0036829605557552165	0.06178962743249166	-0.03634319047512617	0.06724641906263382	-0.07622071745240633	0.07369984606525595	-0.11633383741024574	0.07847198542864384	-0.15652826997974023	0.08250527546229547	-0.19688548420981256	0.08424778936218545	-0.2358521367577248	0.07381132784094911	-0.2627114303220003	0.04384146227921668	-0.24721291847552876	0.017527567293015574	-0.22200181783230416	0.0000986140029379531	-0.19525707603958728	-0.014873657910938465	-0.16729212171527008	-0.027424481738538623	-0.13854646173889767	-0.038063992189598	-0.10886332376302736	-0.04571595763259788	-0.07936672659757403	-0.05405832445253863	-0.044045479857862786	-0.0698461189763861	-0.00720071663723316	-0.08164873479786097	0.030817653696425053	-0.08882234818869646	0.06883275851724446	-0.09601322097123188
Object 112	Running	0.22170090640287493	0.06130438223034208	0.1770055094698325	0.06494665453987494	0.13216234768257543	0.06519306881373406	0.08732056515698378	0.06476273954730108	0.042478783897795185	0.0643323162303931	-0.0023583278301245046	0.06355510631791804	-0.04027793798700909	0.06876572576287854	-0.07823045315019025	0.07373097659031233	-0.11625203776549883	0.07813593613705372	-0.15440809066724384	0.08115877247775481	-0.19268010281469033	0.08158534636928592	-0.2296896722990902	0.07193747660527114	-0.25635703797095477	0.044622014089460975	-0.2434481869539492	0.017624293038851276	-0.2187071450245247	0.00043425835420609504	-0.19237729030915335	-0.014212465553174172	-0.1649306308721761	-0.026647612815410116	-0.13693558188387792	-0.03778675926754858	-0.10784155714900294	-0.04562561353946892	-0.07986476962455812	-0.05681924719046741	-0.0453939216350079	-0.07300206851147159	-0.008992801982017884	-0.08418656917610853	0.027989795694903764	-0.09326543972711929	0.06554691570716668	-0.09955835440465165
Object 113	Running	0.22634571323223612	0.055164664914728365	0.1842452431627755	0.06183534778111435	0.1416098145244321	0.06195556259024227	0.09897572365937198	0.06160036203512987	0.056342269996455724	0.062031502664670904	0.013712406828142636	0.06273320612631161	-0.02755275601849005	0.06869538098969565	-0.06881578063445705	0.07467233611245724	-0.11020324215603634	0.07971535483269282	-0.15174982696134917	0.08321016125217352	-0.1934383876155841	0.0827951505272076	-0.23304647773736714	0.06989955204140379	-0.2614086477857969	0.0394471830703638	-0.2536202130414532	0.010661907924989824	-0.22884521772003813	-0.006649141873539976	-0.20144884470944327	-0.0194682443815207	-0.1735916618314149	-0.0312464158073408	-0.14485692872351935	-0.0406931327792237	-0.11587651676126491	-0.04935758438484981	-0.08703828161347765	-0.05848420780153691	-0.05183505739060721	-0.07357401932623339	-0.015478720466901283	-0.08562294019950174	0.022011714491050098	-0.09346045234258968	0.06015070287592478	-0.09697981179812955
Object 114	Running	0.21994737657210822	0.06189148493562201	0.17538578439349614	0.06333418605292315	0.1308007742150673	0.06342937426831233	0.08621566376727013	0.06343442043640087	0.04163097543950735	0.06362736423576561	-0.002952870749452477	0.06329135215928748	-0.040635335708170975	0.06919743247215933	-0.07844884905350581	0.0741959172466621	-0.11637284437240444	0.07827193228986835	-0.15444600224273358	0.08056276800903145	-0.19258572385850242	0.08023787920984563	-0.2296470969530702	0.07129902816792304	-0.2594512219995826	0.047591810534763995	-0.24846346280788117	0.01844290838281757	-0.22214068805990383	0.0010633983238803701	-0.19443652037379802	-0.014019749140616865	-0.16557285937759553	-0.026746962783542907	-0.13575550545189805	-0.037050439874651224	-0.10539750760262644	-0.045632789176198146	-0.0756815686742854	-0.05622848306242131	-0.041248465903840736	-0.07209237508173948	-0.005218856596170253	-0.08388916422735905	0.03190980064859144	-0.09155443099555025	0.06922982899097026	-0.09822448969743319
Object 116	Running	0.21155982107464458	0.058687075692790955	0.16953287856740612	0.06359537363888497	0.1272396084349021	0.06488039239516186	0.08493939697979005	0.06384669538663894	0.042629946769054815	0.06438324562871743	0.0003356367390715946	0.06313036651227218	-0.03875894561827549	0.06939263841582752	-0.07802587191130694	0.0744625891047474	-0.1173153189475114	0.0793555942394225	-0.15677824117912098	0.08255558894944916	-0.1963391695903034	0.08413258488976508	-0.23469996980309096	0.07448018663944886	-0.26114594182046585	0.04515430484867367	-0.24848999460184865	0.016549989416623546	-0.22175545964603183	-0.00017717872462174884	-0.19338222655883464	-0.013956286181549427	-0.1642579540282615	-0.026067338208097316	-0.13438095541714032	-0.03618340744097432	-0.10402655789115262	-0.0447609700817456	-0.07450908550338113	-0.05588440496411292	-0.04080062609556236	-0.07308365341173154	-0.004912269636604542	-0.08508668683265133	0.03164024444337087	-0.09488368811785496	0.06905856763396806	-0.10053457986970916
Object 117	Running	0.22021221812829092	0.060875965779524796	0.17784261869903797	0.06337122824033599	0.13539959752451455	0.06331607355836578	0.0929579392627122	0.06297144700526736	0.050525212858210496	0.06390770487877502	0.008113916516646235	0.06554929657938328	-0.03302185041986943	0.06900617899277127	-0.07405659573906927	0.07350562052572698	-0.11513123807469047	0.07762550363418355	-0.15629772301676959	0.08069194453200698	-0.1975725854498525	0.08023098358098031	-0.23674705288611123	0.06737595495055206	-0.26491149268692393	0.0373567080793143	-0.247551882491134	0.012941335150920693	-0.2217203760457596	-0.002404379290540398	-0.19421591944961983	-0.014521843649004702	-0.16665460932894413	-0.026505430349086496	-0.1383477002099546	-0.03660483415389798	-0.10948598562744997	-0.044990499834425546	-0.08102170465063578	-0.05464001290976241	-0.046077141776187054	-0.06951122835370915	-0.01036618906747865	-0.08243409932044315	0.026387998373741867	-0.09199465204868278	0.06360613788385416	-0.09954961912314643
Object 118	Running	0.2105113492887008	0.0641932722470755	0.17071467652199804	0.06700365440231638	0.13081904794209878	0.0668268715043971	0.0909839186448975	0.06462233718313921	0.051089067268599346	0.06430175975552503	0.011196275603672824	0.06378490498420905	-0.029755302615209634	0.06569785209679481	-0.07055448657625597	0.06971087404192151	-0.11134900857333338	0.07377265757958366	-0.15224190122958992	0.07667854441639578	-0.19317112344577947	0.07902037372565153	-0.23280737400224424	0.06873713929776305	-0.2619274215825477	0.03996572608345653	-0.2505143215060377	0.012824467693803784	-0.22520891642115515	-0.0028270845928985064	-0.19789269263013343	-0.014663112380085384	-0.1703680388147389	-0.025983010411869872	-0.1414732392789498	-0.03314967601527595	-0.1124790589245077	-0.039894931388808626	-0.0843666189265594	-0.04969114441908687	-0.05072827540204244	-0.07046520617858441	-0.013091519134178027	-0.08266922925282896	0.025114655625653966	-0.09293422195329341	0.06436522541601003	-0.09791705558830517
Object 119	Running	0.2148396894580254	0.05955486630362105	0.17334692317576192	0.06630838141640163	0.1313293301268908	0.06765825212930358	0.08929005232130573	0.06767840449699815	0.04725217326269301	0.06802068545366803	0.005250125480354182	0.0662517016450174	-0.03387254656972647	0.07069874933947813	-0.07293734691597124	0.07562830024114159	-0.11208459699415983	0.07985313236349545	-0.15131892845345712	0.08317248301918967	-0.19066301515533327	0.0847069038553736	-0.2284241350203407	0.07369109799425332	-0.25683139486978224	0.04646790360171899	-0.248730710369829	0.016488356138287037	-0.2242517345742867	-0.0030686383381508583	-0.1967107816074321	-0.018048888720109492	-0.1684981171084808	-0.03171821819310374	-0.13921221780409695	-0.042909539694843145	-0.10925016190832235	-0.05214043046857433	-0.08015002545362972	-0.06380925330478873	-0.04538070965565197	-0.0781186040958544	-0.009309505517044903	-0.08872615735721337	0.027062294685088008	-0.09825269876411452	0.06429501764836054	-0.10348287874420671
Object 120	Running	0.21444416869243868	0.06463793543304173	0.17261203926182156	0.0688393734219507	0.1305688766906018	0.06906682555219647	0.08854858327245356	0.06765911253611072	0.04650477878820783	0.06776229923890394	0.004472861599715845	0.0667565225422578	-0.034863584454890906	0.0692958969258633	-0.07416034435633972	0.0723890623458765	-0.11346085029267051	0.07543448838431728	-0.15280153734259386	0.07790638778918237	-0.1922108352854332	0.07871998427196689	-0.23077189544546492	0.07065502984676665	-0.2608899933095742	0.04537073928179555	-0.25238630999111433	0.015215633986222788	-0.2254125968549658	-0.0010714312865777304	-0.19636445472230438	-0.013300517639514887	-0.1670982449540786	-0.0249981563839016	-0.1376093479825524	-0.036122746582420165	-0.10812586545333842	-0.04726160138855302	-0.0788499754768799	-0.058935239180482345	-0.044631012448032394	-0.07471937631245514	-0.009066199402177033	-0.08717805137963999	0.02730199622333515	-0.09704868392249216	0.06460484632090056	-0.1023917752990132
Object 121	Running	0.2128971305944497	0.05783836286154277	0.17082548925868238	0.06190436659822617	0.12857741712489038	0.06318875614568806	0.0863247392057758	0.06206350029481867	0.04405799098860383	0.0623416141719849	0.0017918943131458966	0.061977659651443716	-0.037649741373855856	0.06555426507891664	-0.07693280110259265	0.07058114639473347	-0.11621828378252494	0.0755896970142338	-0.15560936011027285	0.07968477163293423	-0.19514163226175396	0.08205020038616952	-0.2339106843059113	0.07407048595840043	-0.2628846466245222	0.047146594854729114	-0.25250782893919327	0.01800110525047839	-0.22567134611466882	0.0016764748758198653	-0.19722277519670242	-0.01166591826718918	-0.16842003886955012	-0.024218996216735456	-0.13874793315946107	-0.034554699886532855	-0.1084372025021583	-0.04283683350992387	-0.0786443353654063	-0.05282457431958065	-0.04216783990040452	-0.06925367766910542	-0.004640418806854901	-0.08311490670020118	0.03342377780810211	-0.09542597066815925	0.07306960065207746	-0.10077247198258286
Object 122	Running	0.22156661360684576	0.06219118516788654	0.17917810070206183	0.06523007185413628	0.136684088920464	0.06576417813923037	0.0942157828737629	0.06418945429575543	0.051727254297411276	0.06331658160753062	0.009265299886965927	0.061578775089566495	-0.031743716637307795	0.0667831114405779	-0.07280140168563837	0.07158833186140803	-0.11393991474256551	0.07564307722707371	-0.15515097106223558	0.07887758843796236	-0.19647002622647713	0.08008884448799147	-0.2363513542768666	0.0694004804953111	-0.2647022371929866	0.039508200473291004	-0.24912652415646927	0.013876112458385234	-0.2232532484011692	-0.0015783249691769146	-0.19594293581198904	-0.0143360457154203	-0.1685523078951406	-0.026914766942711152	-0.14019326465696413	-0.03713057144951608	-0.1115041030261439	-0.04637952961179292	-0.08298487115094876	-0.0561399910183421	-0.04798681031858178	-0.07097851865652828	-0.01170064168983503	-0.08230764885160823	0.024996888439372443	-0.09222417278447821	0.06232340762308794	-0.09941978894984271
Object 123	Running	0.21806735351183268	0.06317375606092349	0.175670617655482	0.06498218182549036	0.13324276330816498	0.06577321886474939	0.09082248881200304	0.06464403315069517	0.048389412131906784	0.06420879518376715	0.005960342840012441	0.06348106814696536	-0.03363796652013706	0.06681994254527715	-0.07314064896646519	0.07114531490525358	-0.11265780867050926	0.07533674939821453	-0.15229208640662142	0.07821373260022976	-0.19200129167963992	0.07973789313884978	-0.23047660843087237	0.06993407588059718	-0.2577165098147713	0.0411045637412283	-0.24853847062738943	0.013017774344902158	-0.22302973429736353	-0.0027194948563323295	-0.19560350846136712	-0.014843181189280075	-0.16768474214556725	-0.025786651959304064	-0.13940399250168883	-0.035757003808915465	-0.11068551610144392	-0.04438644388629493	-0.08256381731987811	-0.05479888332101382	-0.04826831627313002	-0.07106154391877474	-0.01216421570781955	-0.08277231835629001	0.02469650983108403	-0.09182452441399148	0.06195411187798826	-0.0990718993342853
Object 124	Running	0.22217828750705154	0.06251252051678347	0.17972393370662829	0.06489500458822164	0.13722165367438086	0.06616003097060219	0.09470405280456888	0.06560748389575449	0.05218365567397121	0.06534955148969462	0.009688749291656813	0.06385463606464883	-0.03140733285186782	0.0684624029549582	-0.07252895888863221	0.07283630696274007	-0.11363976139890034	0.07731082119599897	-0.1548597811712967	0.08062834421331068	-0.19620147972082502	0.08155300703509204	-0.23545060484286454	0.06873191095494705	-0.2614819540605648	0.03675876980866766	-0.2468238744486291	0.010619197006577517	-0.22165237566032595	-0.0059133475432454	-0.19410138367525706	-0.018114120884137025	-0.1660929179732498	-0.029224057663198022	-0.13755827595180625	-0.03890278943939071	-0.10847553356813741	-0.04678533533653791	-0.0798791015810526	-0.05628292523132712	-0.04752917363342388	-0.07156827350308524	-0.013782881534495101	-0.08345648229938114	0.02072188637281252	-0.0929204904988529	0.05568379563279965	-0.10052391749295043
Object 125	Running	0.22237227831660072	0.057886553590670804	0.1798599757120319	0.0626622424460792	0.13710003951391195	0.0639991490099893	0.09434131965605685	0.06536998517065766	0.0515625644764675	0.06495273494037516	0.008819947445102966	0.06314492910467927	-0.03268509548408248	0.06618646116573808	-0.07389291342282926	0.07199923751496541	-0.11520212223302842	0.07704510768036638	-0.15657106238620255	0.08157557763934904	-0.1981094861902276	0.08409957084455542	-0.23751511549377832	0.07102085359548808	-0.26254134540493096	0.037977129608456076	-0.2473557208750464	0.011848624499259323	-0.22140024530827682	-0.00393044997580489	-0.1936342956381041	-0.016270456993029776	-0.16550675428742934	-0.0277613954058246	-0.13686615707400832	-0.03790817987585104	-0.10799732867629198	-0.04738655156885768	-0.07917380465086249	-0.05700182112397524	-0.04592446816790623	-0.07101809644466044	-0.011772426333674316	-0.08266331001531688	0.023342206934855038	-0.09096609319478738	0.0589095190100289	-0.09704368071315174
Object 126	Running	0.22284483826510643	0.06191058933045724	0.1783353586043784	0.06508534510796697	0.13371278865979405	0.06506058940511589	0.08909406312306033	0.06447448986389873	0.044472156047309565	0.06471926131486057	-0.00014737230974158958	0.06419754192478637	-0.03807861462224074	0.0681193394875909	-0.0759572087026894	0.07252059103915087	-0.1139743256052154	0.07549466737885185	-0.15202361489460983	0.07802633874319723	-0.19015491244770816	0.07834333665188098	-0.2271182864009209	0.06904956103819677	-0.2539992336866843	0.042091286722396246	-0.24806740465969812	0.013246919962575793	-0.22262702294162426	-0.00256084747275063	-0.19529836715461862	-0.014852050577568936	-0.16758834232663167	-0.026252180719717525	-0.13910744416617932	-0.035567652108597615	-0.11031036037603381	-0.04385553784840966	-0.08166782097290003	-0.052662874473014244	-0.04756927155799019	-0.06925112676660235	-0.011711846202648334	-0.0815846464344048	0.02500765073049773	-0.09104808007296486	0.0623019506995257	-0.09790407280826463
Object 127	Running	0.22387824533721024	0.060922857891828615	0.1811376339977819	0.0636400238812113	0.13834079202604216	0.06524419619751337	0.09551522333874342	0.06490668964035232	0.05268901191095074	0.06466410488518687	0.00986770779141201	0.0639718928016014	-0.030117104125724138	0.06723483443079817	-0.0699591961360916	0.07192907649309768	-0.10985189291015214	0.0761721346687701	-0.14986068114123266	0.07912392497986002	-0.1899591366023796	0.08035158079579911	-0.22915646972842726	0.07189711467481524	-0.2598886728653688	0.04617793931531439	-0.25342994647409706	0.015618969994766339	-0.2273544379583784	-0.002595572748165525	-0.19918871414721664	-0.01739898717338743	-0.1700950911483	-0.030285212940901984	-0.14019649765348646	-0.0411777460055209	-0.10971325839732526	-0.05031082060018344	-0.07959872149330602	-0.06059541412683009	-0.046561835838475306	-0.07505346684382193	-0.012199708423845927	-0.08599456367322977	0.02250507694024234	-0.09579500628582828	0.05808417244095438	-0.10167699233942726
Object 128	Running	0.22303412868866304	0.061843402334605134	0.17998379824387398	0.06371972369443878	0.13693324145038205	0.06559084448616537	0.09386538483722805	0.06417375454392678	0.050775266070910104	0.06386847665386575	0.007684259222428146	0.06373939514872264	-0.03247852519000618	0.0673127019484552	-0.07253355940571997	0.07193957362285715	-0.11262474942567013	0.07624229249902335	-0.1528432296969464	0.07911747420548886	-0.19315186501803555	0.0801040476612493	-0.23229978118531583	0.07056961761925001	-0.25906518309559495	0.04051479477057392	-0.24855062108480525	0.012426962600080289	-0.22250571253385684	-0.0032813371633179374	-0.1946737720897891	-0.015580916323643225	-0.16645924673515877	-0.026976605092204512	-0.13796846525626907	-0.03765986290087637	-0.10886258718274534	-0.0465349729699021	-0.08016697088044593	-0.05665922555339559	-0.04678118413806975	-0.07086181027655385	-0.012312811505703332	-0.0821865958225349	0.022719188039261793	-0.09162498430296274	0.058392836401492745	-0.09823656300914993
Object 129	Running	0.2186904421299574	0.0572605089030074	0.17609751307307642	0.06125076974235297	0.13332731009731497	0.060279842900165734	0.0906028706108688	0.058075032303672426	0.04784069935835466	0.05679587534059876	0.00505940353649645	0.056740724851403336	-0.034766208987176986	0.06149443702870343	-0.07456483604911902	0.06646899645437235	-0.11436909616188623	0.07139830149408377	-0.15413455744834664	0.07663126446280466	-0.19411273668708307	0.07984699750540061	-0.2337444856182267	0.07385483534041729	-0.26448640723246974	0.04824576615054173	-0.25388984010930715	0.018699937909799156	-0.22646064255403875	0.0024817992633934484	-0.19748797328164142	-0.010806813815268376	-0.1682114486536615	-0.023402543483767697	-0.13795253911020863	-0.03342203136054055	-0.10734214373569118	-0.042311583543720756	-0.07659698247821853	-0.050723380487250225	-0.042244899081188905	-0.06775226635383205	-0.005969113794365508	-0.08016532140332068	0.03142224433355476	-0.08864676553787634	0.06891514344001495	-0.09666700024523286
Object 130	Running	0.22529567021322697	0.05929955309487078	0.18031403928231973	0.06414497021377011	0.13509162457856155	0.06549161650470474	0.08985467578801734	0.06477223142283016	0.044617850057352824	0.06404535517272808	-0.0006240804188608921	0.0637869412235035	-0.039017193273077025	0.06850247640834656	-0.07739651919153677	0.07332893282702149	-0.1157508555051778	0.07835008491640527	-0.1542607320878065	0.08198791034646229	-0.19292709870003175	0.08302313283312165	-0.2301919077833541	0.0727621830393858	-0.2580914831066189	0.04605758694314446	-0.25174900372444137	0.015218655534356437	-0.22537053033624468	-0.002885672746921963	-0.19684645931286113	-0.01739842094604513	-0.16726046994537686	-0.029603704213085953	-0.13679685379561762	-0.039421971583049956	-0.10581523081449905	-0.047461859561192137	-0.07489314428536302	-0.0557278077704565	-0.041625724234452384	-0.07004501020072851	-0.007458439807828963	-0.08205742861807806	0.027379609757803774	-0.09195763008103343	0.06258315066617733	-0.10046724319615588
Object 131	Running	0.22754639567316703	0.065145355084427	0.18291680331375326	0.0667585478429689	0.13833210792401177	0.06932514812758615	0.09367968668416525	0.06857259425827475	0.04903681615764496	0.0673813174203998	0.004411724460524708	0.06564738904758059	-0.03343957405559293	0.0707438820691073	-0.07142562005434816	0.07471268358197423	-0.10937860771759142	0.07898646437113	-0.14744496366296483	0.08209071882930369	-0.18562883458307466	0.08288042587725726	-0.2225383942455355	0.07314838447816953	-0.25127680734137836	0.048052266014590006	-0.24994510809137452	0.016676296495391988	-0.2271676768742907	-0.005350283873217935	-0.2003608315670329	-0.022278004542056206	-0.17194652177033828	-0.036344116674379846	-0.14222727766601406	-0.047393542837372155	-0.11159923288506546	-0.05560148740222019	-0.08108715963253729	-0.06423062974691558	-0.04835927918937069	-0.0785455387427671	-0.014183581687027153	-0.08894108119050623	0.02070560893131318	-0.09660872381448415	0.056305279577910955	-0.09956141986486085
Object 132	Running	0.2150665164770651	0.061127331096897365	0.17488832592860026	0.06443472660732184	0.13458373630227966	0.06530932711341976	0.09434708147991108	0.06780616159214664	0.05403585383520216	0.06828523586181914	0.013747179513362535	0.06685394895841493	-0.027323967765459388	0.07203567737836622	-0.06828911777835507	0.07799749649235464	-0.10932543198089954	0.08344798738778043	-0.15052837014372794	0.08744508725418444	-0.19192099709924032	0.08771332666318608	-0.23073920114321192	0.07350413858361877	-0.25690598140308124	0.04154141479759456	-0.24645454475303005	0.013445555690023304	-0.22246921658662433	-0.004827657069980826	-0.1958813458136944	-0.019078575818737564	-0.1687989217991673	-0.03236342429366307	-0.140864580542826	-0.043748996002094594	-0.11213322276395693	-0.052942611770294065	-0.08401563071834361	-0.06387130310088625	-0.04970893613624121	-0.08035112966713902	-0.013434308292686128	-0.0918695030952149	0.023227510579290858	-0.10208933742859737	0.060905223526791154	-0.10746450141017101
Object 133	Running	0.22344244795781038	0.062117671074763924	0.18070753758972372	0.0646845218746556	0.13789814503986814	0.06515756788160172	0.09509326222117162	0.06437439037285822	0.05228838589233499	0.06359093503772224	0.009493622415986497	0.062374555518024316	-0.030387793082937174	0.06663293252061357	-0.07014562887579737	0.07192173508658839	-0.11003309752553438	0.07612197144348809	-0.1500422362240177	0.07893418436969224	-0.19013294019921528	0.08009879018720963	-0.22897414972828892	0.0702147493804869	-0.2573594459746348	0.0419693156534757	-0.24937845694293453	0.0131342046934054	-0.2249858861853615	-0.004778231036391791	-0.19791733759535005	-0.018358179080566483	-0.1703571354858977	-0.030906629496480886	-0.14195449884282177	-0.04141302927460226	-0.1129307834077793	-0.05006127161111509	-0.08384851487322888	-0.05851054416356157	-0.050590990703743184	-0.07237716427968989	-0.01621570756367526	-0.0831793605895878	0.018338964737568873	-0.09339286386661594	0.05397380731541818	-0.0987293075582771
Object 134	Running	0.22186646864814577	0.061650848163923196	0.17882930840567168	0.06359732817155445	0.13576290721851736	0.0647222858081675	0.09268957203960389	0.06390117470731745	0.049608552361483454	0.0640153149789737	0.006533969583622641	0.06326167107127724	-0.03356560428717341	0.06772318792099466	-0.07354572073976533	0.07315159333513824	-0.11366481911224927	0.07743272077214715	-0.15391297578260807	0.08025076551136955	-0.19425038610537304	0.08109536477177601	-0.23363124233602325	0.0724212552326846	-0.2631072353360687	0.044981245884143616	-0.25085130699287755	0.01601507481275342	-0.22316012731498786	0.00006329792395141749	-0.1942976019914826	-0.013669640024000186	-0.1650889442995745	-0.02664324102115276	-0.13500281593267757	-0.037434774357279925	-0.1045385364064454	-0.04710723867620033	-0.0746957610988694	-0.05855610410790994	-0.04172195881654733	-0.07337064844037738	-0.007797562361987534	-0.08585471194265858	0.02637938979778195	-0.09763072281226465	0.06189060059400985	-0.1043693952138984
Object 135	Running	0.22439038159560065	0.057710216342565054	0.17976109757349243	0.05940993971102032	0.13511950751581125	0.060746661551442295	0.09045915302099937	0.06040819045926647	0.04579930925752912	0.06080856965294167	0.0011392857974755778	0.06042826973888838	-0.03671448090250712	0.0653729115066076	-0.07453061441747051	0.07059755516340341	-0.11242951525946615	0.07518312876791235	-0.15042789191178565	0.0788535276383984	-0.18855562464268516	0.08074813266187479	-0.22613467765877945	0.07411652206415945	-0.2560899225636677	0.05052875675896521	-0.25182912676415403	0.019689632363076588	-0.22806338676255414	-0.0010548970622510426	-0.20096847538874824	-0.017249447776327507	-0.17244046877710345	-0.030762725742734913	-0.14269441058076504	-0.041339730182999565	-0.11243418043844877	-0.050343744237275605	-0.08230829362151343	-0.05978761245539438	-0.04752929943136701	-0.07489531854686063	-0.011303737470096218	-0.08609879377333032	0.02564953078550758	-0.0946001778781071	0.06341725106168802	-0.09797240960512799
Object 136	Running	0.21747212074495742	0.055262475676323815	0.1750009360429977	0.059860313056178005	0.1322877837280783	0.06060235043294491	0.08956904236830987	0.0608730471142959	0.04684959491961238	0.060986829227606836	0.004130176199817212	0.061110943180492205	-0.03552865098683345	0.06669701340877911	-0.07516023704578767	0.0724731728643226	-0.11490888583292465	0.07737894141089689	-0.15481014012093977	0.08082802247620545	-0.19482759792595816	0.082436329603362	-0.23409392528770284	0.07464114367034416	-0.2646575972673792	0.048833119839961935	-0.2563137752858917	0.01723450517065464	-0.22845903111327667	-0.001030949206403593	-0.19870815191370486	-0.016032397757860722	-0.16805223143668047	-0.029084360245996418	-0.13648803617716201	-0.03976046105640447	-0.1043699844604797	-0.04863699130975788	-0.07240724323249356	-0.05805766125739831	-0.039705349103259825	-0.07299280638831783	-0.0050878224474799946	-0.08269344805906374	0.029859310794452854	-0.09112991711458149	0.06547899520861608	-0.0959977693982625
Object 137	Running	0.22558206349318444	0.05819066211523888	0.18074128564314465	0.060032784405569285	0.13590000608685737	0.06186026457842229	0.09102179293584953	0.061678036900400406	0.04615444580859483	0.06268294469348977	0.001276161209798353	0.06285130289758627	-0.0383318154366965	0.06817326499191696	-0.07808927412316496	0.07222961721377853	-0.11788450364452124	0.07589756063437747	-0.15778216502241188	0.07819371152289054	-0.1977420998122028	0.07871888374510487	-0.23672783868214348	0.07001676519248777	-0.26535047163998765	0.0422209823289892	-0.250826000484615	0.014254421958316868	-0.22336219053695572	-0.0017345754714079913	-0.19466442805646772	-0.015394320963028656	-0.1653738481653299	-0.02772544534904826	-0.13507581177200528	-0.037325330060697576	-0.10417199540603535	-0.0447531297809825	-0.07336328795651276	-0.05256612947929709	-0.040477407067552984	-0.06701598091594031	-0.006361655312286176	-0.07825838918695857	0.02815464232691175	-0.08820346664599356	0.063364209741455	-0.09531418075987225
Object 138	Running	0.22529793953708582	0.060265924906622206	0.18046483639264838	0.0633752514735805	0.1355267191244586	0.06386886103531787	0.09058616503091191	0.06371154189094959	0.045648020653641846	0.06420299226182072	0.0007082687423721866	0.06389132443549612	-0.03886379421982308	0.06890045670486633	-0.07847582438109715	0.07358297426596119	-0.1182682836825797	0.07633133325141944	-0.1581003836364158	0.07843756026305794	-0.19798648803147695	0.07866151603477496	-0.23626899766453224	0.06763705618325647	-0.26208936096528673	0.037421195059763844	-0.24570089890117075	0.012306611576932032	-0.21923340933252847	-0.0022323704845822983	-0.19188342526802538	-0.015038477152002823	-0.16396243252911027	-0.026543679327352077	-0.13527164139552048	-0.035973211214891145	-0.10633268363899158	-0.044611896398549705	-0.07744410611034304	-0.05341760488569241	-0.044645293917538596	-0.06813916297875942	-0.010446259902299068	-0.07922596890255015	0.02426860940166361	-0.08857307784553749	0.05948113713535217	-0.09582328136544953
Object 139	Running	0.22309492777933296	0.06015760032344966	0.18034266483317674	0.06007636841771381	0.13759458375253802	0.060680146754851526	0.0948423141917393	0.06059783135943172	0.052094239582833705	0.0612027484959651	0.009341891326016764	0.0611719296461212	-0.031885551331800606	0.06667437536256715	-0.07306853137636743	0.0725002236848606	-0.11445989540286912	0.07658677185830948	-0.15593368224611898	0.07973154374514405	-0.19751941654311217	0.08042140609086607	-0.23789113780935112	0.07056871143355326	-0.26712521010438195	0.041171415925385924	-0.2519365701226854	0.013525038962259036	-0.22418355100935172	-0.002047944340718989	-0.19534602740534687	-0.015512548400782342	-0.16579373818028328	-0.027324378054756873	-0.13544466665388027	-0.03691194953452484	-0.10474113783362812	-0.04529585247177128	-0.07449342996214255	-0.05520005990221497	-0.04172558516173702	-0.07013455716246367	-0.0074608594021682	-0.08121126038513136	0.02748183727370671	-0.08991615598369132	0.06305775515903465	-0.09549308953598691
Object 140	Running	0.22222148263557742	0.061418565698257876	0.17954118876889366	0.0630968859388801	0.13682931257665348	0.0634590393369142	0.09411613256015425	0.06359871496257585	0.051403546203131596	0.06333333291027246	0.008690431792027931	0.06349334010419794	-0.03261734040214086	0.06815809138887095	-0.07385739946486868	0.07338760068566262	-0.11516972984548834	0.07801134127237228	-0.15663456829597122	0.08096255500972621	-0.19820139564634373	0.08073346473587967	-0.23801758415628216	0.06895567291447	-0.2642601746229675	0.03693134428283233	-0.24663927232661068	0.012506167852836706	-0.22019398297746928	-0.002239487369569115	-0.1931046813641973	-0.015765026591933247	-0.1653063202458716	-0.027768130668213487	-0.1370080415613145	-0.03853779043398206	-0.1079808503213182	-0.04715685192731237	-0.07877139766415765	-0.05513667550866438	-0.045417625088104964	-0.06874940459195575	-0.01109919429101613	-0.07970490807043934	0.023857435424552518	-0.08841183956863896	0.0591550590479956	-0.09561287898330408
Object 141	Running	0.21914715950196625	0.06803534600215186	0.17652348533547155	0.06536454624004759	0.13382242002246367	0.06461889400258354	0.09111578769769642	0.06434245165355708	0.048431408964749255	0.06293579763713261	0.005723977738722754	0.0628188845920751	-0.03407248185360574	0.06743901730584292	-0.07389262896313656	0.07185031538749442	-0.11374568122210083	0.07595364930136533	-0.15373899258343435	0.07832083092206231	-0.19379452282335458	0.07910777725046908	-0.23310639782345086	0.07147738463082935	-0.2644276653400056	0.04661995323743195	-0.25343468037129296	0.015906975396622013	-0.22522509720056405	-0.0017417024741506325	-0.19580190146168225	-0.017282686225301533	-0.16520124994516916	-0.0303557262970869	-0.1335683021217179	-0.040685303960671375	-0.10104870780670942	-0.04776517622397745	-0.06873679968443441	-0.05574009436075479	-0.03755659393008849	-0.06870369296479642	-0.00531631608263668	-0.07874427940773543	0.027240404820534057	-0.08770638524572094	0.05998688042718795	-0.09594785630440403
Object 142	Running	0.21972591195262364	0.05644749208215502	0.1771105075134177	0.059033133900929624	0.134451307079819	0.06075025798678325	0.09175816148823014	0.06098468078788278	0.049066987763019786	0.061456995436875037	0.006374797173854912	0.06108746940698699	-0.03467483148588154	0.0673802349309936	-0.07578199471301586	0.07328542046016595	-0.11708362080767003	0.0776235826261428	-0.1585127536115594	0.08049821736030562	-0.2000364369489736	0.08003052561320022	-0.2400803656530053	0.06915737989609977	-0.2688444054348442	0.039392470622563375	-0.25028081680167097	0.01377626306781672	-0.22253388343258318	-0.0017525017117939238	-0.1936494659169799	-0.015056200110074022	-0.16431761949477744	-0.027329062465564744	-0.1338096931688784	-0.03630595565679377	-0.1030298066802459	-0.044298147519014786	-0.07301499219360644	-0.05480765127162109	-0.03958324115735217	-0.06805801064486731	-0.005252218700378791	-0.07876471804982224	0.02946317596165397	-0.08815029661895554	0.06489664239280242	-0.09429172395583235
Object 143	Running	0.22759963177266404	0.05826214804414121	0.1825023457497011	0.05884100213946591	0.13741795780695515	0.060063910881829836	0.0923170068637815	0.059992699180734285	0.04721968075283225	0.06056951924331082	0.0021212950797318015	0.06105650972381404	-0.0376086037037399	0.0664336990265691	-0.07731638413908769	0.07197184467719935	-0.11725063743362618	0.07552086406218497	-0.1572272003643791	0.07856221984155437	-0.19730651543922062	0.07953290783003297	-0.2363355413943399	0.07049940594978478	-0.2653172061760784	0.042959748832993874	-0.25092209626534956	0.014999597946582285	-0.22369929365123203	-0.0014540231122642426	-0.19513423586246803	-0.015458888934436905	-0.1657553084946284	-0.027662909660491914	-0.1355084507119643	-0.03752616490076808	-0.10462832495896837	-0.04518612441020239	-0.0741415430411443	-0.05428770663890612	-0.04128007206271367	-0.0692161474341078	-0.0066862031353642545	-0.07951162627340654	0.028455976707038286	-0.08774305646689827	0.06424393933838994	-0.09242879667459405
Object 144	Standing	0.22734607684837901	0.06231783273531497	0.18250002696015727	0.06667421334236247	0.1374830415781575	0.0647172930919631	0.09244333103241484	0.06338180924165945	0.047389311972694144	0.06267784807223391	0.002335292912973584	0.06197388690280839	-0.03596517340067604	0.06631553287169735	-0.0741956953711447	0.07123505688443323	-0.11258335836957648	0.07472067041608921	-0.15106355505671504	0.07696455855353411	-0.18959755134661763	0.07790505209786194	-0.22723709219825852	0.0696797099791871	-0.25711954577680934	0.045403698451253166	-0.2536667064562149	0.014529357734943292	-0.22695433602434742	-0.002777382087050451	-0.19832846166459453	-0.01671883506505679	-0.1689566091271042	-0.02900165386679328	-0.13847240818136444	-0.03820025368546519	-0.10763436944235422	-0.04612732230277491	-0.07780860635599399	-0.05727928100535087	-0.044739641420611875	-0.07170043320029312	-0.010381584154140326	-0.08270231940877112	0.024608914664026066	-0.09148779699255959	0.06033363682952419	-0.09651467065961199
Object 145	Standing	0.23224803184165838	0.062000258197099686	0.18508977353482986	0.06621019348127423	0.1377496743830346	0.06537851800107157	0.09045430661921794	0.06315832330896892	0.04311702948162783	0.06217489297856421	-0.004197930855504659	0.060419793655209074	-0.0408802885395474	0.06493607657789285	-0.07761376998734593	0.06901563783603397	-0.11443760962587804	0.07217646752263424	-0.15133710839341025	0.0742757707474459	-0.18828163390157143	0.07531430738845674	-0.2244053342955664	0.06758815635059573	-0.25351309514614656	0.04487385948420651	-0.24734067359490358	0.016039909970895366	-0.22243231271143735	-0.0009655622737912283	-0.1953465204451628	-0.014278727224203813	-0.16776178336988568	-0.026516912764399908	-0.13926230848394694	-0.03644994124392954	-0.11030930433701049	-0.04497241407094505	-0.08189422281035977	-0.05514752825826477	-0.04928004029084643	-0.07057783490558707	-0.015207810531467797	-0.08244568859078784	0.019743635544027104	-0.09139878562640102	0.05484023210801841	-0.09976580957886022
Object 146	Standing	0.2283132499574776	0.05896185604174301	0.18423808286684346	0.06574729674798259	0.13963094187407665	0.06519693686133832	0.09505826491903781	0.06335127318890325	0.05046352538589181	0.06215034378597376	0.005891080244008307	0.06029747531096046	-0.033784600989259776	0.06410677077853562	-0.07335900167483547	0.06885358958918794	-0.11308860540103194	0.07204716163214475	-0.15289605770014233	0.07405038654906411	-0.19275007121613041	0.07361917397906864	-0.2314363923092288	0.06415708431501264	-0.2603603721096784	0.036931854330843436	-0.24696047736151416	0.011537216384989994	-0.22274918963755105	-0.003997108091783197	-0.19628804125687307	-0.015297396530027848	-0.16939186114538907	-0.02551845716945189	-0.14189396669809146	-0.0339893668261171	-0.11394783441791252	-0.04083854785377056	-0.08672898117643961	-0.05016809575241501	-0.05144165015069748	-0.06475662134883574	-0.015159720972575135	-0.07665789017820294	0.021828494875934742	-0.08613898854058816	0.05921511898367159	-0.09390175861314762
Object 147	Standing	0.22921835959644332	0.06129370169120843	0.1843606945104139	0.06671913973483275	0.1391956894998745	0.06527723409684165	0.09401398799946455	0.06451962739154436	0.04883228681811814	0.06376200177988058	0.003650749926189541	0.06299464105939594	-0.03480895989171314	0.06734392580667048	-0.07324194183731056	0.07192337134313688	-0.11183725339488626	0.07483056321535937	-0.1505183046495452	0.07617992026328808	-0.18922034636825766	0.0757540680701347	-0.22682401203636357	0.06664611537523668	-0.2570832810078219	0.042567522380144836	-0.24907318488358504	0.01371261435120405	-0.22423266325821264	-0.003722878393366887	-0.19688581359000407	-0.016926334776733533	-0.16869110437489365	-0.02820753572670066	-0.1397397645644037	-0.03738003246932099	-0.1103642234551587	-0.04508761071708438	-0.08155127735528091	-0.05468848936709099	-0.04857152248034784	-0.06963882391699873	-0.014339998671935729	-0.08144450075629811	0.020983583239494296	-0.08940820329752484	0.05646484639490488	-0.09663641647991338
Object 148	Standing	0.2242396043709857	0.06357201826461949	0.17912987984734374	0.06307728120061809	0.13401898703885382	0.06344865050939306	0.08891180501629269	0.06275288946041548	0.04380468696293808	0.0620536389575292	-0.0012908535700814005	0.06081501976257776	-0.039635857333644754	0.06584452545188528	-0.07799926679980237	0.07073165127096229	-0.11647066093480958	0.0746790864093269	-0.15505920822254218	0.07723706011899056	-0.19372013941427516	0.07820669526041726	-0.23129396151134105	0.06912573692721044	-0.2615464138369177	0.04506957461609315	-0.2533074841834364	0.0150056622806751	-0.22616713117231896	-0.0016517271617053936	-0.19723427013533096	-0.014981408905609037	-0.16750800248013145	-0.026435833188333136	-0.13713469350365837	-0.036047135664823295	-0.10626981635099815	-0.04393739808780161	-0.07629890840311915	-0.05474219219339066	-0.0430691406146513	-0.06898233899905631	-0.008338233020537843	-0.07901971131232285	0.02658954647848965	-0.08834967802083453	0.06204521760860602	-0.09541160826245575
Object 149	Standing	0.23248671531670678	0.06745823528929205	0.18746607590254452	0.06911529221715555	0.1424285325884768	0.0679831507769764	0.09741370101807251	0.06615890761014935	0.05237614996321384	0.06502630177020478	0.007361287207265612	0.06320228585405151	-0.031011783594480567	0.06717268360411295	-0.06933777487069522	0.07157433358077622	-0.10771918111030718	0.07546314408639755	-0.1462427954922561	0.07750296362984756	-0.18482005914483765	0.07760415096160257	-0.22256495076430902	0.06968664403026358	-0.25302171362154513	0.0460640814411913	-0.2518876408242192	0.014786834413300013	-0.2282604117629626	-0.006548337598348147	-0.20058193628187593	-0.022345005979694393	-0.1714999769489213	-0.03538275221629069	-0.14130536139731534	-0.04559178714343997	-0.11049170023481997	-0.0537495717414004	-0.07996765656171573	-0.06293250078990818	-0.048685435399188216	-0.0757764044986028	-0.016482608577908377	-0.08609687854219196	0.016190556610973177	-0.09481490994511761	0.05000203558343368	-0.09519873386982912
Object 150	Standing	0.226222029012917	0.06127882113040906	0.18183610072923306	0.06695343462235911	0.13708765874785958	0.0672699355893975	0.09238996427164393	0.06511042635787187	0.04764076880690362	0.06484403146305344	0.0029001177092570765	0.06392933926107006	-0.035239896611076425	0.06745856595085341	-0.07334877846602249	0.07130941495837244	-0.11155331592226102	0.07405211882295676	-0.14981950382386003	0.07572697467172772	-0.18811588635158902	0.07506616261534688	-0.22525794952073422	0.06576871513995665	-0.25472500385772523	0.041356868542324184	-0.25086454933320124	0.012324931940662982	-0.22609906226355264	-0.00461466922872679	-0.19887282451794774	-0.0172864567222748	-0.17116217533264608	-0.02884303598804565	-0.14228713519986408	-0.03709274811620851	-0.11297835261368766	-0.043640757230370274	-0.08401841173135277	-0.051592306079302645	-0.04945447560839646	-0.06762315164900885	-0.013030828731779397	-0.07880149043800985	0.023942741540281396	-0.08799979415818351	0.06114568113703846	-0.09622087790720585
Object 151	Standing	0.22538316914955148	0.060061838676930435	0.18070561156407117	0.06552257203862774	0.1357158767826544	0.066885436432984	0.0907592796241468	0.06467168870972327	0.04576170545254849	0.06356782339643154	0.0007552615545085999	0.06291930050693822	-0.037471035035656595	0.06728564689029685	-0.07574081471596374	0.07125276874370792	-0.11404802737884792	0.07484038896724886	-0.15247254089637016	0.07680017438715307	-0.19094303989611844	0.07630716868443041	-0.2278093844642756	0.06539435559841753	-0.2552073570709761	0.038466445745844596	-0.2443948913131876	0.012426601192772665	-0.21997215849691948	-0.002458170638324956	-0.19408435254228812	-0.014636834157281123	-0.16758055249399337	-0.025411540255501592	-0.14059691837593072	-0.03492025240130005	-0.11307370438765234	-0.042735870867293975	-0.08554748742388285	-0.050540906512218264	-0.05083187542958248	-0.06670214856767305	-0.014869280236037898	-0.07985695170843779	0.021700639733596813	-0.09121474653885141	0.058976805401194224	-0.09998098484474102
Object 152	Standing	0.23126008143386703	0.06001273541460578	0.1863827337351428	0.06623243257464775	0.14107358965793335	0.06590660648187688	0.09580518274531745	0.0639566629826422	0.05049701486079114	0.06349822431217225	0.005200270223897165	0.06238193020802859	-0.03490676915814946	0.06669873550333925	-0.07490944374560649	0.07189402689753167	-0.11502813457110371	0.07609986716720743	-0.15529974159081378	0.07841251866079509	-0.19563011580451256	0.07772383827696228	-0.23386840581347237	0.06502864031096235	-0.25956798414602394	0.034111978261630885	-0.2437821195775332	0.010021158723640067	-0.21834419978949277	-0.0038251355532354673	-0.19187807841190513	-0.015595880657817156	-0.16513028408190022	-0.026708211052499715	-0.137676639584277	-0.0359422874327585	-0.10969844194520499	-0.043441096601403516	-0.0820306496901217	-0.052015101562705286	-0.04965045030784189	-0.06832697389727198	-0.015489012095282573	-0.08047309006497314	0.019639578896493558	-0.089447167150188	0.05487537747281906	-0.09799074176054623
Object 153	Standing	0.2345287788007168	0.06590808494963979	0.18947554980543838	0.06549866328342131	0.14442053040588854	0.06553454890590278	0.09939086538393387	0.06402165539982353	0.05433764072355413	0.0636111632334019	0.009284416063174457	0.06320067106698028	-0.030522204949882628	0.06765571165953978	-0.07032057993330523	0.07218382282449198	-0.11023448770646198	0.07554275859314954	-0.15027622096821616	0.07654242104324456	-0.19033115311981144	0.07654005382267243	-0.22910735684389164	0.06661191096308403	-0.2597025721685089	0.04086207721591712	-0.24768869415866374	0.013352092915238766	-0.2230306659100779	-0.00420404120748394	-0.19691733222100355	-0.019505959845343715	-0.16914712662142672	-0.03155351957043601	-0.14035505062870413	-0.040910426970168376	-0.11120686031774948	-0.04909249679657666	-0.08198428525869947	-0.057004836750048936	-0.049281003208575265	-0.07210305888171233	-0.015254981139523447	-0.08392204390410421	0.019090901392726744	-0.09477655709394282	0.05426547716637113	-0.10253341073110271
Object 154	Standing	0.2237788831244977	0.06147286280734428	0.18084540871655438	0.06484100753654504	0.13778485517375233	0.06412497957414423	0.09473310767237753	0.0629979241103243	0.051667872904031666	0.06267303438980194	0.008650882745229146	0.06060827973133514	-0.03142969298056839	0.06543896697266245	-0.07143093784439895	0.07088753235259398	-0.11149915265321342	0.07581946193402014	-0.15171605389239748	0.07933564251063593	-0.19208136291871952	0.07986571148857817	-0.23112290858700574	0.06970841574941304	-0.260027575518311	0.04164063719583997	-0.24815053856315258	0.014132960742739929	-0.22292978165603303	-0.002757196309636616	-0.19609264774319618	-0.01693764004121348	-0.16777766491517912	-0.027900535348081616	-0.13900772219605936	-0.037605162450567386	-0.10965229830715514	-0.04536468560983669	-0.08087280669387836	-0.055046074404646574	-0.047764417909872854	-0.06993428801782124	-0.013265574021344154	-0.08123232578168223	0.021792911267577684	-0.09065178278983406	0.05745205093633203	-0.09745108805191867
Object 155	Standing	0.22270746742093536	0.062347458991604765	0.17773582643155963	0.06440316539484518	0.13271732920307722	0.06448813061920557	0.08775319372043432	0.0622701754850182	0.042746218876956156	0.06123624787815714	-0.002243542489555259	0.05961799332383541	-0.03880365162935199	0.06471076248875744	-0.07542078213202291	0.06937585301180382	-0.11209727397372576	0.07354853784121232	-0.14886118028065368	0.07686306921815973	-0.18575832991768074	0.07791879614616878	-0.2219710957329257	0.07083493622733691	-0.25141106226627935	0.048625203587555337	-0.24778278315920724	0.019319104472253372	-0.2238694399426041	0.0009001492318192249	-0.1978368890240397	-0.014395308971776665	-0.17055999934489405	-0.02734677259378355	-0.14232081485991652	-0.03804114099452899	-0.11326840583723853	-0.04628364176071055	-0.08396686802721769	-0.053592070795247845	-0.05042492789871074	-0.0720307284065516	-0.014263823583526737	-0.08457752569922898	0.022988090468997437	-0.09337293972472974	0.06078730326749012	-0.09939510417966083
Object 156	Standing	0.22729297018733355	0.06499335797146454	0.1819897850269514	0.06424016919000453	0.13668045088593697	0.06413813298051653	0.0913774421030655	0.06337411190649603	0.04608992586537665	0.06196438392568025	0.0007849295773183441	0.06132850817551879	-0.03613364126373277	0.06531921114959925	-0.07285548285543733	0.07083370465532374	-0.10985675901527313	0.07396207895920727	-0.14690288463726062	0.07650937935831262	-0.18402337802961338	0.07748457145435589	-0.22067311150016036	0.07155975279869627	-0.25154333537463824	0.05096917765804337	-0.25213220214028403	0.020077663205873324	-0.22752025924933722	-0.00016716649727399372	-0.1997363141394404	-0.015829422869847117	-0.17058172894937243	-0.028777913078391917	-0.1407856957166796	-0.0401691990957936	-0.11013354915521156	-0.049012421044293396	-0.07971916972077894	-0.058642078308639795	-0.04712860950247786	-0.074495731128854	-0.012942218680911584	-0.08652796279513739	0.022234565825548353	-0.0952509159137479	0.05802061000318753	-0.10098296087425378
Object 157	Standing	0.2194290472324065	0.06518256266544797	0.17655950109978266	0.06612318523859034	0.13368351406438342	0.06554007713527026	0.09083266456557618	0.06396033277384061	0.047954678286519725	0.06354580180763078	0.005087131674232785	0.06251270769693537	-0.033335387908285406	0.0660663276078972	-0.07154654030428567	0.07143438362598181	-0.10991359126760775	0.0755424530829504	-0.14837453624366975	0.07865103521730765	-0.18695341170164428	0.07936180299867474	-0.22475345713048028	0.07169357214103451	-0.2548225882424358	0.04759002253806395	-0.24801079526531694	0.018744701404813758	-0.22410646124424577	0.0002822383260210373	-0.19812865770867855	-0.01514364904247355	-0.17087510909756318	-0.028192159605657158	-0.14277419559314955	-0.039299817895633554	-0.11389044215240086	-0.04818374784292612	-0.0851881177803564	-0.057637678344996536	-0.05059552218933082	-0.0742770382353524	-0.01437541434745047	-0.08698972547420093	0.022789002148395722	-0.09659816519188161	0.06048231945346883	-0.10385948984292848
Object 158	Standing	0.22823473097903252	0.06466308046551891	0.18543318289657673	0.06514340125608847	0.14272652142431594	0.06803057639228896	0.099924004286155	0.06762791247820034	0.05712155111853853	0.06722010095050368	0.01434540770475026	0.06566473402902995	-0.025599091863068395	0.06952087818776381	-0.06544856820405341	0.07425897908274147	-0.10531057649970062	0.07889072929471609	-0.14537195005800624	0.08122920198785383	-0.1855000699889085	0.08094805075114436	-0.22394064260356916	0.0695086995897442	-0.25292604290705584	0.041822140943192476	-0.25071313474583634	0.011980836179049947	-0.22771480317482276	-0.0077253254035767075	-0.20115614746761878	-0.022334688999380937	-0.17376166614650015	-0.03530565756723799	-0.14526569860623825	-0.045639714926984314	-0.11606929639105605	-0.05379181278015844	-0.08729416181425388	-0.0633257132480117	-0.054689786401903806	-0.07871691279211658	-0.020057205091363398	-0.08874266100784063	0.015104342357332693	-0.09671761558131663	0.05082750592519638	-0.1015942984814747
Object 159	Standing	0.21940155826661173	0.060939207277477404	0.17763607860940508	0.06670678357271191	0.13547229616630382	0.06605482005326754	0.09335204917912467	0.06402950701704427	0.05118769636336181	0.06339781875794451	0.009032855652916828	0.062301472731038005	-0.030251789243376126	0.06756076105900505	-0.06948014594902199	0.07322457651406049	-0.10883186558895437	0.0779551905497143	-0.14832869957186812	0.08125965907958345	-0.18793924552995994	0.08263447695536619	-0.226103011747044	0.07206536234197539	-0.2548439226401781	0.044869851800709126	-0.24719860370460348	0.01614872154215132	-0.224787053738168	-0.0037159837770568216	-0.1990803913618737	-0.019116634799063552	-0.17220178535598143	-0.032363627003436285	-0.14405360274236598	-0.04265010052249602	-0.11524540215654998	-0.05091385128132763	-0.08675611266269148	-0.06021827851226989	-0.05276694234258251	-0.07685402814878282	-0.016428368107988384	-0.08741757377438414	0.02051152899122162	-0.09563508438419645	0.05803278459798036	-0.10055877452495633
Object 160	Standing	0.22828206183576355	0.07039762738257489	0.18533582314483502	0.06877167787001032	0.14242731251518653	0.0663450331412035	0.09951957466351874	0.06390531029385241	0.0565742328189066	0.062254135750829685	0.013620057923784996	0.06085137063788718	-0.02509805361134423	0.06310171719655762	-0.06371540609444792	0.06668681199259667	-0.10228624827218591	0.07074212048398758	-0.14098653258552804	0.07327802407552886	-0.17975614092560865	0.07430565576210099	-0.21795080803755565	0.0676165318320073	-0.2501215898303576	0.045992159267203896	-0.2527477037130784	0.01653213193915407	-0.23058870049188626	-0.004171758427504415	-0.20484499650807733	-0.020234857183592053	-0.17701942204736362	-0.03237408341217056	-0.14847029807652384	-0.04269556416506434	-0.11913230948098877	-0.05050791412829439	-0.08954639620513628	-0.05732244475140428	-0.05675780215482904	-0.07275804464117544	-0.022195620504773497	-0.08365745302944577	0.013181250422021397	-0.09152034333065871	0.048936157551205214	-0.09742980656780796
Object 161	Standing	0.21425704485380093	0.07545114893452924	0.17144063453253142	0.07681074314633264	0.12981281157677477	0.0667079478742691	0.08708215816288635	0.06981284122512324	0.044259909072338365	0.06838198387351506	0.0014661248110025618	0.06626369585193534	-0.03530042939149178	0.07175259672653182	-0.07194952121671885	0.07797763434854818	-0.10876789571653402	0.08310700441032244	-0.1457238850576617	0.0871262361950437	-0.18288717200281362	0.08796596522829656	-0.21920296610810833	0.08007978236155494	-0.2484550806445796	0.05718961246516337	-0.25109946845305825	0.02414184513915154	-0.2268503468184868	0.0007572207769905124	-0.19855591696764727	-0.017556585147925192	-0.16812168697977223	-0.032052122241092176	-0.13650369828661682	-0.0437510795200272	-0.1046143573540127	-0.05468831522118888	-0.0734506957807949	-0.06754901726753379	-0.04169511551165546	-0.08507064018763677	-0.007414025880062882	-0.09691260185601598	0.027475133487768852	-0.10682091244461824	0.0630273261793509	-0.11399306747136083
Object 162	Running	0.2294775168835307	0.05412089424950937	0.18559830814409717	0.06387688213914236	0.1407030849493113	0.0662980347033001	0.09576715839083635	0.06473360987633217	0.050803776287215344	0.06472371801794646	0.005853757579947764	0.0636244731778393	-0.03414909155986721	0.0674304478968987	-0.07402315352205992	0.07240714237010634	-0.11408080790738366	0.07558008285117046	-0.15420844328837233	0.07769447609161521	-0.19437438573517463	0.07659065552547974	-0.23330857789463794	0.06673839604907264	-0.2609920404245653	0.03771381273119138	-0.2519337997101748	0.009195372820652881	-0.2253237956018248	-0.005417947749467316	-0.19720646801519628	-0.016894914436170694	-0.1688562749519017	-0.027778944166261293	-0.13986607811051777	-0.036827494783906976	-0.11066911551867242	-0.04518483993713094	-0.08177143113749448	-0.05452526081364475	-0.047097265315331656	-0.06469863194646519	-0.012858508010270496	-0.0762527856384929	0.021990605860857795	-0.08580969507962942	0.057082568334249524	-0.09443227723932658
Object 163	Running	0.22616923638355957	0.06224284465369008	0.18145013480170044	0.06591245960811248	0.1365854581742626	0.06521394108683706	0.09171549258565818	0.06511015053453034	0.0468685385141163	0.06655004281728918	0.0020237525312430493	0.06504233196725935	-0.03761973593155978	0.06919964385182915	-0.07707019652967304	0.07490379411805911	-0.1166545413738555	0.07958962402361676	-0.15643455920231236	0.08211147156831038	-0.19629364783289996	0.08211099245470935	-0.23408475971840914	0.06961388619231518	-0.2589915275540364	0.038670361152565516	-0.24482228327553535	0.012209237137783983	-0.21940075121532468	-0.004081498017830155	-0.19212719674273002	-0.017057743358590144	-0.16452474696470237	-0.02931171366722358	-0.13588172488162853	-0.03889244352061169	-0.1068117460018435	-0.04708669276031256	-0.07840824993644498	-0.05735744910217965	-0.04476893772208827	-0.06987625257055956	-0.010863713503692718	-0.08165578991965945	0.023391522586985118	-0.09237395657840146	0.05889387803354906	-0.09765580682743372
Object 164	Running	0.2221774489322071	0.05662171761956459	0.1773392775590908	0.05686645176572605	0.13250111213224267	0.05710993376144981	0.08767235578948836	0.05806077946140113	0.042845176516340386	0.059082804882230396	-0.0019936371649630254	0.05903490323356312	-0.04004839831541412	0.0636573617408646	-0.07811759699449586	0.06815936427155775	-0.11623950629303141	0.07219053159178662	-0.15443204415080175	0.07548533200300385	-0.19276099611445432	0.07603837206235295	-0.2308075652974655	0.07140511461257647	-0.2611811569962852	0.048151884536216945	-0.25483406889953986	0.01808561982293587	-0.22785812932414115	0.0016697662809464571	-0.19903205428355616	-0.011265417509139659	-0.16969906586618927	-0.023006982395038515	-0.13991909277986453	-0.03356360749319801	-0.10968194418942746	-0.04272681945999678	-0.08035156657866947	-0.054477804816997	-0.04446685592309187	-0.06723854715288281	-0.008057671182663897	-0.0784154005722471	0.02892714100485256	-0.08750570538489873	0.06659627198450524	-0.0931245954618688
Object 165	Running	0.22725818055600422	0.059455886739266	0.18256309997853024	0.06402503514764678	0.137658149644188	0.06548755435228226	0.09272927282500845	0.06546013752386577	0.047806710941312065	0.06470535287716951	0.002893608482857662	0.06351377146596986	-0.03528946904004611	0.06833072030548681	-0.07348086108878338	0.07308129569691357	-0.11169982506851756	0.07760466837180566	-0.15009147735101058	0.08028831030905624	-0.18857444015817781	0.07995983498204165	-0.225442582610869	0.06899161239566418	-0.2532338985940426	0.042412718204328834	-0.24821038427255485	0.013211996656801426	-0.2232519678642783	-0.0037583234921774638	-0.19589307383184046	-0.01655512064436648	-0.1687667877513469	-0.029826855493068835	-0.1404347842912621	-0.04029189140879788	-0.11156386678787146	-0.0491632630501854	-0.0834269212473534	-0.06014497451972514	-0.0500787854269554	-0.07366430805497962	-0.015784160464665464	-0.08456114378496238	0.019091174053675865	-0.0934239074434007	0.05486126130910723	-0.09734430189803035
Object 166	Running	0.2249786630240871	0.05847209272423171	0.17919448952158704	0.06110682649546353	0.1333692285183683	0.0628886529689326	0.08750940331393292	0.06298785400300982	0.04167564905038309	0.06453750392705326	-0.004169150174453893	0.06571601872613367	-0.04291341770271334	0.07137360506095847	-0.08164430484976434	0.0771220735883926	-0.12057579957263716	0.08129838560974421	-0.1596326278985883	0.08406663964588663	-0.19878466919704443	0.08379221422204612	-0.2359080957919372	0.07147956540661517	-0.25855167170222276	0.039677568891395794	-0.243855971903889	0.012818097145780197	-0.21643902338874196	-0.0013382797694170988	-0.18799111716684935	-0.013298713889419594	-0.15952324683666932	-0.025210195602689514	-0.13062946386765512	-0.03604874096598005	-0.10146538850402981	-0.046134954768278676	-0.07338157765804819	-0.05892694213933761	-0.04124216279658352	-0.07081633576953787	-0.008746779259960272	-0.08169498667175995	0.02325586697183876	-0.09394735198355471	0.057346414840495165	-0.0973976545872666
Object 167	Running	0.2316007793907944	0.05846958578268527	0.18473473743705784	0.06284144239038669	0.13768647694226882	0.06425937261702251	0.09066094495253743	0.06629628182319798	0.043631259274063125	0.06823458215956801	-0.0034368074991955847	0.06861766289993361	-0.041353294409244644	0.07345665153011935	-0.07923890871553795	0.07853165999447093	-0.1172198311434784	0.0828349918876595	-0.1553703642854466	0.08519093302144276	-0.1935644257196565	0.08378257376662718	-0.22876863877596226	0.06905957554420433	-0.25055234255583353	0.03775810908278912	-0.24150700506005668	0.01088158188541164	-0.21792152988075206	-0.00523961930877899	-0.1919205325728533	-0.017115902744683407	-0.16618824497212933	-0.029560604177142482	-0.13964274960218606	-0.040164515256280384	-0.11287134813098902	-0.05018382552786218	-0.08558749457411617	-0.05871044530152242	-0.049738800998880915	-0.07132521794585805	-0.014288237593022663	-0.0850188897187513	0.022675580781724873	-0.09383758257853145	0.06061481148722229	-0.09604577038631205
Object 168	Running	0.22390653840526772	0.06119313030007548	0.17948092764723084	0.06580765298260727	0.13481490420472747	0.06596685928000971	0.0901765650344005	0.06438334728331913	0.04551042507125683	0.06420337950378961	0.0008456928812151697	0.06380563783523124	-0.037075353779089645	0.06897564817174484	-0.07513098686254611	0.07303762167330707	-0.11325627580956561	0.07638332162182909	-0.15148558888960034	0.07818069408494112	-0.18974963097717207	0.07746221885048174	-0.22659395702802032	0.06718020089621082	-0.2554968652959853	0.04215488602658818	-0.2502543856918058	0.01305150309579312	-0.22558728399395353	-0.004050207421887863	-0.19777153293784588	-0.01542767523303445	-0.16986218112242968	-0.026569931298192725	-0.14138884501842353	-0.03618327151958444	-0.1126391911657582	-0.04493550413756302	-0.08434747954926254	-0.05507175442552907	-0.0485491135865837	-0.0678533501531669	-0.01252777090123208	-0.07999230262796667	0.023836749313344466	-0.09106087436105607	0.0613460797389314	-0.09722061205831595
Object 169	Running	0.22142101922777568	0.0654579081294648	0.17909829475674174	0.06743983502233102	0.1367916891932433	0.06973590829206343	0.09442641528947739	0.07030651673715857	0.05206104857908067	0.07086573754377248	0.009702246306511198	0.06993091280686722	-0.02993193507395099	0.07300846566274564	-0.06948145495585291	0.07702987398551668	-0.10906681476301094	0.08068197555643973	-0.1487531210783011	0.08298726021019182	-0.1885016110886637	0.08247170248305156	-0.2263195058255246	0.07033181311941665	-0.25220042183860947	0.040257917654918075	-0.24740902324489858	0.010930758234087635	-0.22344685365784128	-0.007207310477904417	-0.19668018876339954	-0.020907108554601688	-0.16889641768107652	-0.03241206533875473	-0.14066929551941038	-0.04278354869091446	-0.11231739198772113	-0.05280890927122971	-0.08380320384383076	-0.06236304199379102	-0.051238462006044885	-0.07706449433497294	-0.017700567446159356	-0.08938510455925609	0.017189830520800916	-0.09707960210450499	0.05282542151670947	-0.09965422393317794
Object 170	Running	0.22810388009392563	0.05837177368236423	0.18384808379944081	0.06413060008679297	0.1392390733657287	0.06546749014311712	0.09465514402865013	0.06747359338341993	0.05004298242223848	0.06870099032337355	0.00544442453929668	0.0670521337200501	-0.034038027364358577	0.0708181353497999	-0.07355468167685512	0.07420636471096863	-0.11312708835337154	0.0768645610771838	-0.15276653350699249	0.07818181539449676	-0.1924149713564638	0.0772093908136807	-0.23023075847270222	0.0653771781135805	-0.25609152586922324	0.03548545419439059	-0.2450188521119556	0.009515324105712679	-0.2199918021873922	-0.004061040014788371	-0.19372932446489524	-0.015071855071273807	-0.1679176647762455	-0.02709845594145913	-0.14123803244788424	-0.03705788370885589	-0.11436843206920413	-0.04649303650925446	-0.08755249710079936	-0.05607966102283972	-0.05237297067211641	-0.0701957345356842	-0.016990638308267223	-0.08379546983957069	0.019530985661972682	-0.09394491856033835	0.056774875858936626	-0.10099722037797247
Object 171	Running	0.23235823483704376	0.06101984643453985	0.1874243014332154	0.060919629340173795	0.1425736547722152	0.0636563877780695	0.09764209854164971	0.06413464805350635	0.052721267842899586	0.06522667861241502	0.007790096884529648	0.06574007650661791	-0.03189066711047643	0.06986969587886123	-0.07145523526572492	0.0749938158983528	-0.11113221211439606	0.07915841396181318	-0.15096905386626744	0.08129680985552434	-0.19084605482969047	0.08019977413425121	-0.22822194416082744	0.06640986200062908	-0.25423373176914943	0.03628399036992512	-0.24548581687691245	0.009163503145476228	-0.2228930350748168	-0.00848705924078258	-0.19763129574830346	-0.022067646139451846	-0.17118167003973805	-0.033164903688954375	-0.1440894281363948	-0.04258685390794885	-0.11652206755380974	-0.05051338477172567	-0.08928411158904823	-0.059507363678562686	-0.05567803321827915	-0.07217825118409352	-0.021135529803840352	-0.08201354749476085	0.013872159900523425	-0.0900372957948372	0.04937829412748714	-0.09544306394608917
Object 172	Standing	0.2244858939777675	0.06744405338242322	0.17991616105682226	0.07478909167825536	0.13474888850990577	0.07367831982325851	0.08960953558718976	0.0717405396538988	0.04452309458563213	0.06881952427015796	-0.00047728192364221775	0.06478359571538704	-0.037520091952899855	0.06772874699401203	-0.07465096567513488	0.06919125743618104	-0.11177001508491366	0.07092897446222945	-0.14892820018622296	0.071252275701641	-0.18604357788424733	0.0694462184426371	-0.2223792846993435	0.06168387608653075	-0.2524850825404487	0.039937375089978584	-0.24598793637656918	0.013271698379134738	-0.2213883081512977	-0.0011826547290839015	-0.1953439952584024	-0.012869889762242145	-0.1687303949648904	-0.023199188345671966	-0.1416950018756804	-0.0323672496750599	-0.11420228255363597	-0.04006210466370944	-0.08685675200607837	-0.04826503445259868	-0.0536444015207684	-0.06744829575615403	-0.017177108623109585	-0.07937089865959711	0.01985812801929548	-0.0893936842810701	0.056882368033798515	-0.09945325925529266
Object 173	Standing	0.1924648877757877	0.07225192806128873	0.15629755408910073	0.07241558922600302	0.12013631381443143	0.07173211633116668	0.083973724749914	0.07112388094208806	0.04780606737828868	0.07110432481778305	0.011669866449004923	0.07261356084287443	-0.02990677331002056	0.07761467483990499	-0.07143437859458877	0.08300777806945019	-0.11307017524243138	0.08748908101678989	-0.15491850238875135	0.0889848167348086	-0.1967921521999973	0.08857494830066319	-0.23610496112588003	0.07428595575931582	-0.2622780574531829	0.041711013761429244	-0.24332257254040407	0.01594256996997513	-0.2170108094973067	-0.0023425013281284128	-0.18760612650878125	-0.015132332571681926	-0.1583979402141352	-0.028362930881582506	-0.12856222750939855	-0.040112357717834494	-0.09851955371349316	-0.05132153174969094	-0.06912794629410793	-0.06414170679065256	-0.038326642911991636	-0.07848978381130496	-0.0071075691170838584	-0.09190458354118577	0.025314815265364613	-0.10207181906320198	0.058569803793906305	-0.10904960158052017
Object 174	Standing	0.21688255826139674	0.06957401668130678	0.17650842220044227	0.07365818300709806	0.13594648289507513	0.07244122366815915	0.09538985757786857	0.07105846192004234	0.054842765626852474	0.06941978182523771	0.01429956047170213	0.06768759722704203	-0.025662609845652214	0.0719309997869755	-0.06569972198877375	0.0753965118516028	-0.10567639068167188	0.07950084745244958	-0.14582370596174404	0.08127170189320485	-0.18600848997075312	0.08092213192660705	-0.22526902652510367	0.07239199465232773	-0.2573114615438888	0.048182060790201285	-0.2558967365609235	0.015620792443989845	-0.22928262347972655	-0.004562035791953807	-0.19969895097372253	-0.020118703993269652	-0.16922886260513822	-0.03385284596217354	-0.13760529750444297	-0.04467964578825285	-0.10533884828766463	-0.05340563920645233	-0.0740211818154032	-0.06509222643320496	-0.043441123730742576	-0.07955996468624567	-0.011256017591717366	-0.0899796570623239	0.021943545739815527	-0.0964786656792001	0.05534418906384979	-0.1018498536045469
Object 175	Standing	0.2178958825185882	0.07050140789435234	0.17490468058697933	0.07243583513916593	0.1318783694318586	0.0715788488731418	0.08895170180286305	0.06852785331154719	0.04595259582200557	0.06677108139489332	0.002996544811422614	0.06416577937865216	-0.03550978186600327	0.06794167039771644	-0.07399807800091042	0.07189710802441843	-0.11253228482088828	0.07537672843247811	-0.15119382036958867	0.0768718918420479	-0.18988048344823677	0.07634740511902144	-0.22707208430829537	0.0657767145040354	-0.2548976528388175	0.038968192424745564	-0.24190226435913306	0.013526856939977898	-0.21722829531170243	-0.0013916485712242143	-0.19131065202517117	-0.014038576311959181	-0.16493311802956123	-0.025693765212030373	-0.13788123320330736	-0.03568702610644666	-0.1103566116400646	-0.04429343507225545	-0.08349718879363133	-0.054795152763549314	-0.04970558013780095	-0.06790059096207321	-0.015269367627092053	-0.07920437616609384	0.019217419806368565	-0.09035274626720592	0.05425599875233128	-0.09962220179848234
Object 176	Standing	0.2196052397497563	0.06602495975599523	0.1762360540843945	0.06935840639741382	0.13274045511899338	0.06973229785101792	0.08924989302281264	0.06897137777910123	0.04576254330482218	0.0680448705729178	0.0022778727514396893	0.06700015442856641	-0.036613754810738044	0.07050130151485404	-0.07554078515042958	0.07358384721669639	-0.11441341075261635	0.0772894613859474	-0.15339579526207542	0.07956052872251522	-0.19243941893053915	0.08015617420140148	-0.22987110689825782	0.06919496563262882	-0.25732949466506	0.04152830431902926	-0.2456231747127441	0.013441120574695826	-0.22008284999262268	-0.0036328136713573785	-0.19210249792694956	-0.016366370613769998	-0.16362770281554279	-0.027950314316031635	-0.134500152744914	-0.03778071221923409	-0.10489162869993389	-0.04604400440991579	-0.07679217500195437	-0.058514922001993284	-0.04465231746924031	-0.07060387125745911	-0.012031233746966987	-0.0813266151807528	0.020625294606859877	-0.09194074186527741	0.054244681607713736	-0.09893001607732559
Object 177	Standing	0.2262929722535196	0.07016225673421572	0.18141592392453085	0.07481255379751836	0.13638850725771998	0.07186967247136436	0.0913208378514425	0.06962606380506926	0.046218932286562646	0.06822961604426984	0.0011285132240069055	0.06650150363725163	-0.037207871668924246	0.07033874046830203	-0.07553170717465688	0.07429933987777823	-0.11387566068067737	0.0780601315162738	-0.1523560201243382	0.07995788147659437	-0.19087994221954815	0.07953291417157016	-0.22681291260779968	0.06583316550476552	-0.25102346486950217	0.036017387678673164	-0.23607049271512817	0.013384912315811287	-0.21303252625884145	-0.0011482513157812164	-0.18901516948371327	-0.01400392227942425	-0.1647511522787707	-0.026380444039130552	-0.13933081183671206	-0.03617337070462476	-0.11359086764964388	-0.0450910904493035	-0.08872810594280632	-0.05622445998602897	-0.053447760104277	-0.07147500929295379	-0.016959310187121476	-0.08355271785624171	0.01993681665199477	-0.09432109196383195	0.05766988990073169	-0.10163478771477744
Object 178	Standing	0.21433332808734795	0.07027001189059304	0.17325257441184538	0.07317335791716323	0.13218532115312442	0.07003630448150133	0.09102569386491174	0.06853170262694226	0.04986606657669918	0.06702710077238322	0.00870643928848661	0.06552249891782412	-0.031940474302858755	0.06880111002643463	-0.07250033129806549	0.07302201270173883	-0.11312446314926294	0.07657131497233724	-0.153862467387886	0.07838883243733753	-0.19463987412475312	0.07814144438755169	-0.2337789822158378	0.0667982449665513	-0.2625604813831609	0.0379823633005674	-0.24655210844043138	0.012029746532119145	-0.21908067707073217	-0.001843980262954608	-0.1910232465563509	-0.014494152366641097	-0.1627498377407919	-0.026644586132574116	-0.13349304005694962	-0.03619815819707814	-0.10391990645253184	-0.04472281772392865	-0.07471245346992592	-0.05442744441532969	-0.042189120127639285	-0.0655418440358747	-0.00967435126760116	-0.07668127320335565	0.023614267050418768	-0.08523483636409822	0.056468928252195856	-0.09532754307242043
Object 179	Standing	0.22683533072770776	0.06990638363420835	0.18157069654969152	0.07127111891479879	0.13633522620898278	0.06912325190117151	0.09113768829423957	0.06628729455661732	0.04588886701798888	0.06444108038715456	0.0006342141464986299	0.06274379517749236	-0.037853443062454736	0.06728228703748594	-0.07636231095354785	0.07163712668405083	-0.11497232046120559	0.07497736943555074	-0.1536849623639989	0.07676700945672527	-0.19243555213096958	0.0772833488293367	-0.229719696871035	0.06681354932358498	-0.25895970360838505	0.041440443924978025	-0.2457107503705538	0.01465886081254342	-0.2196844047910327	-0.0008915372455901911	-0.19230288377470897	-0.013921929037183301	-0.16410249796135593	-0.025073995756118204	-0.135276271992436	-0.0344974758759409	-0.10620398794163109	-0.04312598780573506	-0.07824681716490295	-0.054880569953828055	-0.04555471388633704	-0.07061794010740444	-0.010828395677753448	-0.08113024277087034	0.024211667938474037	-0.0905447198088067	0.059440479384066505	-0.09922626801474357
Object 180	Standing	0.22609162958808776	0.06703066544936388	0.18156567126364193	0.07271315220035773	0.13668100081973475	0.07199487941100176	0.09180066411087609	0.07104662086527645	0.04696657713728775	0.06879859557916948	0.00208953977209454	0.06770250740645944	-0.03614727654722008	0.0715614176222444	-0.07436444372618044	0.0756102820179342	-0.11268011491246376	0.07858441437301056	-0.15108993449937533	0.07984767333767125	-0.18951452031151028	0.07918595502966862	-0.2257377853139833	0.06646483175429134	-0.25196288295728164	0.03846393169241625	-0.23987221295643074	0.012636897934408246	-0.21687960019843147	-0.004502514353116429	-0.19164483471664578	-0.01815167887501367	-0.16572588337237373	-0.03044916633080676	-0.1388627778303845	-0.040523049191430655	-0.11140663330425965	-0.04884875805118005	-0.08429261576479145	-0.058229428035979865	-0.0517618055677339	-0.07365969637595778	-0.01752646967389906	-0.08480823254753145	0.01737382018933852	-0.09365809971556051	0.05286273402190341	-0.09973186262119618
Object 181	Standing	0.21466623789705663	0.0547303548516186	0.1747556594194056	0.0603302959647771	0.13445693045774662	0.059723093659724086	0.09418101737647366	0.058238318009346764	0.053877721545359976	0.05826406827035138	0.013598968305333648	0.05967128766466299	-0.027612811469162817	0.06448297117029789	-0.06865579399350515	0.07056843467471476	-0.10972058977473573	0.07650522841752336	-0.15111234434808515	0.07937091923742816	-0.19256812073829163	0.08109373766554179	-0.23284836777629306	0.0712332914975945	-0.26443980818622326	0.04438925484681565	-0.2562318623392737	0.014732044815601074	-0.22943117532374072	-0.001858481462675968	-0.20113596906418585	-0.015764839893879598	-0.17205504138735667	-0.027940622242154243	-0.14212397354760045	-0.03785301602086633	-0.11173621444902972	-0.04626545283194587	-0.08162487176015283	-0.0556199604697088	-0.04593256437643637	-0.0688292961318331	-0.009561004303149108	-0.08003343681168552	0.026821742054727583	-0.09120138740082516	0.06467830151357047	-0.09511020794319604
Object 182	Standing	0.21535757346858878	0.06625846826919714	0.17431409842272894	0.06807338840827029	0.13323773837559863	0.06728198292139544	0.09217487549786062	0.06596534626396242	0.05109168867730955	0.06570744055282415	0.010009481593471379	0.06532398871050164	-0.030401649136591425	0.06985318219941807	-0.0707858177785607	0.07461677314778034	-0.1112316586314978	0.07882447277260486	-0.15184834833131036	0.08077433449826872	-0.19251091619490623	0.08107512655053839	-0.23195182597934166	0.0712712747308973	-0.26162815034472175	0.043570386887808114	-0.2518909900659976	0.013673278026791616	-0.22404474602098823	-0.002433491352033059	-0.19509118132628805	-0.01646346229029145	-0.16559137407409802	-0.02929779320093383	-0.13516857120836082	-0.03977054591865039	-0.10455993005710285	-0.04968751211604261	-0.07391506518125035	-0.059491979680555494	-0.04217883964667136	-0.07240493199087292	-0.009938688827500671	-0.08400251820946401	0.023502003391332037	-0.09146143810378535	0.0576988318992916	-0.09357968653359193
Object 183	Standing	0.2174544027837304	0.06211532233266857	0.17532508675611883	0.07007626650995978	0.13245693364173783	0.06869863452257198	0.08961364782660204	0.06669019397094818	0.04676328575228699	0.06483909183521905	0.0038937868488462053	0.063502219306079	-0.034547670577761376	0.06837762030438993	-0.0730206088359713	0.07299801412266171	-0.11160222807013037	0.07659918451320072	-0.15030948002892028	0.07839966725588908	-0.18905602835442056	0.07885074779774953	-0.22698684605622033	0.07098002045424147	-0.2580694851970741	0.047877529655339764	-0.25056752765121565	0.01776673225933529	-0.22395164243136	0.0002910275313176326	-0.19571449444189762	-0.014443194951724449	-0.166731049808737	-0.027641447899453168	-0.1366969317206622	-0.038245745866423334	-0.10613329462312136	-0.04721012271505372	-0.07643008110861353	-0.05871288276085389	-0.04315340323888164	-0.07307552142926153	-0.008699996309396964	-0.08432594802451032	0.02661007611185082	-0.09250036634127726	0.06212514205521275	-0.09973243178648697
Object 184	Standing	0.20524682626555638	0.06302961592544686	0.16513227659024277	0.06747030979540963	0.12477683465818887	0.06674829565647522	0.08443184561642855	0.06558045083294634	0.04407206218740191	0.06516609105478283	0.003710159815605922	0.06513592986701207	-0.03587499046545773	0.06995884607644162	-0.07536403553689006	0.07551374963099625	-0.11498122224911937	0.08006474279553508	-0.15474935078360624	0.08301404673869046	-0.19461172014073413	0.08409214164155758	-0.2323007728437793	0.07126192112342652	-0.25967718929453415	0.04239953762848307	-0.24373643313770726	0.016880473828912116	-0.21829354317823013	0.0005639967559983687	-0.19176370030696335	-0.013918747976449774	-0.1642114760649561	-0.026345087131469522	-0.13557123629517837	-0.036012580586824335	-0.10662227444674056	-0.044710690795027604	-0.07850462906006894	-0.05580741962738564	-0.04392246718758156	-0.07183263118789915	-0.00756208519050143	-0.08326225876202767	0.029438457398901573	-0.09241039854524079	0.06668097122327822	-0.10051760554394482
Object 185	Standing	0.21368790994132478	0.0703887033501552	0.17298761510519547	0.07098297289084078	0.13229034298309686	0.07020658704382983	0.09162600413389452	0.06839439360646184	0.05098626433557195	0.06609632148392207	0.010284564222154381	0.06560190780076512	-0.029792041045875226	0.06961374545963693	-0.06978623396470159	0.074377321146678	-0.1099211601769233	0.07775411136168578	-0.15015446224606835	0.07962119007558133	-0.19042175087130953	0.0788004965618219	-0.22921927599124234	0.06806456870813853	-0.2591216638852998	0.04116071079763127	-0.24773846189429466	0.013560654634465976	-0.22217421083285144	-0.002689709289085002	-0.19507382716313068	-0.016237364291213946	-0.16706017532007267	-0.027787788065285087	-0.1386426257100215	-0.038303415258017365	-0.10964759440192727	-0.04710741888240388	-0.08068943672351912	-0.05603197103894375	-0.047587851831733925	-0.07069801124552307	-0.013367775206346477	-0.08252154910800824	0.021594260955680615	-0.0919273584208258	0.05698027098506868	-0.09958510627723843
Object 186	Standing	0.2200999468080659	0.06877052638090443	0.17699968285151613	0.06807245957243285	0.1338994802211271	0.06737115170596018	0.09082068972425553	0.06584214558082702	0.047767918478722235	0.0637023246612468	0.00469685420637574	0.0619693184658984	-0.03386118327865114	0.06649490940354653	-0.07250397956423227	0.07022812052450078	-0.1112144360605559	0.07317795987460604	-0.14997293824539368	0.07540916366915479	-0.1887936053732107	0.07576330901695671	-0.226505349919478	0.06660418535916719	-0.25704607024092757	0.042665785798768306	-0.24920138109798023	0.01453800919544798	-0.22336385864036454	-0.0011172280116287594	-0.19627446526349765	-0.01451082951579402	-0.1686300075494616	-0.026686453886055846	-0.13967497632779405	-0.03534275119697559	-0.1106954709198251	-0.04391245160767754	-0.08233504259928363	-0.054353336340253106	-0.048389289792405775	-0.06729324292604176	-0.013966851042954469	-0.07890575541561246	0.021471665066144886	-0.08689686020805167	0.05695492392482996	-0.09468738357373865
Object 187	Standing	0.2231391310180263	0.06947296774126704	0.1804072204223663	0.06891225758197023	0.1376784522257586	0.06814973099216565	0.0949637317264193	0.0668150549223658	0.05223112446407226	0.06631066364622024	0.009495884757273313	0.06648438097423988	-0.03037571701104912	0.07053496773615016	-0.07022691912991451	0.07478154570388595	-0.11009158976643603	0.07889976990795135	-0.1500697316614236	0.08170629202838042	-0.19014443009860402	0.08157894657475538	-0.22883377843888023	0.07122921721152022	-0.2564477330444627	0.042314112513099585	-0.2466217597433492	0.013941413891701762	-0.2224527487500785	-0.004324902247370394	-0.19658822176428278	-0.020097596677137262	-0.1690716157561312	-0.03277913787120119	-0.1405060609330922	-0.04288475906209223	-0.11133534101248811	-0.05108555982322945	-0.08211192224207332	-0.05909656116941705	-0.049020953324679636	-0.0733650207371868	-0.014498822341559933	-0.08370043609281476	0.020806653109391587	-0.09091973485917923	0.056088335638611875	-0.0982536415866646
Object 188	Standing	0.22102272875166762	0.06897173438873024	0.17813519434613065	0.06820257330208768	0.13526074229682794	0.06689437049381841	0.09244314437306336	0.06432816937693793	0.04958345223304447	0.06260205745181398	0.0067681772030224055	0.05999723798447077	-0.03146515553731028	0.06550679893920748	-0.0697819151839092	0.07040251129398559	-0.10822011270653638	0.07422905462358764	-0.14678969768386413	0.0763523727875402	-0.18541240127212208	0.0769918312347567	-0.22333445980178093	0.06969026528168577	-0.2553916343418847	0.048174415146337024	-0.25434891549469607	0.01739503652775611	-0.2283802064216357	-0.000958124159965919	-0.20059360839424076	-0.016432503625940682	-0.17152626207382188	-0.02933991199877408	-0.14123734566010993	-0.03906069141504096	-0.11052935209747945	-0.0473645686270468	-0.08033419256969582	-0.0573756860786939	-0.04683968663147604	-0.07093649941022218	-0.012321317058460369	-0.08162565274006228	0.022982335516106664	-0.08933466941558647	0.05860600425980176	-0.09539534823426953
Object 189	Standing	0.22034184320115413	0.05896030066727986	0.17804669361515685	0.06526047822153654	0.1353045970219977	0.06384081259495429	0.09254323755829669	0.06323186970567947	0.04978950527688573	0.06222112318243187	0.0070239153309600835	0.062318548997046384	-0.03264695225983085	0.0678991015013828	-0.07233827909609834	0.07333222056410951	-0.11212030621837264	0.07805515381239664	-0.1520839716046033	0.08084370344037269	-0.1921225722227896	0.08218329015459497	-0.23119184796780096	0.07345336919592217	-0.2606459524192956	0.046408352653690324	-0.24881522477261583	0.018706471280469452	-0.22407922122948237	0.0011504312368392012	-0.19789444178195473	-0.01415881215129428	-0.17020606538027505	-0.026552274634292314	-0.14170771152366934	-0.03695336692898854	-0.11288328898753999	-0.046414124853042804	-0.08422586174859513	-0.05636939212223733	-0.0476071251748133	-0.07375545498672151	-0.009557968005545406	-0.08773623840475128	0.029669660310103114	-0.09795390197174923	0.06924763541014178	-0.10671631730463142
Object 190	Standing	0.2238060280949294	0.06811748671893578	0.18078600766782166	0.06963357452792945	0.13774205608801635	0.06914028500654185	0.09475317441376148	0.06690676490663819	0.051774285452922814	0.06448859007798832	0.008767178199691033	0.0626389066230137	-0.029859261506443517	0.06602107831740424	-0.06843249066410534	0.06996391465114199	-0.10708076928497993	0.07308601701839607	-0.1458287944957636	0.07450354865616753	-0.18459544504366313	0.0752674646860731	-0.22269331197298703	0.06811240264816167	-0.2534780744538577	0.04457689834863278	-0.2518073163906113	0.014902432185698622	-0.22794042949058982	-0.0038591478745775205	-0.20066262492443473	-0.01726270152044083	-0.17239781789230482	-0.02844704209805438	-0.14379918089084556	-0.03874555624417189	-0.1146345600174176	-0.04731380080639055	-0.08598959162739656	-0.05748651734617703	-0.052411763969808234	-0.07123497406444475	-0.018057169351425224	-0.08290710713617155	0.01731237573526734	-0.09099940477031862	0.05290208513823977	-0.09806044912191184
Object 191	Standing	0.21026475707841827	0.06312385496222742	0.16989334672726197	0.06496310771879307	0.12948481684439062	0.06557158733533741	0.08912491298670555	0.06349504771623031	0.0487124838589598	0.06322299873118392	0.008299142046811427	0.06320614106864271	-0.03140798512328857	0.06794864654952969	-0.07100710736689153	0.07352129176495917	-0.11070632141927547	0.07832913948256696	-0.1505780628251581	0.08138814184818925	-0.1905242370297411	0.08323991582307785	-0.22929669965409322	0.07357652400553925	-0.2588728838890455	0.046720452774804	-0.2540440522612839	0.015903051392304024	-0.22865090022747056	-0.003093453621366561	-0.19996502141260172	-0.016689417924386624	-0.17055549030654124	-0.02864096207377404	-0.1405018052203654	-0.038865084787712424	-0.10979052138653186	-0.04690567687407964	-0.07960272449201103	-0.05673217766342602	-0.04438547850597924	-0.07152727914833859	-0.008042821490530129	-0.08328998207222785	0.028832300569897377	-0.09325861897740194	0.06639082325098838	-0.10022301595950374
Object 192	Standing	0.21383563319880305	0.06978371165979075	0.17367143322365272	0.07361272324543203	0.133367561565349	0.0717243127696468	0.09307590167921423	0.06959216150587463	0.052730663718094685	0.06911289963107763	0.012409617588746064	0.06763587927153591	-0.027281966188290905	0.07186664259832443	-0.0669592470202735	0.07622949841881389	-0.10672597966198694	0.07968234323908634	-0.14659738903668623	0.08157027600701529	-0.1865070739992726	0.0809078516543719	-0.22433172137499732	0.06824692659438415	-0.25439634760221835	0.042040042673913	-0.2507726362571731	0.012799256466052	-0.22711766172304682	-0.005718464445791431	-0.20043758966227337	-0.019587339850570602	-0.1728956984765985	-0.031653310940441395	-0.14446165544792533	-0.04144142256810897	-0.11557522365582579	-0.04980351844049301	-0.08690079613068487	-0.05886628220803552	-0.051859313413145855	-0.07387880365106604	-0.01568224869612418	-0.08589933301815086	0.02095751908981872	-0.09642585668116255	0.057885369751712136	-0.10589230350059443
Object 193	Standing	0.21806304516089445	0.06346433642726965	0.178639687333482	0.07078938402140506	0.13859390511812353	0.07286801289390477	0.09855601031049623	0.07062213050780566	0.05845589091671595	0.07088121992354861	0.018419364281592934	0.06860517778546318	-0.022639798286756347	0.07329694830819378	-0.06358667422371606	0.07888429171087753	-0.10459768066694528	0.08397969647418681	-0.14580151800047408	0.08715308255838436	-0.18712565776149656	0.08738884041865944	-0.22636235336839894	0.0745389566933587	-0.25585639197706245	0.04566779198299048	-0.25356167247388156	0.014395118469558519	-0.2305580477791338	-0.0073297020121983495	-0.2037070656535369	-0.02409976598741174	-0.17517738966555463	-0.037821052671522616	-0.14517846305597634	-0.047946858482862786	-0.11449140275702777	-0.055747758355178034	-0.08408477183018404	-0.06457923260045512	-0.05005244315253114	-0.08133330324879205	-0.01385211597673364	-0.09266577199101886	0.022988810568484633	-0.10170147230028533	0.060120460025434856	-0.10945627389480007
Object 194	Standing	0.21428522110704357	0.06361283876353646	0.17375529533439868	0.06690607539982914	0.1331142672516438	0.06825482487035002	0.09248319214060645	0.06663031589216709	0.05182979764159654	0.06572180424714474	0.011176403142586706	0.06481329260212237	-0.028741616868807798	0.06992770264039064	-0.06871502102744757	0.0745894617812419	-0.108719508207517	0.07897650520475825	-0.14883881080932995	0.08214445607786325	-0.18908005913878795	0.08256093343797159	-0.22784537978186603	0.07182480385392832	-0.25786418279127304	0.045061041273098554	-0.2546115300463272	0.01396766744798037	-0.22873564180144085	-0.004691291825585996	-0.20028432649941091	-0.019161354147013396	-0.17097928337929497	-0.03181098589179666	-0.1407180214489541	-0.041971037755482304	-0.10998610946528453	-0.05060666291457817	-0.07934886479038009	-0.05957242499571988	-0.04615600991443821	-0.0738337225507947	-0.011880479634525645	-0.08525018216205683	0.022801275670056218	-0.0953657915427624	0.058251759770088785	-0.10232309586437202
Object 195	Standing	0.20985762346217895	0.05329501811455603	0.16874570962266544	0.061005339055372185	0.1270048737832991	0.06372771589574719	0.08517699401110335	0.06331678527053486	0.043347108816795404	0.06334614903440053	0.0015251939712098408	0.06252869466542947	-0.0374208667517248	0.06700441245289006	-0.0763664273254561	0.07148448020457934	-0.11532651723940492	0.07583636983256087	-0.15439498952905986	0.07907145139112406	-0.19357294634896383	0.08043348659227856	-0.23126547493107588	0.06980422264305207	-0.25840465043796823	0.041630526435089674	-0.2477425886961885	0.014307261789249648	-0.22340149159400527	-0.0025404412627205563	-0.1969834220959241	-0.015917497081024082	-0.16947513786865712	-0.026883685562008073	-0.141167800192788	-0.0355887143700037	-0.1124476246481289	-0.042818927431019914	-0.08388150566327221	-0.05063585964615996	-0.0467739778370717	-0.06463849591247961	-0.009056741719246912	-0.07690434192862669	0.029156764189076166	-0.08752354970365123	0.06796812637449526	-0.09569057098768756
Object 196	Standing	0.21464830360759365	0.06348569798085124	0.17365499049833283	0.06673009520840813	0.1325360765049693	0.06719904161778754	0.09143640075396407	0.06585589281040724	0.050320566108174605	0.06516615105091905	0.009201571723795168	0.06470148371474127	-0.03117298396974359	0.06919617463261758	-0.07143154295375566	0.0746323248208787	-0.11178681537651183	0.0792964165381176	-0.15228549883807535	0.08247998712768713	-0.19290689024628732	0.08234450492720355	-0.23196253251175813	0.07128186898353263	-0.26004195329487184	0.04201232040486555	-0.24861165935949167	0.013747018786828356	-0.22351443110969896	-0.003979822537622293	-0.1962152866128844	-0.018103145463414207	-0.16794831413135816	-0.03017439266965166	-0.1388222746628885	-0.0399974722234959	-0.10913847286809056	-0.0479821206279636	-0.07960969717748444	-0.056522443318736015	-0.046327440374284	-0.07159930838734399	-0.011321705212309064	-0.08206942363462233	0.023985716393324603	-0.09147214673872717	0.059833415938234505	-0.09854023994501772
Object 197	Standing	0.2242864918048852	0.06315887616670307	0.18169494413922493	0.06690513213991034	0.13898931074245927	0.06476035327180932	0.09626964976401942	0.06291796310140672	0.0535126858736757	0.06245717797157353	0.010754678764040371	0.06281014636317421	-0.029116762439363557	0.06733144227584231	-0.06896245691954231	0.07207427043908674	-0.10887898369043048	0.07617817649125834	-0.14888451236798045	0.07929614143799961	-0.18900369551589136	0.08003695291726431	-0.22782805210362056	0.06999403796325218	-0.2569231477953704	0.042439722833965195	-0.2499322256288533	0.01339796737325402	-0.22618638500262558	-0.005349145709213531	-0.1998806392727526	-0.02032140580601281	-0.17243678221759054	-0.03308512542473732	-0.14378403218355829	-0.0428501719139682	-0.1145913705307088	-0.050861876465791385	-0.0851834880075128	-0.058044015210547285	-0.05186105127106536	-0.07176990987933321	-0.01731122839336955	-0.08202082962729651	0.017947197315882592	-0.08947927390330306	0.05323706501387367	-0.09678750167350995
Object 198	Standing	0.2195776318750276	0.05473592521011752	0.1782431398138484	0.06400642482653776	0.13605250081095382	0.06781074766832045	0.0936979178292594	0.06860373092494122	0.05133952626880824	0.06914945012896449	0.009032716332549475	0.06698763486784365	-0.03201808300577014	0.07100944903896768	-0.07305370734318457	0.07518324221653123	-0.11408540310781919	0.07939549170029421	-0.15513481128302312	0.08343142712505787	-0.19637813631598416	0.08367790428419596	-0.23572065265622083	0.07143351780578944	-0.26222608217591353	0.039977270802006346	-0.2515664667375235	0.010415027532210875	-0.22613890209120444	-0.008385546275988937	-0.19783692536163258	-0.02251979489323452	-0.1682417752305061	-0.033700196666273094	-0.13770475228088333	-0.0419776285096365	-0.10675753683030315	-0.04856034617390382	-0.07604175817685428	-0.05615054649055886	-0.04221291902834005	-0.06739544757893641	-0.007649143791049908	-0.07612347965585937	0.02712842841512276	-0.08395630401705086	0.0611882420245773	-0.09448090640919156
Object 199	Standing	0.21084522600188654	0.06629387880091671	0.170195184351187	0.06661714135528735	0.12957048251559622	0.06808825429768217	0.08892031279681782	0.06839465505277025	0.04827208873503838	0.06789239535109604	0.007660502698352472	0.06609527206517683	-0.03232236650886303	0.06955600518474075	-0.07220934336750848	0.07398669870827318	-0.1121740824951508	0.07765002732108003	-0.15219740598460746	0.08060510813019404	-0.192321282549601	0.0813691175273367	-0.23077239164228472	0.0700390965602335	-0.2576567827204523	0.04035750350632973	-0.24770749340780338	0.012109318305229561	-0.22193234849781374	-0.003880355754214107	-0.19448009096853963	-0.016799016057991556	-0.16633474790984393	-0.028126157666863914	-0.13737803245966335	-0.03718763258011078	-0.1080832543298163	-0.04508864717644592	-0.07923000834811537	-0.05447579288446491	-0.04652709277074819	-0.0698151689555885	-0.012487241120093457	-0.08190122053752548	0.022014455176204803	-0.0925976430726471	0.05737507901080922	-0.0999733950756566
Object 200	Standing	0.22426273699916052	0.06338701348194402	0.18195176460497808	0.0700571285351998	0.139112961395446	0.0705258160422515	0.09630171555037943	0.06890096407882822	0.05347062712928053	0.06792953058959851	0.010631413451842034	0.06743081484401643	-0.02956686819676764	0.0708947584362764	-0.0696556237326984	0.0754544468570015	-0.10981554642718318	0.0793376856808661	-0.15004898566819072	0.08236525898142147	-0.19039433631492952	0.08212088394305421	-0.22927646151484696	0.07140694551518824	-0.2590518488517354	0.04422339842935296	-0.2537212503391844	0.013286263113735921	-0.22765017092673343	-0.005222723168917227	-0.1991323612408034	-0.019718160513245472	-0.16983633377305773	-0.03256594776745005	-0.1396424969775591	-0.043137616758725676	-0.10883487605999596	-0.05176352698278947	-0.07827740999048219	-0.06123800431042813	-0.0452105375747848	-0.07605140703696728	-0.010815862648053044	-0.08744671135710635	0.024444836969202948	-0.09578530555033363	0.06029424626363622	-0.10104549539022831
Object 201	Standing	0.21381393879713984	0.06966485158953299	0.17264044805902998	0.0724929667863424	0.13140941089761973	0.0706093797662087	0.09025492083892887	0.0674708582752263	0.04900497290572203	0.06605787068684667	0.00773120892915643	0.06625877754604848	-0.03138345960798071	0.07003761607689335	-0.07040548289527454	0.07467635104503706	-0.10947033516507736	0.07893938971324918	-0.1486548273796992	0.08190538337813119	-0.18794176107502536	0.08275087650922619	-0.22647576678228581	0.07512410896593491	-0.2564026478803776	0.04973399415849635	-0.25076281445984505	0.018230831439689586	-0.2249028132105749	-0.001482091903379425	-0.19646444349974804	-0.017282683783172846	-0.16728539371639312	-0.0316617066118727	-0.13681937823382623	-0.04307303511335582	-0.10565888172259214	-0.052424832503486465	-0.07532470649623219	-0.06418641142213209	-0.0442035666668149	-0.07909975837554835	-0.01120278144679923	-0.08919258445993886	0.022491345599522157	-0.0966514911387818	0.05668370587222448	-0.10132219253693171
Object 202	Standing	0.21606369252391813	0.06061567972774751	0.17336309992595608	0.06651734317494945	0.13025359623193247	0.0668367472465698	0.08718035673330086	0.06502895765383113	0.044081290269906356	0.06400684149538532	0.0009708098730264928	0.06375635993829915	-0.037716072093478284	0.06761063480313378	-0.07625394745302982	0.07274460199118711	-0.11486961818745661	0.07725652986426919	-0.15360098915431222	0.08063246255685204	-0.19246364002228258	0.08170252310164242	-0.23067638138941324	0.07462382948654003	-0.26016447326853254	0.049409619497979874	-0.2503510207749251	0.019093233494950065	-0.22433640876295424	0.00013538322429061282	-0.1959366745657123	-0.015044674832191234	-0.16674909481902547	-0.02864194379596632	-0.1363450313687709	-0.03925358236420466	-0.10536033805944824	-0.048030220282926146	-0.07455760143890319	-0.057425731727667795	-0.041459779421462936	-0.07261368169033978	-0.006724482175393931	-0.08354956890559113	0.02888822838486393	-0.09115720104442736	0.06462754075346822	-0.09814571444555051
Object 203	Standing	0.2166044539253298	0.06233201705354087	0.172996452004833	0.06597277386645803	0.1292380213713674	0.06639492662559873	0.0854943896099208	0.06517914643641771	0.04173650820035584	0.06567149460314402	-0.0020230230635012642	0.06598465433185083	-0.041094845321096043	0.07033725200249233	-0.0799893540861512	0.07606084525260777	-0.11903583764149932	0.0806334287984653	-0.15815605744865163	0.08452605863013277	-0.197447927435919	0.0857615776723347	-0.2356716501591024	0.0767457013117204	-0.26172617571490364	0.04756556439993475	-0.2461855148884503	0.01895820783970938	-0.21896170233400808	0.0008232206329688129	-0.19031568566996662	-0.014971205194762034	-0.16043111448668637	-0.028278158141996846	-0.12969460810840241	-0.03948041384740404	-0.09839391459311231	-0.04899510195135757	-0.06711479030074297	-0.05858046123995561	-0.035424843447174316	-0.07245708403711515	-0.0024417805320636494	-0.08289359496339846	0.030989429158688454	-0.09179116073481608	0.06425442217041714	-0.10129134069574802
Object 204	Standing	0.21571747206897984	0.0648473284313968	0.1745731419891047	0.06670009655692992	0.1333933590188913	0.06595338954928746	0.09222859266455151	0.0646140391878276	0.05104548642526104	0.06408148582368073	0.009888253669983076	0.06252717914232794	-0.030661223353153497	0.06670796538556706	-0.07107337623923016	0.07205532812680684	-0.11154493566435575	0.07693288633795468	-0.15210944959391395	0.08096426074572458	-0.1928705377535145	0.08123145514227324	-0.2325524599516253	0.07198976093897916	-0.2616410342961119	0.04355029330313373	-0.2493566804755055	0.015496692655244549	-0.2234917006958975	-0.0013218523897868218	-0.19587262898731755	-0.015088098547025756	-0.16780465491418728	-0.027910337029229005	-0.13882435744856608	-0.0385148054000024	-0.10932193898557765	-0.047568057525202385	-0.0798232521185834	-0.056633461190412265	-0.046806351862894106	-0.0725405326636533	-0.0116284518683744	-0.08281937012460987	0.023985251457747787	-0.0914688794087051	0.059985302420055384	-0.0983352435164543
Object 205	Standing	0.2262054927204401	0.05879679959673019	0.18392887331764093	0.06355486061679583	0.14138279796155012	0.06366695393274843	0.09886362475720335	0.062156093107805996	0.056328995720906196	0.06315949263259217	0.0137825005919155	0.06317927639702979	-0.02742090102951175	0.06864791931265656	-0.0684658268333706	0.07520051185842037	-0.10960146570236849	0.08115726409851765	-0.15105211211263428	0.08421941014198794	-0.19259225942271313	0.08288911202361475	-0.23238029829559087	0.07093891206933182	-0.26097151870433094	0.040853713904391	-0.2506903931783588	0.012672194788103646	-0.22600829197561761	-0.004807634819729431	-0.19992323681008267	-0.020112977728689193	-0.1723732129135774	-0.03259910089286614	-0.14404420763085132	-0.04320305954219043	-0.1152509553381026	-0.052473659507200975	-0.08609030909875093	-0.06051514392777542	-0.05083139550263326	-0.07505726718230508	-0.014536650429656113	-0.08677665094544335	0.022309211235943913	-0.09662761867162518	0.06012305577941952	-0.10159837764749921
Object 206	Standing	0.21722883164633558	0.06970175653652462	0.1758287951062705	0.06977258555791852	0.13443061737408993	0.07013715684285059	0.09310810906949403	0.06760462484607047	0.05172238326606887	0.06651384542156488	0.010326258061142492	0.06594002766030795	-0.030459126224668502	0.0695224105161285	-0.07108706144235481	0.07458629753116747	-0.11179246854813145	0.07898479307757302	-0.15265575586915936	0.08151937008930836	-0.1935961744596121	0.08177705985565668	-0.23321646459528064	0.07158471711125262	-0.2625147581082747	0.043095307938687495	-0.2502724444816967	0.013302734327169916	-0.22326769100048405	-0.0048634644115355275	-0.19443581237047897	-0.01997364013484451	-0.16440356549716156	-0.03252973343503699	-0.13327108571773208	-0.04204767438992771	-0.10159995821225144	-0.049583751733359695	-0.07059216569147368	-0.059504816735947805	-0.04159024333883347	-0.07357904319529347	-0.010797412121331706	-0.08311875169118371	0.020664594184858245	-0.09014402837411353	0.0522544084569633	-0.09656893305321852
Object 207	Standing	0.2199054133243771	0.0657443331982392	0.1763410104372095	0.06802005709456715	0.1327172096640697	0.06783075152125013	0.08912992253348413	0.06603388185930709	0.04550720459664444	0.06565004725145016	0.0018903563112877767	0.0648377318636034	-0.037153265051539444	0.06928006281261019	-0.07611874287808734	0.07436224179296247	-0.11525436597438754	0.07790092947432092	-0.1545179353949673	0.07947099759760583	-0.1938007719190582	0.07852366301142095	-0.2315863344454199	0.06782162865588555	-0.2601652879975516	0.0409332904684007	-0.2472626850680007	0.01332981821690434	-0.22082005302096128	-0.0025512737352445265	-0.19312958057020274	-0.016148889763905466	-0.16466503287597425	-0.028035681789039025	-0.13521615403375795	-0.037231374850270386	-0.10555852583009914	-0.045729385235882325	-0.07630102704509303	-0.05551756561407871	-0.04536328400601602	-0.07079833876646878	-0.01251914914582624	-0.0813760700543282	0.02087522902727179	-0.09006278966155966	0.05460152361872264	-0.09735509260810829
Object 208	Standing	0.2169767026195618	0.0688040846058446	0.17614013330831133	0.07045746111251329	0.13527098512442576	0.07072493851700198	0.09442686823794638	0.06926786013855907	0.05359609706774676	0.06747556167893988	0.01273248258763526	0.0667474235764952	-0.02755544081098901	0.07039833186181954	-0.06763995825033962	0.0758451270157472	-0.10786073667912312	0.08017256731389552	-0.14820993658993672	0.08306545412520552	-0.18865530434437297	0.08238848314608495	-0.22741785446781082	0.07089528733949348	-0.257652735138119	0.04406628204877025	-0.25386923685447066	0.012427351848102194	-0.22854043854039138	-0.007442699089282952	-0.19966679368264886	-0.02172825269714048	-0.1698143860412743	-0.03383746162767712	-0.13912828928789786	-0.04364828838056977	-0.10799610498853116	-0.051934958051860915	-0.0776618385325019	-0.06278650046271336	-0.04598101922234151	-0.07532172925290237	-0.013118307901758912	-0.08431272307334012	0.020074517201491653	-0.09199664359937589	0.05372286633830924	-0.09734344719044576
Object 209	Standing	0.21247527689401946	0.060733296066824455	0.17201901793082502	0.06696983978430848	0.13107998345026928	0.06689180082422115	0.09015364645934858	0.06586582357372614	0.049227336392119576	0.06483893319014804	0.008311648020531677	0.06345180165635457	-0.03193227604973175	0.06796412185167784	-0.07211214652050868	0.0730150070311559	-0.11237799133341231	0.07732675821227346	-0.15279897279101481	0.07978205584419694	-0.19328653318506922	0.08058178265054916	-0.23269686639240242	0.07139951776926226	-0.26165931780203067	0.04327230060172029	-0.24703164075056425	0.016507452249190573	-0.22157878085691654	-0.0006065316351173191	-0.19470125971875007	-0.015391063126023544	-0.16716328676284922	-0.028901889649115695	-0.13858340231086108	-0.040044842594252436	-0.10931262329915023	-0.04922464181606362	-0.07997461988467969	-0.0581872979526123	-0.04668709105530385	-0.07308631549498937	-0.011763646307954257	-0.08359303210922144	0.023888271680412954	-0.09127294376530987	0.06014645357651171	-0.09519429197607407
Object 210	Running	0.2323391322562423	0.060221399212346274	0.18724361220993235	0.06434340971677659	0.14202407699946937	0.06674718596616114	0.09674033102414721	0.06675187606672263	0.051456589116415596	0.06675573833011554	0.00617507571453571	0.0663060544523558	-0.033845381976729774	0.0707131839158983	-0.073857134893087	0.07519865268812938	-0.11386361486004483	0.07973091080473611	-0.1540185207633148	0.08266412233071292	-0.19427840556742004	0.08287788460934675	-0.23223441965825042	0.06963074326050143	-0.2576567640110408	0.03856215119150752	-0.24637997007411466	0.01044321506588066	-0.2209016591188894	-0.006354558719423692	-0.19370578621270634	-0.020213780591739238	-0.1659275421232028	-0.032860565196052	-0.13708844155505057	-0.04286140561950063	-0.10777618356708776	-0.05137765290353524	-0.07883880797357253	-0.061092133718501924	-0.046835512426018695	-0.0725910881903447	-0.014159973149453872	-0.08201144455821052	0.018700698064631528	-0.0907642328236587	0.0520400527776285	-0.0974667925712894
Object 211	Running	0.2282181270873412	0.05931178106335985	0.18375000961942678	0.06410585069990439	0.13902695587854905	0.06465439878232597	0.09430636200384844	0.06393136049255194	0.04958429198069899	0.06455914440148727	0.004857827686600728	0.06451843124507975	-0.03456081958855581	0.06981845780605589	-0.07400447057424246	0.07492905755210298	-0.11351531151342675	0.07949086930258929	-0.15314959179397095	0.08281021223481859	-0.19291203252035213	0.0820990043543351	-0.2301444157532413	0.06827720464164745	-0.25527219158897363	0.03758981167187893	-0.24322621406950784	0.01191769909015112	-0.2190083977821223	-0.003222848858704193	-0.19363226921961976	-0.01633689850602973	-0.1677999409251193	-0.028527162171269955	-0.1413943984393327	-0.039420381786537576	-0.11440576835196009	-0.048778384922222744	-0.08750371484730014	-0.05838246943801517	-0.052962847508152194	-0.07433542705896731	-0.01720096612067776	-0.08732193470156631	0.019806882635651547	-0.0961526475168256	0.05763308387388747	-0.1002429472920111
Object 212	Running	0.23226906565459315	0.05970876250342436	0.18673251621171613	0.0627316620567752	0.1411282236825918	0.06445279329560762	0.09549165838243139	0.06461759009800769	0.049865079012397694	0.06558750125959573	0.004238499650058081	0.06655741278312795	-0.03604754259745333	0.07150510961868467	-0.07627907715354032	0.07687796958229266	-0.11666849403614438	0.08089306030175206	-0.15716238848905043	0.08366167929787584	-0.19774906372004913	0.08382133021356426	-0.23562960424471077	0.06944450285893985	-0.2600364843505144	0.03715275290731918	-0.24428925806787882	0.010899563504721795	-0.2176494785948587	-0.004503829900059761	-0.19009051955458708	-0.018198279677055482	-0.1619950130686076	-0.030747984635700387	-0.13271188327854455	-0.040211491628749096	-0.10311857703023712	-0.04865528894722473	-0.07402113327681717	-0.05867592127846094	-0.043757663679369105	-0.07465215136746092	-0.011145381457090042	-0.08501966180105258	0.021838785357867107	-0.09413825718841752	0.055521562559758854	-0.10018316910468447
Object 213	Running	0.23107584582799678	0.061228492268709286	0.18600096771370758	0.06591408426808555	0.1407182009336378	0.06769425917831393	0.09542722552248384	0.06611843866587447	0.05010929154500605	0.06590350454851882	0.00480403391510217	0.06480960650627586	-0.035044901325868086	0.07123232114876378	-0.07490812056318946	0.07756577348635824	-0.11504394480374844	0.08183961080022681	-0.15530661851689548	0.08468196822129431	-0.1956528013561405	0.0836260502718624	-0.23330983176224065	0.0692268609386232	-0.25881493230129804	0.03804584016841291	-0.2454948401775888	0.010612974274633322	-0.21979666675035434	-0.00605568684270991	-0.19253179235246068	-0.020022221870955318	-0.16447916436321072	-0.03232964606437305	-0.13558199444553545	-0.042498563758250237	-0.10601094229417986	-0.050502469445631464	-0.07635995905877266	-0.05820502645423349	-0.04546241809541552	-0.07249609450931942	-0.013615883850258872	-0.08452443867012863	0.019457444221943357	-0.09258969138164438	0.05273189938429989	-0.09977989152634778
Object 214	Running	0.22403150783902584	0.06216340035389245	0.1809656726392611	0.0645540846593818	0.13785431731114223	0.0658925670982289	0.09472215197900312	0.06587018569224995	0.05159864637535883	0.06500515330321938	0.008466563794956678	0.06491171534668441	-0.03185652382105427	0.06793072969184562	-0.0720643057595952	0.07221975012164392	-0.11232770633756282	0.07595103703733079	-0.15266618873009327	0.0787553923017952	-0.1931000832115882	0.07904122106139116	-0.2325764319704081	0.07036110532676657	-0.26287499311023677	0.04369061821710409	-0.25222014522656433	0.01411412019356021	-0.22447878378033348	-0.0019149352185913518	-0.19609219101932435	-0.016773222232082753	-0.16719007279652537	-0.030591803430648806	-0.13711481286971175	-0.04163770003732932	-0.10643091838862781	-0.050863936927175064	-0.07580927902612827	-0.060294767393012406	-0.0449457746103979	-0.07469287735766157	-0.01259101022190263	-0.08532364535900935	0.020734094866619816	-0.09234397708839487	0.054319060025206235	-0.09799107557457842
Object 215	Running	0.22792951945519763	0.06009144239885998	0.1832416105234268	0.06391503026967002	0.13840932300330488	0.06522719164245516	0.09355998031926245	0.06566774928042995	0.048708568897218966	0.06557300273508045	0.003857563432413869	0.0657863477824233	-0.03567531129107917	0.07106731002400868	-0.07528282100024034	0.07575560348723577	-0.11490496820294609	0.0803187206809244	-0.15470884671004206	0.08283289673129131	-0.19457924972236598	0.08191491655925755	-0.23217892151731162	0.06876382627403672	-0.2577462608331904	0.03828014233074036	-0.24541400562195373	0.011031285298414859	-0.21992804961215795	-0.005110878281066484	-0.19253387557678373	-0.01777682839101415	-0.16501417640545868	-0.03015885142531646	-0.13645412190512463	-0.03991454497771147	-0.10758041759561865	-0.048699560101039555	-0.078576451555275	-0.05704456332919208	-0.046128677605871096	-0.0724343738216344	-0.012228286329065936	-0.0842860458891862	0.022482246537329918	-0.09349925430947922	0.058137944010979103	-0.09778500579223136
Object 216	Running	0.2258600327662439	0.057257542340525915	0.18126546494659856	0.06337229022834187	0.13626574670276684	0.06449135980479148	0.09127548080437094	0.06302932710452207	0.04626265281461645	0.06269477322294899	0.0012485830550623752	0.0627149131403753	-0.03703733355885115	0.06721707801894818	-0.07531887828313423	0.07175626618277903	-0.1136850888497626	0.07551276049096202	-0.15208525077922658	0.07890500849610509	-0.19062456342443654	0.07975799850205027	-0.22823734855050914	0.07138260892570926	-0.25745701816300365	0.046302024646779294	-0.2530997758563212	0.015407462912914635	-0.22663212275099975	-0.0022908279172395656	-0.1979275669999064	-0.01610525776483126	-0.1685672694507542	-0.028465453535752177	-0.13858206721889657	-0.03922412246582288	-0.10818331568434524	-0.04875345232107772	-0.07756275654341942	-0.05754435846090508	-0.04453880967650725	-0.07195774368402547	-0.010160112552117179	-0.08274706544178642	0.024882622947606035	-0.09113305187355081	0.060255872153922106	-0.09799264516289476
Object 217	Running	0.2288522391355063	0.06424314147071927	0.1835848103487025	0.06503428389872884	0.13831357555317414	0.06556084643760915	0.09307504413325617	0.0637606843645773	0.047804739467654525	0.06315618153725178	0.0025326755695387016	0.06361039106360718	-0.03589891132078019	0.06796574136101834	-0.07429669625573575	0.07260963902998623	-0.11278444960091685	0.07643642205788741	-0.15138889564634156	0.07880947910025564	-0.19006552522212958	0.07885955823550642	-0.22754976520580766	0.06940518833962817	-0.2560910827106559	0.04336414177046344	-0.24892064238567577	0.014245593691784126	-0.224100033702222	-0.003267709589055412	-0.1969783753491201	-0.016981487677089138	-0.16916228297410907	-0.029223447474449608	-0.14050252285396728	-0.03933728957532283	-0.1112410092264687	-0.047553835359197806	-0.08207764119231323	-0.056112278740581674	-0.04911797355127452	-0.07107022898394465	-0.015013861212831953	-0.08319387863554067	0.02004801309949504	-0.09217942778313853	0.055817388974014434	-0.09771290000051569
Object 218	Running	0.22938769058729372	0.05925589190800007	0.18462880652879943	0.061417463430326315	0.13984204742881345	0.06289074647541497	0.09503433832347105	0.06234307686682629	0.05022345768641141	0.06247041526298944	0.005412920131175002	0.06225361307547892	-0.03412953142800062	0.06718144978855721	-0.07370946459476181	0.07179854106213884	-0.11333110670988608	0.07604275606626698	-0.1530649255135273	0.07905820392918032	-0.19290804805535144	0.079618408228774	-0.23170806196240445	0.0706458526124483	-0.26079671667341786	0.04354154148531456	-0.2540460775102123	0.01309542595941471	-0.22783513253135795	-0.0046713584531825735	-0.19909742550469084	-0.01801782782969212	-0.1698472176076431	-0.030194546300980448	-0.13972423989087362	-0.04002356057859577	-0.10919422240796475	-0.048506257616122796	-0.07891358102089747	-0.05784054155960181	-0.045662311671128365	-0.07121813253675655	-0.011654522677458859	-0.08253507352730649	0.02350568395487822	-0.08948969027212073	0.059249918713560085	-0.0921272147249334
Object 219	Running	0.22749602861015983	0.062122373820598924	0.18267497442049152	0.06452024559717819	0.1378025110059123	0.06558730115007386	0.09291826521282459	0.06529337327243946	0.048035117241455726	0.06572443608376483	0.003150084229157013	0.06559410357946281	-0.03484621457408445	0.07090635080603702	-0.07289776275263488	0.07580713469444408	-0.11101893324660189	0.08013291862222495	-0.1493217145197941	0.08231959586864142	-0.187682634397532	0.0829016268516988	-0.22487668460205293	0.07359514478538642	-0.25290087077458284	0.04748947888908817	-0.2513106720828883	0.016090211470101378	-0.22700206746736495	-0.004438532233162764	-0.19915679489493243	-0.019873572478388456	-0.17014867611998724	-0.03299871090938915	-0.14048727996602633	-0.04457077336422378	-0.11002354380607812	-0.05383119545214097	-0.07989977420457191	-0.06414439309920936	-0.04653165377404039	-0.07747879322646986	-0.012437275351528537	-0.08882818653732964	0.0222241140420377	-0.09830570262112039	0.05778922785797873	-0.10343812350249518
Object 230	Running	0.2247690672574665	0.06612855725488592	0.17953716020506172	0.06596990413275487	0.13432217156393833	0.06472238787142615	0.08912239782062427	0.06301007107701377	0.04389146930930072	0.06267174649686551	-0.001340690296234403	0.06261419069263059	-0.03816022118640553	0.06688965110264701	-0.0749156627313738	0.07168489242908677	-0.1118736174349795	0.07452198590232048	-0.14891892060253356	0.07578088781065566	-0.18597281027274531	0.07482274856405147	-0.22241156705994633	0.06805876666086937	-0.2518595930243642	0.04559798023977013	-0.24744228580087885	0.016392232074818745	-0.22271777460071884	-0.0010314267853173207	-0.19557901144047132	-0.014441497027424775	-0.16789886227148892	-0.026690653072088285	-0.13940128583648395	-0.03689871191999951	-0.11029452163096215	-0.04521590024016803	-0.08176538552288957	-0.05534067814436393	-0.048211595728205936	-0.06881906203978043	-0.01415782746846935	-0.08097902636714077	0.02051136078988474	-0.09125386118258651	0.05590080101503708	-0.09867692541584053
Object 231	Running	0.23430228391122293	0.06819835244926208	0.18918965982590746	0.07014519145111722	0.1440399149479966	0.06946648090796789	0.09890446381023499	0.0681430708578465	0.053754002643769366	0.06751304459554765	0.008605236621472187	0.06677141537587714	-0.029659945533856518	0.0721509247860686	-0.06808845703347619	0.076201698405087	-0.1066017256534167	0.07934620709571208	-0.14524195297197273	0.07916770209285556	-0.1838359196883329	0.07725812357757092	-0.22156373138004	0.0689297102033516	-0.2535169987259183	0.047223800281067714	-0.2508820310109073	0.01587448094281596	-0.2278047147768713	-0.006150302196592402	-0.20070324747798704	-0.02303218898579314	-0.17214041306068642	-0.037295869574855645	-0.1419543549182649	-0.04771705786955503	-0.11135406803273191	-0.05685273557099068	-0.08074726259462266	-0.06596655095186112	-0.04988703626893129	-0.07983229831924223	-0.017442415368061154	-0.08942186098359083	0.015488592763037774	-0.09717843522353777	0.04868633990395117	-0.10369947708585436
Object 232	Running	0.22382163799129853	0.0643762673232061	0.17878211296722613	0.06668966773207878	0.13372331514679853	0.06478500172367538	0.08865501426096405	0.06312130962886996	0.04355672001093837	0.06337999817341522	-0.0015422940794306203	0.06342490462985004	-0.0398541754111288	0.067382230771552	-0.07807917139690901	0.07210536550090536	-0.11640450539606376	0.07592935167296468	-0.15484069339581907	0.07839875249093571	-0.19335226221648563	0.07890707466718698	-0.2304847773059046	0.0687893890501983	-0.25808436307441274	0.04201966858072218	-0.24531805185109454	0.014916587150664237	-0.219654403670039	-0.0011365711516880565	-0.19272383026059012	-0.014966555374389921	-0.16496979806921327	-0.02705448482085317	-0.1361856195358557	-0.036440305809971	-0.10696611918593371	-0.044367943219904345	-0.07838286659650522	-0.05435147827837218	-0.04538614915439072	-0.06893976269748953	-0.011166858972821535	-0.08036939436861344	0.023661067102949757	-0.08978305303612485	0.05914317911196799	-0.09631132960167653
Object 233	Running	0.23228066772502487	0.06079461846378861	0.18788100738552138	0.06857646468333564	0.14289733568657145	0.06552524887653216	0.09787627586070666	0.06308983074450814	0.052790923421831816	0.06269783485277747	0.007708686065350558	0.06203856019113539	-0.03356976714697468	0.06794683324764961	-0.07485535840196841	0.07380501806699465	-0.11628045898205722	0.07857627874969116	-0.15788438263298002	0.08137999841146168	-0.1995714218485043	0.08234447647371704	-0.23942271170463816	0.07027820764556185	-0.2664757327781465	0.03877956042585179	-0.2501665998702147	0.011378773139228164	-0.22346475923564493	-0.006282912765161056	-0.19475646213780035	-0.020463680463098325	-0.16490189038960593	-0.0320439876912746	-0.13438040095863946	-0.04173473855033069	-0.10359695120627466	-0.050558683623258924	-0.07281086854316265	-0.059373438303910786	-0.041287676691022505	-0.07175726957254074	-0.00812753792819138	-0.07864730002580489	0.025147747318852862	-0.08495748007400959	0.05881262550893302	-0.0886651459434157
Object 234	Running	0.2256714515221522	0.06469091007198499	0.18104274806616888	0.06694145179698023	0.13635787628838614	0.06669074247412778	0.09168081937184654	0.06581771137932388	0.04700380088556827	0.06494348381179108	0.0023685189746256944	0.06282376525808453	-0.035652145117696175	0.06672683600334467	-0.07361407103774593	0.07116490106451404	-0.11168389046422034	0.07455429877067064	-0.14985288308615935	0.07653341038457331	-0.18807278323266896	0.07649196657336466	-0.22520280049506858	0.06748674580696254	-0.2549976856364243	0.04359775194898336	-0.24855011725680987	0.015019788939809018	-0.22332289352817525	-0.0011053969785108366	-0.19649984209706414	-0.014428801812009309	-0.16904764576151793	-0.02640508939180077	-0.14116419940661243	-0.03733504287749199	-0.11249523097550192	-0.04600527956068403	-0.08418085669302873	-0.055772331312967154	-0.04996929753307349	-0.07229212715113549	-0.01419947906848363	-0.08509235510640308	0.02221737620973422	-0.0959156971355784	0.059778272373457945	-0.1016169973799061
Object 235	Running	0.21249895961264711	0.06325838593451258	0.17255004903105975	0.06664624208621332	0.13249086549648328	0.06826819103779103	0.09241215659455794	0.0672217968033324	0.0523334069027991	0.06617701450740444	0.012247980160793258	0.06543108484940718	-0.028735078467205723	0.06947054798593828	-0.06965577400892038	0.07409908497437975	-0.11051503828364444	0.07924166224571033	-0.1515693089002909	0.08246879765596611	-0.1927462395441807	0.08293988238978439	-0.23263092788111972	0.07283858258452176	-0.25929237062219707	0.04164615972361545	-0.2470138008549845	0.014415729567870829	-0.22255526437016182	-0.003016033232299688	-0.19615684561151764	-0.01735456768697467	-0.16895948697881863	-0.030110729663910627	-0.1407683594019398	-0.040493465998150395	-0.11222417659891876	-0.04986290569854801	-0.08373847764511508	-0.059408687518541274	-0.04930311607308123	-0.07517636344399477	-0.01307612313348445	-0.08622159794508803	0.023639239935939534	-0.09551652036833853	0.061020742459843735	-0.10159917058955038
Object 236	Running	0.22418884198689548	0.05851961249675169	0.1793613703542744	0.0626468994916267	0.13435109251622873	0.063449778148937	0.08933386336736596	0.06359052810710857	0.04431663434050453	0.06373130928065936	-0.0007002847723174686	0.06394976838802817	-0.038816598334500206	0.06916106482260681	-0.07690171412730926	0.07459565318828262	-0.11516372293444	0.07859752630160889	-0.1535190441245386	0.0815756090077066	-0.19198813424344122	0.08151390042095952	-0.22880616673817825	0.0704572003404029	-0.2555190498944443	0.04282520027177794	-0.24710658631335333	0.01463665513540874	-0.2215919879212528	-0.0012729467456520684	-0.1941110040633255	-0.013532601318927986	-0.166692609756047	-0.025925367759879064	-0.1385455801400306	-0.036563186017133355	-0.10983235268669622	-0.04556608169379593	-0.0813168349973428	-0.0551771308607734	-0.0459529726616356	-0.0697823257061961	-0.009892099915853256	-0.0825699363128747	0.026807473085452296	-0.09338892672650072	0.06442941241728581	-0.10035341929117848
Object 237	Running	0.22147949395390557	0.060434320844624044	0.17648154411559352	0.0618450031764357	0.13146156660304334	0.06193475985659566	0.08644505614720688	0.06136888395704511	0.04142508144877062	0.061460650590389465	-0.0035872678401110657	0.06062705468714742	-0.04167317238455023	0.06601363140152627	-0.07979569530203189	0.07113460157543455	-0.1179570888251836	0.075957336709512	-0.15629567122492685	0.079067753486728	-0.1947460680570167	0.08009793300660872	-0.23218947176103819	0.07138249629660323	-0.2613319160694119	0.04635830782689459	-0.2504044475883633	0.01695112674912079	-0.22326509999551866	0.0003776526986464487	-0.19437634998602205	-0.01294172946074695	-0.1651914536332706	-0.0255926662431735	-0.13514298955470586	-0.036033290600273354	-0.1045606040263284	-0.04479007691897944	-0.0744033924021044	-0.054915663184348915	-0.04088142610516157	-0.06804370221831485	-0.00709526339942966	-0.08047582158841055	0.02744028431955729	-0.09064233111533537	0.06285221128745111	-0.09712753844968738
Object 238	Running	0.2193332636149637	0.05906500244852181	0.17666646713766387	0.06082729502144251	0.13403057195993526	0.06321973382005545	0.09132817054471454	0.06347856166151344	0.048625989224261514	0.06377142608995219	0.005925865153431205	0.06428278277346237	-0.03367894728691286	0.07022173574370476	-0.07336394792408514	0.07559873009156551	-0.11314076750985488	0.08024771295498917	-0.1530812529357894	0.08316944091659315	-0.19311626677574487	0.08414588459597526	-0.23179446640456913	0.07388275286194326	-0.2600042119600493	0.045572203281737896	-0.25061443621384805	0.015561222422538207	-0.2250005419669642	-0.003290375419077756	-0.1968989541917698	-0.01821306945022853	-0.16784025780300835	-0.0311684016737495	-0.13761074621724245	-0.04110358838553243	-0.10697953344539629	-0.049722588015459264	-0.07666951287887831	-0.05941139241184798	-0.04379108868806005	-0.07409636121770398	-0.009809234168116325	-0.08600722537055597	0.0248538636896661	-0.09575954613193573	0.06043920065975221	-0.10126511517495057
Object 239	Running	0.21886743164262773	0.061324619396704624	0.17612030802449036	0.06317101227145121	0.13334725432160532	0.06425797140768154	0.0905745835647174	0.06315108425228629	0.04778798574574486	0.06296461224787654	0.005005402659341667	0.06234949735606893	-0.03474906787688221	0.06741123891874296	-0.07444945663399549	0.0728809313783307	-0.11430104705638322	0.07710894914385702	-0.1542700273562842	0.08002388613496215	-0.19434052194797136	0.08056824480256829	-0.23333977044357734	0.07145723598704458	-0.2611184938609039	0.04271898487744584	-0.24665443431461676	0.016407049745555055	-0.22106673333042098	0.00026689421302039716	-0.19388878488351025	-0.013040366087368816	-0.16618914592102185	-0.02522084607078876	-0.13768233656643517	-0.03537605591789714	-0.10890823484915443	-0.04474550960857319	-0.08088923977106689	-0.05617867539253648	-0.04564058503765133	-0.0711211311113281	-0.009659611684577121	-0.08420222200468926	0.02664073889078619	-0.09636899182436762	0.0642804419439093	-0.10336844439179341
Object 240	Running	0.22535536303519488	0.06351638294707376	0.18280690453056922	0.06496959951516622	0.14023412229731652	0.0647611353501057	0.09766624229670558	0.06544056892413559	0.05509669804176581	0.06600620734388735	0.012527943893601795	0.06662847462405805	-0.028562192505366072	0.07173449375675663	-0.0696980428617976	0.07645804224324186	-0.11086754991055599	0.08087863107734823	-0.1522236413072433	0.08289385509884706	-0.19362521113547015	0.08238194641884404	-0.23273645479887844	0.06893695230457639	-0.25939374359636674	0.03738948234111977	-0.24703560858756318	0.010165324327051454	-0.2217994630633482	-0.006294952952134613	-0.19503472742028255	-0.020140845983330723	-0.1673818996444669	-0.03211578419941844	-0.13891999772492356	-0.04201680283239983	-0.10977957196740522	-0.049699714206149374	-0.08101740546564246	-0.058696733599778846	-0.04834873476493193	-0.07340971016412845	-0.014593065066882124	-0.0854206345256604	0.019679512476015442	-0.09586592788203072	0.055126377352234884	-0.10108397063667021
Object 241	Running	0.22065248955934025	0.06219272559466204	0.17599676712780105	0.06466473283056562	0.13127339968862872	0.06493577644625946	0.08655159425117197	0.06447403276473035	0.04183224938773177	0.06513267967336832	-0.0028660981492747433	0.06361256249954357	-0.040668310705351964	0.06914319001219807	-0.07862467310780763	0.07349103088236841	-0.11661245068495349	0.077555917572813	-0.15470829367477845	0.08043439152928149	-0.1929010436510884	0.08135694805451847	-0.22944501852502022	0.07033725931328243	-0.2557965607898615	0.04274300226756482	-0.24626865752122426	0.014667534274444482	-0.22101831789702478	-0.001574365723941502	-0.19401133343720706	-0.014708945204088752	-0.16623217330534468	-0.026121148821850723	-0.1377588336860371	-0.035674419071953956	-0.10886649872184233	-0.04387187927379883	-0.0809789879849377	-0.05502177056261932	-0.04620990251934529	-0.07040732916804805	-0.010370280638614504	-0.08310068907409479	0.02623569543798236	-0.09337722707063695	0.06362746252146825	-0.10026595517907035
Object 242	Running	0.22319285787235205	0.060820845698372976	0.1805958253701647	0.06420513542849285	0.137865497631286	0.06449262012796972	0.0951343978800185	0.06462174213476063	0.05240510884484574	0.06503575161862925	0.009673843499255904	0.06498633535120667	-0.030086350767937434	0.06996469811674542	-0.06988466558115865	0.07462849964035562	-0.10971896697266094	0.07897419880668415	-0.1497132314306074	0.08144224945062101	-0.1897789838389782	0.08204318408377731	-0.2286917723424433	0.07254149924578847	-0.2588623201731218	0.04620782172955024	-0.25115582577731616	0.0158570627554572	-0.22618920481121074	-0.0037317414503567543	-0.1983567520932121	-0.019022272969588094	-0.1696636383265699	-0.032626144395885494	-0.13992862083106555	-0.04377514674768883	-0.10944762192515828	-0.05269175715789144	-0.07908811129983864	-0.06201373752743726	-0.046063408458523705	-0.07619660794294118	-0.012085148519704802	-0.08791221205448657	0.022925859185841273	-0.09603750237235285	0.05840503425662625	-0.10178080060892514
Object 243	Running	0.2248488908130598	0.05854904548089634	0.1821925640557847	0.06078300550231818	0.13953958071840733	0.06307888087648844	0.096827935123379	0.06359668403712192	0.054115389675858064	0.06403401277233872	0.011402489323598764	0.06443518514955661	-0.02992931820379009	0.06841373778364228	-0.07116374815261535	0.07329891830042508	-0.11245752048429436	0.07765421472435276	-0.15388380783281264	0.08047779072164452	-0.19540095192394072	0.0799884534191672	-0.23541748855420808	0.06904159021598437	-0.2625605387921621	0.03778925522206286	-0.24919535555120373	0.010779091630054156	-0.22385495070815586	-0.0058161534092390586	-0.19644027586275098	-0.018721901042644807	-0.1685736127902992	-0.03061617999290165	-0.13980406895236108	-0.040125604940404354	-0.1105476026418697	-0.04801284290470784	-0.08150627279475359	-0.05665890172416885	-0.04849660724766283	-0.0709414366926496	-0.014154123376977707	-0.08162878628701555	0.020857525024355745	-0.08986351741749911	0.05612442044607732	-0.09692558481139153
Object 244	Running	0.2254226782703577	0.06461584296637025	0.18272105009612344	0.06647992732309983	0.13997881014567085	0.0663784392754372	0.09727168633684098	0.06464233636383437	0.05453097175442593	0.06426016973316859	0.011794898789067768	0.06352334056239334	-0.02950540925666883	0.06817617342083587	-0.07074320914483	0.07335369823997696	-0.11210174922232419	0.07745521247783649	-0.1535864374370112	0.07997373431415944	-0.1951433542624136	0.08052113894971533	-0.23502023458010013	0.06898729019472466	-0.26189397845609313	0.03743492667439434	-0.24829958638817573	0.010738652821287624	-0.22215889588314788	-0.0044572457697261356	-0.19477037492987342	-0.01727855070102509	-0.16677465141940598	-0.02871503734218572	-0.1382997198385592	-0.03890043414035124	-0.10936602070278481	-0.04770053447984888	-0.08062255350619134	-0.05710357401264459	-0.04813716415708513	-0.07261910199220628	-0.013891273550691892	-0.08372065448769131	0.02111045701494191	-0.09214164372134911	0.056509114266287575	-0.0986963862105195
Object 245	Running	0.2245070886093386	0.05941910874483618	0.17958778843992157	0.06171280783668171	0.1346182928661518	0.0625776717462426	0.08965332504656771	0.061502380056561175	0.044675909302615543	0.06131129847655873	-0.0002973241520238007	0.061953837089114464	-0.03988216988267737	0.06727825721443066	-0.07951109513542466	0.07226394509348266	-0.11920979132465248	0.07665927156824932	-0.15905768152406685	0.0793806693791417	-0.1989858240015379	0.08037298518092009	-0.23775833346050396	0.07094706461526415	-0.26493430358068853	0.041850223964313274	-0.2503753112207708	0.01399841091102062	-0.22230380250611254	-0.0009099428975911115	-0.19317222280166432	-0.013635387746714458	-0.16385002294335946	-0.02590852070932073	-0.13370514091936792	-0.03599928500322994	-0.1030867088389812	-0.04454943904405523	-0.07246731467948626	-0.05309614710179965	-0.03935415865043218	-0.06707994641936009	-0.005695317109343798	-0.07969374641000126	0.02894029344624143	-0.08930633027253074	0.06381355388259022	-0.09801743777191857
Object 246	Running	0.22060187960056996	0.05532481185134963	0.17812151014011976	0.060176221690481084	0.13537068468540991	0.06089804177125777	0.09261501578390864	0.060568713796868484	0.04986050377076724	0.06102379446405901	0.007111210908415801	0.06021477543560145	-0.0338790318096381	0.06681375717092952	-0.07498674481792289	0.07263596284764207	-0.11623336845093832	0.07737370736283186	-0.15761270016334078	0.08075895920135535	-0.1991199118312063	0.08160977774280406	-0.238875618799	0.06986691701180484	-0.26537170973985824	0.03813315056364183	-0.24897266453552971	0.012813009387281166	-0.22231404698003743	-0.0016114991346004555	-0.1945050413564161	-0.01367923325666663	-0.16637689791545143	-0.024982358178404197	-0.13776487340473959	-0.0349977311248009	-0.10864544672515587	-0.043425982033030976	-0.08007716646285283	-0.05356709598238884	-0.045167142328191294	-0.06921602300110842	-0.008944943661036747	-0.08152634999888123	0.028107852424133852	-0.09104942745265777	0.0656846362017711	-0.09823093391959122
Object 247	Running	0.2245400308067265	0.06255076498553884	0.17937978940491525	0.06445204555074298	0.13419698783547956	0.0657069481672809	0.08899984014245105	0.06517775420106864	0.043801465271025915	0.06558935808236384	-0.0013969051535735121	0.06517720016309293	-0.03968179741263594	0.06974531978841711	-0.0780348394048482	0.0737004601570866	-0.11644458765980753	0.07706032827973441	-0.15495840508441544	0.07886378526470539	-0.19351357285704668	0.07869807974148105	-0.2308154283093595	0.06905293133843587	-0.25721686024396334	0.041123535474914506	-0.24658733395637392	0.013019868621598974	-0.22037450949767798	-0.002304274114284599	-0.19280083833176997	-0.015032028270675284	-0.16504129936886738	-0.02734248957394813	-0.13633407289898755	-0.03725113063670984	-0.10727044123732579	-0.04606087921708275	-0.07836046071857736	-0.05536256355027937	-0.044633434411081474	-0.06830839269109604	-0.010395060707495997	-0.07983398429833646	0.024369761613543168	-0.08965813437232821	0.05949629188324542	-0.09809813081215026
Object 248	Running	0.22054019892743834	0.06114308879612081	0.17532211545208673	0.06237471793819768	0.13010008130182807	0.06345155047505363	0.08486529314805608	0.06337451895087846	0.03964712121362708	0.06460274542610538	-0.005584941537782473	0.06510523166959264	-0.043889897368964946	0.06957821235622967	-0.08223326501757934	0.0737089158676139	-0.12058644244073786	0.0777475902141371	-0.15907327996822473	0.08019692787805985	-0.19763229858274928	0.08083823994611629	-0.235503503297393	0.07366809337793102	-0.2646746589133918	0.0486563558282062	-0.25011153075173753	0.018600952915759545	-0.2209259479828007	0.00187682765361656	-0.19026447482512612	-0.011971218608424495	-0.15943098700693517	-0.025430165591898056	-0.12802602390392648	-0.037495676371053686	-0.09601301220392591	-0.047842590846813686	-0.0636938375476312	-0.05718978907690793	-0.03265732677831137	-0.0707682918445126	-0.0008802660403978028	-0.08250905775305939	0.031429909388401525	-0.09269152026074212	0.06439846420328724	-0.10048069060848497
Object 249	Running	0.2240441093940284	0.05914868628921059	0.1813375793638559	0.06185015250614981	0.13855409404324662	0.06098673298696954	0.09578392258495756	0.05961482915161547	0.0529918846351733	0.05973223776977976	0.010202691498342185	0.059224739528636425	-0.031256174295928064	0.06227293454932445	-0.07261593659373825	0.06645522331060687	-0.11398128122003642	0.07058284523275352	-0.15546927136795313	0.07319662279304782	-0.19703542136305557	0.07372009300824199	-0.23757778197572976	0.0646916246475232	-0.2649233185196835	0.03366735821586109	-0.24766859171096825	0.010936744543097492	-0.22110161589627797	1.9630364851955424e-6	-0.19443126081484452	-0.01067826773812135	-0.16783378361684267	-0.021535450331314418	-0.1406362597009961	-0.030790729210421763	-0.11318368386596687	-0.03925969604969685	-0.08607029724723385	-0.04875923799562419	-0.05186356362872118	-0.06590702679888923	-0.01595150841513984	-0.07911517470690946	0.021495852234006373	-0.08697722719620762	0.05899103912994645	-0.09460836822328758
Object 250	Running	0.22190555079299723	0.06117167185782221	0.1792041546616308	0.06333083069428386	0.13644821649742078	0.06345299559433173	0.0936970216977228	0.06410208498474017	0.05094727080690798	0.06484018470339716	0.008197542124033117	0.06557956955848493	-0.03316077403812711	0.0693936695193812	-0.07451058832792469	0.07329885536500093	-0.11587542290441846	0.0770415508215732	-0.15735650923161476	0.07911997368602716	-0.19888700773056725	0.07877317291528702	-0.23826529530768442	0.06576888576436275	-0.2610405587954991	0.03130628888290791	-0.24220958080586447	0.009680366395224823	-0.2157773356623267	-0.0016912420197653774	-0.18974528789926393	-0.013952459248476629	-0.16373162044483866	-0.02624954233392076	-0.13688536585278385	-0.03660684807847384	-0.10971108107436746	-0.04607060081410428	-0.08241839273890927	-0.0551873030468028	-0.04985981691704654	-0.07057143025528301	-0.016006392005781366	-0.08284618231330823	0.018975426871678636	-0.09139043653830692	0.05405071363231766	-0.09954188951322131
Object 251	Running	0.2214747934857577	0.06017478615142998	0.1787789705831933	0.06115564153157023	0.13609485195348348	0.06255601027494942	0.09339331672972598	0.06324489256164575	0.050694467664023815	0.06408357649434225	0.007989587761049487	0.06364892268194065	-0.031790774013792746	0.06798680831657314	-0.07150453101809019	0.07289708197212434	-0.11123672658822391	0.07765595876816359	-0.15109629059251237	0.08119062744478683	-0.1910860957803771	0.08262209107281288	-0.229983838100377	0.07333305594500716	-0.25864991040835295	0.04550822302483915	-0.2525342630185624	0.014860531292994405	-0.22650947745968808	-0.003347982476427596	-0.19809351902796446	-0.017580081561462485	-0.16938806481358126	-0.031211336929352605	-0.1396498816188803	-0.04241989633573546	-0.10944047715134346	-0.05229021119846877	-0.07906822168403876	-0.06164758329413519	-0.04523326546349431	-0.07378654005082258	-0.010558639590397965	-0.08326408412622793	0.02448075895535649	-0.09128898805952641	0.05993975482831399	-0.09718924136251261
Object 252	Running	0.22482210695470065	0.06134924710400274	0.17961045904879214	0.06215499846759853	0.1344088696306871	0.06340120769086643	0.08919142822476218	0.06304657899047128	0.0439727003000892	0.06314506140670688	-0.0012460948170597787	0.06308474117821138	-0.03956359899188679	0.06815260395861848	-0.07792928268678058	0.07284175320272925	-0.11634912711438133	0.07706409453185993	-0.15487510668227708	0.08017028600706369	-0.19351338722929712	0.08113175566042952	-0.2312241627507046	0.07275724654365227	-0.25837794037302103	0.045356583267511866	-0.2489347786516124	0.015164037346632143	-0.22185726578026535	-0.0019388092839456173	-0.193624939707606	-0.017061631411521738	-0.1644172194437926	-0.030198482711459522	-0.13405813102264028	-0.04040597315115862	-0.1031831491722526	-0.048927799278981714	-0.0729597425965991	-0.059532847447583685	-0.041663647564792336	-0.07263868380970528	-0.009136361188808525	-0.08229116465075537	0.02338806175453025	-0.09195400187350755	0.05672290161373851	-0.09827705924016503
Object 253	Standing	0.23901636937878976	0.06450643715150749	0.19403991933669276	0.06808846426075195	0.14892606184821944	0.06725153109292677	0.10382625674877365	0.06584769623460747	0.05871845062201838	0.0647298914908112	0.013609164013093887	0.06367351429568456	-0.02641870869217369	0.06782789261656108	-0.06637553651948308	0.07261742643614429	-0.10641469246238595	0.07666102134769008	-0.14660966857684254	0.07860980619948528	-0.1868505235874915	0.07832635368121417	-0.22552159483576342	0.06729421130879502	-0.25507062597019486	0.04007665605103741	-0.2497872516072864	0.01040014396482527	-0.22630691345617213	-0.008927662727810018	-0.19930890059445913	-0.02297510448081792	-0.17110477055394094	-0.03441925005600825	-0.14244743060790313	-0.044674777439095543	-0.11322007284628945	-0.053173472189589316	-0.08435611390475432	-0.06283531425018994	-0.052940227520963605	-0.07539186308992352	-0.02108544771466632	-0.08678897671473805	0.010973682126896343	-0.0975980514168684	0.04415536041197072	-0.10419371057679302
Object 254	Standing	0.22066147044674317	0.06299243414949812	0.17742369769580155	0.06309776603206342	0.13418582209023436	0.06314476864973848	0.09094798799459367	0.06322093591732901	0.04771015668978965	0.0632965899245763	0.004475707552501799	0.06275023241336566	-0.03556087131671189	0.06857516355471731	-0.07560900847745897	0.074320087058234	-0.1157839654802829	0.07909715306396106	-0.15614043461184351	0.08195307070754079	-0.1965937742683811	0.0824773253516028	-0.2356859337890775	0.07219928213295386	-0.26382831136052093	0.043285596523225466	-0.25071273840328434	0.014182450191395616	-0.2231394501915418	-0.002496175742524206	-0.19383678092996748	-0.015928074035847208	-0.16417471010457377	-0.02854315033878839	-0.13377715414423996	-0.03926687827226778	-0.10276436687474584	-0.04805295960381787	-0.07283387135858241	-0.060021842861117114	-0.04130357763378807	-0.07314570396975491	-0.00877480349443304	-0.0835506509683983	0.024657532735487066	-0.09052718335586352	0.0584375390217543	-0.09555767897439599
Object 255	Standing	0.2200093038697253	0.06791932466068863	0.17744582742167977	0.06472633741411091	0.13476457560134694	0.06431533159051583	0.09209791714483564	0.06312581982827267	0.049417661187199556	0.06262096654469276	0.006735439363388422	0.062325854967019076	-0.0330675816048014	0.06609280575959223	-0.07271535843473007	0.07124254624415026	-0.11245900213372968	0.07559102182136583	-0.152393260958806	0.07750583709357321	-0.19237058031845708	0.07704703295866855	-0.23108744964991496	0.06715051935761845	-0.2574881013193013	0.0372066050315802	-0.2462741935076581	0.011260213712777507	-0.2217702883472538	-0.003440313102041635	-0.19596548949102355	-0.01572744034397698	-0.16963395701665984	-0.02683766945654381	-0.14251661937689836	-0.035863091665841174	-0.11470567858499905	-0.04245470929484024	-0.0873951523017852	-0.05088418283326549	-0.05286826343239322	-0.06716502369536412	-0.016822903093183444	-0.07973082171980683	0.020073832254696646	-0.08951860000465241	0.05764147830280675	-0.09628882608617854
Object 256	Standing	0.2255816136903748	0.06709091526392134	0.18263483913017672	0.07206792897232864	0.13940088022011654	0.07177615816581145	0.09620870317261239	0.06985276284786938	0.05298127742504749	0.06904359778042729	0.009772789176882646	0.06752962858364327	-0.030551550905745916	0.07126812630806122	-0.07086574859343955	0.07511444874837449	-0.11127836414345137	0.07772938842530315	-0.15173767681762496	0.07947985655760284	-0.19220263339777996	0.07791673085895365	-0.2311624387316607	0.06693824442025574	-0.25965088989545093	0.03827917388203902	-0.2465234281488073	0.01107377225562347	-0.2201933609223726	-0.004392053311080302	-0.19263894084505725	-0.01756358671364847	-0.16445542936252844	-0.029331040204661964	-0.13579751243265678	-0.03988976812320096	-0.1065535299980909	-0.04869752021265067	-0.07803627875605698	-0.05963381969758873	-0.04757385593545159	-0.07501671549317272	-0.015512946346378136	-0.08670741967940052	0.01766656439243767	-0.09468944663324752	0.05130789712072925	-0.10042099659115798
Object 257	Standing	0.21654127406916987	0.062249759726933314	0.17365390674274778	0.06558317312210339	0.13070138441858728	0.06793006137729503	0.0877101500615518	0.06645035144515664	0.04469645990863444	0.0669613982084936	0.0016911499506507507	0.06597033233424397	-0.03818950467013534	0.07102064634861296	-0.07808066774553923	0.0759872698484062	-0.1181140955263638	0.07963075829298026	-0.15824856219794634	0.08190293539145435	-0.19844258050513833	0.08142411129477138	-0.2370242966143502	0.07029220334014305	-0.26442836203436926	0.04107258462770565	-0.24747596084755458	0.01408856992607017	-0.21945239531842836	-0.0014558777579995077	-0.18997909607764252	-0.014049341853595715	-0.1598156739348117	-0.024891349775796993	-0.12973294528348256	-0.035953630274131905	-0.10027377515993387	-0.04858313279662027	-0.06984666564045365	-0.058661484287429205	-0.03877176946293997	-0.07230861071016617	-0.006600335974380973	-0.08312005855417301	0.025886657402821128	-0.09294104088908917	0.05931864168062276	-0.09878785025852044
Object 258	Standing	0.22348956624646912	0.06755010173374451	0.1802859393129959	0.06789569543288138	0.1373107846858685	0.06343182272119519	0.09417496195261241	0.0609683652681083	0.050976702961081366	0.061818470562510386	0.00778156238469484	0.06281452673187113	-0.0323538247394274	0.06861021284217317	-0.07254777844147861	0.07398467034684188	-0.11289391785368823	0.07806107765148373	-0.15336302493294385	0.08064343531360087	-0.19391361917723302	0.08066419190957502	-0.23331910347213783	0.07117171357966473	-0.2637595831648892	0.044457633037828286	-0.25255377096990944	0.014618213627707786	-0.22598068289468567	-0.003564096280343097	-0.1967579382333722	-0.017133965660909706	-0.16707854453356907	-0.02967330401369567	-0.13687992914545755	-0.04090243160181519	-0.10595741665462685	-0.04995453038744323	-0.07542344604891853	-0.06024216836685682	-0.04397026454833721	-0.07355631527211282	-0.011371247795167114	-0.0837479365835386	0.02149063730353882	-0.09305731990731012	0.05534304880454864	-0.09758702911517465
Object 259	Standing	0.21946734284567682	0.06079030237752408	0.17718537417494656	0.06413028091728676	0.1348130351441661	0.06600257445217425	0.09239992531257522	0.06623846730276325	0.0499862695237785	0.06633006326890022	0.007581499762012908	0.06545652223017363	-0.03172177258435108	0.07077958910898761	-0.07120770517695324	0.07451159194736105	-0.11077106963413731	0.07730664469723432	-0.15043084063061243	0.07757993034694925	-0.19000392885951023	0.07496064206242285	-0.22878806502262689	0.06671859936018275	-0.2578126370211458	0.0399110622922937	-0.24763949085369033	0.011834617760526868	-0.2239613133112225	-0.006669998763789625	-0.1975282740593099	-0.020988464273604717	-0.16968975111740472	-0.032345123182002916	-0.1411172052936597	-0.04170149027873647	-0.11178071085699877	-0.04829196302113191	-0.08255739133223469	-0.05536755071922969	-0.050038297033927065	-0.07014522795844802	-0.01558235941202378	-0.07956097383539515	0.019279769983581663	-0.08733935236647733	0.054846224612848236	-0.09064042695274249
Object 260	Standing	0.22189413007848063	0.06710003421758454	0.1790488339024412	0.07083308614376312	0.1360468924322655	0.06994524949372487	0.09303581915089579	0.06984765917130617	0.050024669959692306	0.06983328517547088	0.007023785803911167	0.06889202909199382	-0.0331661450343452	0.07297695881766111	-0.07328760041265074	0.07768697864401115	-0.11355182835937248	0.08095674073889868	-0.15392944142639917	0.08218726772502546	-0.1943198459961143	0.08149938742351877	-0.23327397103810113	0.0708958644577892	-0.26141769984480234	0.04203228194031881	-0.2493752176770173	0.012584165247809951	-0.22253265125844388	-0.0050578053737123825	-0.19373999486870228	-0.019314739380745835	-0.16398793173596277	-0.03144580939912668	-0.13349352845014276	-0.04157168492895642	-0.1026032661543683	-0.05041846051907638	-0.0718049552027688	-0.0595802642214223	-0.041122031423952085	-0.07432083789974661	-0.009507808016882077	-0.08694083109990614	0.023454087388085534	-0.0954382643886916	0.05643410159820832	-0.10386708265567629
Object 261	Running	0.23090082066984502	0.061484793417393366	0.18615963657866827	0.0649502616004842	0.14135945312683637	0.06754209082725404	0.0964849026355418	0.06729824873802903	0.051610646084461	0.0670054888670926	0.006743189696922903	0.06617116258535898	-0.03282601067457972	0.07101345260525903	-0.07247690017379398	0.0751332992375788	-0.11212571135491196	0.07927348707723329	-0.15189100873894734	0.08207680054730994	-0.19175296806160055	0.0820289087081466	-0.22895949068337615	0.0679185421451817	-0.25343563073999253	0.03660344275281857	-0.2415702457602009	0.010570037307717516	-0.21871605743451958	-0.006798149277765726	-0.19393493112630497	-0.021290179126990893	-0.1678884534334808	-0.033362700313081105	-0.14083950775378493	-0.04298609352328588	-0.11337655908772751	-0.051356027893566934	-0.08614152577430327	-0.06044034424421463	-0.05340359553610519	-0.07519021847535473	-0.01910137558376071	-0.08580574122735667	0.01589204680290818	-0.09385512868398613	0.05135855544408765	-0.09946370694190577
Object 262	Running	0.23110934378667236	0.06236804957824415	0.18592410424135544	0.06423365947694559	0.1407574974008991	0.06650577956714729	0.09554020966478784	0.06726951838245993	0.050319502893582245	0.06779127982750015	0.005111862787732375	0.06658475485816848	-0.034740408686775984	0.07169011851087766	-0.0746050775574328	0.07669775291311372	-0.11457633570013401	0.08076676920900476	-0.15468718513025048	0.08307679448004246	-0.1948475392261987	0.08200069762416809	-0.23305359946895043	0.06970896655800544	-0.25845947127636515	0.038781850007980234	-0.2444397894583211	0.011843496885014383	-0.22008477806252805	-0.006478544797905775	-0.1933259798377175	-0.021083393009988485	-0.16537539940480958	-0.03325991229548032	-0.13693452706910922	-0.04424008756848292	-0.1076872982779383	-0.05284859150480232	-0.0791043769672208	-0.06345763852444038	-0.048320282615770725	-0.07765757651570046	-0.016095480146443526	-0.0881863189554834	0.01668848077406038	-0.09681811894584509	0.05015879766504624	-0.10220213519255539
Object 263	Running	0.2249922620814363	0.06518913592287423	0.1818494997072377	0.06532693019002629	0.1387123492796397	0.06603577187928418	0.09557005471943442	0.06579291269976163	0.05243503103841864	0.06662086247284894	0.009304422555124415	0.06558736482738149	-0.030829793539749274	0.06983080791776719	-0.07093894291396903	0.07430495204738383	-0.11107254778745854	0.07855410900147648	-0.1512875543365393	0.08194590069088799	-0.1916412133339322	0.0823513893421229	-0.23047912211009947	0.0715238707529671	-0.25897605523356954	0.04310118254583518	-0.2526879592585574	0.011937822018988594	-0.22575519360881208	-0.005667193058839735	-0.19643217111764877	-0.018945689313933717	-0.16636725127405172	-0.030446342225856668	-0.13560907607523956	-0.0399435022933129	-0.10463400622835493	-0.048707844722397094	-0.07380139647714115	-0.05796098452698911	-0.04342052032234072	-0.07332053378827715	-0.011658839787283597	-0.08557182984866119	0.0204901011645488	-0.09676716808714608	0.05377076980618219	-0.10392853347844508
Object 264	Running	0.2260816529800384	0.06808324975727054	0.1830546806319026	0.06872006519686025	0.14004124324002215	0.06996658413072813	0.09704216640751087	0.0682922369544648	0.05401261064724888	0.06786456484232935	0.011019401064530478	0.06604504826024447	-0.029213640082318047	0.06863047899198253	-0.06932912244128232	0.07264615247820351	-0.10939811596256789	0.07710222401386098	-0.1495805841161507	0.08037886766517749	-0.1898620874206391	0.08203514748731308	-0.22908956382423437	0.0728519288112252	-0.25800364230150546	0.0448358267263538	-0.25251015604705784	0.013444925482717609	-0.22704885576408945	-0.00614349979146011	-0.19854089902107686	-0.0209789044556358	-0.16890776447702963	-0.03342004428921675	-0.13862758930727997	-0.04419018892229501	-0.10750028640326517	-0.05219287422589423	-0.07705231504175512	-0.062482423893380205	-0.045507085890250994	-0.07512062508554218	-0.01310794210563181	-0.08537318164712332	0.01939932682908134	-0.09527787560103558	0.052653697658444625	-0.10227558976905105
Object 265	Running	0.22704150802559112	0.06306134373555293	0.1847020541801959	0.06592208628587652	0.14226599560957232	0.06592142420758772	0.09985533719007539	0.06445173684520898	0.05744267445703997	0.06304119082945485	0.015061740949661066	0.06087776576586522	-0.026054139113300005	0.06485208689233554	-0.06708461737106619	0.06962784173177522	-0.10822899428394103	0.07329382930210018	-0.14943343820195726	0.07620874879199206	-0.19073863484162001	0.07644029772696478	-0.23032807836345515	0.06479299599072275	-0.2593381425640132	0.035502754288683235	-0.24878132637605935	0.009337456410670261	-0.22517934067086637	-0.006556026014525862	-0.19934155681579635	-0.018487034417751493	-0.17207530933610876	-0.02667879561200403	-0.14489692241578056	-0.03515765261486873	-0.11773218223525644	-0.04367886290398477	-0.09108115365484969	-0.053692774465608335	-0.05570688364568516	-0.06752031874220497	-0.019034489005526862	-0.07740327295035135	0.01744596348228194	-0.08797287394812107	0.05474582199052887	-0.09513211258059807
Object 266	Running	0.22338366108215682	0.06529861642518883	0.18102605785733486	0.06922103117505102	0.13853606075298888	0.07124967221966243	0.0960107954494663	0.07016016458679568	0.05347630698243	0.0695258777906121	0.010956720317834717	0.06823322483396524	-0.028732430058030292	0.07271663867299455	-0.06843800322459523	0.0770521939572482	-0.10818679287942334	0.08097164870551164	-0.14804949281520988	0.08347614915142042	-0.18798949546610613	0.08332529265158169	-0.22614039999038132	0.0715877534150367	-0.2553329911849844	0.04438075255385	-0.2532754739328192	0.013114170503980036	-0.22916080865031288	-0.00752426143602639	-0.20118709867084397	-0.022583400583004412	-0.17214371282222363	-0.03546312051211428	-0.14234327346319778	-0.046479978690552086	-0.1119153420567181	-0.0556252569075925	-0.08115010257453559	-0.06356310493051719	-0.048122015834942126	-0.07761671642133842	-0.014102017292491033	-0.08906193466460886	0.020901136526136285	-0.09700754588592367	0.056237079951193536	-0.10331050091583356
Object 267	Running	0.22553368823352404	0.06522950091587297	0.18261276685581476	0.06846725049978847	0.13960640055280651	0.07022974230862963	0.09662662906090995	0.0678998171687761	0.05358880553236801	0.06723925338987286	0.010642168031787802	0.06436183600406069	-0.029427259980000283	0.06867285716757482	-0.06945502887290109	0.07335484694922256	-0.10952256068121241	0.07768331528705394	-0.14972328429023896	0.08051404548382306	-0.19002140629857145	0.08033651497849739	-0.22840754296273466	0.06820166448298857	-0.256666962708854	0.0395895624101236	-0.24813321720213688	0.010680419447966301	-0.22289501180178067	-0.006384723934621688	-0.1953871735098153	-0.019508647177583528	-0.1669620322428795	-0.03051406160966989	-0.13843832007396037	-0.04125943597999098	-0.10941419300048398	-0.05057050667148607	-0.08078153516710945	-0.06102423609211314	-0.04987842472634078	-0.07517089855187671	-0.01738530180947726	-0.08513624886209718	0.015722540811359917	-0.0928172641618696	0.049191239327485314	-0.09873106777264641
Object 268	Running	0.22964333744003632	0.0612826415562674	0.18441712148462716	0.06383296327171534	0.13918465419349074	0.06626800307561365	0.09388783603378512	0.06660396102350441	0.04858986703305821	0.06651071605254567	0.0032967786932425634	0.06583919777907146	-0.03659806396130077	0.0712598343022004	-0.07654758507957123	0.07626149434275617	-0.11651980944693843	0.08107841109117862	-0.1567293661911521	0.08308977716565995	-0.19693137723333068	0.08098674684793829	-0.23443090685864437	0.06646565073385992	-0.25778571394122507	0.033806714290027184	-0.24201046911328059	0.009821030483805065	-0.21710001936968915	-0.00476098068399736	-0.1904784897775783	-0.015947604565135533	-0.16364894523583567	-0.026626255792917306	-0.13682647231958148	-0.03732265503032475	-0.10998240624344165	-0.04796462016610536	-0.08294163970658576	-0.05809650099144472	-0.05018746482492557	-0.07356506697473421	-0.01627942812178856	-0.08630685064127004	0.018263133577135975	-0.09721194059154342	0.05431743484010708	-0.10069600219333051
Object 269	Running	0.22777795587574648	0.06372459305773781	0.1827386960055938	0.06396333323602008	0.13770803556950656	0.06487499841300372	0.09266826525578613	0.0647682373761152	0.04763492668074155	0.06399940966091106	0.002606146331370756	0.0629985972580741	-0.03543852616381375	0.06863074863242806	-0.07360081987049706	0.0734009121526088	-0.11182939368690796	0.07760707364944018	-0.15015624486185955	0.08079418353342577	-0.18861282455284387	0.08064853167450416	-0.2256530617442251	0.0703952438604453	-0.25377589916678644	0.04424164209983143	-0.24665472563646015	0.015187825966196318	-0.22267416372205578	-0.0032431021513601634	-0.19609183419891651	-0.017705889428289726	-0.16892074947591362	-0.03102404872300563	-0.14066813079236182	-0.04186662509961676	-0.11176117835776328	-0.05082346198950502	-0.0832280931103953	-0.06090874826858068	-0.050072779832909774	-0.07498518534292543	-0.015923912961509072	-0.08644232851979657	0.019065647376396648	-0.09499519626086757	0.05474844704439786	-0.09991009236827972
Object 270	Running	0.21570182537358842	0.061609243647144554	0.17322569451127848	0.06304510763432446	0.13075324645338918	0.06458565487906087	0.08825304870137607	0.06471412420368144	0.04575739060757034	0.06534840375817867	0.0032584894559296836	0.06499230136840532	-0.035942572414482975	0.07184722132852667	-0.07532565707262655	0.0775638927152882	-0.11478208451745087	0.08275052088710619	-0.15445280143976453	0.08589587150234625	-0.1942448145860556	0.08632770608464763	-0.2318621990862477	0.07347950655681766	-0.2588353682706183	0.04431379062710207	-0.24805364655495107	0.014772248394494312	-0.22193818021568099	-0.0031928624992942677	-0.19404768353524296	-0.018266083540754905	-0.16525618505269143	-0.031534643929054126	-0.13533942137434607	-0.042029567352511024	-0.10489798891816901	-0.050890301597967834	-0.07469891074825524	-0.06054500204739668	-0.04219859620117629	-0.07549394859364537	-0.00819046137232149	-0.08659226845115212	0.02659776231256691	-0.09492984720981305	0.06201682114934094	-0.09995247263223982
Object 271	Running	0.2112688793269296	0.059475221779187105	0.1702200188165092	0.06253114973440915	0.12905665411488895	0.06252968510372009	0.0878987143255664	0.061859493604949904	0.04673889993743029	0.061317403467019534	0.0055767244717295225	0.06163447431934152	-0.034851245078554784	0.06729014332537055	-0.07528413768320528	0.07291050863541736	-0.11584902978793576	0.07748113378336731	-0.15658339353129855	0.08014372267586577	-0.19740344221453507	0.08040573952564195	-0.23767544183258743	0.07377868043350555	-0.27149654019631	0.05099836829290737	-0.2616910815317659	0.01813446146164963	-0.23083603890712656	0.0008280040122488098	-0.1988528667333992	-0.014304699523885057	-0.16624629977662175	-0.02803509545659983	-0.1326975409379957	-0.03926941248181019	-0.09829214699908842	-0.04753316998801297	-0.06431057405414876	-0.057398106329912234	-0.03246526429843648	-0.07025959523988928	0.0005274126241785852	-0.07979962737085895	0.03422741937402101	-0.08642044451265975	0.06694605419839783	-0.09686057141213031
Object 272	Running	0.21653392060721657	0.05806876895425591	0.1732018648513863	0.06204998286138084	0.12968644014093392	0.06193606734397854	0.08617518727744365	0.06132371493081064	0.04266049312613536	0.06160199690705677	-0.0008517992092066829	0.06213728897606014	-0.039504643777326286	0.06864062080263769	-0.07827042050536807	0.07443274779509029	-0.11722318812725775	0.07879228112916707	-0.15634499515066538	0.08119796753211125	-0.19553901341503332	0.08154265216357294	-0.23423711002533554	0.07536082205917548	-0.26636082740036415	0.05298623892082958	-0.2591549416827391	0.019323423580525002	-0.22894159907109865	0.0007719565779208263	-0.19681540020926697	-0.01426341823293787	-0.1641068686335087	-0.02797474116994963	-0.13033475423500884	-0.03881425727376976	-0.09586073511472923	-0.04716236192811716	-0.062150173184381693	-0.058201510099873004	-0.030504357999758605	-0.07164669822841464	0.0022055878155115647	-0.08224344661642095	0.035775746268060356	-0.0896780898209945	0.06878979796369983	-0.09928539044743397
Object 273	Running	0.21466563575011985	0.057927950741511434	0.1740337011097781	0.06337493637274637	0.13306011808093668	0.06477934616120562	0.0920669872621478	0.065390961778492	0.05106949348523936	0.06552259338582384	0.010074751729276635	0.06601588040104836	-0.0316382789370562	0.07187989523163801	-0.07329876098624807	0.07810620644657963	-0.115217373413522	0.08224572626320384	-0.1572797946886486	0.08449231068129123	-0.19940051904549233	0.08426803380176774	-0.24039915503406434	0.0747505102342377	-0.26974101510124404	0.04480909086712525	-0.25630425863754513	0.0134460789249062	-0.22722319000475902	-0.004506893622796904	-0.19636452414456995	-0.019198929496946265	-0.1648092710035735	-0.0323267935599067	-0.13209489762836954	-0.042220786299166625	-0.09889572921900139	-0.05034151921249244	-0.06563599446985029	-0.05821052134157492	-0.03426733100998799	-0.07195652590850403	-0.0019515104640387502	-0.08329817138874648	0.031220850518100526	-0.09181500576605052	0.06424722989583449	-0.10088163372050256
Object 274	Running	0.20613098089152385	0.06067365550940468	0.1651131387452021	0.06139025035917296	0.12409413883436177	0.062037119150447705	0.08307908158906967	0.0628984442968003	0.04207050443175654	0.06402601789714722	0.0010610110048080107	0.06293132794417713	-0.03740528022947247	0.06924228455956721	-0.0759297214237928	0.07518793616585415	-0.11460761621231445	0.08003533431168283	-0.15353674412251656	0.0820188686220317	-0.19251526080011727	0.08237973021981156	-0.2308615550895372	0.07543126420714613	-0.2618366197537361	0.05185520828028917	-0.2561854813051173	0.019543710827704997	-0.22796464253002455	0.0011070518100266761	-0.19803228508304907	-0.014414661496812925	-0.16715995666142616	-0.027971762051150446	-0.13541133556931575	-0.03932543046049608	-0.10280328649293592	-0.04791825414264287	-0.07009557786582095	-0.056123714147964014	-0.03716473285365817	-0.07150740372001321	-0.0031898982814613764	-0.08442191788369695	0.032964152895779704	-0.08807203729369939	0.06778007761543532	-0.09850994148848566
Object 275	Running	0.21528332838333905	0.0664696235005423	0.1735473432139615	0.06751678011967427	0.13179854080808578	0.06733574036405449	0.09004965295243063	0.06746007120097292	0.04834340276211745	0.06556684657841377	0.006640620134624557	0.06359871712512939	-0.032644498439915196	0.06903806274448296	-0.07195162441158261	0.07431601498164124	-0.1114043644904653	0.0783628746603337	-0.15098694266178625	0.08083247991893623	-0.19064558489425495	0.0807600137256238	-0.2296455883842852	0.0736179891122019	-0.26057369490033594	0.04889322770193962	-0.25176236924049566	0.017829163842852408	-0.22513645867133203	-0.001240084410149269	-0.19590587929461115	-0.016060247493049656	-0.16631940189193292	-0.030139466877897026	-0.13530380183345686	-0.04072406217751765	-0.10373136584002442	-0.04951362942456816	-0.07243859655414552	-0.05925270065593565	-0.040398276626085604	-0.07287121591882277	-0.0076621701429660325	-0.08471990494954769	0.026220699430665052	-0.09271864058423136	0.05986765376379807	-0.10165886298826743
Object 276	Running	0.22158941680582675	0.05715841332459613	0.17877569777083854	0.06206468955186532	0.13569588666688415	0.0632507781045839	0.0926031583177155	0.06379652113059028	0.04951385712778365	0.06456201317530261	0.006422951266876119	0.06388726684871428	-0.033601681907681265	0.07022311517312987	-0.0738255316509328	0.07513732163411307	-0.11415136727936805	0.07912929149304944	-0.1546116180729626	0.08137739026325252	-0.19513181518795236	0.08100082241966738	-0.2346598318040417	0.07214079807154554	-0.2652153289359699	0.04561150278827921	-0.25704830814622426	0.01342782438580129	-0.22880393435648225	-0.005086478983825241	-0.19874799221227604	-0.02049934591244552	-0.1675684923557006	-0.03348440419571033	-0.13515688484695235	-0.04300115203726262	-0.10215478135363365	-0.050216889515103745	-0.0692075974271613	-0.057679427667447165	-0.03776474800597495	-0.0709193762739161	-0.005318954226111362	-0.08146529096707385	0.02816231167342364	-0.0880177675545822	0.06131702369723776	-0.09606207727890227
Object 277	Running	0.2121081079065318	0.06433589911522195	0.16889029333790323	0.06432271843488283	0.12568349299488063	0.06530015789134767	0.08246569164239057	0.06538290576746533	0.03925771538716562	0.06630891454335776	-0.003960175106660351	0.06635210716988571	-0.04242228771483615	0.07185824795085276	-0.08088737642138961	0.07734355932054093	-0.11956102111265737	0.08108041079547229	-0.15833943245612733	0.08350043373316557	-0.19718559639188923	0.08286011232648381	-0.23460705592081588	0.07253873078337844	-0.26098606722125034	0.04419865487858242	-0.24681298080438224	0.01537950181236393	-0.22020313875276132	-0.002904474286999136	-0.1909891623682251	-0.016686506820830824	-0.16120354192091682	-0.029179845987858957	-0.13042560509722143	-0.038985489995616504	-0.09927626757033294	-0.047539819355211455	-0.06808902451696834	-0.05595491277724584	-0.03687012988236213	-0.06983324816613602	-0.0046596402170163125	-0.08122209321790935	0.028456268014697257	-0.08962166754705256	0.06131898684419845	-0.09896340100787598
Object 278	Running	0.20740595887308771	0.0616571884116982	0.16646512828611545	0.06181244320271178	0.12552548401708175	0.06215929371091705	0.08458465620549584	0.062002705295829595	0.043643620042195845	0.06191915823588896	0.002705317854914563	0.06240012731918074	-0.03726013641778283	0.06876222757140413	-0.0771861084511502	0.07536755306952708	-0.11743283354724493	0.07959338282283367	-0.1577904777537169	0.08258544928821122	-0.1982568959105118	0.08253065322064551	-0.23803163845730663	0.07515714017183861	-0.26792650922851025	0.04807853801390676	-0.2527303926261642	0.018237144539015065	-0.2234420486349423	0.0013310472190686115	-0.19348755407495358	-0.014359091673492615	-0.1624190785198176	-0.02771104718410697	-0.1304409581749434	-0.03871149966342444	-0.09780481543818609	-0.04757605332151894	-0.06546450424408472	-0.057466090137286444	-0.03462019767401966	-0.07209819271145475	-0.002570893570621535	-0.08385845153969453	0.030804373957538	-0.09103614537408498	0.06394450683085727	-0.09923359826092097
Object 279	Running	0.21826410162521706	0.058617325150659545	0.17758894726235838	0.0616734527162081	0.1368124911230086	0.06272660558788218	0.09602242545564763	0.06278110855492003	0.055236859233817305	0.06339017971426372	0.014448472957323792	0.06376570088221886	-0.027255554051945442	0.06842656035606234	-0.06878518793550847	0.0744459436044336	-0.1104577462628827	0.07937932126776169	-0.15228890292688407	0.082706986624071	-0.19425023039216022	0.0829069728005249	-0.23504139436029184	0.07315978694026636	-0.26604876608513595	0.045001586981239516	-0.258336171668642	0.012777742013381917	-0.23122089777916452	-0.007097099320883806	-0.20099558073585433	-0.02187613554561266	-0.16977890653218036	-0.03442753721078899	-0.13767323865316958	-0.04449422503164081	-0.1049338338781751	-0.052263304577580896	-0.0725281909067384	-0.06132543772073148	-0.04081253801735325	-0.07361415563772554	-0.007750219820776694	-0.08159984286331268	0.025335680319839998	-0.08948770860852838	0.05845463470667412	-0.0972356159654249
Object 280	Running	0.21778746984936603	0.06026062331541668	0.1767059441177028	0.06326089677672547	0.1355548540422123	0.0650713901646417	0.09436432937041517	0.065277076355459	0.05317389827354791	0.06505801017588052	0.012008879928465633	0.0635939410534099	-0.0286558302843465	0.06730824705482094	-0.06923703728872417	0.0718446261669162	-0.10990838361607165	0.07548501674434675	-0.15071178962908308	0.07705576553653462	-0.1915455080783012	0.07708357692198245	-0.23185494361607242	0.07059725239825353	-0.2662468445781694	0.04862948533761335	-0.2588652056548555	0.016165092483652155	-0.23133699775405187	-0.0036369889890264778	-0.20114950506266197	-0.01912491379679854	-0.16978589661385585	-0.03206523042328471	-0.13729772470857154	-0.04185423089951024	-0.10406921037155706	-0.04873601180149443	-0.07126664729764516	-0.057426562248304	-0.03964337570007936	-0.0708513255575151	-0.006884678623549102	-0.0812009588192189	0.026698323542252426	-0.08844222603155026	0.05979542493609721	-0.0976527523881872
Object 281	Running	0.21624777974568204	0.06420206130818328	0.17377988552534712	0.06670446439115801	0.1312498612291876	0.06769922590256557	0.08870815890548645	0.06770904799304289	0.04616822781102644	0.06732059643617631	0.003626663120329183	0.067431733382874	-0.03580529415515816	0.07300481397736792	-0.0751847635626178	0.0789373604016851	-0.1147725300695626	0.08326368312128977	-0.15450254615263806	0.08598776889643206	-0.1943058369934135	0.08484808954112114	-0.23266360102522235	0.07425714757668937	-0.25961328728155	0.04513582378052037	-0.24597150661628	0.016666745321246793	-0.22004321623003428	-0.0016791210436631957	-0.19247881850950158	-0.017469976068720576	-0.16415555074229027	-0.031844845755610016	-0.13425798008302242	-0.04258357373526739	-0.10388399758682755	-0.05189153937931775	-0.07377231903319004	-0.062016240574675356	-0.04171654349371623	-0.07806869154109791	-0.007788975213130037	-0.08965150519467735	0.026874588986592694	-0.09879969964604661	0.06192696996282163	-0.10632179935347855
Object 282	Running	0.2260577038918908	0.06650463715668582	0.1812640297946462	0.06710595295526145	0.1364700979202838	0.06767398732451382	0.09169341862701887	0.06630207244567436	0.04689957689887748	0.0657134156258793	0.002108957705519828	0.06491638648534252	-0.03582833205861535	0.07038381977920509	-0.07381301734317816	0.07551159866878662	-0.11189559162503415	0.0798526446026424	-0.15014845036001964	0.08226426719432244	-0.18847249686475265	0.08172134340284816	-0.22545554281513977	0.07172034899336871	-0.2534040725207229	0.04555401019596588	-0.24369998049160915	0.017434413396866626	-0.21959566581945236	-0.0005509893886301814	-0.19368409005740495	-0.015834845761623507	-0.16712114446988002	-0.02995257774783561	-0.13953337827100534	-0.041945359990571286	-0.11096299626462988	-0.05136865851332258	-0.08273443082218482	-0.0617717469513401	-0.04872464797297498	-0.07888449970961771	-0.012902078878305702	-0.0917780961992784	0.024010419608275484	-0.10110393123990173	0.061558871066201004	-0.10739750100322365
Object 283	Running	0.2209136564501735	0.06164425522331858	0.17614561150128405	0.0641961518287393	0.13130799460044973	0.06473082206035828	0.0864743368716038	0.06393227013324464	0.04164941152870167	0.06512654807363633	-0.0031907260342513956	0.06537789707062742	-0.04110258177895041	0.07100767940912536	-0.07902579492396923	0.07656043880902007	-0.11711929867794137	0.08078830916252268	-0.15536476979990912	0.08328938562616331	-0.19369035618168923	0.08306544146451367	-0.23054352670637746	0.07262091419266968	-0.2580705369280417	0.04601947693762463	-0.2469326562935503	0.016879305737629597	-0.21974902684683237	0.0006304484138159444	-0.19229069946181554	-0.015143124943792975	-0.16377400212163462	-0.02891329270028772	-0.134341398150036	-0.04060212220666098	-0.10424539782607745	-0.05046173566838151	-0.07440991917029835	-0.061083932809871816	-0.042396745517465716	-0.0772383046895363	-0.008475100839305947	-0.08886248545989017	0.026284903057394744	-0.09766840362090534	0.06196840812239219	-0.10120104591632724
Object 284	Running	0.2315866992805231	0.06180913674089993	0.18674856841444967	0.06697398455027023	0.14162077679782298	0.06781800712463901	0.09648854779449267	0.06725233180945167	0.05135631823030949	0.06668670334860217	0.0062234803585425255	0.06617189366330785	-0.032179138488174934	0.07046971368752108	-0.07057004228503766	0.07487094903324976	-0.1090877517048433	0.07797100812144017	-0.14772645501294676	0.07845539076028496	-0.18631785502488438	0.07648570647533373	-0.22390947047439505	0.06756884532425088	-0.255453677159747	0.04528383956426137	-0.25190413579231935	0.014241835373702215	-0.22720726260140134	-0.005874077879684278	-0.19932112935743002	-0.021323458737310518	-0.17043505296498493	-0.03480232023518754	-0.1402320658113237	-0.04500816078983809	-0.10932195035625622	-0.05282460538611922	-0.07859554933682425	-0.06133499880736447	-0.04792943288033627	-0.07570749724588698	-0.015536947650553664	-0.08559261597181664	0.017234560352995455	-0.09413708635445453	0.050748825196498704	-0.09901304307378234
Object 285	Running	0.22820210649686248	0.06200704519178201	0.18358623609602945	0.06550138329105223	0.13883561754646237	0.06595728182834826	0.09408596963061133	0.06541159725134024	0.04933308564346281	0.06536726286323999	0.0046421334949906965	0.06301178597903914	-0.03341506403740971	0.06726568854584207	-0.07151933053140844	0.07107491692604197	-0.10961089858945106	0.0750091656570564	-0.1478548617400109	0.07696088337428965	-0.18614850540668454	0.07700466978149272	-0.22356852360263976	0.0689274853574913	-0.253641217005269	0.04527243337515349	-0.2485418674709879	0.016536880531255405	-0.22366695098682557	-0.00014965754549586677	-0.1972748532857275	-0.014337497013710692	-0.17066430028739565	-0.028103895311712982	-0.14310270068863604	-0.03985452385780095	-0.11479194046271927	-0.04966989590801029	-0.08669286573232246	-0.060076061980435025	-0.05228193758563475	-0.07631731146298124	-0.016525946226833146	-0.08933237746448675	0.020238328389386044	-0.0991442322130836	0.057952826870593104	-0.1041896179708426
Object 286	Running	0.21674755281675537	0.06329907824388713	0.1736085242770717	0.06341208125274565	0.13047805448254587	0.06254442645892333	0.08735808645649963	0.061256983307432886	0.04421891604348944	0.06130704813630159	0.0010983706564320812	0.0625754573741005	-0.03896524384170948	0.06714348281172682	-0.0788520174245027	0.07305935831455501	-0.11880228677213002	0.07853054250371519	-0.15893561117501442	0.08243368522790544	-0.19925112873428408	0.08304094949406925	-0.23859448461748212	0.07434776862189914	-0.266219079592707	0.04519983247275015	-0.2471811495022341	0.01948951029142597	-0.21889016957150922	0.00420837855510722	-0.19084654348935642	-0.011517563279385185	-0.1617962165064678	-0.025291913438039954	-0.13153696400285875	-0.036167355691393545	-0.10103617052346274	-0.046345303071010584	-0.0710134606000874	-0.0578581023880542	-0.03873018429914012	-0.07451426914235301	-0.004975862771210428	-0.0879408247185097	0.030070890803505283	-0.0974970779505423	0.0662453174675528	-0.10082103270320728
Object 287	Running	0.2125149760046111	0.06547593227159386	0.16974032831331318	0.06738925629038035	0.12693114895673993	0.06652408120431438	0.08413669864515375	0.06510947597666007	0.04132010294470561	0.06544816557214961	-0.001497802791707703	0.06539561676059129	-0.03971004693105056	0.07016991780068438	-0.07783992052631272	0.0755625602037233	-0.11607105598532781	0.08018254571910029	-0.15447399211270196	0.08303588311847239	-0.19298145050519053	0.08312074153502638	-0.2303927440235232	0.07409445265997268	-0.25770256910011774	0.04707447389092032	-0.24521387701231692	0.01795249300886594	-0.21889174034031839	-0.00013705369609313424	-0.1911311895404115	-0.0159370345151887	-0.16250483957513107	-0.030104728711940937	-0.13273033115936053	-0.041670254847912445	-0.1021239918754681	-0.05081528558621017	-0.07195634911295812	-0.06131810270655078	-0.04188701621543578	-0.07685006297178774	-0.009886469343638037	-0.0878667196257797	0.023259738911756204	-0.09470298985397614	0.056777897888572904	-0.09938695219188734
[truncated: 28 more columns]
