# Supplementary material for: What you sample is what you get: ecomorphological variation in Trithemis (Odonata, Libellulidae) dragonfly wings reconsidered
Source: BMC Ecol Evol. 2022 Apr 11;22:43. doi: 10.1186/s12862-022-01978-y (PMC8996507; doi:10.1186/s12862-022-01978-y)
Supplement: Supplementary file 2 — Additional file 2: Datasets and results archive. [file 12862_2022_1978_MOESM2_ESM.zip › Additional Files 2/Datasets & Results Archive/Geometric Morphometric (Images) Analyses/Forewings/Forewing Mean Image.csv]

1.
1.
1.
1.
1.
1.
1.
1.
1.
1.
1.
1.
1.
1.
1.
1.
1.
1.
1.
1.
1.
1.
1.
1.
1.
1.
1.
1.
1.
1.
1.
1.
1.
1.
1.
1.
1.
1.
1.
1.
1.
1.
1.
1.
1.
1.
1.
1.
1.
1.
1.
1.
1.
1.
1.
1.
1.
1.
1.
1.
1.
1.
1.
1.
1.
1.
1.
1.
1.
1.
1.
1.
1.
1.
1.
1.
1.
1.
1.
1.
1.
1.
1.
1.
1.
1.
1.
1.
1.
1.
1.
1.
1.
1.
1.
1.
1.
1.
1.
1.
1.
1.
1.
1.
1.
1.
1.
1.
1.
1.
1.
1.
1.
1.
1.
1.
1.
1.
1.
1.
1.
1.
1.
1.
1.
1.
1.
1.
1.
1.
1.
1.
1.
1.
1.
1.
1.
1.
1.
1.
1.
1.
1.
1.
1.
1.
1.
1.
1.
1.
1.
1.
1.
1.
1.
1.
1.
1.
1.
1.
1.
1.
1.
1.
1.
1.
1.
1.
1.
1.
1.
1.
1.
1.
1.
1.
1.
1.
1.
1.
1.
1.
1.
1.
1.
1.
1.
1.
1.
1.
1.
1.
1.
1.
1.
1.
1.
1.
1.
1.
1.
1.
1.
1.
1.
1.
1.
1.
1.
1.
1.
1.
1.
1.
1.
1.
1.
1.
1.
1.
1.
1.
1.
1.
1.
1.
1.
1.
1.
1.
1.
1.
1.
1.
1.
1.
1.
1.
1.
1.
1.
1.
1.
1.
1.
1.
1.
1.
1.
1.
1.
1.
1.
1.
1.
1.
1.
1.
1.
1.
1.
1.
1.
1.
1.
1.
1.
1.
1.
1.
1.
1.
1.
1.
1.
1.
1.
1.
1.
1.
1.
1.
1.
1.
1.
1.
1.
1.
1.
1.
1.
1.
1.
1.
1.
1.
1.
1.
1.
1.
1.
1.
1.
1.
1.
1.
1.
1.
1.
1.
1.
1.
1.
1.
1.
1.
1.
1.
1.
1.
1.
1.
1.
1.
1.
1.
1.
1.
1.
1.
1.
1.
1.
1.
1.
1.
1.
1.
1.
1.
1.
1.
1.
1.
1.
1.
1.
1.
1.
1.
1.
1.
1.
1.
1.
1.
1.
1.
1.
1.
1.
1.
1.
1.
1.
1.
1.
1.
1.
1.
1.
1.
1.
1.
1.
1.
1.
1.
1.
1.
1.
1.
1.
1.
1.
1.
1.
1.
1.
1.
1.
1.
1.
1.
1.
1.
1.
1.
1.
1.
1.
1.
1.
1.
1.
1.
1.
1.
1.
1.
1.
1.
1.
1.
1.
1.
1.
1.
1.
1.
1.
1.
1.
1.
1.
1.
1.
1.
1.
1.
1.
1.
1.
1.
1.
1.
1.
1.
1.
1.
1.
1.
1.
1.
1.
1.
1.
1.
1.
1.
1.
1.
1.
1.
1.
1.
1.
1.
1.
1.
1.
1.
1.
1.
1.
1.
1.
1.
1.
1.
1.
1.
1.
1.
1.
1.
1.
1.
1.
1.
1.
1.
1.
1.
1.
1.
1.
1.
1.
1.
1.
1.
1.
1.
1.
1.
1.
1.
1.
1.
1.
1.
1.
1.
1.
1.
1.
1.
1.
1.
1.
1.
1.
1.
1.
1.
1.
1.
1.
1.
1.
1.
1.
1.
1.
1.
1.
1.
1.
1.
1.
1.
1.
1.
1.
1.
1.
1.
1.
1.
1.
1.
1.
1.
1.
1.
1.
1.
1.
1.
1.
1.
1.
1.
1.
1.
1.
1.
1.
1.
1.
1.
1.
1.
1.
1.
1.
1.
1.
1.
1.
1.
1.
1.
1.
1.
1.
1.
1.
1.
1.
1.
1.
1.
1.
1.
1.
1.
1.
1.
1.
1.
1.
1.
1.
1.
1.
1.
1.
1.
1.
1.
1.
1.
1.
1.
1.
1.
1.
1.
1.
1.
1.
1.
1.
1.
1.
1.
1.
1.
1.
1.
1.
1.
1.
1.
1.
1.
1.
1.
1.
1.
1.
1.
1.
1.
1.
1.
1.
1.
1.
1.
1.
1.
1.
1.
1.
1.
1.
1.
1.
1.
1.
1.
1.
1.
1.
1.
1.
1.
1.
1.
1.
1.
1.
1.
1.
1.
1.
1.
1.
1.
1.
1.
1.
1.
1.
1.
1.
1.
1.
1.
1.
1.
1.
1.
1.
1.
1.
1.
1.
1.
1.
1.
1.
1.
1.
1.
1.
1.
1.
1.
1.
1.
1.
1.
1.
1.
1.
1.
1.
1.
1.
1.
1.
1.
1.
1.
1.
1.
1.
1.
1.
1.
1.
1.
1.
1.
1.
1.
1.
1.
1.
1.
1.
1.
1.
1.
1.
1.
1.
1.
1.
1.
1.
1.
1.
1.
1.
1.
1.
1.
1.
1.
1.
1.
1.
1.
1.
1.
1.
1.
1.
1.
1.
1.
1.
1.
1.
1.
1.
1.
1.
1.
1.
1.
1.
1.
1.
1.
1.
1.
1.
1.
1.
1.
1.
1.
1.
1.
1.
1.
1.
1.
1.
1.
1.
1.
1.
1.
1.
1.
1.
1.
1.
1.
1.
1.
1.
1.
1.
1.
1.
1.
1.
1.
1.
1.
1.
1.
1.
1.
1.
1.
1.
1.
1.
1.
1.
1.
1.
1.
1.
1.
1.
1.
1.
1.
1.
1.
1.
1.
1.
1.
1.
1.
1.
1.
1.
1.
1.
1.
1.
1.
1.
1.
1.
1.
1.
1.
1.
1.
1.
1.
1.
1.
1.
1.
1.
1.
1.
1.
1.
1.
1.
1.
1.
1.
1.
1.
1.
1.
1.
1.
1.
1.
1.
1.
1.
1.
1.
1.
1.
1.
1.
1.
1.
1.
1.
1.
1.
1.
1.
1.
1.
1.
1.
1.
1.
1.
1.
1.
1.
1.
1.
1.
1.
1.
1.
1.
1.
1.
1.
1.
1.
1.
1.
1.
1.
1.
1.
1.
1.
1.
1.
1.
1.
1.
1.
1.
1.
1.
1.
1.
1.
1.
1.
1.
1.
1.
1.
1.
1.
1.
1.
1.
1.
1.
1.
1.
1.
1.
1.
1.
1.
1.
1.
1.
1.
1.
1.
1.
1.
1.
1.
1.
1.
1.
1.
1.
1.
1.
1.
1.
1.
1.
1.
1.
1.
1.
1.
1.
1.
1.
1.
1.
1.
1.
1.
1.
1.
1.
1.
1.
1.
1.
1.
1.
1.
1.
1.
1.
1.
1.
1.
1.
1.
1.
1.
1.
1.
1.
0.9999819282551731
0.9999457847655192
1.
1.
1.
1.
0.9998734977862113
0.999548206379326
0.9992229149724406
0.9990060540345171
0.9987169061172857
0.9987349778621127
0.998084395048342
0.9976506731724947
0.9963314358001264
0.9945965482967379
0.9921387910002711
0.989193096593476
0.9859221107797957
0.9834824252281558
0.9819101834282099
0.9808981657179
0.9805728743110147
0.9811692418903045
0.9826330532212885
0.9847474473660431
0.9877654287521461
0.9913978494623654
0.9932773109243699
0.9944700460829492
0.9957169964760098
0.9963675792897805
0.9972711665311286
0.9979759645793801
0.9982470407517846
0.9984819734345352
0.9987169061172857
0.999078341013825
0.9991867714827868
0.9992952019517486
0.9994759194000181
0.9997469955724226
0.9999096412758652
0.9999457847655192
0.9999638565103461
0.9999819282551731
0.9999638565103461
0.9999819282551731
0.9999457847655192
0.9999457847655192
0.9999457847655192
0.9999457847655192
0.9999638565103461
1.
1.
1.
1.
1.
1.
1.
1.
1.
1.
1.
1.
1.
1.
1.
1.
1.
1.
1.
1.
1.
1.
1.
1.
1.
1.
1.
1.
1.
1.
1.
1.
1.
1.
1.
1.
1.
1.
1.
1.
1.
1.
1.
1.
1.
1.
1.
1.
1.
1.
1.
1.
1.
1.
1.
1.
1.
1.
1.
1.
1.
1.
1.
1.
1.
1.
1.
1.
1.
1.
1.
1.
1.
1.
1.
1.
1.
1.
1.
1.
1.
1.
1.
1.
1.
1.
1.
1.
1.
1.
1.
1.
1.
1.
1.
1.
1.
1.
1.
1.
1.
1.
1.
1.
1.
1.
1.
1.
1.
1.
1.
1.
1.
1.
1.
1.
1.
1.
1.
1.
1.
1.
1.
1.
1.
1.
1.
1.
1.
1.
1.
1.
1.
1.
1.
1.
1.
1.
1.
1.
1.
1.
1.
1.
1.
0.9999819282551731
0.9999638565103461
0.9999819282551731
1.
0.999927713020692
0.9993132736965754
0.9983916147104003
0.9973976687449173
0.9964579380139155
0.9958615704346255
0.9954097768139514
0.9951025571518931
0.9928978042830038
0.989301527062438
0.9828860576488659
0.9733622481250566
0.9583988434083311
0.9415017619951207
0.9237914520646967
0.9059004246860035
0.8933224902864368
0.8856962139694587
0.8825336586247401
0.8831661696936836
0.8852444203487847
0.891479172314087
0.900605403451703
0.9131833378512694
0.9290141863196895
0.9419716273606217
0.9527062437878375
0.9605493810427397
0.9673443570976779
0.9735429655733261
0.9787656998283182
0.9833739947591941
0.9870967741935484
0.9893918857865727
0.9920484322761361
0.9946326917863919
0.9962591488208188
0.9965302249932235
0.9969278033794164
0.9973976687449176
0.9975422427035336
0.9981024667931693
0.9985181169241893
0.9987349778621128
0.999042197524171
0.9995301346344992
0.999656636848288
0.9997650673172497
0.9997650673172497
0.9998192825517306
0.9999096412758652
0.9999638565103461
0.9999638565103461
0.9999457847655192
0.9999457847655192
0.9999638565103461
0.9999819282551731
1.
1.
1.
1.
1.
1.
1.
1.
1.
1.
1.
1.
1.
1.
1.
1.
1.
1.
1.
1.
1.
1.
1.
1.
1.
1.
1.
1.
1.
1.
1.
1.
1.
1.
1.
1.
1.
1.
1.
1.
1.
1.
1.
1.
1.
1.
1.
1.
1.
1.
1.
1.
1.
1.
1.
1.
1.
1.
1.
1.
1.
1.
1.
1.
1.
1.
1.
1.
1.
1.
1.
1.
1.
1.
1.
1.
1.
1.
1.
1.
1.
1.
1.
1.
1.
1.
1.
1.
1.
1.
1.
1.
1.
1.
1.
1.
1.
1.
1.
1.
1.
1.
1.
1.
1.
1.
1.
1.
1.
1.
1.
1.
1.
1.
1.
1.
1.
1.
1.
1.
1.
1.
1.
1.
1.
1.
1.
1.
1.
1.
1.
1.
1.
1.
1.
1.
1.
1.
0.9999819282551731
1.
1.
0.9998915695310382
0.9990602692689978
0.9982289690069577
0.9976145296828409
0.9962049335863378
0.9953736333242977
0.9952109876208551
0.9947230505105275
0.9903677600072294
0.9797054305593212
0.9640733712839982
0.9396042287882896
0.9028101563205929
0.8490828589500314
0.7866630523177012
0.7235203758922926
0.670353302611367
0.6283003523990242
0.5979578928345534
0.5807355200144577
0.5767778078973526
0.5952109876208547
0.6206560043372188
0.6485949218397035
0.6809433450799672
0.717502484864913
0.7500496972982739
0.7782777627179901
0.8018613897171767
0.8180898165717898
0.8348784675160381
0.8505285985361879
0.865817294659799
0.8852805638384385
0.9063883617963313
0.924152886961236
0.937959700009036
0.9503569169603322
0.9616156139875305
0.9699105448631069
0.9768681666214872
0.982578837986808
0.9863919761452973
0.9902593295382676
0.9928435890485237
0.9938917502484876
0.9947411222553548
0.9953194180898177
0.9958977139242805
0.9965663684828779
0.9971988795518217
0.9979940363242079
0.9986265473931514
0.9993132736965757
0.9994578476551913
0.9995120628896722
0.9996024216138069
0.9997108520827688
0.9997650673172497
0.9998373542965575
0.9998915695310383
0.9999277130206922
0.9999457847655192
0.9999819282551731
1.
1.
1.
1.
1.
1.
1.
1.
1.
1.
1.
1.
1.
1.
1.
1.
1.
1.
1.
1.
1.
1.
1.
1.
1.
1.
1.
1.
1.
1.
1.
1.
1.
1.
1.
1.
1.
1.
1.
1.
1.
1.
1.
1.
1.
1.
1.
1.
1.
1.
1.
1.
1.
1.
1.
1.
1.
1.
1.
1.
1.
1.
1.
1.
1.
1.
1.
1.
1.
1.
1.
1.
1.
1.
1.
1.
1.
1.
1.
1.
1.
1.
1.
1.
1.
1.
1.
1.
1.
1.
1.
1.
1.
1.
1.
1.
1.
1.
1.
1.
1.
1.
1.
1.
1.
1.
1.
1.
1.
1.
1.
1.
1.
1.
1.
1.
1.
1.
1.
1.
1.
1.
1.
1.
1.
1.
1.
1.
1.
1.
1.
0.9999819282551731
0.9999819282551731
1.
0.9997831390620764
0.9987530496069396
0.9977591036414565
0.997578386193187
0.9980301798138611
0.9979759645793803
0.9969278033794166
0.9957531399656643
0.9910725580554806
0.9765790187042567
0.9486039577121174
0.9088280473479717
0.8445468509984639
0.7501039125327548
0.635095328453962
0.5203578205475743
0.43238456672991793
0.37256709135267047
0.3308213608023856
0.3047438330170781
0.29151531580374085
0.2937381404174575
0.3104545043823981
0.36342278847022674
0.4447817836812143
0.5145929339477731
0.583319779524713
0.6321315623023397
0.6701545134182697
0.6945152254450168
0.7127134724857684
0.7183157133821271
0.7217312731544229
0.7238275955543505
0.7246588958163904
0.7282190295473028
0.7406885334779064
0.7517122978223545
0.7686635944700456
0.7884521550555702
0.807499774103189
0.8304508900334322
0.8575042920393958
0.8807806993765244
0.9025390801481876
0.9232492997198871
0.9403632420710218
0.954025481160206
0.9652661064425773
0.9733261046354029
0.9796692870696675
0.9845667299177746
0.98751242432457
0.990006325110691
0.992373723683023
0.9944158308484694
0.9953555615794717
0.996060359627723
0.9967109424414935
0.9973976687449182
0.9981566820276505
0.9987530496069401
0.9989337670552096
0.99916869973796
0.9992952019517488
0.9994939911448454
0.9996385651034609
0.9997289238275957
0.9998192825517304
0.9998373542965575
0.9998373542965575
0.9998734977862113
0.9999096412758652
0.9999096412758652
0.9999096412758652
0.9999277130206922
0.9999096412758652
0.9999277130206922
0.9999277130206922
0.9999096412758652
0.9999277130206922
0.9998915695310383
0.9998915695310383
0.9998734977862114
0.9998734977862114
0.9998915695310383
0.9998915695310383
0.9998915695310383
0.9999096412758652
0.9999096412758652
0.9999096412758652
0.9999277130206922
0.9999277130206922
0.9999096412758652
0.9999277130206922
0.9999277130206922
0.9999096412758652
0.9998915695310383
0.9998915695310383
0.9998734977862114
0.9998915695310383
0.9998915695310383
0.9998915695310383
0.9998915695310383
0.9998734977862114
0.9998734977862114
0.9998734977862114
0.9998373542965574
0.9998373542965574
0.9998373542965574
0.9998192825517304
0.9998554260413843
0.9998734977862113
0.9998734977862113
0.9998734977862113
0.9998734977862113
0.9998915695310383
0.9999277130206922
0.9999277130206922
0.9999277130206922
0.9999457847655192
0.9999638565103461
0.9999638565103461
0.9999638565103461
0.9999457847655192
0.9999638565103461
0.9999457847655192
0.9999638565103461
0.9999638565103461
0.9999819282551731
0.9999819282551731
1.
1.
1.
1.
1.
1.
1.
1.
1.
1.
1.
1.
1.
1.
1.
1.
1.
1.
1.
1.
1.
1.
1.
1.
1.
1.
1.
1.
1.
1.
1.
1.
1.
1.
1.
1.
1.
1.
1.
1.
1.
1.
1.
1.
1.
1.
1.
1.
1.
1.
1.
1.
1.
1.
1.
1.
1.
1.
1.
1.
1.
1.
1.
1.
1.
1.
0.9999819282551731
1.
0.9990602692689978
0.9977048884069757
0.9976868166621488
0.9981024667931689
0.9986265473931509
0.9982470407517847
0.9964760097587425
0.9931688804554085
0.9839703623384842
0.9559953013463458
0.9030270172585163
0.8213246588958165
0.6983825788379868
0.5495256166982923
0.40733712839974695
0.3171771934580287
0.2649137074184515
0.23946869070208734
0.2319508448540709
0.22887864823348705
0.23308936477816938
0.24196259148820828
0.2562573416463362
0.2923285443209543
0.3466341375259782
0.44344447456401914
0.5329357549471402
0.611385199240986
0.6666666666666664
0.7018342820999366
0.7191108701545132
0.727297370561127
0.7340562031264115
0.7408150356916948
0.7429475015812765
0.7456401915604945
0.738718713291768
0.7375079063883613
0.7308575042920392
0.7242071021957166
0.7165446823890844
0.7057919942170411
0.7017439233758017
0.7086111864100478
0.710743652299629
0.7209722598716901
0.740309026836541
0.7633685732357459
0.7868618415107976
0.8140417457305498
0.8423601698744007
0.8695039306044994
0.8949308755760369
0.9171410499683748
0.9343634227884701
0.9501761995120632
0.9627179904219751
0.9711394235113404
0.9774464624559509
0.9825607662419813
0.9857594650763543
0.9889762356555541
0.9915062799313288
0.9930243064967939
0.994759194000182
0.9957169964760108
0.9967290141863204
0.9973795970000908
0.9979578928345538
0.998445829944882
0.9989337670552096
0.9991144845034794
0.999259058462095
0.9993674889310564
0.9994759194000182
0.9995843498689798
0.9996566368482878
0.999692780337942
0.9997469955724227
0.9997108520827689
0.9996024216138071
0.999566278124153
0.9994759194000181
0.999493991144845
0.9993132736965755
0.9992409867172677
0.9991506279931327
0.999042197524171
0.999024125779344
0.9988614800759015
0.9987891930965935
0.9985904039034971
0.9983735429655735
0.9983193277310927
0.9982470407517847
0.9981928255173038
0.998120538537996
0.9980843950483421
0.9980663233035152
0.99815668202765
0.9982651124966118
0.9985000451793623
0.9985904039034971
0.9985361886690163
0.9986084756483241
0.998734977862113
0.9987349778621128
0.9987891930965938
0.9987711213517667
0.9988434083310747
0.9988434083310747
0.9988976235655554
0.9989337670552093
0.9989879822896902
0.999042197524171
0.9990783410138252
0.9991144845034791
0.99916869973796
0.9994217041655374
0.9995120628896722
0.9994036324207105
0.9994217041655374
0.9994759194000182
0.9996024216138071
0.9997831390620766
0.9998012108069035
0.9998192825517306
0.9998554260413844
0.9998554260413844
0.9998734977862114
0.9999096412758652
0.9999277130206922
0.9999277130206922
0.9999457847655192
0.9999457847655192
0.9999819282551731
0.9999819282551731
0.9999819282551731
1.
1.
1.
1.
1.
1.
1.
1.
1.
1.
1.
1.
1.
1.
1.
1.
1.
1.
1.
1.
1.
1.
1.
1.
1.
1.
1.
1.
1.
1.
1.
1.
1.
1.
1.
1.
1.
1.
1.
1.
1.
1.
1.
[truncated: 9,200 more rows]
