# Supplementary material for: What you sample is what you get: ecomorphological variation in Trithemis (Odonata, Libellulidae) dragonfly wings reconsidered
Source: BMC Ecol Evol. 2022 Apr 11;22:43. doi: 10.1186/s12862-022-01978-y (PMC8996507; doi:10.1186/s12862-022-01978-y)
Supplement: Supplementary file 2 — Additional file 2: Datasets and results archive. [file 12862_2022_1978_MOESM2_ESM.zip › Additional Files 2/Datasets & Results Archive/Geometric Morphometrics (Landmarks) Analyses/Phylogenetic Covariation/Hindwings Phylogenetic Signal Tests/Eigenscores.csv]

	Comp1	Comp2	Comp3	Comp4	Comp5	Comp6	Comp7	Comp8	Comp9	Comp10	Comp11	Comp12	Comp13	Comp14	Comp15	Comp16	Comp17	Comp18	Comp19	Comp20	Comp21	Comp22	Comp23	Comp24	Comp25	Comp26	Comp27
T_aenea	-0.0192399983378788	0.00918289331035964	0.00675711569061163	0.00185107742351023	-0.00306860287981233	-0.00401530638408479	-0.0020608972261682	-0.00929612326386109	0.00975231338148754	-0.00332739759861114	0.00360694236638347	-0.000639448551623621	0.000264910835595498	-0.00116273397364979	-0.000993943452677225	0.00217459602704829	-0.000515922969932641	0.00208633356022564	0.00136935385475359	-0.00145385884607144	-0.00235802052550433	-0.00171748418088328	-0.000471028744960165	-0.00141209448221828	-0.00137283814380923	-0.00236981172936021	9.03674040437195e-17
T_annulata	0.002301674970444	-0.00184740303174143	-0.00473599611668566	-0.00415213099179558	-0.00373582315460044	0.00996846854491358	0.000617519824656177	-0.00241684561937546	0.000635163303482694	0.00280749941618123	0.00195702216765265	0.00376502476002124	-0.00121819370215433	0.00120416113539181	0.000180164615502008	-0.00192493219788319	-0.000854100828239584	-0.00101852300715804	0.000291046498523313	0.000219017442388063	2.01598019649692e-05	-2.61361223764258e-05	1.8288476175776e-05	-1.73235467273958e-05	-1.05843875589405e-06	-2.01836450958376e-06	3.3678029982831e-18
T_arteriosa	-0.00723336659130746	0.0023227727827237	-0.00938825761337139	0.0032731154564554	-0.00740014584922741	0.00612443000474889	0.000804104839379592	0.000269906528316216	0.00300952872538551	-0.000386233810981774	0.00259634909308807	0.00162104966643056	0.00240552969316903	0.000341269655868107	-0.00343794314665496	-0.000612611273539452	0.000627788840376612	0.000993798494822514	-7.42322462427492e-05	-0.000346543919206153	-4.84860789605324e-05	2.73776595346907e-05	8.55338983527185e-06	1.03542680265798e-05	1.65250396670072e-06	2.67795967580484e-06	-9.45288769135799e-19
T_aurora	0.00337524668260846	-0.00300296114251422	-0.0049096572740673	-0.00522174183579618	-0.00312830698630499	0.00138920140440848	0.000773921236100888	0.00263420814570483	0.00596428406946248	-0.00140535794220277	-0.000571700451015828	-0.00312824911128538	-0.000252956394931544	0.00232754777027976	-0.000245008047116399	0.000332918988652821	-0.000201242933481012	-0.000371151991145783	3.15331676892679e-05	5.37394042128904e-05	1.47610013826873e-05	2.99023378411549e-05	-1.4610581784454e-05	-6.60943518049227e-06	-1.84372504607007e-06	1.37660470413917e-07	-1.55854062294791e-19
T_bredoi	0.0087284086886285	-0.00895083246126642	-0.00726486443167322	0.00742678092619423	-0.00405342565231434	-9.53219045988444e-05	-0.00507725235296531	-0.00361141059251056	-0.000261527580183219	-0.00285063024161235	0.00259308722407507	-0.000254411316494421	-0.00168170068620471	-0.000200631145378905	0.000464700330256929	-0.000199010121650142	0.000400153522530153	2.80043706118046e-05	5.88046122966621e-06	-4.16360360659369e-05	2.67599293386423e-05	2.92776833371725e-05	-6.21429079695072e-06	-1.26809822027068e-06	-6.05689151544233e-07	3.87562728260929e-07	-1.09667049746909e-16
T_dichroa	-0.00130138432542728	-0.00427100842825633	-0.00833305672794637	0.00285174679886076	0.00274305227213731	-0.00570247930263799	-0.00331373731967184	0.0017978628433586	-0.00141627720729528	-0.00407314871744681	-0.00128758687862341	-0.000266892045205712	0.0010028559325149	-5.78024330628216e-05	3.82693522567655e-06	-0.000644710199479826	4.76714016415204e-05	-0.000751382460164847	-9.45757806393015e-06	-0.000235860157621898	-0.00138318727508347	-0.00022041144508593	0.00102482451340335	-0.000176908684747219	2.07191443355981e-06	1.22183765357882e-05	4.13284315624318e-17
T_donaldsoni	0.00264465595849912	0.00534151256848593	0.00994299299626695	0.00339894473674842	0.00193233528144526	0.00156053741024445	0.0043007138997664	-0.000596387853719343	0.00754442397370882	-0.000922711260386092	0.00176305060588364	0.00132548844879992	0.00107654323307917	-0.0014756923881834	0.000952557505508634	0.000127336141470061	0.000678837085624944	-0.00161670482956839	-0.00108614805195117	-0.00012352377523401	-0.000850429506210626	-0.000322517315111295	6.96956693127553e-05	0.00199610075500623	-0.000100509087819084	-1.7776529905926e-05	1.03119908581107e-17
T_nigra	0.000799522893150441	0.000544753720798038	0.00453115639598067	-0.00429552004911528	0.011849596069341	0.00252375988922808	-0.00181064218155816	0.0050105440343134	-0.00278257934219392	-0.000264015453071417	-0.00249165228443849	-0.000447142371502048	-0.00226309374246314	0.000204156366426659	-0.00047269963373943	-0.000917246032734177	-0.00050030275600354	0.00179405283199319	0.000982162445053482	6.46323709780893e-05	0.000847387738303319	0.000336841719058846	-7.17839035876672e-05	-0.00200305269323416	9.96607851782286e-05	1.83324601393671e-05	4.69510362663059e-17
T_dorsalis	-0.0129799588274118	-0.00500923503383011	-0.0208013624179382	-0.00672770826409459	0.00474064712813166	0.0069783472430848	-0.00295210188373366	-0.00346056759285646	0.000272785247925285	0.000321954672202491	-0.00266373933396121	-0.0016067268510168	0.000907707820443917	-0.00225661553263338	-0.00139726337374426	-0.000470920886800548	0.00196806121812707	-0.000762494204889774	0.00101437057412044	0.000396279072041446	9.88945600203813e-05	-8.07376313819513e-05	-3.97885654036853e-05	1.5862544859946e-05	3.9494635096061e-06	-1.81062392909832e-06	1.08958083170057e-17
T_ellenbeki	0.00112259349307778	-0.0119993194362345	-0.0179620780555054	-0.000775611844285716	0.00848434495764304	-0.00685570086418483	-0.0038496970939834	2.23232251161814e-05	-0.00613831152021833	-0.00138406857642803	-0.0047370861071528	0.000384748181527059	-0.0022805671614214	0.00328978939088097	-6.90639824034594e-05	-0.00293180435503383	2.79759758180296e-05	0.00108763012037799	-0.00127308524254851	0.000139939439337024	-0.000225123390752579	-0.000161545831032596	-0.000188735489488106	1.53366176695125e-05	-2.85068911453037e-06	4.24652014947196e-07	2.86737593304526e-17
T_aequalis	0.00180287673372307	0.0220528441029852	-0.000228148186415473	0.00604728566170405	-0.0022473114844609	-0.00149360814914248	0.00713346253682184	0.00557763031227858	0.00158301335172903	0.00479143571516821	0.00285568638645764	-0.000263505250777604	0.000336298946345356	0.00158052400595399	0.00327990554476097	-0.00138912942178293	0.00165292786040603	-0.00497470047119813	-0.00189711859887384	-0.00138143345460614	0.00104319680703649	-0.000951433252695581	-0.000514171997894191	0.00149454699613377	0.00302243025847943	0.00179608065625052	1.0987033765425e-16
T_festiva	0.000753669991631647	0.00372707079886234	0.00673242228231675	0.0120352301221163	-0.0120456448245423	0.000319264799725722	0.00690618258647182	-0.000300210604521599	0.000225729539055673	0.000779978818656406	-0.00140111728624759	-0.000259082680826867	-0.000277315962684262	-0.000301576171982475	-6.46615537343001e-05	-0.00026686434113215	1.12303096085494e-05	-9.873373106746e-06	-2.71860434063163e-05	5.98323432125907e-06	-1.21157372673618e-05	1.8270008493971e-06	6.35300636766344e-06	-4.35232625122944e-06	2.154601466868e-07	-2.32404052365961e-07	-2.12855144480269e-16
T_furva	0.000296247687486901	-0.0021846252566173	0.00413439198822347	0.00389031327243696	-0.00320533055011428	-0.00397593181852606	0.006471602627768	-0.000307954005227403	0.0030908399508309	0.000158348510147395	0.00308603694985376	0.00248624038388944	0.00180905122623177	-0.00163701494035206	0.000506564858299624	0.00259543143007411	-0.000296078779097746	-0.00145344437096815	0.000222830502110527	-0.000288333817413666	-0.00183953925350731	0.000906954358608723	-0.000803836244250816	-0.000161149827533328	-5.84036007814996e-06	1.35336605495537e-05	1.68212272995232e-17
T_grouti	-0.0118450501292722	0.00880966242446205	0.014083489883275	0.00330381242796001	-0.00196664217062888	-0.00370009747700063	0.00276984104338291	-0.00642797836999897	0.00428511009950923	-0.00284064429154376	0.00176197694842368	0.000629640640060478	-0.000448740439999989	-0.00113094500410326	-9.54476911086707e-05	0.00184853645334497	-0.00165037182694759	0.00158729953620016	0.000457513320530431	0.00118809542981706	-0.000467391236097172	-0.000573415638619387	-0.000146319256857526	-1.5450883508672e-05	8.12063253796187e-06	1.00178228996023e-05	-2.42522473457851e-17
T_hecate	0.0130967210311257	0.00943959709358846	-0.014328697995581	0.00617643281830546	0.00534789482186658	-0.00169107425631528	-0.00489359050948826	0.00219316874985217	0.000748791774589694	0.00122076982896018	-5.77543605296545e-05	0.000255271548484559	6.73377208246708e-05	-6.84606684267118e-06	-4.34339698744162e-05	0.000211171345540668	-9.90549510024062e-05	3.42023513856115e-06	-4.71608518914565e-06	1.91451800364653e-05	-3.12369859467823e-06	-6.44042699936647e-06	5.49068640206364e-07	8.16515183595966e-07	-4.97997270537979e-08	-2.85101359490071e-08	-3.39619554267506e-16
T_kalula	-0.00629983326554916	0.00566963961814041	-0.00313444108133784	-0.00437907719863298	-0.00500483671956382	0.00622853602678612	0.00221249090436146	0.0073502619305579	-0.00304981839270531	0.00234329996598014	0.00256102953176449	-0.00136346464498529	0.00178860819462621	-0.000224153138812598	0.00211999779220408	-0.000417898503810383	0.000800271360862046	0.000466757295027595	-4.58894733599164e-05	0.000113310900072275	-8.70755041084287e-05	-1.5980195973148e-05	-3.21236145661027e-06	-3.62887625392855e-06	2.52212779747933e-07	-5.16778273768477e-07	-2.41506033921146e-17
T_kirbyi	0.0167307639707357	0.000267697325906617	0.00524322745368827	-0.0122395337288742	0.00120825679892814	-0.0016674072121897	0.00258009503387819	-0.000817587050571575	-0.00043072883681388	-0.000490327618585423	0.000323955602042733	2.7085820134804e-05	2.68074766285403e-05	1.02227511227162e-05	-7.36311263886211e-05	-7.39050277546445e-05	4.2054521719056e-05	1.60888465088743e-06	7.47571748751954e-06	-1.46610458604763e-05	1.33241838235019e-07	-4.98488155981818e-07	4.42051698755567e-07	4.48972282671495e-07	-1.91085830883767e-08	6.35372764063238e-08	-4.85546390420477e-16
T_monardi	0.010495960985762	-0.014452203928186	4.09879316819397e-05	-0.00185544343104643	-0.00845954305372377	-0.00775467035712622	-0.00161466018611199	0.000599784911194952	0.00254168873346632	-0.00257146133969643	0.00247501100557296	0.000164238308006623	0.00415598624176386	-0.00351408559742514	-0.000774082268539143	0.000886796297220339	0.000499726695602414	-0.00249044473110395	-0.00288953784588963	0.00097722740974844	0.000385144839701397	-0.000117386897691601	4.57796606031511e-06	-0.000207229666169714	-5.83258997284638e-06	-5.81637212187714e-06	6.21552776695206e-18
T_imitata	0.0135412269001502	-0.00588793015348217	0.00999731572324396	-0.00602473616624618	-0.00346808939837851	-0.00848131238694006	-0.0049718986184601	0.00411129785383666	-0.00323649457474436	0.00107294524678526	-0.00608662194758573	0.00135282002885876	-0.00512077442627744	0.00296649513646647	0.00271458129415142	-7.58295710378984e-06	-0.000403375758152164	0.00186891735982535	0.00291123237497055	-0.0008969527541127	-0.000260819291666912	8.66553107436273e-05	-2.20431758584232e-05	0.000199369988769599	5.36790477899824e-06	3.65756730728406e-06	4.26633554873046e-17
T_nuptualis	-0.0109023280935273	0.00725639922474949	-0.00508982528071608	-0.00147542298748274	0.00479304285244677	0.00220635266865629	-0.00114769573048307	0.00181515420097974	-0.00824886875732286	0.00146143283260638	-0.003803073933401	0.000198311595214993	0.000242857002663154	0.000223470529582587	-0.000678863996484737	-0.000764991476196276	0.000463827074062718	0.000555597822170982	0.00050790796368986	0.00055418804127066	0.0011795329388046	0.00089162250249502	0.000324674356863388	-0.000399392732246933	-0.00182248839630225	0.000642137252747503	-5.78150808477895e-17
T_persephone	-0.000571349661824455	0.00144874731596119	-0.00249427526882606	-0.00231651154010147	0.0025405847027698	0.0117285095683366	-0.00244812049980594	-0.00424429804952281	-0.000291527589482519	-0.00140400556658402	-0.00225675128717369	0.000838641184455352	0.0024713853289121	0.000120374138653385	0.000755584009266852	0.000352998036474847	-0.000405890686768983	6.88765169604571e-05	-4.71494284847842e-05	-9.50322217979451e-05	4.06610058424948e-05	2.9870167315398e-06	-7.30437919639729e-06	-2.52737843326695e-07	8.16683207214046e-07	-1.06322332097539e-07	-7.57120399903256e-17
T_pluvalis	0.0012728179852704	0.00277597970947272	0.00402914635864401	0.00418038477010443	-0.00113967555310603	-0.00354878736223639	0.00601106805141473	0.00333548663864965	-0.000631216004306311	0.00121988779053232	0.00274831622660752	-0.000576283392213948	0.000543712655221429	-0.000967513553164499	-0.000133494579066119	-0.000227891278587286	-0.00159671885832678	0.000569216466897288	0.000192229829092259	5.09368184014647e-05	0.0014227842307508	0.000214028504664488	-0.000977922678482739	0.000186991751450082	-2.57400128516787e-06	-1.20732179402452e-05	-1.39591029707509e-18
T_purinata	-0.00768198173562304	-0.00132411826161586	0.00917257336952305	-0.00187787051352643	-0.00124538032892875	0.00232507838542517	0.00460392295573999	-0.00343448315466821	0.00415366429831474	0.00372842853842338	0.00225261414433005	-0.000251920654761787	-0.00149144008938722	0.000820385352478712	0.00103239819663229	0.0011711399657666	-0.000195176197733011	0.00126685992569287	-3.28529615158396e-05	-9.46919147258659e-05	0.00194725058585451	-0.000679978247921808	0.000985954692430411	0.000123151476000243	5.78008278746323e-06	-1.25292604216135e-05	7.06764291188988e-18
T_selika	-0.00157395504152935	-0.00799845332057104	2.90311342874362e-05	-0.00829520801216474	0.00403927715713977	0.00565299213991951	-0.00392877459548444	-0.00147119987962372	-0.00283130062335299	0.00142871802371863	-0.00186032700881922	-0.00383274391364676	-0.00238729470491882	-0.00233936856920736	-0.000900655846669183	0.00143307129790306	-0.000491654455838514	0.000394123456576037	-0.00039908633180023	-0.000333644445721323	-6.50275564635436e-05	1.23573623391901e-05	-1.97700200604173e-07	1.39407117946012e-05	2.05949866764275e-07	1.37219574322554e-06	5.60011597912444e-17
T_stictica	-0.00719325547249667	0.00110787682852587	-0.0120918377894716	-0.00662076837168815	0.00905506143408042	-0.000211237228038973	-0.00393804179451021	0.0036654834004739	-0.00730207917867165	-0.00178256508591926	-0.00454407326735436	0.000126916217905136	-0.000653964439232556	0.000389432670260817	-0.00131163998332019	-0.00148554010053686	-0.000170751734558514	0.00104118450008325	-0.000351965610505264	0.00142163547251242	0.000567225930499637	0.00237061829878154	0.000820315684056215	0.000342020872072977	0.000164655539389181	-7.69869476144002e-05	-5.59075626505728e-17
T_tropicana	0.00617567203992712	-0.0111880755107563	0.0298480303727745	0.00367288081643539	-0.00381337858476005	-0.0126266714167467	-0.00853784939468036	-0.00718545867165886	-0.00168479081466918	0.00359547620979385	0.000755968302902345	-0.00133582752858446	0.00176399345093971	0.000726859518548484	-0.000335658672196744	-0.000229739141797686	-8.82320903647423e-05	-5.47914278601471e-05	7.94419180190035e-05	2.60668474362645e-05	-2.52911023475031e-05	1.17534540305207e-05	4.60491058496161e-06	1.4276697254863e-06	6.8801766930059e-07	-7.74277416024251e-08	-7.59534443802931e-18
T_werneri	0.00368440146962644	-0.00183128085994978	0.00622061665901776	0.00814927970401901	0.00724804371453719	0.00481412803429166	0.00536003384736295	0.00518739193348332	-0.00550181602698797	-0.00122760806608669	0.000424437591265159	0.00105022152913599	-0.000787544009283819	0.00107029009288387	-0.000982789758090713	0.00143078133232755	0.000248348960068348	-0.000310170510090516	6.54468705613254e-05	7.59753258637974e-05	3.17375452262974e-05	-4.82375350874978e-05	-1.6644152106179e-06	8.34485115965707e-06	6.4262091394889e-07	-1.25687600014437e-06	-1.39523267071728e-17
