# Supplementary material for: What you sample is what you get: ecomorphological variation in Trithemis (Odonata, Libellulidae) dragonfly wings reconsidered
Source: BMC Ecol Evol. 2022 Apr 11;22:43. doi: 10.1186/s12862-022-01978-y (PMC8996507; doi:10.1186/s12862-022-01978-y)
Supplement: Supplementary file 2 — Additional file 2: Datasets and results archive. [file 12862_2022_1978_MOESM2_ESM.zip › Additional Files 2/Datasets & Results Archive/Geometric Morphometrics (Landmarks) Analyses/Phylogenetic Covariation/Hindwings Phylogenetic Signal Tests/Ancestor-Eigenscores.csv]

	Comp1	Comp2	Comp3	Comp4	Comp5	Comp6	Comp7	Comp8	Comp9	Comp10	Comp11	Comp12	Comp13	Comp14	Comp15	Comp16	Comp17	Comp18	Comp19	Comp20	Comp21	Comp22	Comp23	Comp24	Comp25	Comp26	Comp27
28	0.00812819834206408	0.00140523997661259	-0.000657186389565679	-0.000144942605003393	-0.000194299568293152	-6.64651311150757e-05	0.000126226532725438	-0.000148459553635645	-6.05545648260345e-05	-2.45563505284544e-05	-1.13569831364617e-05	-1.48086589015978e-05	4.96963466319251e-06	5.04633671580344e-06	-7.56006720159093e-06	1.17002577277616e-06	2.62364453258899e-06	7.44453023330502e-06	1.59198618470107e-06	7.09713557238819e-06	6.70382069082601e-07	3.52553038390763e-06	1.2577652966791e-06	3.78761786019548e-07	-8.94921395595355e-07	3.10007093534665e-07	-2.3416564640024e-16
29	0.00689545955609979	0.00156824866573436	-0.0015027096104031	0.00158819983439667	-0.000395284449781572	0.000162948218647169	-0.000225410293728409	-5.25742731469122e-05	-7.50897327314565e-06	4.21881920075371e-05	-5.94069309095401e-05	-2.08120945573231e-05	1.84029442277312e-06	4.30456186779909e-06	1.90784746540365e-06	1.19282035463079e-05	-3.02675951783943e-06	8.28077222912553e-06	7.4885355473049e-07	1.02150605405911e-05	7.47353710399889e-07	4.10216809221693e-06	1.37465621431434e-06	3.68700694223638e-07	-1.02042446873202e-06	3.45325964233725e-07	-2.18297331166378e-16
30	0.00428678920774263	0.00024579374139416	-1.53524765607433e-05	0.00270294739362765	-0.0017284429266312	0.000782708904217595	0.000265402033760645	-0.0003730407172844	-9.15429681979341e-05	-0.000107090346455125	-0.00011503326319128	-8.06882110036079e-05	-1.43272773459008e-05	5.58992966108641e-06	2.15048364998246e-05	-1.39123864495395e-05	8.89185289117319e-06	1.01758300834334e-05	8.26770670105805e-07	1.20908265479466e-05	1.57860208509212e-06	6.7884839370729e-06	1.66759301623016e-06	2.71207928735941e-07	-1.35109941944407e-06	4.57699935326833e-07	-1.35220974974387e-16
31	0.00285792950924294	-0.00150925128684408	-0.000125988667951516	0.00178432376339225	-0.000794737577449764	0.0013768625568585	-0.000634010652188264	-0.000647657168798957	-0.000221843785981022	-0.000401791176195918	9.11852636302889e-05	-9.44634487335176e-05	2.39478925379071e-05	6.66817995851184e-05	5.42719475796862e-05	1.45413884777106e-05	1.81185835587939e-05	1.56349576948905e-05	6.366267544289e-06	1.48088518266227e-05	4.93108028549613e-06	9.94102954805453e-06	9.89658700575174e-07	1.09584384384674e-06	-1.92601754411121e-06	6.8391133331817e-07	-7.57425331764268e-17
32	0.00193800771818285	-0.00149532455315414	0.000395577335612306	0.00104704844658216	-0.000238683202859166	0.00168374878926674	-0.000577719965391831	-0.000505008321858128	-0.000260842981895816	-0.000305828903557222	-3.75060556714993e-05	-8.6427273637269e-05	0.000169468438414798	0.000107287469763929	3.28173675473952e-05	4.04054540132475e-05	-8.72476160300777e-06	1.6433033945732e-05	8.19387654981831e-06	2.00934613075003e-05	4.31007773454044e-06	9.44999138588744e-06	1.33302387731865e-06	1.5468103409411e-06	-2.21483428658701e-06	7.8013003696663e-07	-7.09915253752774e-17
33	0.00123100109875973	-0.00173119785684366	0.00116234295409818	0.000595166098339154	8.15545009507062e-05	0.00113835228890541	-0.000362728627190574	-4.50864071154283e-05	-0.000297238635348739	-0.00011668800496472	2.21022204268623e-05	-0.000156881755591334	0.000119674823885842	0.000146782755915798	-4.99628669337942e-05	3.97465125519918e-05	-1.86917978105516e-06	1.27813601225486e-05	1.47172811340319e-05	3.5146310567003e-05	6.04754010809772e-07	9.50732683072019e-06	2.40925961786793e-06	2.15046577489718e-06	-2.76087069520213e-06	9.51562880991869e-07	-1.72040861916821e-17
34	0.00192301517173782	-0.002091377480117	0.00457481401168146	0.00149195993469212	0.00108561964577623	0.000447623703373512	-0.000328593130947268	8.52761090408113e-05	-0.000675348247195774	3.65525002147153e-05	8.64849923492258e-05	-8.12539461536442e-05	0.000100986969320205	0.000213212574095331	-0.000138189131903462	0.000113836167208713	2.38462575457157e-05	-1.74246200341544e-05	1.88987406732382e-05	3.24778745766631e-05	1.32409126382511e-06	3.82838407939528e-06	1.87522164144842e-06	2.18168957652857e-06	-1.93001786569207e-06	5.89124877757959e-07	3.36949706417761e-18
35	0.00242902621997222	-0.00253039745260149	0.00812080633393771	0.00149476771432239	0.001281482798089	-0.000971569567089189	-0.00113971360452085	-0.000531386475329207	-0.000375101712794837	0.000395500409729406	0.000107580719190936	-0.000166099983388781	0.000212839250440206	0.000159101465454103	-0.000110158520249796	-4.00974152330358e-07	1.8911099638433e-05	-7.29340378192138e-06	1.65973247550657e-05	2.30207887900095e-05	-2.41596660859005e-06	5.28948040052115e-06	1.81015011986882e-06	1.29650782632351e-06	-1.39082399238325e-06	4.6193850438378e-07	-5.31597877696799e-18
36	0.00178146763515887	0.00248339127197336	0.00731130255159788	-0.000285083322369153	0.00641980467302052	0.00178901542391733	0.00104473202143038	0.00197706442630624	0.00214943376819283	-0.000510305068896293	-0.000324665779691323	0.000388333941710733	-0.00052556674633699	-0.000569004013658703	0.000210523808824177	-0.000361814913162291	8.3357701333471e-05	8.06133475440929e-05	-4.6231667482417e-05	-2.50388494835046e-05	-1.59606522262132e-06	7.00490523308283e-06	-8.04376781446735e-07	-3.0751113044075e-06	-5.05345696996598e-07	2.93417715050773e-07	4.21737704437916e-17
37	0.000252598408742275	-0.00169641711139301	-0.000320597325297186	-0.000307924995908723	-0.000280425526623752	0.00113193838057353	-0.000214667442498646	0.000236614829515506	-9.4768235186982e-05	-6.17242743152015e-05	2.95922672183117e-05	-0.000258455843211598	9.1971625181016e-05	0.00013721876646503	-6.10884289256589e-05	-6.04823834665287e-06	-1.21976406841389e-05	2.8371397928682e-05	1.72874769223006e-05	4.86042601538654e-05	-2.7461667601115e-06	1.30228411235488e-05	3.58122995516857e-06	2.60568526089063e-06	-3.69764269776772e-06	1.30775000645898e-06	-3.3185056807529e-17
38	-0.0019044134974401	-0.00290111830458103	-0.00408287361708136	-0.00013836051182841	0.00117878824287173	-0.000436976720468241	0.000194099011018692	-8.32592443746438e-06	-0.000348077930617889	-0.000180362857678192	-0.000265304566843663	-0.000221568532576925	0.000126244376436227	-7.62548432675419e-05	-0.000121544183677417	-0.000193347207685885	4.06862182382955e-05	-1.16127320938648e-05	4.51116118809466e-05	3.82394434070703e-05	1.07170324675958e-06	-5.96275796851758e-06	-4.47381720539685e-06	3.19996171987957e-06	-1.40813188759406e-06	4.50817292244757e-07	1.93165863621343e-17
39	-0.000426533817609987	-0.00121723044620263	-0.00257310200324706	0.00271900984331189	0.000883936482222934	-0.00371205802200777	0.00109684636666488	0.00200504908146337	-0.000876378540843198	-0.00115481077989226	0.000513202246978506	-0.000377962134903058	0.000632160361259579	-0.000417475413106071	-7.72027485586275e-05	-0.000383310874171696	-0.000596720735878471	-7.37499759728199e-05	8.12933303596046e-05	-6.39548424912085e-05	1.57140372858883e-05	-3.79590745829906e-06	1.73603374715161e-05	4.63987369516005e-06	-5.03412514187477e-07	1.55075650474096e-07	2.69792699194703e-17
40	-0.00371208766447094	-0.00424055178508432	-0.00682551202565592	-0.00113872608034525	0.00213083406367063	-8.04733514204674e-05	8.22142193108599e-05	-0.000922678511964783	-0.000290702485869755	0.000125836460001137	-0.000733922708550422	-0.000140277521981481	-4.84337849971e-05	-6.78596117722297e-05	-0.000173330788045165	-0.000228021204898666	0.000315982488228806	-1.07219527905686e-05	4.72036151905534e-05	7.15458344673501e-05	-2.3595119161712e-06	-1.77082668987765e-05	-1.74927957435978e-05	2.98832436238098e-06	-4.39716569473876e-07	7.18767209446013e-08	4.08422346507079e-17
41	-0.00286488764884789	-0.00500130767709687	-0.00555960022092807	-0.000565120135178743	0.00220176345566045	-0.00143855154279404	0.000694896887557184	-0.000983649825061222	-0.000378912353293736	0.000295104616871431	-0.000621935572692644	0.000250393916193781	-0.000388162167658008	0.000436338371224843	6.91527520882002e-05	-0.000196942451745426	0.00013216983393332	0.000161062804873757	-0.000171538039792763	2.08798833900699e-05	-2.78100446853372e-05	-1.15635977481209e-05	-2.15119775180455e-05	-9.07160048407521e-08	-7.62474693262309e-07	2.35742476398682e-07	2.21719344273286e-17
42	-0.00340373136922928	-0.00288822239714141	0.00238859658687914	0.000457498945773557	-0.000679377412632585	-0.00103953379873074	0.00384660326965351	-0.00156127393538424	0.00222502008468291	0.00136779731852176	0.00151999626716714	0.000814479692117149	-3.21990378279844e-05	-0.000113356545785014	0.000524922272572146	0.00115685682025929	-0.000113698264738067	-4.46983207810648e-06	1.91591598015968e-06	-0.000117343969432992	2.53374814291958e-05	6.98192241051326e-05	5.17486457505479e-05	-1.23962215640485e-05	-2.85875043036614e-07	4.09151382591428e-07	3.08370814777401e-17
43	-1.33502248277937e-05	-0.00147508135023907	-0.000642177915834245	-0.000910657550388984	-0.000752063769477794	0.00138728370901562	-0.000188037991941275	0.000456381267259257	7.59624200659919e-05	-7.12995126276947e-06	8.3121129255432e-05	-0.000329193375531615	6.86751690689457e-05	0.00016643137722131	-5.81717111469093e-05	-4.2196568373631e-06	-2.75148727198649e-05	4.49038801368939e-05	1.43222148466199e-05	5.88822772270654e-05	-5.50987222679536e-06	1.8399337613552e-05	5.65896619281392e-06	2.79710420221678e-06	-4.67235086347572e-06	1.67611207625682e-06	-2.5504162041827e-18
44	-0.00071152940075218	-0.00100090201342555	-0.000794569423215329	-0.00150125286427541	-0.00129667818580412	0.00178838204732446	-0.00022575225015158	0.000621607506549074	-0.000142750596441521	0.000194304044363559	0.00022139608826856	-0.000208851504566126	5.86675591184654e-05	3.35979586078976e-05	-3.81356682038889e-05	-2.92298189798836e-05	-3.72163225476682e-05	0.000105294131006224	8.23905503399079e-06	7.5458797313161e-05	-1.15293763789373e-05	2.58967418534827e-05	1.06004090605862e-05	3.87588985594559e-06	-6.43798162000782e-06	2.38220711575137e-06	-6.81353302771359e-18
45	-0.000849821438462689	-0.00109707185981345	-0.000750697352013317	-0.00174050735144191	-0.00144759389131355	0.00178652603026237	-0.000414386960553352	0.000296902330230336	-0.00010961177894194	0.000198719120745251	0.000167273186162677	-4.49920849932439e-05	-6.29869430278737e-05	-4.59667691492385e-05	-0.000166250510388021	-2.17219246814782e-05	-9.96430089288361e-05	0.000125315922446974	7.3936844855576e-06	8.5011829920623e-05	-1.09124122760724e-05	3.41181226446472e-05	1.51074267176211e-05	5.15664412374374e-06	-8.16440361812285e-06	3.0873992363783e-06	9.61890614901983e-18
46	-0.00045619503751567	-0.00233789012457326	-0.00127051955931681	-0.00319450588675162	-0.000928895223448716	0.00374032202339346	-0.000816951422670346	-0.000429884182114495	-0.000430192388993795	0.000821223855622447	0.000128702719109931	-4.13815417995575e-05	-0.000627232541030691	-0.000215146319773653	-0.000229167841802781	-9.443820315993e-05	-0.000285556943991599	-1.65810606031777e-05	-1.2524240203304e-05	3.88522629193495e-05	-1.46491036187194e-05	2.08183920511553e-05	1.31413601024763e-05	2.93565117561069e-06	-5.65473037265002e-06	1.98129644084748e-06	5.2287343834008e-18
47	-0.000990535893853738	-0.000919553462141974	-0.000634248187811699	-0.00159577122496883	-0.00161736059277098	0.00143036238661659	-0.000435510777187525	0.000266692744315512	-3.47549865463524e-05	8.77439798675154e-05	0.000147224547301174	3.62811623943781e-05	-2.12240853732332e-05	-5.49892147324899e-05	-0.000218868416677409	-4.74683599073702e-06	-9.70538184716234e-05	0.00016112626963105	1.05924400638408e-05	9.81809947700457e-05	-9.92453179871117e-06	4.06469458754123e-05	1.77184022034427e-05	6.2008381573087e-06	-9.48391884361875e-06	3.64110489587039e-06	-7.97905036313551e-19
48	0.000712794355881319	-0.00234048364838526	-0.000952654484229544	-0.00124664629716013	-0.00356533346056321	0.000199789627222792	-0.000832779906208744	0.000716414943287396	0.000431493267295714	-0.000175293326549051	0.000156451373059049	0.000469296660213617	0.000304872818059578	-3.25985820172453e-05	-0.000527282021949359	-1.57201148189905e-05	6.11948259956456e-05	0.00020557346894739	-4.21732532601693e-06	7.7670618721197e-06	-1.18128070250974e-06	2.62773989733416e-05	1.04246554581894e-05	4.75030955931595e-06	-5.54304825353537e-06	2.45728777863586e-06	8.70411056598519e-18
49	0.00928772447747914	-0.00827886332285131	0.00357668653478359	-0.00328949958089603	-0.00538447256288979	-0.00610886552680225	-0.00269895585250893	0.00195961712183261	-0.000159263744809368	-0.000610619225222122	-0.0013318303878988	0.000688666243742096	-0.00029223300280837	-0.000215535170464344	0.000608526919870021	0.000329624354870527	5.13202410126962e-05	-0.000186044566173933	7.20847471764473e-06	3.23184230000556e-05	4.68622777081125e-05	-5.30705133696678e-06	-4.10524732483248e-06	-1.83318453113264e-06	-1.51512174104796e-06	-2.25129415537767e-07	2.65731176212619e-17
50	-0.00800243503549061	0.00593204591341435	0.00217891723313223	-0.000140009101948614	0.000890106349493101	-0.00113426612329602	0.000300834184904344	-0.00146891596788694	-6.45342562329586e-05	-0.00104119154686218	-0.000212198408403587	0.000204491455878979	-0.000218592631584877	-0.000266707507006158	-0.000250864739933255	0.000308235086466392	-0.00048745857423249	0.000636192240553285	0.000104479732733754	0.000565376480793589	-1.74139697681719e-05	0.000188829288037379	8.12175280955599e-05	2.7578123003752e-05	-4.22727449949073e-05	1.6112867121711e-05	-9.60874175365278e-18
51	-0.00842050480833255	0.00685335479274399	-0.00371167622545408	-0.00160013054345518	0.00351304292239399	-0.000608800473358592	-0.000862774123688217	0.00077069689501853	-0.0026187193866862	-0.000418199288590211	-0.00150291241710118	1.98626135739278e-05	-0.000159044729610269	0.000158086078694308	-0.000353882540544873	-0.00047331565902121	4.4044597088753e-05	0.000260685352048595	-6.62319627635711e-05	0.000378859687591877	0.000242803676426527	0.00069075868902751	0.000238368700984057	6.0856910437296e-05	-8.41932427208713e-05	2.4415393389701e-05	-1.01440665763175e-17
52	-0.00943670408251674	0.0111200829047123	-0.000915182961404339	0.00105532486974088	0.00106080755439823	-0.000624937855355713	0.000636221440508903	-9.82915244350556e-05	-0.000706356692419373	0.000786479505652705	-8.6862696490876e-05	-0.000138962223387831	0.000199108644406534	0.000205073031929138	0.000235824515752462	-0.000168707612539971	0.00043900681161976	-0.000437519097336379	4.33937010216208e-05	-0.000404674228959462	0.000149783164013861	-0.0001913916854272	-7.51559251344353e-05	-0.000110822094500459	-0.000269949508664415	9.59497296597571e-05	3.59887358629407e-17
53	-0.0089579418955575	0.0141186067726857	0.00187126151426394	0.00298456265165174	-0.00141836893662502	-0.00204461746286101	0.00190292891705417	-0.00127226149200588	0.00354299001359908	0.000750172540736575	0.00212525535211675	-0.000347305341929689	0.000266772808782476	0.000207621021411125	0.000840595535945422	0.000205586330908471	0.000525337234031041	-0.00110862866943628	-0.000161457014366224	-0.00107998884321235	-0.000388346851484654	-0.000953436373002033	-0.000353452222662943	-9.45652686165024e-06	0.0004598808686686	-0.000159260447816659	7.79473599381297e-17
