# Supplementary material for: What you sample is what you get: ecomorphological variation in Trithemis (Odonata, Libellulidae) dragonfly wings reconsidered
Source: BMC Ecol Evol. 2022 Apr 11;22:43. doi: 10.1186/s12862-022-01978-y (PMC8996507; doi:10.1186/s12862-022-01978-y)
Supplement: Supplementary file 2 — Additional file 2: Datasets and results archive. [file 12862_2022_1978_MOESM2_ESM.zip › Additional Files 2/Datasets & Results Archive/Geometric Morphometrics (Landmarks) Analyses/Phylogenetic Covariation/Hindwings Phylogenetic Signal Tests/Phylo-Connections.csv]

	V1	V2
1	28	17
2	28	29
3	29	14
4	29	30
5	30	11
6	30	31
7	31	6
8	31	32
9	32	21
10	32	33
11	33	34
12	34	27
13	34	35
14	35	36
15	36	8
16	36	19
17	35	26
18	33	37
19	37	38
20	38	39
21	39	22
22	39	7
23	38	40
24	40	9
25	40	41
26	41	10
27	41	42
28	42	23
29	42	12
30	37	43
31	43	5
32	43	44
33	44	16
34	44	45
35	45	46
36	46	24
37	46	3
38	45	47
39	47	48
40	48	4
41	48	49
42	49	18
43	49	15
44	47	50
45	50	13
46	50	51
47	51	25
48	51	52
49	52	20
50	52	53
51	53	1
52	53	2
