# Supplementary material for: What you sample is what you get: ecomorphological variation in Trithemis (Odonata, Libellulidae) dragonfly wings reconsidered
Source: BMC Ecol Evol. 2022 Apr 11;22:43. doi: 10.1186/s12862-022-01978-y (PMC8996507; doi:10.1186/s12862-022-01978-y)
Supplement: Supplementary file 2 — Additional file 2: Datasets and results archive. [file 12862_2022_1978_MOESM2_ESM.zip › Additional Files 2/Datasets & Results Archive/Geometric Morphometrics (Landmarks) Analyses/Phylogenetic Covariation/Hindwings Phylogenetic Signal Tests/Eigenscores (Landscape Groups).csv]

Species	Group	PC-1	PC-2	PC-3	PC-4	PC-5	PC-6	PC-7	PC-8	PC-9	PC-10	PC-11	PC-12	PC-13	PC-14	PC-15	PC-16	PC-17	PC-18	PC-19	PC-20	PC-21	PC-22	PC-23	PC-24	PC-25	PC-26	PC-27
T. aenea	Forested	-0.0192399983378788	0.00918289331035964	0.00675711569061163	0.00185107742351023	-0.00306860287981233	-0.00401530638408479	-0.0020608972261682	-0.00929612326386109	0.00975231338148754	-0.00332739759861114	0.00360694236638347	-0.000639448551623621	0.000264910835595498	-0.00116273397364979	-0.000993943452677225	0.00217459602704829	-0.000515922969932641	0.00208633356022564	0.00136935385475359	-0.00145385884607144	-0.00235802052550433	-0.00171748418088328	-0.000471028744960165	-0.00141209448221828	-0.00137283814380923	-0.00236981172936021	9.03674040437195E-17
T. aequalis	Open	0.00180287673372307	0.0220528441029852	-0.000228148186415473	0.00604728566170405	-0.0022473114844609	-0.00149360814914248	0.00713346253682184	0.00557763031227858	0.00158301335172903	0.00479143571516821	0.00285568638645764	-0.000263505250777604	0.000336298946345356	0.00158052400595399	0.00327990554476097	-0.00138912942178293	0.00165292786040603	-0.00497470047119813	-0.00189711859887384	-0.00138143345460614	0.00104319680703649	-0.000951433252695581	-0.000514171997894191	0.00149454699613377	0.00302243025847943	0.00179608065625052	1.0987033765425E-16
T. annulata	Open	0.002301674970444	-0.00184740303174143	-0.00473599611668566	-0.00415213099179558	-0.00373582315460044	0.00996846854491358	0.000617519824656177	-0.00241684561937546	0.000635163303482694	0.00280749941618123	0.00195702216765265	0.00376502476002124	-0.00121819370215433	0.00120416113539181	0.000180164615502008	-0.00192493219788319	-0.000854100828239584	-0.00101852300715804	0.000291046498523313	0.000219017442388063	2.01598019649692E-05	-2.61361223764258E-05	1.8288476175776E-05	-1.73235467273958E-05	-1.05843875589405E-06	-2.01836450958376E-06	3.3678029982831E-18
T. arteriosa	Open	-0.00723336659130746	0.0023227727827237	-0.00938825761337139	0.0032731154564554	-0.00740014584922741	0.00612443000474889	0.000804104839379592	0.000269906528316216	0.00300952872538551	-0.000386233810981774	0.00259634909308807	0.00162104966643056	0.00240552969316903	0.000341269655868107	-0.00343794314665496	-0.000612611273539452	0.000627788840376612	0.000993798494822514	-7.42322462427492E-05	-0.000346543919206153	-4.84860789605324E-05	2.73776595346907E-05	8.55338983527185E-06	1.03542680265798E-05	1.65250396670072E-06	2.67795967580484E-06	-9.45288769135799E-19
T. aurora	Forested	0.00337524668260846	-0.00300296114251422	-0.0049096572740673	-0.00522174183579618	-0.00312830698630499	0.00138920140440848	0.000773921236100888	0.00263420814570483	0.00596428406946248	-0.00140535794220277	-0.000571700451015828	-0.00312824911128538	-0.000252956394931544	0.00232754777027976	-0.000245008047116399	0.000332918988652821	-0.000201242933481012	-0.000371151991145783	3.15331676892679E-05	5.37394042128904E-05	1.47610013826873E-05	2.99023378411549E-05	-1.4610581784454E-05	-6.60943518049227E-06	-1.84372504607007E-06	1.37660470413917E-07	-1.55854062294791E-19
T. bredoi	Open	0.0087284086886285	-0.00895083246126642	-0.00726486443167322	0.00742678092619423	-0.00405342565231434	-9.53219045988444E-05	-0.00507725235296531	-0.00361141059251056	-0.000261527580183219	-0.00285063024161235	0.00259308722407507	-0.000254411316494421	-0.00168170068620471	-0.000200631145378905	0.000464700330256929	-0.000199010121650142	0.000400153522530153	2.80043706118046E-05	5.88046122966621E-06	-4.16360360659369E-05	2.67599293386423E-05	2.92776833371725E-05	-6.21429079695072E-06	-1.26809822027068E-06	-6.05689151544233E-07	3.87562728260929E-07	-1.09667049746909E-16
T. dichroa	Forested	-0.00130138432542728	-0.00427100842825633	-0.00833305672794637	0.00285174679886076	0.00274305227213731	-0.00570247930263799	-0.00331373731967184	0.0017978628433586	-0.00141627720729528	-0.00407314871744681	-0.00128758687862341	-0.000266892045205712	0.0010028559325149	-5.78024330628216E-05	3.82693522567655E-06	-0.000644710199479826	4.76714016415204E-05	-0.000751382460164847	-9.45757806393015E-06	-0.000235860157621898	-0.00138318727508347	-0.00022041144508593	0.00102482451340335	-0.000176908684747219	2.07191443355981E-06	1.22183765357882E-05	4.13284315624318E-17
T. donaldsoni	Open	0.00264465595849912	0.00534151256848593	0.00994299299626695	0.00339894473674842	0.00193233528144526	0.00156053741024445	0.0043007138997664	-0.000596387853719343	0.00754442397370882	-0.000922711260386092	0.00176305060588364	0.00132548844879992	0.00107654323307917	-0.0014756923881834	0.000952557505508634	0.000127336141470061	0.000678837085624944	-0.00161670482956839	-0.00108614805195117	-0.00012352377523401	-0.000850429506210626	-0.000322517315111295	6.96956693127553E-05	0.00199610075500623	-0.000100509087819084	-1.7776529905926E-05	1.03119908581107E-17
T. dorsalis	Forested	-0.0129799588274118	-0.00500923503383011	-0.0208013624179382	-0.00672770826409459	0.00474064712813166	0.0069783472430848	-0.00295210188373366	-0.00346056759285646	0.000272785247925285	0.000321954672202491	-0.00266373933396121	-0.0016067268510168	0.000907707820443917	-0.00225661553263338	-0.00139726337374426	-0.000470920886800548	0.00196806121812707	-0.000762494204889774	0.00101437057412044	0.000396279072041446	9.88945600203813E-05	-8.07376313819513E-05	-3.97885654036853E-05	1.5862544859946E-05	3.9494635096061E-06	-1.81062392909832E-06	1.08958083170057E-17
T. ellenbeki	Forested	0.00112259349307778	-0.0119993194362345	-0.0179620780555054	-0.000775611844285716	0.00848434495764304	-0.00685570086418483	-0.0038496970939834	2.23232251161814E-05	-0.00613831152021833	-0.00138406857642803	-0.0047370861071528	0.000384748181527059	-0.0022805671614214	0.00328978939088097	-6.90639824034594E-05	-0.00293180435503383	2.79759758180296E-05	0.00108763012037799	-0.00127308524254851	0.000139939439337024	-0.000225123390752579	-0.000161545831032596	-0.000188735489488106	1.53366176695125E-05	-2.85068911453037E-06	4.24652014947196E-07	2.86737593304526E-17
T. festiva	Open	0.000753669991631647	0.00372707079886234	0.00673242228231675	0.0120352301221163	-0.0120456448245423	0.000319264799725722	0.00690618258647182	-0.000300210604521599	0.000225729539055673	0.000779978818656406	-0.00140111728624759	-0.000259082680826867	-0.000277315962684262	-0.000301576171982475	-6.46615537343001E-05	-0.00026686434113215	1.12303096085494E-05	-9.873373106746E-06	-2.71860434063163E-05	5.98323432125907E-06	-1.21157372673618E-05	1.8270008493971E-06	6.35300636766344E-06	-4.35232625122944E-06	2.154601466868E-07	-2.32404052365961E-07	-2.12855144480269E-16
T. furva	Forested	0.000296247687486901	-0.0021846252566173	0.00413439198822347	0.00389031327243696	-0.00320533055011428	-0.00397593181852606	0.006471602627768	-0.000307954005227403	0.0030908399508309	0.000158348510147395	0.00308603694985376	0.00248624038388944	0.00180905122623177	-0.00163701494035206	0.000506564858299624	0.00259543143007411	-0.000296078779097746	-0.00145344437096815	0.000222830502110527	-0.000288333817413666	-0.00183953925350731	0.000906954358608723	-0.000803836244250816	-0.000161149827533328	-5.84036007814996E-06	1.35336605495537E-05	1.68212272995232E-17
T. grouti	Forested	-0.0118450501292722	0.00880966242446205	0.014083489883275	0.00330381242796001	-0.00196664217062888	-0.00370009747700063	0.00276984104338291	-0.00642797836999897	0.00428511009950923	-0.00284064429154376	0.00176197694842368	0.000629640640060478	-0.000448740439999989	-0.00113094500410326	-9.54476911086707E-05	0.00184853645334497	-0.00165037182694759	0.00158729953620016	0.000457513320530431	0.00118809542981706	-0.000467391236097172	-0.000573415638619387	-0.000146319256857526	-1.5450883508672E-05	8.12063253796187E-06	1.00178228996023E-05	-2.42522473457851E-17
T. hecate	Open	0.0130967210311257	0.00943959709358846	-0.014328697995581	0.00617643281830546	0.00534789482186658	-0.00169107425631528	-0.00489359050948826	0.00219316874985217	0.000748791774589694	0.00122076982896018	-5.77543605296545E-05	0.000255271548484559	6.73377208246708E-05	-6.84606684267118E-06	-4.34339698744162E-05	0.000211171345540668	-9.90549510024062E-05	3.42023513856115E-06	-4.71608518914565E-06	1.91451800364653E-05	-3.12369859467823E-06	-6.44042699936647E-06	5.49068640206364E-07	8.16515183595966E-07	-4.97997270537979E-08	-2.85101359490071E-08	-3.39619554267506E-16
T. imitata	Open	0.0135412269001502	-0.00588793015348217	0.00999731572324396	-0.00602473616624618	-0.00346808939837851	-0.00848131238694006	-0.0049718986184601	0.00411129785383666	-0.00323649457474436	0.00107294524678526	-0.00608662194758573	0.00135282002885876	-0.00512077442627744	0.00296649513646647	0.00271458129415142	-7.58295710378984E-06	-0.000403375758152164	0.00186891735982535	0.00291123237497055	-0.0008969527541127	-0.000260819291666912	8.66553107436273E-05	-2.20431758584232E-05	0.000199369988769599	5.36790477899824E-06	3.65756730728406E-06	4.26633554873046E-17
T. kalula	Open	-0.00629983326554916	0.00566963961814041	-0.00313444108133784	-0.00437907719863298	-0.00500483671956382	0.00622853602678612	0.00221249090436146	0.0073502619305579	-0.00304981839270531	0.00234329996598014	0.00256102953176449	-0.00136346464498529	0.00178860819462621	-0.000224153138812598	0.00211999779220408	-0.000417898503810383	0.000800271360862046	0.000466757295027595	-4.58894733599164E-05	0.000113310900072275	-8.70755041084287E-05	-1.5980195973148E-05	-3.21236145661027E-06	-3.62887625392855E-06	2.52212779747933E-07	-5.16778273768477E-07	-2.41506033921146E-17
T. kirbyi	Open	0.0167307639707357	0.000267697325906617	0.00524322745368827	-0.0122395337288742	0.00120825679892814	-0.0016674072121897	0.00258009503387819	-0.000817587050571575	-0.00043072883681388	-0.000490327618585423	0.000323955602042733	2.7085820134804E-05	2.68074766285403E-05	1.02227511227162E-05	-7.36311263886211E-05	-7.39050277546445E-05	4.2054521719056E-05	1.60888465088743E-06	7.47571748751954E-06	-1.46610458604763E-05	1.33241838235019E-07	-4.98488155981818E-07	4.42051698755567E-07	4.48972282671495E-07	-1.91085830883767E-08	6.35372764063238E-08	-4.85546390420477E-16
T. monardi	Open	0.010495960985762	-0.014452203928186	4.09879316819397E-05	-0.00185544343104643	-0.00845954305372377	-0.00775467035712622	-0.00161466018611199	0.000599784911194952	0.00254168873346632	-0.00257146133969643	0.00247501100557296	0.000164238308006623	0.00415598624176386	-0.00351408559742514	-0.000774082268539143	0.000886796297220339	0.000499726695602414	-0.00249044473110395	-0.00288953784588963	0.00097722740974844	0.000385144839701397	-0.000117386897691601	4.57796606031511E-06	-0.000207229666169714	-5.83258997284638E-06	-5.81637212187714E-06	6.21552776695206E-18
T. nigra	Forested	0.000799522893150441	0.000544753720798038	0.00453115639598067	-0.00429552004911528	0.011849596069341	0.00252375988922808	-0.00181064218155816	0.0050105440343134	-0.00278257934219392	-0.000264015453071417	-0.00249165228443849	-0.000447142371502048	-0.00226309374246314	0.000204156366426659	-0.00047269963373943	-0.000917246032734177	-0.00050030275600354	0.00179405283199319	0.000982162445053482	6.46323709780893E-05	0.000847387738303319	0.000336841719058846	-7.17839035876672E-05	-0.00200305269323416	9.96607851782286E-05	1.83324601393671E-05	4.69510362663059E-17
T. nuptualis	Forested	-0.0109023280935273	0.00725639922474949	-0.00508982528071608	-0.00147542298748274	0.00479304285244677	0.00220635266865629	-0.00114769573048307	0.00181515420097974	-0.00824886875732286	0.00146143283260638	-0.003803073933401	0.000198311595214993	0.000242857002663154	0.000223470529582587	-0.000678863996484737	-0.000764991476196276	0.000463827074062718	0.000555597822170982	0.00050790796368986	0.00055418804127066	0.0011795329388046	0.00089162250249502	0.000324674356863388	-0.000399392732246933	-0.00182248839630225	0.000642137252747503	-5.78150808477895E-17
T. persephone	Forested	-0.000571349661824455	0.00144874731596119	-0.00249427526882606	-0.00231651154010147	0.0025405847027698	0.0117285095683366	-0.00244812049980594	-0.00424429804952281	-0.000291527589482519	-0.00140400556658402	-0.00225675128717369	0.000838641184455352	0.0024713853289121	0.000120374138653385	0.000755584009266852	0.000352998036474847	-0.000405890686768983	6.88765169604571E-05	-4.71494284847842E-05	-9.50322217979451E-05	4.06610058424948E-05	2.9870167315398E-06	-7.30437919639729E-06	-2.52737843326695E-07	8.16683207214046E-07	-1.06322332097539E-07	-7.57120399903256E-17
T. pluvalis	Forested	0.0012728179852704	0.00277597970947272	0.00402914635864401	0.00418038477010443	-0.00113967555310603	-0.00354878736223639	0.00601106805141473	0.00333548663864965	-0.000631216004306311	0.00121988779053232	0.00274831622660752	-0.000576283392213948	0.000543712655221429	-0.000967513553164499	-0.000133494579066119	-0.000227891278587286	-0.00159671885832678	0.000569216466897288	0.000192229829092259	5.09368184014647E-05	0.0014227842307508	0.000214028504664488	-0.000977922678482739	0.000186991751450082	-2.57400128516787E-06	-1.20732179402452E-05	-1.39591029707509E-18
T. purinata	Forested	-0.00768198173562304	-0.00132411826161586	0.00917257336952305	-0.00187787051352643	-0.00124538032892875	0.00232507838542517	0.00460392295573999	-0.00343448315466821	0.00415366429831474	0.00372842853842338	0.00225261414433005	-0.000251920654761787	-0.00149144008938722	0.000820385352478712	0.00103239819663229	0.0011711399657666	-0.000195176197733011	0.00126685992569287	-3.28529615158396E-05	-9.46919147258659E-05	0.00194725058585451	-0.000679978247921808	0.000985954692430411	0.000123151476000243	5.78008278746323E-06	-1.25292604216135E-05	7.06764291188988E-18
T. selika	Open	-0.00157395504152935	-0.00799845332057104	2.90311342874362E-05	-0.00829520801216474	0.00403927715713977	0.00565299213991951	-0.00392877459548444	-0.00147119987962372	-0.00283130062335299	0.00142871802371863	-0.00186032700881922	-0.00383274391364676	-0.00238729470491882	-0.00233936856920736	-0.000900655846669183	0.00143307129790306	-0.000491654455838514	0.000394123456576037	-0.00039908633180023	-0.000333644445721323	-6.50275564635436E-05	1.23573623391901E-05	-1.97700200604173E-07	1.39407117946012E-05	2.05949866764275E-07	1.37219574322554E-06	5.60011597912444E-17
T. stictica	Forested	-0.00719325547249667	0.00110787682852587	-0.0120918377894716	-0.00662076837168815	0.00905506143408042	-0.000211237228038973	-0.00393804179451021	0.0036654834004739	-0.00730207917867165	-0.00178256508591926	-0.00454407326735436	0.000126916217905136	-0.000653964439232556	0.000389432670260817	-0.00131163998332019	-0.00148554010053686	-0.000170751734558514	0.00104118450008325	-0.000351965610505264	0.00142163547251242	0.000567225930499637	0.00237061829878154	0.000820315684056215	0.000342020872072977	0.000164655539389181	-7.69869476144002E-05	-5.59075626505728E-17
T. tropicana	Forested	0.00617567203992712	-0.0111880755107563	0.0298480303727745	0.00367288081643539	-0.00381337858476005	-0.0126266714167467	-0.00853784939468036	-0.00718545867165886	-0.00168479081466918	0.00359547620979385	0.000755968302902345	-0.00133582752858446	0.00176399345093971	0.000726859518548484	-0.000335658672196744	-0.000229739141797686	-8.82320903647423E-05	-5.47914278601471E-05	7.94419180190035E-05	2.60668474362645E-05	-2.52911023475031E-05	1.17534540305207E-05	4.60491058496161E-06	1.4276697254863E-06	6.8801766930059E-07	-7.74277416024251E-08	-7.59534443802931E-18
T. werneri	Open	0.00368440146962644	-0.00183128085994978	0.00622061665901776	0.00814927970401901	0.00724804371453719	0.00481412803429166	0.00536003384736295	0.00518739193348332	-0.00550181602698797	-0.00122760806608669	0.000424437591265159	0.00105022152913599	-0.000787544009283819	0.00107029009288387	-0.000982789758090713	0.00143078133232755	0.000248348960068348	-0.000310170510090516	6.54468705613254E-05	7.59753258637974E-05	3.17375452262974E-05	-4.82375350874978E-05	-1.6644152106179E-06	8.34485115965707E-06	6.4262091394889E-07	-1.25687600014437E-06	-1.39523267071728E-17
28	Ancestor	0.00812819834206408	0.00140523997661259	-0.000657186389565679	-0.000144942605003393	-0.000194299568293152	-6.64651311150757E-05	0.000126226532725438	-0.000148459553635645	-6.05545648260345E-05	-2.45563505284544E-05	-1.13569831364617E-05	-1.48086589015978E-05	4.96963466319251E-06	5.04633671580344E-06	-7.56006720159093E-06	1.17002577277616E-06	2.62364453258899E-06	7.44453023330502E-06	1.59198618470107E-06	7.09713557238819E-06	6.70382069082601E-07	3.52553038390763E-06	1.2577652966791E-06	3.78761786019548E-07	-8.94921395595355E-07	3.10007093534665E-07	-2.3416564640024E-16
29	Ancestor	0.00689545955609979	0.00156824866573436	-0.0015027096104031	0.00158819983439667	-0.000395284449781572	0.000162948218647169	-0.000225410293728409	-5.25742731469122E-05	-7.50897327314565E-06	4.21881920075371E-05	-5.94069309095401E-05	-2.08120945573231E-05	1.84029442277312E-06	4.30456186779909E-06	1.90784746540365E-06	1.19282035463079E-05	-3.02675951783943E-06	8.28077222912553E-06	7.4885355473049E-07	1.02150605405911E-05	7.47353710399889E-07	4.10216809221693E-06	1.37465621431434E-06	3.68700694223638E-07	-1.02042446873202E-06	3.45325964233725E-07	-2.18297331166378E-16
30	Ancestor	0.00428678920774263	0.00024579374139416	-1.53524765607433E-05	0.00270294739362765	-0.0017284429266312	0.000782708904217595	0.000265402033760645	-0.0003730407172844	-9.15429681979341E-05	-0.000107090346455125	-0.00011503326319128	-8.06882110036079E-05	-1.43272773459008E-05	5.58992966108641E-06	2.15048364998246E-05	-1.39123864495395E-05	8.89185289117319E-06	1.01758300834334E-05	8.26770670105805E-07	1.20908265479466E-05	1.57860208509212E-06	6.7884839370729E-06	1.66759301623016E-06	2.71207928735941E-07	-1.35109941944407E-06	4.57699935326833E-07	-1.35220974974387E-16
31	Ancestor	0.00285792950924294	-0.00150925128684408	-0.000125988667951516	0.00178432376339225	-0.000794737577449764	0.0013768625568585	-0.000634010652188264	-0.000647657168798957	-0.000221843785981022	-0.000401791176195918	9.11852636302889E-05	-9.44634487335176E-05	2.39478925379071E-05	6.66817995851184E-05	5.42719475796862E-05	1.45413884777106E-05	1.81185835587939E-05	1.56349576948905E-05	6.366267544289E-06	1.48088518266227E-05	4.93108028549613E-06	9.94102954805453E-06	9.89658700575174E-07	1.09584384384674E-06	-1.92601754411121E-06	6.8391133331817E-07	-7.57425331764268E-17
32	Ancestor	0.00193800771818285	-0.00149532455315414	0.000395577335612306	0.00104704844658216	-0.000238683202859166	0.00168374878926674	-0.000577719965391831	-0.000505008321858128	-0.000260842981895816	-0.000305828903557222	-3.75060556714993E-05	-8.6427273637269E-05	0.000169468438414798	0.000107287469763929	3.28173675473952E-05	4.04054540132475E-05	-8.72476160300777E-06	1.6433033945732E-05	8.19387654981831E-06	2.00934613075003E-05	4.31007773454044E-06	9.44999138588744E-06	1.33302387731865E-06	1.5468103409411E-06	-2.21483428658701E-06	7.8013003696663E-07	-7.09915253752774E-17
33	Ancestor	0.00123100109875973	-0.00173119785684366	0.00116234295409818	0.000595166098339154	8.15545009507062E-05	0.00113835228890541	-0.000362728627190574	-4.50864071154283E-05	-0.000297238635348739	-0.00011668800496472	2.21022204268623E-05	-0.000156881755591334	0.000119674823885842	0.000146782755915798	-4.99628669337942E-05	3.97465125519918E-05	-1.86917978105516E-06	1.27813601225486E-05	1.47172811340319E-05	3.5146310567003E-05	6.04754010809772E-07	9.50732683072019E-06	2.40925961786793E-06	2.15046577489718E-06	-2.76087069520213E-06	9.51562880991869E-07	-1.72040861916821E-17
34	Ancestor	0.00192301517173782	-0.002091377480117	0.00457481401168146	0.00149195993469212	0.00108561964577623	0.000447623703373512	-0.000328593130947268	8.52761090408113E-05	-0.000675348247195774	3.65525002147153E-05	8.64849923492258E-05	-8.12539461536442E-05	0.000100986969320205	0.000213212574095331	-0.000138189131903462	0.000113836167208713	2.38462575457157E-05	-1.74246200341544E-05	1.88987406732382E-05	3.24778745766631E-05	1.32409126382511E-06	3.82838407939528E-06	1.87522164144842E-06	2.18168957652857E-06	-1.93001786569207E-06	5.89124877757959E-07	3.36949706417761E-18
35	Ancestor	0.00242902621997222	-0.00253039745260149	0.00812080633393771	0.00149476771432239	0.001281482798089	-0.000971569567089189	-0.00113971360452085	-0.000531386475329207	-0.000375101712794837	0.000395500409729406	0.000107580719190936	-0.000166099983388781	0.000212839250440206	0.000159101465454103	-0.000110158520249796	-4.00974152330358E-07	1.8911099638433E-05	-7.29340378192138E-06	1.65973247550657E-05	2.30207887900095E-05	-2.41596660859005E-06	5.28948040052115E-06	1.81015011986882E-06	1.29650782632351E-06	-1.39082399238325E-06	4.6193850438378E-07	-5.31597877696799E-18
36	Ancestor	0.00178146763515887	0.00248339127197336	0.00731130255159788	-0.000285083322369153	0.00641980467302052	0.00178901542391733	0.00104473202143038	0.00197706442630624	0.00214943376819283	-0.000510305068896293	-0.000324665779691323	0.000388333941710733	-0.00052556674633699	-0.000569004013658703	0.000210523808824177	-0.000361814913162291	8.3357701333471E-05	8.06133475440929E-05	-4.6231667482417E-05	-2.50388494835046E-05	-1.59606522262132E-06	7.00490523308283E-06	-8.04376781446735E-07	-3.0751113044075E-06	-5.05345696996598E-07	2.93417715050773E-07	4.21737704437916E-17
37	Ancestor	0.000252598408742275	-0.00169641711139301	-0.000320597325297186	-0.000307924995908723	-0.000280425526623752	0.00113193838057353	-0.000214667442498646	0.000236614829515506	-9.4768235186982E-05	-6.17242743152015E-05	2.95922672183117E-05	-0.000258455843211598	9.1971625181016E-05	0.00013721876646503	-6.10884289256589E-05	-6.04823834665287E-06	-1.21976406841389E-05	2.8371397928682E-05	1.72874769223006E-05	4.86042601538654E-05	-2.7461667601115E-06	1.30228411235488E-05	3.58122995516857E-06	2.60568526089063E-06	-3.69764269776772E-06	1.30775000645898E-06	-3.3185056807529E-17
38	Ancestor	-0.0019044134974401	-0.00290111830458103	-0.00408287361708136	-0.00013836051182841	0.00117878824287173	-0.000436976720468241	0.000194099011018692	-8.32592443746438E-06	-0.000348077930617889	-0.000180362857678192	-0.000265304566843663	-0.000221568532576925	0.000126244376436227	-7.62548432675419E-05	-0.000121544183677417	-0.000193347207685885	4.06862182382955E-05	-1.16127320938648E-05	4.51116118809466E-05	3.82394434070703E-05	1.07170324675958E-06	-5.96275796851758E-06	-4.47381720539685E-06	3.19996171987957E-06	-1.40813188759406E-06	4.50817292244757E-07	1.93165863621343E-17
39	Ancestor	-0.000426533817609987	-0.00121723044620263	-0.00257310200324706	0.00271900984331189	0.000883936482222934	-0.00371205802200777	0.00109684636666488	0.00200504908146337	-0.000876378540843198	-0.00115481077989226	0.000513202246978506	-0.000377962134903058	0.000632160361259579	-0.000417475413106071	-7.72027485586275E-05	-0.000383310874171696	-0.000596720735878471	-7.37499759728199E-05	8.12933303596046E-05	-6.39548424912085E-05	1.57140372858883E-05	-3.79590745829906E-06	1.73603374715161E-05	4.63987369516005E-06	-5.03412514187477E-07	1.55075650474096E-07	2.69792699194703E-17
40	Ancestor	-0.00371208766447094	-0.00424055178508432	-0.00682551202565592	-0.00113872608034525	0.00213083406367063	-8.04733514204674E-05	8.22142193108599E-05	-0.000922678511964783	-0.000290702485869755	0.000125836460001137	-0.000733922708550422	-0.000140277521981481	-4.84337849971E-05	-6.78596117722297E-05	-0.000173330788045165	-0.000228021204898666	0.000315982488228806	-1.07219527905686E-05	4.72036151905534E-05	7.15458344673501E-05	-2.3595119161712E-06	-1.77082668987765E-05	-1.74927957435978E-05	2.98832436238098E-06	-4.39716569473876E-07	7.18767209446013E-08	4.08422346507079E-17
41	Ancestor	-0.00286488764884789	-0.00500130767709687	-0.00555960022092807	-0.000565120135178743	0.00220176345566045	-0.00143855154279404	0.000694896887557184	-0.000983649825061222	-0.000378912353293736	0.000295104616871431	-0.000621935572692644	0.000250393916193781	-0.000388162167658008	0.000436338371224843	6.91527520882002E-05	-0.000196942451745426	0.00013216983393332	0.000161062804873757	-0.000171538039792763	2.08798833900699E-05	-2.78100446853372E-05	-1.15635977481209E-05	-2.15119775180455E-05	-9.07160048407521E-08	-7.62474693262309E-07	2.35742476398682E-07	2.21719344273286E-17
42	Ancestor	-0.00340373136922928	-0.00288822239714141	0.00238859658687914	0.000457498945773557	-0.000679377412632585	-0.00103953379873074	0.00384660326965351	-0.00156127393538424	0.00222502008468291	0.00136779731852176	0.00151999626716714	0.000814479692117149	-3.21990378279844E-05	-0.000113356545785014	0.000524922272572146	0.00115685682025929	-0.000113698264738067	-4.46983207810648E-06	1.91591598015968E-06	-0.000117343969432992	2.53374814291958E-05	6.98192241051326E-05	5.17486457505479E-05	-1.23962215640485E-05	-2.85875043036614E-07	4.09151382591428E-07	3.08370814777401E-17
43	Ancestor	-1.33502248277937E-05	-0.00147508135023907	-0.000642177915834245	-0.000910657550388984	-0.000752063769477794	0.00138728370901562	-0.000188037991941275	0.000456381267259257	7.59624200659919E-05	-7.12995126276947E-06	8.3121129255432E-05	-0.000329193375531615	6.86751690689457E-05	0.00016643137722131	-5.81717111469093E-05	-4.2196568373631E-06	-2.75148727198649E-05	4.49038801368939E-05	1.43222148466199E-05	5.88822772270654E-05	-5.50987222679536E-06	1.8399337613552E-05	5.65896619281392E-06	2.79710420221678E-06	-4.67235086347572E-06	1.67611207625682E-06	-2.5504162041827E-18
44	Ancestor	-0.00071152940075218	-0.00100090201342555	-0.000794569423215329	-0.00150125286427541	-0.00129667818580412	0.00178838204732446	-0.00022575225015158	0.000621607506549074	-0.000142750596441521	0.000194304044363559	0.00022139608826856	-0.000208851504566126	5.86675591184654E-05	3.35979586078976E-05	-3.81356682038889E-05	-2.92298189798836E-05	-3.72163225476682E-05	0.000105294131006224	8.23905503399079E-06	7.5458797313161E-05	-1.15293763789373E-05	2.58967418534827E-05	1.06004090605862E-05	3.87588985594559E-06	-6.43798162000782E-06	2.38220711575137E-06	-6.81353302771359E-18
45	Ancestor	-0.000849821438462689	-0.00109707185981345	-0.000750697352013317	-0.00174050735144191	-0.00144759389131355	0.00178652603026237	-0.000414386960553352	0.000296902330230336	-0.00010961177894194	0.000198719120745251	0.000167273186162677	-4.49920849932439E-05	-6.29869430278737E-05	-4.59667691492385E-05	-0.000166250510388021	-2.17219246814782E-05	-9.96430089288361E-05	0.000125315922446974	7.3936844855576E-06	8.5011829920623E-05	-1.09124122760724E-05	3.41181226446472E-05	1.51074267176211E-05	5.15664412374374E-06	-8.16440361812285E-06	3.0873992363783E-06	9.61890614901983E-18
46	Ancestor	-0.00045619503751567	-0.00233789012457326	-0.00127051955931681	-0.00319450588675162	-0.000928895223448716	0.00374032202339346	-0.000816951422670346	-0.000429884182114495	-0.000430192388993795	0.000821223855622447	0.000128702719109931	-4.13815417995575E-05	-0.000627232541030691	-0.000215146319773653	-0.000229167841802781	-9.443820315993E-05	-0.000285556943991599	-1.65810606031777E-05	-1.2524240203304E-05	3.88522629193495E-05	-1.46491036187194E-05	2.08183920511553E-05	1.31413601024763E-05	2.93565117561069E-06	-5.65473037265002E-06	1.98129644084748E-06	5.2287343834008E-18
47	Ancestor	-0.000990535893853738	-0.000919553462141974	-0.000634248187811699	-0.00159577122496883	-0.00161736059277098	0.00143036238661659	-0.000435510777187525	0.000266692744315512	-3.47549865463524E-05	8.77439798675154E-05	0.000147224547301174	3.62811623943781E-05	-2.12240853732332E-05	-5.49892147324899E-05	-0.000218868416677409	-4.74683599073702E-06	-9.70538184716234E-05	0.00016112626963105	1.05924400638408E-05	9.81809947700457E-05	-9.92453179871117E-06	4.06469458754123E-05	1.77184022034427E-05	6.2008381573087E-06	-9.48391884361875E-06	3.64110489587039E-06	-7.97905036313551E-19
48	Ancestor	0.000712794355881319	-0.00234048364838526	-0.000952654484229544	-0.00124664629716013	-0.00356533346056321	0.000199789627222792	-0.000832779906208744	0.000716414943287396	0.000431493267295714	-0.000175293326549051	0.000156451373059049	0.000469296660213617	0.000304872818059578	-3.25985820172453E-05	-0.000527282021949359	-1.57201148189905E-05	6.11948259956456E-05	0.00020557346894739	-4.21732532601693E-06	7.7670618721197E-06	-1.18128070250974E-06	2.62773989733416E-05	1.04246554581894E-05	4.75030955931595E-06	-5.54304825353537E-06	2.45728777863586E-06	8.70411056598519E-18
49	Ancestor	0.00928772447747914	-0.00827886332285131	0.00357668653478359	-0.00328949958089603	-0.00538447256288979	-0.00610886552680225	-0.00269895585250893	0.00195961712183261	-0.000159263744809368	-0.000610619225222122	-0.0013318303878988	0.000688666243742096	-0.00029223300280837	-0.000215535170464344	0.000608526919870021	0.000329624354870527	5.13202410126962E-05	-0.000186044566173933	7.20847471764473E-06	3.23184230000556E-05	4.68622777081125E-05	-5.30705133696678E-06	-4.10524732483248E-06	-1.83318453113264E-06	-1.51512174104796E-06	-2.25129415537767E-07	2.65731176212619E-17
50	Ancestor	-0.00800243503549061	0.00593204591341435	0.00217891723313223	-0.000140009101948614	0.000890106349493101	-0.00113426612329602	0.000300834184904344	-0.00146891596788694	-6.45342562329586E-05	-0.00104119154686218	-0.000212198408403587	0.000204491455878979	-0.000218592631584877	-0.000266707507006158	-0.000250864739933255	0.000308235086466392	-0.00048745857423249	0.000636192240553285	0.000104479732733754	0.000565376480793589	-1.74139697681719E-05	0.000188829288037379	8.12175280955599E-05	2.7578123003752E-05	-4.22727449949073E-05	1.6112867121711E-05	-9.60874175365278E-18
51	Ancestor	-0.00842050480833255	0.00685335479274399	-0.00371167622545408	-0.00160013054345518	0.00351304292239399	-0.000608800473358592	-0.000862774123688217	0.00077069689501853	-0.0026187193866862	-0.000418199288590211	-0.00150291241710118	1.98626135739278E-05	-0.000159044729610269	0.000158086078694308	-0.000353882540544873	-0.00047331565902121	4.4044597088753E-05	0.000260685352048595	-6.62319627635711E-05	0.000378859687591877	0.000242803676426527	0.00069075868902751	0.000238368700984057	6.0856910437296E-05	-8.41932427208713E-05	2.4415393389701E-05	-1.01440665763175E-17
52	Ancestor	-0.00943670408251674	0.0111200829047123	-0.000915182961404339	0.00105532486974088	0.00106080755439823	-0.000624937855355713	0.000636221440508903	-9.82915244350556E-05	-0.000706356692419373	0.000786479505652705	-8.6862696490876E-05	-0.000138962223387831	0.000199108644406534	0.000205073031929138	0.000235824515752462	-0.000168707612539971	0.00043900681161976	-0.000437519097336379	4.33937010216208E-05	-0.000404674228959462	0.000149783164013861	-0.0001913916854272	-7.51559251344353E-05	-0.000110822094500459	-0.000269949508664415	9.59497296597571E-05	3.59887358629407E-17
53	Ancestor	-0.0089579418955575	0.0141186067726857	0.00187126151426394	0.00298456265165174	-0.00141836893662502	-0.00204461746286101	0.00190292891705417	-0.00127226149200588	0.00354299001359908	0.000750172540736575	0.00212525535211675	-0.000347305341929689	0.000266772808782476	0.000207621021411125	0.000840595535945422	0.000205586330908471	0.000525337234031041	-0.00110862866943628	-0.000161457014366224	-0.00107998884321235	-0.000388346851484654	-0.000953436373002033	-0.000353452222662943	-9.45652686165024E-06	0.0004598808686686	-0.000159260447816659	7.79473599381297E-17
