# Supplementary material for: What you sample is what you get: ecomorphological variation in Trithemis (Odonata, Libellulidae) dragonfly wings reconsidered
Source: BMC Ecol Evol. 2022 Apr 11;22:43. doi: 10.1186/s12862-022-01978-y (PMC8996507; doi:10.1186/s12862-022-01978-y)
Supplement: Supplementary file 2 — Additional file 2: Datasets and results archive. [file 12862_2022_1978_MOESM2_ESM.zip › Additional Files 2/Datasets & Results Archive/Geometric Morphometrics (Landmarks) Analyses/Phylogenetic Covariation/Hindwings Phylogenetic Signal Tests/Trithemis P-Links.csv]

28	16
28	29
29	14
29	30
30	11
30	31
31	6
31	32
32	20
32	33
33	34
34	26
34	35
35	36
36	8
36	18
35	25
33	37
37	38
38	39
39	21
39	7
38	40
40	9
40	41
41	10
41	42
42	22
42	12
37	43
43	5
43	44
44	15
44	45
45	46
46	23
46	3
45	47
47	48
48	4
48	49
49	17
49	27
47	50
50	13
50	51
51	24
51	52
52	19
52	53
53	1
53	2
