# Supplementary material for: What you sample is what you get: ecomorphological variation in Trithemis (Odonata, Libellulidae) dragonfly wings reconsidered
Source: BMC Ecol Evol. 2022 Apr 11;22:43. doi: 10.1186/s12862-022-01978-y (PMC8996507; doi:10.1186/s12862-022-01978-y)
Supplement: Supplementary file 2 — Additional file 2: Datasets and results archive. [file 12862_2022_1978_MOESM2_ESM.zip › Additional Files 2/Datasets & Results Archive/Geometric Morphometrics (Landmarks) Analyses/Phylogenetic Covariation/Hindwings Phylogenetic Signal Tests/Trithemis-OutLand.tps]

LM=38
0.2237923806583847	0.05728130265469565
0.1806013579090512	0.05939601265945995
0.13735719043741118	0.06081408867258087
0.09409080436648506	0.06073135934115231
0.05081896137663264	0.06091718859047816
0.007549407389924491	0.06098716881131437
-0.03291550191360131	0.06624476813113285
-0.07344505196363511	0.07099416751977491
-0.11406228088102477	0.07494084789386965
-0.15478614347669117	0.07757799320316362
-0.1955848902870238	0.07846941806231006
-0.23536438398105008	0.0695216330315795
-0.2653273351352138	0.04196304208223754
-0.2538738605722387	0.013000460257616923
-0.22627643757622745	-0.0027155301630678334
-0.19710602909497577	-0.015301556050185594
-0.16777691444110254	-0.0274325930066769
-0.13763417843287992	-0.03742226267112872
-0.10711533635430348	-0.04625164182992657
-0.07660274894398358	-0.05511195387149783
-0.04351377942436998	-0.0691416898423268
-0.009240840636741132	-0.08001642094343792
0.02571529787951547	-0.0884294731582246
0.06123304393474484	-0.09386173261621047
0.09715888742674372	-0.09419074936288285
0.13114551705960045	-0.09409328575653053
0.16369678532818902	-0.08439730288949976
0.19277683692367376	-0.06676474056807824
0.21246831453861398	-0.039092671957755815
0.2188660189218833	-0.005731919081917704
0.222144256062958	0.028064705989349813
0.1455533128677167	0.0243658893675955
0.10600640658433264	0.022586009857402806
0.006883420135495471	0.04536752051300866
-0.012142320091547932	0.032100814835930164
-0.1774375170067014	0.018809224985639986
0.09590699106904302	-0.08681830461552162
0.10644035934291413	-0.03735978807542317
ID=T_aenea
LM=38
0.22747544330819852	0.06413182479944862
0.18290414907226518	0.06743610720080319
0.1381293026065991	0.06669333956172183
0.09337353499277305	0.06505845397657503
0.04858862523955754	0.06444991750263987
0.0038213899906386103	0.0632711166211469
-0.03499989802849884	0.06762625271767801
-0.07379014592873029	0.07226569932460579
-0.11266584667137867	0.07610511137030285
-0.15166426467144048	0.07834407359697726
-0.19072582450158673	0.0784015482996054
-0.2283427321976028	0.06807785223077394
-0.25682222445123454	0.041556152619813776
-0.247584004279068	0.013750244772495155
-0.22275475293037417	-0.003146189646211921
-0.19594689041039626	-0.016783726098741087
-0.1683676831611763	-0.028814129264561086
-0.13993197640966556	-0.03865827651060904
-0.11090265496644505	-0.046588428508785806
-0.0823617014953604	-0.056101093080131885
-0.04891546993887344	-0.07119908437444315
-0.014115317930068042	-0.08290204233359416
0.021374150747728943	-0.09231066916090985
0.0574744704568268	-0.09880983269315946
0.09409862123976132	-0.1010835904287744
0.13027211615537482	-0.10349962477860591
0.16516949495390598	-0.09427430874434278
0.1916844688714366	-0.0696936920071178
0.2064589707849368	-0.03677916198589315
0.21353495639763095	-0.0013407107132540723
0.2218088861653366	0.033877515579610544
0.15051621979191648	0.02714805964737181
0.10891836357161443	0.026775942402488057
0.007096786448158363	0.04630852386600049
-0.015967048606719794	0.032935225216035
-0.1740556721741415	0.016696287120978356
0.09464319761900088	-0.09379271830825826
0.11257096033910088	-0.03513196978967752
ID=T_annulata
LM=38
0.22742667627345703	0.059174822259430174
0.18308729488003753	0.06253586182955866
0.13857293278765428	0.06363994416743082
0.09403809525100458	0.06331747947369701
0.049504224591850735	0.0637990676720223
0.004968566118293483	0.0637233841162258
-0.03409117371792083	0.06839249556628935
-0.07314980734371916	0.07312425582741958
-0.11227495910118146	0.07728643720318147
-0.1515377066119223	0.07981497216582296
-0.1908749696927726	0.07971798636795652
-0.22871984205174095	0.06916571489985117
-0.25622919783551384	0.04131547111040074
-0.24917108579909636	0.012661205945255567
-0.2246658966252223	-0.004680940692671044
-0.1976882706310684	-0.01796890284964057
-0.16995654261927695	-0.029658926348007975
-0.14157158641903234	-0.039660373087036786
-0.11269101886978426	-0.04811058591186962
-0.08404984507110153	-0.057326592811778945
-0.04952215610825254	-0.07153868206717512
-0.013772246480230652	-0.08231104333053525
0.022456651718469778	-0.0913492488697081
0.05934442146362773	-0.09701467232421206
0.09666226128682004	-0.09821424248405725
0.13120456338889536	-0.09763466590129118
0.16403189032486257	-0.08750174410850105
0.1907430114076886	-0.06609495953765238
0.2071128693540204	-0.03577134221670813
0.21543057019868841	-0.0024968512690564694
0.22443083208028414	0.03042378409781393
0.14930492723744737	0.025428392721933327
0.10915750124160738	0.02511967415753732
0.007190935194846826	0.04586649028611373
-0.01791036636519333	0.03306964758836366
-0.17293648269931833	0.015405564225774163
0.09503831245019005	-0.09080902436967232
0.11110661679260288	-0.034839853502503605
ID=T_arteriosa
LM=38
0.22155918646550687	0.06285360393388408
0.17893482210908807	0.06526908613298725
0.1362001964469148	0.06573374094130656
0.09346954600465907	0.0651384553276204
0.05073198982381863	0.06500353327163631
0.008000485875387578	0.06436544506305983
-0.03173716929082573	0.06908129275278818
-0.0714616691007443	0.07391739353930854
-0.11128653727631495	0.07780528403634698
-0.15126081389304216	0.07961710029225517
-0.19127024219005798	0.0792405665754366
-0.22975781636123782	0.06845686964229733
-0.2582736609623188	0.04067200196959117
-0.24721231273002273	0.013453123503863726
-0.22261992621476692	-0.003474833817281066
-0.19627769666820816	-0.017553911663016387
-0.16878181711643717	-0.029306075906392767
-0.1406514119837763	-0.03941649899029429
-0.11206257321564733	-0.04814299022680357
-0.08387743401018757	-0.05804407315419309
-0.0498369257874421	-0.07203437453917332
-0.01453044698431626	-0.08261847571670666
0.02109569166481765	-0.09204523354549786
0.05733093042268414	-0.0988208606772228
0.09410823091435164	-0.10088611403251213
0.13076411171616983	-0.10170063546066302
0.16624156603464407	-0.0928663646047681
0.19564596116817357	-0.07146585392593106
0.2108454350378986	-0.03848201275087499
0.21428100012846976	-0.0021489626100356578
0.21831254815368087	0.034064487676629424
0.14892742788878194	0.027606376972126846
0.11003377019409864	0.025726276725993893
0.007937364673800849	0.046686056266125875
-0.01773108848662303	0.032970437343556626
-0.17391693934376695	0.016646259219115684
0.09556527928075226	-0.09138723309975226
0.11256093761203852	-0.033912886464811
ID=T_aurora
LM=38
0.2221757377572301	0.0637279828616503
0.1794205295318797	0.06636067691377055
0.1365599208001459	0.06582964248102899
0.09370414600966813	0.06492723824872268
0.05084877684278605	0.0640126649127344
0.007989524665526545	0.06342680135188637
-0.03129134456154822	0.06824941714573819
-0.07054909082657877	0.07327308480504334
-0.1099040809761625	0.07746934832035532
-0.14939896136040023	0.08004205989005343
-0.1889689328195036	0.08080738566958649
-0.2275646696544441	0.07230052294055446
-0.2573489690305748	0.04642000133890766
-0.25147054494425924	0.01643639842807534
-0.22652754367987257	-0.0026100236070804657
-0.1991090409517228	-0.01794872818565834
-0.17067990995616164	-0.031318914339030786
-0.14103200884568087	-0.041716036497634425
-0.11093336918554984	-0.05074983837335284
-0.08098654674236443	-0.060280625983614146
-0.047652266620919884	-0.07531822520643466
-0.012783395195737908	-0.08635495047542585
0.022702883178433733	-0.09520540314427751
0.05886604646660779	-0.10065590413929654
0.09538618861186815	-0.10218773908075401
0.1313582401331775	-0.10258124058698392
0.16507984983014407	-0.09124352818038478
0.19192343551839008	-0.06771081103076243
0.20520991770538927	-0.03454793165175109
0.20787231750254143	0.0011811567431004547
0.21768974487832	0.03529255475485651
0.14827614929351984	0.028111325663719794
0.1102674019542477	0.02680356316646524
0.008826629802161541	0.04605272447837701
-0.015638200401734113	0.03196293146344021
-0.17416235259387264	0.016574124715627796
0.09588089909962283	-0.09309385840158003
0.11596288876542869	-0.03573784740967225
ID=T_bredoi
LM=38
0.2213931983519771	0.0620001012915647
0.17909817828893237	0.06574042407901155
0.13659436456087232	0.06631798136466464
0.094098850086875	0.06549337746875583
0.0515865296765622	0.06519422997446352
0.009087943760851333	0.06452195855892023
-0.030798879732517676	0.06919417424762045
-0.07066511784997424	0.07406451625985822
-0.11058913737516904	0.07846928409355883
-0.15065368343340696	0.08132262451808339
-0.1908111967974559	0.08184123593709397
-0.2295165394424692	0.071396510567187
-0.2583758375219533	0.043730236014966374
-0.2505869359508055	0.01436140646477866
-0.22545909017663027	-0.0038656633589966125
-0.197970392511779	-0.018364532204880483
-0.16964954783339967	-0.03119941359755857
-0.14044853664692883	-0.04187692663157045
-0.11073587935146287	-0.051023090269879376
-0.08131801815535006	-0.061028808400879146
-0.04783550650174304	-0.07514913296703604
-0.013295618346858098	-0.08645786803865983
0.02200721583254148	-0.0950479785865321
0.057865427078572236	-0.10084685892522184
0.09418772942326374	-0.10119348854568012
0.12971065378247715	-0.09888131481355926
0.16356797984200702	-0.08800612625855772
0.1924773838708357	-0.06737270459203044
0.2103445171819987	-0.036722150843277686
0.21542670490050247	-0.0016812435094613228
0.21843797630212475	0.033529182619154926
0.14629625522172637	0.02717090875070453
0.1083846836194555	0.026101299499489843
0.010549656941912663	0.046543127700033854
-0.014393583803200221	0.03313894458587662
-0.17007002138544372	0.016581116712888273
0.0945030618129988	-0.0920641621884497
0.10755521228006164	-0.03593117697644423
ID=T_dichroa
LM=38
0.22020938080450955	0.06461032575349133
0.176761268030037	0.06504929052713433
0.13328809780281856	0.0642795955289071
0.08982592735820585	0.06302456892913481
0.04634949685646305	0.06241902104686471
0.0028776192346643167	0.06160737771436201
-0.03608889023710753	0.06631022123410552
-0.07494193831681757	0.07188861336468524
-0.11394190771248261	0.0763381961280375
-0.1530730147906269	0.0793940768025929
-0.1923098609157499	0.08018146603860449
-0.23041203088370088	0.07096054877294669
-0.2593007443933847	0.04461041689408083
-0.24810061130587388	0.01640622613432807
-0.22257246673617975	-0.0009693138784152001
-0.19533938526359082	-0.015578531639507771
-0.16711268892136255	-0.02817542383538232
-0.13799188856101452	-0.038554951371583324
-0.10832292525070741	-0.047239571732663244
-0.07891184069655688	-0.056738937079151855
-0.045544202868388076	-0.07216387684775916
-0.010523555839086323	-0.08331652092708261
0.02512237998115162	-0.09225934723996944
0.06137638029640036	-0.09833931885827735
0.09809409025027008	-0.09988208406983529
0.13354087351680946	-0.1007845686796176
0.1675082812306064	-0.0907537887200992
0.19582051496766098	-0.06962585487445919
0.21327899426549157	-0.03909330611725015
0.21699077943537196	-0.0038952832066224056
0.21860369814743597	0.03135766090123736
0.14914363503100045	0.02575072173997672
0.10969416629386997	0.023928065642607733
0.00516726560910537	0.045636834851284835
-0.01751858650525241	0.032416216885019146
-0.1781174553938981	0.02115452593622585
0.09792827646921924	-0.09266060982386679
0.10854286901069027	-0.037292681924083325
ID=T_donaldsoni
LM=38
0.22161362419938735	0.06517154810413454
0.17828346647714238	0.06656158640618406
0.13488993911982675	0.06643376712971175
0.09150261141085136	0.06565174389478293
0.048112227439184786	0.06513729968209564
0.00472310978648148	0.06463460585686939
-0.03459663595651988	0.06914582164648303
-0.07383648847112277	0.07431089967449477
-0.113200326347654	0.07843205387720763
-0.15271801528534112	0.0805795917434891
-0.19228626589810238	0.08015192110303271
-0.23059692635992013	0.07038574711940997
-0.25937006922779593	0.04342112199111525
-0.2476496197365835	0.014931438056499319
-0.2215446165981636	-0.0023206837316386785
-0.1939019521458367	-0.01682926886355322
-0.1657040768533343	-0.030442425908302897
-0.1362438113972902	-0.041107543366265535
-0.10614265853041722	-0.04979681600233199
-0.07612872828842619	-0.05870892892895585
-0.045111646878093346	-0.0744568056186704
-0.012138554210043478	-0.08555423089238842
0.021435626807368748	-0.09464789760604791
0.055612582938377834	-0.10118038754767165
0.09038006368882301	-0.10165892807424243
0.12805109455454822	-0.1032399345428951
0.1641761981855908	-0.09278843695563374
0.19485613902627844	-0.07106357458283594
0.21499855551034966	-0.03941393669621564
0.2204014510230417	-0.002190248903900165
0.22183407205959027	0.03548790589143165
0.1478731203989781	0.028451561177279164
0.1085464990982573	0.026084657802699376
0.006157767704983677	0.04668812250439899
-0.016788117362203033	0.033919945464895435
-0.17267132417892916	0.018945849685452085
0.09169962870652171	-0.0938710920046739
0.1054820555901938	-0.035256048585442616
ID=T_nigra
LM=38
0.22917801638883661	0.06262660658590216
0.18549165613629595	0.06555976571652097
0.14168555441589809	0.06629772511825231
0.09788151453896488	0.06562717501429534
0.05407320255961019	0.06527782576641768
0.010284073353408084	0.06398195844071684
-0.030155406852903566	0.06748855407443437
-0.0704951448909955	0.07200201550171037
-0.1109098247440808	0.07578969743480907
-0.15138143931477194	0.07888787855731907
-0.19194126618748011	0.07999656123977668
-0.23066999647477415	0.06823439731057997
-0.25746167670169495	0.038016279471018495
-0.24814980052291724	0.0104841480736668
-0.2234577173318778	-0.006008952585461465
-0.1966099384026793	-0.018798101306681463
-0.1692899182537953	-0.030589807639100294
-0.14129177520393948	-0.04067156362733177
-0.11278150041378886	-0.049196083135593066
-0.08456917486847071	-0.05864864563354586
-0.0514294430534193	-0.07257889719582093
-0.017272808933091115	-0.08377181901176833
0.017548314714700697	-0.09265475612034052
0.053031697084233415	-0.09807819465695478
0.08895971186280424	-0.09928425351677644
0.12481886110636103	-0.09653808087527811
0.1594710288303448	-0.08675304503988264
0.1882047628588934	-0.06559666045879274
0.2084523632654574	-0.03608752535320165
0.21767341440619214	-0.001647621212521086
0.2242197731360551	0.03354340617905448
0.15268834612179427	0.0280562749054134
0.1121046194482019	0.02660463524675735
0.011582781870970206	0.0470524280279548
-0.012969668399337123	0.03418600211600017
-0.1715890384616267	0.014715695158542832
0.08952983385960887	-0.09088396200011112
0.10554601305301362	-0.03664106056998037
ID=T_dorsalis
LM=38
0.22314138800285316	0.06341625073154096
0.1812399571372819	0.06796398470967205
0.1390282608462264	0.06843720661697839
0.09682354678638662	0.06717617329777169
0.054598712049725745	0.06668301536773576
0.012390386124876083	0.06555146130029543
-0.028130461497739713	0.06947890545632397
-0.06857683299306908	0.07414428558271444
-0.10903044212880729	0.07876286321609371
-0.14963429530825667	0.081771436798487
-0.1903299996837483	0.08241594151449397
-0.22928577997964286	0.07087375585830527
-0.2577199989915568	0.04190189436648036
-0.2492282382271796	0.013039628655170827
-0.22422286612013645	-0.00460062524306234
-0.1970921639365189	-0.018796165172098648
-0.1692962786745669	-0.031674700656349544
-0.1407035504715485	-0.04268283134252459
-0.11164003647807634	-0.05238179403392658
-0.08296079299061042	-0.06314679821723594
-0.0499307946439154	-0.07767283963566654
-0.015631098782396043	-0.08888602260263358
0.01934823044608044	-0.09776551130041414
0.05492797756322583	-0.10373348832139348
0.09099201581355953	-0.10459365004692474
0.12766299834585515	-0.10190058825713771
0.16212098446173404	-0.08925605574287036
0.19076874965889817	-0.06658829915299397
0.20829324061834004	-0.03447480198577335
0.2139072780607898	0.0015968717903072096
0.21784102834140776	0.037728765777338594
0.14483513390885935	0.028788373270205267
0.1082531471734989	0.027549911384173762
0.013434553133552872	0.04817036410869508
-0.01273527080846517	0.034557887929739364
-0.1694589143558867	0.017386724099796694
0.09061629944759407	-0.09489182814443521
0.10538392815137605	-0.03434970197687894
ID=T_ellenbeki
LM=38
0.22464393828631457	0.058974504942604575
0.17990616713196972	0.06344733614283406
0.13494087259087267	0.06429826739798751
0.0899979504246426	0.06311276587840586
0.04503726953632296	0.06213608177696768
0.00006632376895457594	0.06159856664455946
-0.038029876646318767	0.06667606029316622
-0.07609962167135052	0.07195364232248717
-0.11428265143705929	0.07633002053390707
-0.1525875962631193	0.07945379829572478
-0.19101302611399323	0.0801648771824091
-0.22819585326962055	0.07059506909246335
-0.25599966190350215	0.044377837191322995
-0.24534337888638214	0.01760591636213073
-0.2212787905125976	0.0002247440278654729
-0.19537840349974306	-0.014377745898829475
-0.1684413972439034	-0.02694430127134432
-0.14091624831403093	-0.03818540657400979
-0.11256139587293518	-0.047142206241885844
-0.08418629024127752	-0.056018980637206936
-0.04935474112089244	-0.07184406929620465
-0.01303452421501549	-0.0838800640606259
0.024117242105703325	-0.09300694127116088
0.06198680879693398	-0.09847220740066949
0.1002259269121711	-0.09909547176491129
0.13592409631144642	-0.09762204302455571
0.17014154256061104	-0.08736847393243
0.19943012690543738	-0.06698217021538186
0.21728234273816707	-0.03613766780799754
0.21959613580038564	-0.0006181861298571391
0.2213493097407206	0.03503317895674213
0.14458952017391596	0.02276707066151093
0.1039533974893951	0.022066996415468044
0.0015784461705088395	0.043574639009262624
-0.022467556616901214	0.030724943602190014
-0.16863975073021725	0.01790604692453642
0.09797490060331993	-0.09147071480819546
0.10506844651106795	-0.043855713319279455
ID=T_aequalis
LM=38
0.2244923327099363	0.05827366289672969
0.18032007325663355	0.06277500659205448
0.13589898452845484	0.06333624128788432
0.09147432990657145	0.0628979703093599
0.047045818155656054	0.06301611834632477
0.0026206638923024273	0.06317314836134723
-0.03634567514113609	0.06846816507712411
-0.0752785261879829	0.0740147899268918
-0.11433540444391706	0.07858618789184402
-0.15354023198200967	0.08163046300424504
-0.19285513216547	0.08207588287835847
-0.2307950581674293	0.07197012371330404
-0.25888574662762737	0.044768497518385825
-0.24841524475917764	0.01626704315732208
-0.2233373682421277	-0.0018746856290463066
-0.196327434146724	-0.01700129690718485
-0.16808969836208432	-0.02970856620902942
-0.13891267839741328	-0.04009757617765747
-0.10913210378772512	-0.04860444845984185
-0.07969620391145676	-0.05820090775501541
-0.045311630039643544	-0.07300883308447793
-0.00943670728976733	-0.08362974555513693
0.027212967221732096	-0.0913942421920325
0.06420032482917837	-0.09740181837633899
0.10159522363267898	-0.0994576136439078
0.1357194964974733	-0.09990160803326938
0.16829162118644136	-0.09018106092842987
0.19342290343190072	-0.0676454999375521
0.2063352535728901	-0.036605875542443614
0.21037975130326692	-0.0028564397710496223
0.21673788255751048	0.03032801214999925
0.14653267596249028	0.024854303835714277
0.1089195358087482	0.02467079238125617
0.0034230080748211527	0.04515026866567224
-0.02325569451135547	0.031037072425043735
-0.1724252242283047	0.01976798764688921
0.09980313611039347	-0.09178895404786173
0.1119497797522731	-0.037702565815474515
ID=T_festiva
LM=38
0.2193581997178382	0.06117659791470658
0.17687157018302332	0.06458391707759609
0.13424456496328188	0.06544960449366426
0.09162114010647178	0.06476709985632198
0.04898211643584367	0.06454975189089572
0.006354860773775144	0.06371234721080447
-0.03350028131374652	0.06777632112378801
-0.07329461420881989	0.07248143719421841
-0.11312816447455673	0.07684337404869014
-0.15305888764765627	0.08018565924561129
-0.19310384257457744	0.08148344357730557
-0.23177319279671257	0.0712832110982149
-0.25978367511516115	0.04285894504160902
-0.24963836465813216	0.014436116601436622
-0.22401650884969015	-0.002545092086049004
-0.1962625430396638	-0.015859573327588534
-0.16799171684833183	-0.028072913258224103
-0.13893673561500253	-0.03827934891223733
-0.10939856295789127	-0.046994626243475085
-0.08022323807853209	-0.0568327460674879
-0.04627424969724746	-0.0724453162042013
-0.010793988005996813	-0.08424374395513619
0.02533301737705274	-0.09386881043094836
0.062185099653742276	-0.10007859819604072
0.09952431484713313	-0.10146493520006086
0.13398767772003214	-0.10100298939813641
0.16688203938336976	-0.09082451871858778
0.19246709978472698	-0.06810611347186925
0.20788458220284653	-0.0374574367259687
0.21383806475044378	-0.0036527446179113387
0.2185482243470609	0.0303665429797146
0.14817377112070151	0.026780663164048972
0.11024408867292881	0.024856188849033744
0.006802150168064671	0.046496992432323254
-0.017350052639719372	0.03327647294899621
-0.17313450310921835	0.01835128635301678
0.09960786968946374	-0.09314521710017284
0.10875266973285602	-0.03684124918790045
ID=T_furva
LM=38
0.22263980876611386	0.05974012793548288
0.17908176562586153	0.06126875534549397
0.13547125049121522	0.062137267236925725
0.09184751281972763	0.062008836901641155
0.04822757862674282	0.062219504453838864
0.004604025464344013	0.062117164479693544
-0.03538631546102022	0.06729522525480085
-0.07537186093637618	0.07250303177379867
-0.11548655722434956	0.07659198939571281
-0.15570807535756243	0.07946389542907145
-0.1960220483918701	0.08014863083373408
-0.23522877084656107	0.07094912971676695
-0.2641269249450668	0.04310602327730314
-0.25087345443163184	0.015021428910785032
-0.22381139533315034	-0.0015225153309190412
-0.1953558394629103	-0.015645963393574793
-0.16612921615685283	-0.02811996588323984
-0.13598718700758858	-0.03818006713590128
-0.10532762079512709	-0.046515515295504434
-0.07493768545652174	-0.05575572998678535
-0.041964242573626215	-0.07012757300684465
-0.007681182910571304	-0.08100681040510965
0.02708103132938033	-0.09020650961803894
0.06249724701065318	-0.09632513817967321
0.09840097820223365	-0.09713461169065735
0.13269647600805043	-0.09732018790338183
0.16562959919026693	-0.08782800434335926
0.19390660516412328	-0.06843499600603982
0.21207287233052088	-0.03945585419986654
0.21689427528356497	-0.0055346847358135436
0.22084518324443259	0.028445628337884887
0.14436153312362018	0.02417658843823088
0.10592267725249381	0.023117232790103207
0.00622903993980945	0.044751759177057066
-0.015243018676827175	0.03255856534628353
-0.17735538811708607	0.019719927983310823
0.09778102888915777	-0.08878087824183627
0.10580629532238835	-0.03944570766137347
ID=T_grouti
LM=38
0.22292297048754772	0.06568091331199524
0.17962203005727453	0.06713001665064106
0.13641313637621638	0.06567871222127071
0.09307177429414228	0.06474726441123742
0.049700260663253684	0.06383418841675788
0.006342980949959959	0.062393595272189406
-0.03199396723640238	0.06668390267359683
-0.07023092307504838	0.07183493444795627
-0.10857042037339938	0.07619594706951632
-0.1470332152908807	0.07928153095530323
-0.18561238887686857	0.08006062884808571
-0.22321475018085613	0.07163338163022032
-0.25301889967797947	0.04733735068197144
-0.2497294037180672	0.017634745578148408
-0.22604585578944802	-0.0020747277600272223
-0.19942899511507148	-0.017693598381909068
-0.17136238285457825	-0.030539108856231408
-0.14239771575969373	-0.04123147244638693
-0.11275075760432669	-0.04984329870859201
-0.08334929108563849	-0.05916666945409381
-0.05022789048892039	-0.07551717644478635
-0.015117781277177639	-0.087007228677242
0.020759603121107972	-0.09582096992012291
0.05719575723927642	-0.1019080737492952
0.09413175761447036	-0.10170014295011996
0.13145626201501742	-0.10014146996840467
0.1672036890881629	-0.08946940237338277
0.19653666902537065	-0.06679775321382393
0.2142743183144584	-0.03423446787479737
0.21710922101779778	0.0028405049091346037
0.22048814024934466	0.03993579553703582
0.14571692473338946	0.02621541381821579
0.10502413533592724	0.023670502447659114
0.005099468521632478	0.04520383060183331
-0.022398354169567397	0.031098323688184062
-0.17212933003818132	0.017188927634947553
0.09426575661298878	-0.09329448661109134
0.1072774668947673	-0.03984036341559309
ID=T_hecate
LM=38
0.22674514977341956	0.05954256803153912
0.18207316550786923	0.06329268149783829
0.13719228318965565	0.06460841349830841
0.09229548507516395	0.06489469186797413
0.04739668344989059	0.06568307906646075
0.002495398436698867	0.06520779223394656
-0.03643093902867208	0.06961203754493088
-0.07531973804612936	0.07434730063076456
-0.11430527023992482	0.07821865565530492
-0.15341438135176932	0.08054837421844692
-0.19258648330093975	0.07996177292947222
-0.22996863855763558	0.0686587204330285
-0.25615251825999535	0.03985667028443096
-0.2473331591047323	0.011906299405043565
-0.22221141721890666	-0.004197151921208781
-0.19499827845274698	-0.01656620975807318
-0.16754163009624287	-0.028394065176878522
-0.13937594946552273	-0.03844002512560787
-0.11089104919093269	-0.04752312301935394
-0.08279145332150678	-0.057716469781412906
-0.04852313876659558	-0.07049111236482007
-0.013895357647377453	-0.08227854208274274
0.021376161665657648	-0.0919020889869153
0.057571987723119326	-0.09693155267157937
0.09399441914375542	-0.09939276095745733
0.13001768341424708	-0.10011271684768981
0.16451557202226866	-0.09056734272451387
0.19326706154281956	-0.0690943024686483
0.2118849827785555	-0.03850794614847904
0.21828544792495547	-0.0032820733429321835
0.22333521216893615	0.03236094442849823
0.1483079334575871	0.026714012187485165
0.10858348315183697	0.024928188859691686
0.0043070231695343	0.04689769982126417
-0.01785459300898146	0.033903756137568665
-0.16695651164492153	0.01384669449352003
0.09621950333937906	-0.09109041397418222
0.11068586976818423	-0.03850245587302176
ID=T_kalula
LM=38
0.2178794921668452	0.06705164021631321
0.1757135407033754	0.07008641395015729
0.13337603543052226	0.06896009786364317
0.0910532086899565	0.06731086855982615
0.0487244641126167	0.06589756567793513
0.006398644182828838	0.0648086694276442
-0.032884184718679224	0.06907600893662136
-0.07215677875316717	0.07339094049159504
-0.11148941624870622	0.07715652727076602
-0.15095644884068524	0.07909988684157997
-0.19046689481740028	0.07922566485751596
-0.228558509332281	0.069007569178673
-0.25761863385621103	0.04251410827676972
-0.24746832219052944	0.014768947502570292
-0.2219885198458429	-0.0019333455864406096
-0.19478109956080644	-0.015704610984492183
-0.16682780396261976	-0.027917094526515435
-0.13801765412481898	-0.03795744599862912
-0.10880040217134372	-0.046736161694212214
-0.08012820688811848	-0.0571008763930206
-0.046829863717422045	-0.07151171475765444
-0.012387447428904477	-0.08299892093121372
0.022752894995654548	-0.09208431184447856
0.05830008288729177	-0.09928755640236733
0.09426716557932979	-0.10360268513528677
0.13223728291494782	-0.10895550879064304
0.16932867645888416	-0.10018770141843288
0.1974055907816262	-0.07456425842171667
0.21321271082146417	-0.039851132106086526
0.2142520658875121	-0.0015215323044867732
0.2162492500918892	0.036419623061411485
0.14762210372114368	0.028343264823259808
0.10520434107248912	0.027839443415962988
0.007410913636948855	0.04796302036550494
-0.018828066477305942	0.032811815415682045
-0.17635180833764405	0.016195047437791623
0.09468193436732351	-0.09529726991789929
0.11046966276983747	-0.04071499635764662
ID=T_kirbyi
LM=38
0.21507377036630348	0.06232823756510764
0.17427708122711713	0.06683726921899723
0.13319042168186496	0.06777831673562063
0.09208236580802072	0.0666031869757931
0.050946756881984356	0.06632780511887873
0.009831021172187163	0.06526485804490328
-0.03023582546028986	0.06968193596461075
-0.0702546141719751	0.07450950667391575
-0.11033347687389354	0.07881379625376772
-0.15052366651937718	0.08190445241150164
-0.19082444210066954	0.08243994528692887
-0.2294872508915906	0.07119332834478556
-0.2580269358537973	0.0428785191874514
-0.25095003609650285	0.013449076395851928
-0.2262484233140489	-0.004996469271633529
-0.198865596393284	-0.01924430413456217
-0.17044940213177165	-0.03132176328522986
-0.14107964855033361	-0.04086955813237572
-0.11120683516352417	-0.04870839271771704
-0.08154262384627767	-0.05728653055756706
-0.04735063625195597	-0.07175460436807479
-0.011920414003775831	-0.08290272940304276
0.023979163043096427	-0.09242007299299906
0.06025003790669045	-0.10037414481225929
0.0973029983635771	-0.10273954891248019
0.13316670852743256	-0.1059660425490685
0.16723320549249268	-0.09503438792774253
0.19324225646809168	-0.07070011264510766
0.20633522940248003	-0.03775358585592829
0.2080638732725021	-0.001981098984933107
0.21330761464091652	0.03274259514312584
0.14876786693523988	0.028440485286039558
0.11211043908178074	0.027213451341046756
0.01163971961215798	0.047737643099006966
-0.013512047837173762	0.03436257638470733
-0.17246949184888594	0.01617324043967353
0.09819214624537419	-0.09565500631654823
0.11628869117981822	-0.03697187300444379
ID=T_monardi
LM=38
0.21792540115192624	0.06446271602883252
0.1759782736684159	0.0680515113085983
0.13382889424896618	0.06795718608679886
0.09171421464545582	0.06621222491575998
0.049572090197401164	0.06553851033733503
0.007424190843301948	0.06501140469563338
-0.032494347773891666	0.06914010730592555
-0.07228015203310452	0.07440007585020937
-0.11216233013229951	0.0788642232571385
-0.15218050220024804	0.08184507120905667
-0.1923049245932497	0.08197274170558573
-0.23119505379937785	0.07225304091635885
-0.2601949797761968	0.04467037647508674
-0.24995036812710014	0.015330477997280016
-0.22395580513245392	-0.0027339667295733804
-0.19595784771157113	-0.017545964632100054
-0.16705260758001866	-0.03049619607402499
-0.13715690111182252	-0.04096346932409034
-0.1067288117088861	-0.04977281355901296
-0.0765717720597443	-0.05945753945837236
-0.044355811209825916	-0.07406051576955829
-0.01055485245772115	-0.08450790576841616
0.02386109149000039	-0.0926958061949048
0.05866935252497279	-0.09882001290602588
0.09394396592435104	-0.1011080275165869
0.13203865525629657	-0.10915960178492506
0.16992845026569037	-0.10200810668373415
0.19851116455620055	-0.07621584928145327
0.2109083618720202	-0.03954385344640296
0.21058866234230608	-0.00102158407247389
0.21258515884091347	0.03754159623064002
0.1422951332041896	0.029204580269919303
0.10506753740441144	0.026429630506457275
0.007616204090448041	0.04677832421389855
-0.017191128075107354	0.03378358328662085
-0.1681188828481568	0.018800074834627933
0.09653102981682284	-0.09457350448080722
0.11141924598668625	-0.03356273974929996
ID=T_imitata
LM=38
0.22874591892196006	0.06056042273404364
0.1840088445162063	0.06399084048251687
0.13913849784993618	0.0653198649830982
0.09425508377050994	0.06473836619042017
0.04936484341372342	0.06474298506849722
0.0044743827178600325	0.06470625889748714
-0.03489424714824569	0.06955377321798177
-0.07426187318301614	0.07445183878871113
-0.11371436181610406	0.07863490661649009
-0.15328729414622566	0.08144985585119706
-0.19295524071973658	0.08145179988877867
-0.23084454852269368	0.07007330379636874
-0.25796473145169146	0.041401850327860854
-0.2484401601072706	0.012785755146157683
-0.2227332392090661	-0.00418311660131957
-0.1951746596684132	-0.018029937701887766
-0.16701313558346184	-0.0306098171143932
-0.13796417624230636	-0.04096998337920436
-0.1083964898352568	-0.049752203399536815
-0.07895630986990679	-0.05893364534717141
-0.0465943642598175	-0.07329269107365848
-0.013020727292238563	-0.0845791375121117
0.02136805857280603	-0.09305959328583507
0.056349601033123545	-0.09847197652519817
0.09175721472711158	-0.098975830803034
0.12801795926027879	-0.09861911365755342
0.16265366356366112	-0.08811294588335153
0.1921434355746655	-0.0672307203402603
0.21202002568617556	-0.03703998089576622
0.22029260428227168	-0.0018834449074737734
0.2238383272739357	0.03396238079469444
0.1470400307851502	0.025572997249421192
0.10548904957438641	0.025092534358882784
0.0062443002392592395	0.04705403174830017
-0.016435471995279182	0.033349582287621304
-0.1684176917306468	0.015876718616369637
0.09280558265417242	-0.09102455538459896
0.10106129836418434	-0.04000137323254374
ID=T_nuptualis
LM=38
0.22816902168143305	0.06483774111262555
0.1832865376899771	0.06766453595925336
0.13826812272673822	0.06623797237074587
0.0932477942248753	0.06463639873751247
0.04819938325428171	0.0642412215860794
0.003159891457156683	0.06353456722951555
-0.03537925087921234	0.06821929518225238
-0.07391054412029467	0.07299237509331756
-0.1125688395861475	0.07658562443827181
-0.15134776653789295	0.07825215023809638
-0.19016103945174745	0.07796487797117822
-0.22781711758911954	0.06870856387338874
-0.25698687464785325	0.04344375229527903
-0.24847181715798108	0.014716372449467226
-0.22339290916228985	-0.003141321975453935
-0.19605247868278264	-0.017466544732543096
-0.1677917219105025	-0.029898016910174498
-0.13861717213117128	-0.04002517140546965
-0.10894137820628087	-0.04860010844300121
-0.07957744799004177	-0.05816089539829503
-0.046948351075124795	-0.07232810395603768
-0.013018823761205412	-0.08290198737031061
0.021405228836891874	-0.09181770533036743
0.05646424358266944	-0.09779397508533864
0.09193982597156852	-0.09933973798094257
0.12822584004171686	-0.10113367568096604
0.1630835947188577	-0.09160335040957585
0.19228896992783584	-0.07013048484668219
0.20974047427216697	-0.038291275615163656
0.21537731186628864	-0.0025411758236679404
0.22155624239179506	0.03323318368753314
0.15106296757535695	0.028573921771664693
0.11092463919921158	0.025196275631737954
0.007047524113157283	0.046278749513362964
-0.016212177926486184	0.03225534873433544
-0.1774892677696064	0.016688945915640224
0.09360613212031942	-0.09161785746305345
0.10763123293344318	-0.037470485364214094
ID=T_persephone
LM=38
0.22069608765974086	0.06114148692015295
0.17757240446145212	0.06362198997767426
0.1343817963143159	0.06441499577442444
0.09118075808080736	0.06416839982561404
0.04797789424205299	0.06428495641902086
0.0047784230755900685	0.0639834450661153
-0.03462121479108834	0.0691400750947774
-0.07404674619338826	0.07411082174674488
-0.11353457902220958	0.07857024185156533
-0.15317255886930736	0.0813844979100882
-0.19290530864923644	0.0818809904716295
-0.23120425611185308	0.07147924736677039
-0.2589148333707946	0.043182645289963316
-0.24828172464640866	0.014832713122180844
-0.22281082666948776	-0.002316983576474442
-0.19535434396085588	-0.016119299770156813
-0.1672688331710685	-0.02861013610358201
-0.13829468301529751	-0.038879494446378664
-0.10882482427761248	-0.04761881407164943
-0.07976274530561578	-0.05760297388223543
-0.04577390428854884	-0.07227919137158194
-0.01082260331583278	-0.08448879235948253
0.02477783337765506	-0.09461962168643732
0.06127261036232144	-0.10085555179022823
0.09825802759266367	-0.10227204636078817
0.1335418389459538	-0.10124171070748506
0.16695896463303844	-0.08989790080358998
0.19429213268428186	-0.06765486225021278
0.21163921113013442	-0.037161132038101195
0.21504483787227996	-0.0020633663368688077
0.2194735646887288	0.03257337463410877
0.1466186714015343	0.025817488716766552
0.10778560690901808	0.02451243875488225
0.005123063275176301	0.04639846968563864
-0.020281439461099365	0.033186598231753815
-0.17148043787721828	0.01734309421127185
0.09709909622792959	-0.09418055308738243
0.10888304006224966	-0.038165540428507706
ID=T_pluvalis
LM=38
0.22327073276549747	0.060344705422757765
0.17962559812464238	0.06244703490411239
0.13593104696777855	0.06324884788588776
0.0922298784818372	0.06288707730948058
0.04852376843945141	0.06326224393288203
0.004817315474406756	0.06319475430166248
-0.035253894527411005	0.06778114740783824
-0.07532332402997541	0.07244548143566885
-0.11544760174098148	0.07662947739814921
-0.1556969489884229	0.07933293766899918
-0.19603178255621917	0.07982757876369755
-0.23504416851350607	0.06981146996546904
-0.2619643777822714	0.0400825901118653
-0.24848889965907991	0.013059166586495094
-0.22171778483564908	-0.0020198358415478195
-0.193784823555728	-0.014959075958573296
-0.16554181597633738	-0.02721895636947058
-0.13651635381132424	-0.03749933089923397
-0.10704476236139737	-0.0464140575866791
-0.07772442599762737	-0.055810504323233506
-0.044706612714681876	-0.07018368735556331
-0.010561388564607165	-0.08164291850321861
0.024315589872718937	-0.09063212271646558
0.05957308900875755	-0.09800657224732426
0.09552216365142317	-0.10033172200060872
0.1311232576215828	-0.10138439537954212
0.16538381273411906	-0.09184434296074986
0.19259932402660584	-0.06914701240369368
0.2095160930147346	-0.038022354053853215
0.21507267773827207	-0.002918277870320843
0.22020396587729577	0.03217871793219503
0.1490533551056262	0.026230866425086187
0.11111785631962577	0.024561281473434157
0.007411301051208225	0.04562102672526519
-0.014716327870872356	0.03353773911821372
-0.17568998918001144	0.019498752763549444
0.09706726916502129	-0.09273770616465424
0.10889718722549989	-0.03521002489797614
ID=T_purinata
LM=38
0.22333263382817867	0.06502491366017525
0.18021479221468528	0.0670528415369112
0.13701867955510058	0.06672468719292272
0.09380021519230632	0.06569400725192662
0.05056395603465521	0.06557928286948533
0.007333887250892052	0.06492658008099939
-0.03262874494346149	0.06964392441954584
-0.07258617547521669	0.07443312740919042
-0.11265836694917646	0.07812922575486464
-0.15285661376912738	0.07998276741690401
-0.19308718576376316	0.07928947194259091
-0.23198285664420407	0.06908257974467535
-0.26043202632633433	0.04079019917325357
-0.24879275650190097	0.012505268335842078
-0.2229171319625151	-0.004500497882412597
-0.1949694268874418	-0.017960089592893316
-0.16624259604493138	-0.029685837053328085
-0.1369702905918051	-0.03997796907300568
-0.10723235214125663	-0.048703343503146236
-0.07778173431819432	-0.05840332840463742
-0.046073535873969104	-0.07263128726108611
-0.01315723148088936	-0.08376845864441959
0.02043534544844311	-0.092638657370275
0.054685536444186125	-0.09841795015132992
0.08923814071649859	-0.10041533759422966
0.1266260909454876	-0.10406298418135025
0.16294253808859094	-0.09462954227870568
0.19201837854865036	-0.07127592919253711
0.20908141629060567	-0.038233781888828144
0.21461761681369596	-0.0011936851969918357
0.2203452666386549	0.035100962205992896
0.1513408187222746	0.028126895560077688
0.113226355606003	0.02626228927739729
0.008538884521639475	0.04710319889229137
-0.013760197118539357	0.03359968617018936
-0.17262229810893673	0.017544491250054774
0.09113869904458764	-0.09262803911817438
0.11025226899652818	-0.03746968175793915
ID=T_selika
LM=38
0.22621660555486356	0.06373311680135468
0.18257103120540094	0.06576826885670922
0.13889249361791514	0.06731797215079717
0.09519392451186738	0.06672509579787973
0.05148677619569189	0.06649470474913462
0.007800091988413677	0.06516912535405954
-0.03198028446743511	0.06991442450219465
-0.07178017545777354	0.07460433385251791
-0.11162423463009463	0.07890813882239664
-0.15159909601220703	0.08174571390120855
-0.19166423610208982	0.08164812331258847
-0.22984039650923482	0.06969261233072503
-0.25706098773879144	0.04051575183026053
-0.2478117009339844	0.01207094329015504
-0.22305524093003354	-0.005674934364579708
-0.19587678176109416	-0.019479682561906853
-0.16775458027550244	-0.031232992530240013
-0.1390523240644642	-0.041547578707524103
-0.10989014408091183	-0.05046583485833021
-0.08099810492221514	-0.060217175798468504
-0.048681764943044735	-0.07456410884915997
-0.015087924818623392	-0.08558799757679009
0.019046613965647635	-0.09476529593761512
0.053919866487681434	-0.10056022138448856
0.0892746790504023	-0.10111998874311741
0.126270587401326	-0.09985415149486977
0.16165834801363568	-0.0890838561564281
0.19208189642737583	-0.06813242672778956
0.21300413902740406	-0.037663956675348303
0.22044087718261665	-0.001455139955540999
0.2239276975169201	0.03518192549316056
0.14615785165639156	0.027538103958152274
0.10574477924274894	0.026173693481183577
0.010607691124087123	0.04767193507373645
-0.014451839403158268	0.03364345373180854
-0.1683122812702612	0.015593114159239417
0.09005307536034238	-0.0905984918649704
0.10217307279018842	-0.03810671726209443
ID=T_stictica
LM=38
0.21410378000191585	0.060464466980249404
0.17245420775117556	0.06299973001297769
0.13069681008232745	0.06371261835827789
0.0889309884398323	0.063817300291629
0.04717087438071894	0.06392731340801548
0.00541267550321518	0.0636316832039166
-0.03452394368389171	0.06926694047699665
-0.07446559067579021	0.07490924178201136
-0.114581292384972	0.07915847732712186
-0.15484740909936895	0.08159113748754711
-0.19518738663302482	0.08157383071257221
-0.2347013714524339	0.07365329744115494
-0.2656432213401026	0.04810619020627123
-0.2558891191297931	0.01642641438718526
-0.22751089464617433	-0.0020433959994415906
-0.19713407499188673	-0.017078794999281194
-0.16593977139095345	-0.030331592411725363
-0.13368367416850052	-0.040740054632021495
-0.10078221722776642	-0.04888010132667431
-0.06811868805209452	-0.05790389831262748
-0.03645109520677162	-0.07155577373623914
-0.0037254964906851015	-0.08238297056164803
0.029986582599437796	-0.0895309733093434
0.06324613904522303	-0.09863438449581313
0.09756070307398412	-0.10194040684760651
0.13432087435740578	-0.10734610118660987
0.1704361775968709	-0.09916699659369635
0.19734722360267853	-0.07399268100081523
0.20748457638114842	-0.03853299486193694
0.20594607120096936	-0.0015970257435100445
0.20952289013284775	0.03498666656073473
0.14602477395897032	0.026511542119282663
0.11067629907546901	0.025290729964084283
0.007991090599180775	0.046643141364730155
-0.007897701759510822	0.035628780364277385
-0.17422390684736888	0.021904597491559097
0.0956411352552423	-0.09597215527472318
0.11035298214247734	-0.0365737986468815
ID=T_tropicana
LM=38
0.221752924955214	0.06356316373376437
0.1778390262745916	0.06589761065137245
0.13384193593335603	0.0661354045576661
0.08984931670440949	0.06528196841669238
0.04584937701436756	0.06528139143656933
0.0018587252156936026	0.0649829672451261
-0.03671510018443837	0.06992073085878182
-0.07525784094243239	0.0750824546224374
-0.11390848763204146	0.07937112841253813
-0.15271524090760583	0.0817753234568386
-0.19159537567298557	0.08132670595634357
-0.22930398475211136	0.07193385181804882
-0.25772920565545077	0.04564855574531375
-0.24706359616847107	0.017028740522998933
-0.2211491474851962	-0.0005074389406633557
-0.19386104624309247	-0.015937642902818877
-0.16577872952396921	-0.02985908198580211
-0.13653354545232038	-0.04111876444563495
-0.10662377784220586	-0.05048243193033887
-0.07702498482969505	-0.060779883745470255
-0.04480950113781483	-0.07679723382332299
-0.010870197274710993	-0.08871780351920554
0.023996204301415126	-0.09757906012555861
0.059597016653518894	-0.10261871317324985
0.0955425130445934	-0.10206929451018842
0.1315713963698222	-0.10279889054690858
0.16501063200593863	-0.09115430699532316
0.19192552185244996	-0.0677730536279725
0.20949123172940276	-0.03674351910653435
0.21643712427556694	-0.0021835355935680076
0.22082331951930856	0.03289483596881093
0.14972648954567838	0.02664186320304575
0.1115766355657862	0.025378714554622987
0.0047269426566842855	0.04653260553238062
-0.019915700775576844	0.033057898011429165
-0.1740483480703472	0.01863654962105678
0.09618851660522976	-0.09392574867064998
0.10729896032743952	-0.03532606068262703
ID=T_werneri
