# Supplementary material for: What you sample is what you get: ecomorphological variation in Trithemis (Odonata, Libellulidae) dragonfly wings reconsidered
Source: BMC Ecol Evol. 2022 Apr 11;22:43. doi: 10.1186/s12862-022-01978-y (PMC8996507; doi:10.1186/s12862-022-01978-y)
Supplement: Supplementary file 2 — Additional file 2: Datasets and results archive. [file 12862_2022_1978_MOESM2_ESM.zip › Additional Files 2/Datasets & Results Archive/Geometric Morphometrics (Landmarks) Analyses/Phylogenetic Covariation/Forewings Phylogenetic Signal Tests/Eigenscores.csv]

	Comp1	Comp2	Comp3	Comp4	Comp5	Comp6	Comp7	Comp8	Comp9	Comp10	Comp11	Comp12	Comp13	Comp14	Comp15	Comp16	Comp17	Comp18	Comp19	Comp20	Comp21	Comp22	Comp23	Comp24	Comp25	Comp26	Comp27
T_aenea	-0.00721442840839254	0.022942153652528	-0.00498457904778087	-0.00328937199857776	0.00323733895835944	0.00997797193112196	0.00519279132256849	-0.00924816700658801	-0.0028941257033667	-0.000520046705904402	0.00128806033867234	0.00448742401232579	1.05351742297321e-05	-0.00170990379212033	0.000158453158981716	0.00170602438115315	-0.000916337390127762	0.0013152585474328	-0.00179677576692093	-0.000695664507413452	-0.00142928877354546	-0.00152267886116485	-0.00108618245645431	-0.00104706679781553	-0.00237056783799481	-0.00197135458276102	-1.77131529929819e-16
T_annulata	0.0142980727638022	0.00439558819842949	-0.00154636969900647	-0.00222188947147538	-0.00114989322455838	0.000425852204173163	-0.00251022605995183	-0.002504009744784	-0.00264359350412566	0.00241446123147487	-0.00204830982862279	-0.000163182532357813	0.00040499996311182	-0.000221911061671787	0.000497589371555309	-0.000210087813700293	0.000340633028305294	-0.000761968385725344	0.00109847329874983	0.00036395048953833	-0.000183944043301493	-0.00010370698497863	1.83133731285784e-05	4.72287233088372e-06	8.33979781100867e-07	-2.83681040651526e-06	9.64601120333197e-18
T_arteriosa	-0.00450223287894473	-0.00266264507866473	0.00387761610950601	0.0100610918161749	-0.00527867393582131	0.00555039376825459	0.000271767092751459	-0.000714115679810253	0.000890653358314811	0.00363162602934413	0.00121940194710103	0.00063369378048253	-0.00244506056372376	-0.000104377207898995	-0.000472967809651477	-0.00079755530645145	-0.00178378954654724	-0.000213718419953341	1.29590326049206e-05	-9.98322209449652e-05	0.000101970103018889	-5.06304055594553e-06	-1.47158678388417e-05	5.592252504408e-06	-1.74458780286487e-06	6.75044025296053e-07	3.02560168759236e-18
T_aurora	-0.000442079331200954	-0.00687633494044996	0.000645596830678302	0.00561026140523887	-0.0106004599379985	0.00740395100631396	0.00107837620786063	-0.00128048261046672	-0.00139131056873024	-0.000616782998156677	0.00200693765866459	-0.00233329042958114	-0.000180299302196799	0.000138424502718033	-0.000298782922860038	0.000936054045751597	0.000317488229469372	0.000169334860340696	-3.4210885889301e-05	9.14327362281538e-05	-4.87663226078634e-05	-4.7973041098033e-05	1.00032974257091e-05	1.18983394373855e-06	2.78896940459398e-06	-6.01627033581175e-07	2.01255028267622e-18
T_bredoi	0.00107343142200186	-0.00228594032774779	0.00577667877581264	0.00298399027623737	-0.00849997411729452	-0.00768120701446013	-0.000634251344758836	-0.000387490442300878	-0.00132034806232621	-0.00118057524988149	0.00125873090777576	-8.82326923876567e-05	0.000716750562497897	-0.000399670558294976	-0.000203725830350757	-0.000432165035411652	-0.000240104263292037	-0.000316959369449959	-2.21996223233442e-06	-5.27494199397955e-05	3.58068167229207e-06	-1.67596102004166e-05	3.43549343571398e-06	-5.93879857494612e-06	-6.50040145605524e-07	-2.11080727033743e-07	1.01345798073083e-16
T_dichroa	-0.0114975654497284	9.89147167688151e-06	-0.00184764954625343	0.000298519115868018	-0.0027862392896027	0.00243884520163597	0.000275777403015554	0.000569853468918177	0.00416424460512352	0.000862737639543176	0.000785880406229575	0.00192029960218098	0.00138991040197696	-0.000444920806106525	-0.00215987227960675	-0.000827052719571767	0.000920465185103548	0.00170516543242677	0.000784506216388747	-0.00055038138286228	0.000355079594015685	-0.00101428206691212	-0.000226171369149622	0.000306641198629249	3.36996612802145e-05	-7.10466747664044e-06	-2.14197691701667e-17
T_donaldsoni	0.00962647836197761	-8.08353628322887e-05	-0.00686313142905704	0.00311468561173498	0.00027866440563845	-0.00473533154664342	0.00301725197869322	-0.00235484292014938	-0.0040185126635654	0.00392377332115996	0.000188569051505037	-0.00217344676825635	6.01178302063183e-05	-0.000737132409844688	0.000825984896008143	-0.000622333649376042	0.000212745828495465	-0.000906898284676363	-0.00101561707708544	0.000343421090880273	-0.000816244069891698	0.00116178499411031	-0.000674372769879953	0.00131284933503885	4.37903459151156e-05	-4.95085637698913e-05	-2.07184258898402e-17
T_nigra	0.00318773458413418	0.000399935480646435	-0.0111434027931313	-0.00211335640074795	0.00252862174778862	-0.000292205088149559	-0.00038964887068269	0.00365149072935649	0.00316408352013801	-3.86475727657284e-05	-0.000929040953455335	0.00105527966224455	0.000749109687769189	0.000869045919608115	-0.00113722576244069	0.000798180522151328	-0.000370209389395116	0.00108100053019163	0.000842463684895001	-0.000429242092374361	0.000788159993857789	-0.00116766636998633	0.000679514782952353	-0.00132454180670317	-4.17534430262675e-05	4.91719366129607e-05	-1.92513648251957e-17
T_dorsalis	-0.0119084109377124	-0.00953360062842441	0.00809035704300211	0.00474867772285593	-0.00138863185368993	0.00245166411042022	0.00294969885414667	-0.00323750165459249	-0.00277159436213822	0.00276726388394715	0.00147555255893008	-0.000641877660926931	-0.000684875621249319	1.79799781211022e-06	0.00167660282215428	-0.00220696559905628	0.00158841495542101	0.000157699327975246	-0.00034422347166759	-0.000198092879264208	0.000119842529508463	2.50839423239725e-05	1.00172049610397e-05	-4.88293547869873e-05	-3.12581716108767e-06	5.84021033838116e-07	1.53211319499358e-17
T_ellenbeki	-0.00880212770343598	-0.0152453062630442	0.0137958332667338	-0.00130398083003955	0.00458745859985071	-0.0114470657216642	-0.000892269793946579	0.00564844742412243	-0.00172706496177785	-0.00196751563590134	-0.000747121564813893	9.6343380131288e-05	-0.00283719163089156	0.00261910840669821	-0.00265915872832086	0.000338417235251866	0.000385916388039942	0.00010781700057312	0.000511261889831154	-0.000137569897158372	-0.00041173897522326	0.000120983870038094	-2.07516679909291e-05	-2.39291757513525e-05	-3.69864693901235e-07	-3.04342626561416e-07	-2.86635949350855e-17
T_aequalis	0.0212335617135492	0.00543334714739511	0.00620284755990805	-0.00331865041105639	0.0018721786730035	-0.00570111816685498	-0.0036732996825592	0.000944553562335538	0.00116197695316651	0.000157891473405311	0.000645414564140348	-0.00526936859859355	-6.48974805251584e-05	0.000502580365417508	0.00401120334542288	-0.0011338106791675	-0.00115691749630831	-0.000668599692883074	0.000544086133367362	-0.000785660919358798	-0.0017454251021389	-0.000235188621138853	0.000102254160357078	0.0012534380815911	0.000631486726666526	0.00235434119787011	-2.3635607360184e-17
T_festiva	0.0151860974240038	0.00500694914094432	-0.000413867607974597	0.00225058472430177	0.00408202738168935	0.000611536709701287	-0.00797526171717367	-0.0018127506184699	0.000857214071929921	0.000903979447788443	0.000626651436129422	7.08875900997595e-05	2.12976404203897e-05	0.000162361660295302	-5.58651469584881e-05	0.00016418743705996	0.000147703027658829	3.42382068458174e-05	-6.10064900441921e-05	-2.5491948070744e-05	4.14167549559824e-06	1.63278687323822e-05	1.02708443202138e-06	-7.94870768379768e-07	-8.01260904264232e-07	2.05908613332504e-07	2.2484913101339e-16
T_furva	-0.00735632802111899	-0.00828869731678379	-0.00324660965176862	-0.00488890449231115	0.00152662973809145	0.00122583945272645	-0.000792866021846256	-0.00137703719232346	-0.000157117067324599	0.000420266652408317	-0.00157583450950738	-0.0013411402604151	0.00123207828676635	-0.000922542254274044	-0.000233975614441203	0.00132542312754992	-0.000131075677963802	-0.00117996764285209	0.00019416446413901	0.00053019665876004	0.00109117282765768	0.000218787869036074	-0.0009592400045989	-0.000253013997759544	-2.0904179461218e-05	2.15471242301202e-05	-7.1692868655604e-18
T_grouti	-0.00574549393914047	0.0103437021847465	-0.00313734851993323	-0.00515115315087791	-0.000669748081908056	0.00434664295144055	0.00253711771168665	-0.00485730407626269	7.33485540762579e-05	-0.000121838403092346	0.00169220601682768	0.00100109435720735	0.00154033577013599	-0.00236951573424451	-0.000835084448196666	-0.000184527874174415	0.000101869249781253	0.00193012567092667	0.00105151046072605	-0.000661258097165795	-0.000181309735742064	0.000658028935637596	-4.37858901453736e-05	-9.86096906141672e-05	-2.12267303117096e-05	6.54217417447728e-06	1.60504273175217e-17
T_hecate	0.00778947937724159	0.000328026141577778	0.00934499316009262	0.00881561584403488	0.00426931518487498	0.000229449701726687	0.00382664499361936	-0.00075123233835928	0.000232688872969025	-0.000235334018279638	-0.000702185580665977	-0.000106744952892483	2.41312551082491e-05	-0.000185859862144525	-5.38551800991479e-05	7.24798594360218e-05	8.41264518206784e-06	-2.45540833471802e-05	1.23908138196996e-05	6.09976782697698e-06	-1.08384994072937e-05	-1.14305732316615e-05	9.19743528831605e-07	-4.63959802653785e-07	9.21236721755991e-07	-2.75407416552067e-09	3.40194266122218e-16
T_kalula	-0.00483511047245844	-0.00114306704321211	0.000434550763663854	0.000385576230533406	-0.00180183269754114	0.00253708739437091	-0.0048914988414902	0.00178100879729399	0.00204664114536425	-0.00239325044430124	-0.00439094087908706	-0.00125290105965563	0.000804358195993247	0.000433009351006263	-0.000135615307690478	-0.00108006584848227	-0.000356990917475674	0.00034650938897532	-0.000234131420693776	-8.25076952487195e-06	4.58218187569371e-06	3.160619485636e-05	-9.06063391859289e-06	-3.95880079988137e-06	-3.13319484018908e-06	-1.8753568900096e-07	-1.64121103859993e-17
T_kirbyi	0.0193422051973259	-0.00227895455425943	-0.00189319196396067	-0.00970203431613538	-0.00184336153345182	0.00117797350831137	0.000834396225625975	0.00135043260415448	-0.000249985749287446	0.000220467577769492	0.000112013182675946	-2.56149616360585e-06	-1.92442744147592e-05	7.8335900150256e-05	-2.39426841916956e-05	-8.15342079247784e-05	-3.30069446884085e-05	-2.65862010913836e-05	-1.11752562557229e-05	-1.01085663685196e-05	1.21049137534468e-06	8.16882318509094e-07	-3.38818051126428e-07	4.6244725619002e-07	-1.46621011463927e-07	-1.91868669304049e-08	4.90930131833225e-16
T_monardi	-0.019753794543673	-0.0110786566952713	0.000390900061793802	0.000686560327275406	0.00568279126507595	0.00237799949075528	0.00158744778573937	0.00443650571402621	-8.80349182710697e-05	0.00116668801023976	0.00362271099459673	0.00303453204744573	0.00200062318234957	-0.00118694745742123	-0.00210210432100092	-0.00152271731523156	0.000813361799135568	0.00120656729628421	-0.000995057568687647	0.002098291085643	-0.000533081948378364	-6.40621630254914e-05	-9.28366711121333e-05	-0.000134597022114948	1.17241640434321e-05	7.86141910042717e-06	-3.52975569779812e-17
T_imitata	-0.000442652496082368	-0.00734415314456435	0.0113610097196437	-0.00192640909664812	0.0039592267167104	-0.0046980478254428	-0.0030319082100089	0.00808108276668817	-0.00112386258266204	-0.00250072190768658	-0.00241615651257729	-0.00288270647265769	-0.000273927041517007	0.00104828175439745	0.00273757392378921	0.00212130123255262	4.91372379270789e-05	-0.00116078644873388	0.000906722509200358	-0.0020662895302958	0.000470274502436292	4.44296407984658e-05	8.6471804302601e-05	0.000132438681426367	-1.05727140609858e-05	-8.30637245652778e-06	-1.72320382789415e-17
T_nuptualis	-0.000645995364101332	0.00959999803261397	0.00253353930820163	-0.00114623403981643	0.000900791335018501	-0.000568751261467747	-0.00407974262943586	0.00314923886669078	0.00215860852148881	-0.00180532669106295	-0.000428340813374328	7.60144458483844e-05	-0.000192118900395734	0.0012268199179441	-0.000645548399703619	-0.000509293036882719	0.000105898090516816	-0.000834262662298454	0.000482419644220637	0.000382932969664544	0.00132954031805154	0.000968457361951728	0.00025169570446522	-0.000575559918613826	0.0019520930907322	-0.000408820608546247	5.2494019873138e-17
T_persephone	0.00897473641583752	-0.0039057493625795	-0.00372282036865552	0.00172111461169848	-0.00291536721303968	-0.00264693436670712	0.00100060581081578	6.30959445677946e-05	-0.00125481871838911	-0.000158397182774365	-0.000628705817550272	0.000884682910654928	-0.000514034330083646	0.00064934247446699	0.000994716287928857	0.000426257030681113	-0.000241796965920786	0.000753530036414339	0.000106844101021949	0.000179160421342591	5.04765791556053e-05	2.79057594281605e-06	-2.19274830617626e-05	1.19579583487821e-05	6.49104897770659e-07	-6.09026955355856e-08	7.82217986130401e-17
T_pluvalis	-0.00389342658238189	-0.00493518699298903	0.00154873201887546	0.00160498593553633	-0.00106877239146306	0.00159070145816546	0.00287031999108111	-0.00254141898265554	0.00096138797344867	-0.000216511847917544	-0.000197919341834028	-0.00025802738130914	0.000700667006650931	0.00163508652174121	0.002032923752569	0.00115976947082299	-0.00119557339737649	-0.00201343030163877	-0.000712647554831009	0.00047246826007189	-0.000374553974298277	0.00100262527482672	0.000225597939969093	-0.000278928149883573	-3.29537033779027e-05	6.86634570339972e-06	-5.85257414905359e-18
T_purinata	-0.00451893979466438	0.000821265729078136	-0.00406017511307263	-0.00908302506925788	0.00540249823086308	0.00235237180970451	-0.00206465325639487	-0.00360559372936528	0.00132990295712334	-0.000990277625709513	0.000926188361612843	0.000560078796580985	0.000495230275956498	-0.00232838691230509	0.00138259149849463	-3.48711667066845e-05	-0.00145283344517783	0.00112133209885201	-0.000461912802206297	-0.000192033722359474	-0.000784143579324492	-0.000362484946982423	0.000966383963463219	0.000297376587680794	2.39519766944447e-05	-2.16342719170602e-05	-5.48403011370324e-17
T_selika	0.00500741298896355	0.00284443725437687	-0.00613609459636996	-0.00184069442258378	-0.00547822121194393	-0.00130854120611045	0.00183081506057372	-0.0030287960984864	-0.00187466200697478	-0.000785136552825559	-0.00148587231740481	0.00228633372458035	-0.00070250378064576	-0.000535452315481314	-0.000591728626952573	0.000923000674879147	0.000590418586824196	-1.04244782739153e-05	-0.00101606310011711	-0.00035255733871191	5.58839893552746e-05	1.08232094268335e-05	-5.61254795066943e-06	-9.6350006781301e-06	4.36450239223356e-06	3.59041161912104e-06	-2.62376925741492e-17
T_stictica	-0.00506599853611988	-0.00295398867091309	0.010571667536024	0.004416199242221	-0.00140747976234967	-0.0106025909935958	0.00299834450865218	0.0070398939675147	0.000564795939976848	0.00212494487040792	-0.0018529503390688	-0.000612033346274753	-0.000834882282257029	0.00229805041035814	-0.00293874324948395	0.000117424906413592	0.0019596585236494	-0.00125792477300252	-8.78079845858663e-05	0.00173693586022496	0.00212912480161795	0.000287814681483035	0.000805127163591695	0.000468926670077891	-0.000195318968684921	1.92183535499782e-05	6.81624353314481e-17
T_tropicana	-0.0110191713159091	0.0102591033349783	-0.0151448806022332	2.03802631231333e-05	0.00913319549942086	0.00689370107418242	-0.000111579667077972	-0.00169682182775656	-0.00447051979611355	-0.00420697799460763	0.00142364740668792	0.00100730200048488	-0.000182026784799986	0.00026624093491745	-3.52322424091944e-05	-0.000455236643118202	-0.000138479127057312	-0.000338888770282783	0.000128301642467146	5.87904792697172e-07	5.48732290442308e-05	-1.03331529235283e-05	-2.31704196041382e-07	1.66250623155926e-05	-1.939978716341e-06	5.50903759478699e-07	-1.00830802041152e-17
T_werneri	0.0019245455262273	0.00622871861274406	-0.0104342012147386	-0.000732539427306582	-0.00257208248572281	-0.00191018858190874	0.000775851148496897	0.00268196107670217	0.00838000419193279	-0.000856759306621623	0.000131413626412708	1.15473412042268e-05	-0.00121908324047254	-0.000781865745723154	0.000265789497454559	9.69697155239877e-06	0.00047499178582113	-0.000213608883029722	9.67454497852744e-05	5.9706046839788e-05	-4.05784742791728e-05	1.12681307154756e-05	-5.53383166515535e-06	-6.35363647661803e-06	-1.09481633584041e-06	-2.01533245661352e-07	1.13908990746758e-17
