# Supplementary material for: What you sample is what you get: ecomorphological variation in Trithemis (Odonata, Libellulidae) dragonfly wings reconsidered
Source: BMC Ecol Evol. 2022 Apr 11;22:43. doi: 10.1186/s12862-022-01978-y (PMC8996507; doi:10.1186/s12862-022-01978-y)
Supplement: Supplementary file 2 — Additional file 2: Datasets and results archive. [file 12862_2022_1978_MOESM2_ESM.zip › Additional Files 2/Datasets & Results Archive/Geometric Morphometrics (Landmarks) Analyses/Phylogenetic Covariation/Forewings Phylogenetic Signal Tests/Ancestor-Eigenscores.csv]

	Comp1	Comp2	Comp3	Comp4	Comp5	Comp6	Comp7	Comp8	Comp9	Comp10	Comp11	Comp12	Comp13	Comp14	Comp15	Comp16	Comp17	Comp18	Comp19	Comp20	Comp21	Comp22	Comp23	Comp24	Comp25	Comp26	Comp27
28	0.00907148860855051	-0.000275274653525504	0.000833971856383341	-0.000151499688426726	-2.13654365802298e-05	2.20663533021815e-05	2.82064380838136e-06	-2.82231937247377e-05	2.30399168109153e-05	-2.81610640350667e-05	2.5005489130714e-05	5.4533894423634e-06	-5.26127901979283e-06	4.93698700316239e-06	-7.13712552655129e-06	-9.53579070190856e-06	4.61680041580716e-06	3.68070472342019e-06	2.82524006087528e-06	1.88366937473163e-06	5.20529507213111e-06	3.33018217095719e-06	1.47283816262345e-06	2.30016444998393e-07	8.63191699718598e-07	-2.24600038235666e-07	2.15958884957246e-16
29	0.00759970550974663	1.1850610600281e-05	0.00122477162032958	0.00121708207781195	0.000239724725754988	-0.000143573950353782	-0.000116343279771659	-0.000225783148266202	6.21642132930613e-05	-6.37892920874748e-05	1.25373763443696e-05	6.60191428693329e-06	-3.25753019517171e-06	-5.58100158184547e-06	-4.72890629514792e-06	7.81508260931148e-07	1.00082443018579e-05	8.01792112368968e-06	4.83149674953835e-06	3.60214439358722e-06	5.77774632352429e-06	3.69033544877752e-06	1.73244663037046e-06	1.96709349371191e-07	1.00789682018417e-06	-2.54035533917147e-07	2.17598528984893e-16
30	0.00586915923438578	0.000281697335545567	0.000116776808610469	0.00133467571449474	-0.000232802753402559	-0.00040580233865425	-0.00100995897567025	-0.000352384690166588	7.44848117039681e-05	-7.18899428543465e-05	0.00013530270589682	2.96691596100785e-05	-6.2054999516429e-06	1.68978337280288e-05	7.46784942521546e-06	-1.09754351804646e-06	1.6520333018626e-05	1.92592262311329e-05	5.69062827219818e-06	5.10108476384619e-06	9.62445198089248e-06	7.00579412454553e-06	2.18719078536981e-06	2.85117326047289e-07	1.19108930387781e-06	-3.36125593151247e-07	1.38200201608117e-16
31	0.00264173404783505	-0.00042278563607825	-0.000679733977180371	0.00125117066268306	-0.00146023195813077	-0.000817741214353231	-0.000374383598669864	-0.000169763374269759	-6.85194446877151e-05	-0.000269243181427318	0.000138996400924729	4.03535581438935e-05	-1.39772791357014e-05	6.72534989283801e-06	2.9758599959114e-05	-3.49356226751411e-05	-3.83333219709206e-06	2.54645648566129e-05	1.94272070420819e-05	1.22995666996198e-05	1.38217212946081e-05	7.87724384897103e-06	2.78345811951103e-06	5.68074299207417e-07	1.72941519243283e-06	-5.08785340481451e-07	1.34530854880612e-16
32	0.00172145999610143	-0.000504937088899209	-0.00144110045340388	0.00108891622687035	-0.00130721505966075	-0.000415019561031942	-0.000148756788370398	-9.37653610376237e-05	-1.69944221701351e-05	-0.000261858575837285	5.27755305421957e-05	5.38437725730011e-05	-7.3533829575548e-05	3.51649297322235e-05	5.51876361123247e-05	-1.48574505717933e-05	8.03581084786962e-06	5.42013465679945e-05	2.55551063575243e-05	1.97034037724247e-05	1.59772485143599e-05	1.00821123231318e-05	2.92519594988405e-06	1.16746265579232e-06	2.08909260055092e-06	-5.87808600997791e-07	5.96404368491225e-17
33	0.000185756429965917	-0.000298534773044202	-0.00200886645196971	0.000873020715981299	-0.00101774888757066	0.000177076681861762	-2.06516531533676e-05	-3.10767919174701e-05	0.000139558116390247	-0.000263252512689037	2.43773199977809e-05	-3.16145501695031e-06	-9.57145799722653e-05	1.14924754729009e-05	8.99089687157587e-07	-3.22071738475108e-05	4.11028864671586e-05	2.36011485348906e-05	2.47857576408395e-05	1.35775545059512e-05	1.52055598009517e-05	1.29056566113812e-05	5.17564593882337e-06	8.5129380205066e-07	2.5709507834884e-06	-7.11539029251132e-07	5.25270541580809e-17
34	3.25092203236356e-06	0.00125103539896077	-0.00455495502939289	0.00061166519117949	-0.000112465357335411	0.000279349059199255	0.000171991708359902	0.000159434809694254	0.000514314653852806	-0.000443942402049206	0.000113893527985949	3.05447380164888e-05	-0.000166897022832338	-4.01624417688422e-05	9.50471366013146e-06	-5.19287295194989e-05	5.77924903868995e-05	-2.363296558796e-05	3.01480684045005e-05	1.18478349473959e-05	1.03351587315105e-05	9.3813257043186e-06	3.44431209050026e-06	8.3154084190626e-07	1.69883435764266e-06	-5.07977923493473e-07	5.74830439324658e-17
35	-0.000486293364357418	0.00222984224141989	-0.00650644290699226	0.000521897718619825	0.00126051226590255	0.000719781696870606	0.000295911613171831	-5.38209072175449e-06	-0.000243272706557289	-0.000583094482413734	0.000210741041242449	7.08314959692223e-05	-8.89459069594083e-05	1.31451914051507e-05	-1.91849421932781e-05	-8.30394349866808e-05	1.40679431848434e-05	-4.77607000697898e-05	2.61662838064329e-05	2.78290762642804e-06	1.2522651690772e-05	5.18378978601498e-06	2.86062927063499e-06	1.88200763356398e-06	1.14677889678224e-06	-3.27536928691665e-07	1.55244198572768e-17
36	0.00582810458496888	0.000333441478357443	-0.00879354970567829	0.000502448052396386	0.00139162099593226	-0.00224217061413793	0.0012283052515264	0.000593416744932815	-0.000411764621074581	0.00173042366674802	-0.000321437566525787	-0.000506174682014339	0.000363157875794112	6.15209183298123e-05	-0.000144160716854601	7.35636389504817e-05	-7.09371919353449e-05	7.57277842317216e-05	-7.71070004774843e-05	-3.90725441007647e-05	-1.18107724788816e-05	-2.2582833114208e-06	2.59533300994718e-06	-5.19711237149199e-06	1.02923013695395e-06	-1.81687330540523e-07	2.79046534143457e-17
37	-0.000909336656831939	-0.00108332107443105	-0.00089902528844925	0.000863105794010826	-0.00134354000496108	0.000579795372270412	-3.7724117042544e-05	-9.82452441492978e-05	3.35457983970941e-05	-0.000153926149733385	-5.26399090417606e-05	-6.85495057707405e-05	-6.96419306790244e-05	2.44595838533732e-05	-4.70151892177067e-05	-3.37870374789016e-05	5.68849577726087e-05	2.84234277585476e-05	2.09043016745564e-05	9.82143806645899e-06	1.75755891637623e-05	1.7277913471538e-05	8.00189399615213e-06	6.14946670390288e-07	3.4825136794962e-06	-9.33154247804684e-07	4.23840199031679e-17
38	-0.00521819470400758	-0.00416243730143287	0.00144942935946386	0.000131716000072821	-0.000276640756146192	0.000135255496475008	0.000430420766034724	-0.000451235951015284	0.000145637848761997	0.000127429421221664	0.00011381837576704	3.26818866590511e-05	-4.31758737171815e-05	0.000181226036288132	-3.74928898788021e-06	-0.000137507030828374	0.000126392845617077	4.20224942752556e-06	5.19735540145793e-06	-2.04039562127701e-05	9.1373089881407e-07	1.14017622508808e-05	3.06673498741797e-06	-2.18936636237361e-06	1.33367335827521e-06	-3.84409681595629e-07	1.50602458021815e-17
39	-0.00715517926898305	-0.00283338375103126	0.000199269921607707	0.000772896822581338	-0.00156744061636624	0.00160483734154038	0.0013238335516009	-0.000869194358884208	0.00203561276110594	0.000280432961025451	0.000254685905486517	0.000656987658336431	0.000807886965072598	0.000504817789747181	-5.04478287446153e-05	0.000100083204670631	-7.99854294165498e-05	-0.000119598532327076	2.92264719517052e-05	-3.49101084130193e-05	-7.41414974983663e-06	-2.07037797865336e-06	4.44696222971532e-07	1.0356803348279e-05	5.82513122246436e-07	-1.77013504466529e-07	-1.75505226671091e-18
40	-0.00695073002155578	-0.00644295937081907	0.00327965290338924	-0.000535037578352244	0.0008325551860487	-0.000684896238414471	0.000356253322739951	-0.000493552101238191	-0.000516079543437746	0.000230367919009684	0.000155376334418891	-0.000148994839251435	-0.000354950402037065	0.0001470085289923	3.90621572729314e-05	-0.000288410279111404	0.0002456389041434	3.78454033519633e-05	-1.30632863036922e-05	-3.22041916708679e-05	-5.46389830308051e-06	1.32002701098854e-05	1.23740493912617e-06	-8.62166479387941e-06	3.87116843292103e-07	-1.48673370993133e-07	-3.0933643233727e-18
41	-0.00703237369919887	-0.00733252803022481	0.00346300798252482	-0.00220384047379782	0.00211318959117228	-0.00197200653673205	-0.000286034261997428	0.000101623075314623	-0.000464842864038798	-0.000275312993339393	-0.000116165860066029	-0.00016370081844074	-0.000497648580877508	0.000156164473478383	-0.000303861395397687	4.29780983207231e-05	2.32264612433407e-05	3.40613542484986e-05	4.95773569980593e-05	-2.67889237804236e-06	-3.84490907409727e-05	1.17511043887447e-05	-2.03959248959815e-06	-3.96103291011797e-06	5.2564373121544e-07	-1.50799695385789e-07	-1.61783292925571e-17
42	-0.00631992399374497	-0.00499044387639541	-0.0011683001914873	-0.00531601661009075	0.00299265546618028	0.000475701382090947	-0.00102971268202995	-0.00158584486091583	0.000219294725905086	-0.000281620806446691	-0.00025195865005222	-0.000311320285941203	0.000388278678674814	-0.00100330840473567	0.000267645633719783	0.000434949735878458	-0.000507288172651587	-7.18537870690395e-06	-6.98117313717857e-05	0.000109101659744375	8.64796761036271e-05	-4.26550127198088e-05	1.61238288803995e-06	1.30522280851334e-05	1.17530167250049e-06	-8.10177917439435e-08	-1.7326905969034e-17
43	-0.000893725737193939	-0.00107358533605985	-0.000581089876350655	0.000977734768075249	-0.00172727803633999	0.000909577496165882	-0.000125998196060708	-8.26202625802516e-05	-5.24514917461957e-05	-0.000130878189978903	-0.000129175471251532	-0.00012689913266511	-5.74265219005891e-05	6.78936827556825e-06	-8.46602979503662e-05	-1.76418551628767e-05	5.54346637844016e-05	3.54972276327298e-05	2.10314958299295e-05	1.24290819918987e-05	2.1838900089141e-05	2.1031905798389e-05	1.06164654020238e-05	9.28249254869199e-07	4.41791921186674e-06	-1.16491940466906e-06	6.92713073385223e-17
44	-0.000906548506077998	-0.00057835965960972	-0.000182932377468808	0.000774724712215494	-0.00159642275543734	0.000890677911824066	-0.000364324519052659	4.10046018910408e-05	-7.68573849275882e-05	-5.44723517936261e-05	-0.000426116651183187	-3.61079127767172e-05	-2.80684691339971e-05	-3.18652297291509e-05	-0.000126107507357253	-7.11479589675161e-05	3.14820271973857e-05	3.55439209705145e-05	2.58002911486161e-05	9.99267134387047e-06	3.43779183829177e-05	3.26382126569005e-05	1.47757907521504e-05	1.39894706372449e-06	6.02256736335764e-06	-1.57570988483358e-06	3.7465114290005e-17
45	-0.000656134522034631	-0.000180859505920226	6.58113809819451e-05	0.000652809860461814	-0.0014876744557988	0.000768079240068199	-0.000238335443381506	1.58719945377392e-05	-0.000235003722467243	0.000155725487052328	-0.000379936733916709	0.000110371199001874	-6.17536317584488e-05	-9.07131741117719e-05	-0.000155622317482385	-4.33561739980092e-05	3.97460894926625e-05	1.5018179397673e-05	4.64540736509542e-05	9.42691423581574e-06	4.54671704648295e-05	4.11473956812688e-05	1.93767166048633e-05	2.09550400659721e-06	7.7949238506563e-06	-1.96624670982531e-06	-1.78656189234877e-17
46	0.0026872851747494	0.00105185581267111	-0.00120133787155974	-0.000217709644670516	-0.00208001481118877	0.000375833702434625	-0.00027121221840014	-0.000886487437734551	-0.0008914763818455	0.000369434736437966	-0.000829824627677912	0.000418869922388714	-8.99692891666296e-05	-0.000184108367992242	-0.000120416039714679	8.63127788411836e-05	0.000177836808867394	-0.000115105478352812	4.47517035964845e-05	8.21707461766093e-06	9.95456589033446e-06	1.27400605059609e-05	1.51519693564355e-05	6.19319731930712e-07	6.10983754882675e-06	-1.20633947216822e-06	-9.94416680076549e-18
47	-0.00113882202033735	-0.000206239487001236	0.0004205740333967	0.0007501287082454	-0.001325602059545	0.000778097274669098	-0.000169363310087989	0.000167371042183339	-0.000194718225895569	0.000221968179314317	-0.000275048976417806	0.000127520077911773	-7.34660935419445e-05	-0.00010315620196119	-0.00017678086395727	-5.30364547567184e-05	1.87707171176302e-05	2.84141554749475e-05	5.7090486730222e-05	9.36400652143838e-06	5.74686337011271e-05	5.05669572253267e-05	2.24453153945789e-05	2.71217961889452e-06	8.98748142189509e-06	-2.29968007463821e-06	-1.80621305672507e-17
48	-0.00365473537039583	-0.00257305098579827	0.00219943586578358	0.00208717036466571	-0.00069664503742055	0.00119763925535782	-0.000210941589134299	0.00132272147398274	-9.29449236909432e-05	0.000628315983789783	0.000175700436540822	0.000205124285664979	-0.000287620583351916	-9.60972331065573e-05	-0.000122349991874601	-0.000107744749063608	-0.000208413314244956	-1.52045707427032e-05	2.75837368984071e-05	-8.34430235288488e-06	4.61570458202668e-05	2.7834407087779e-05	1.04225815972448e-05	2.40163666281874e-06	5.29805319084155e-06	-1.33173860053582e-06	-1.1038533368618e-17
49	-0.00854182541613811	-0.00760793778607252	0.00498790681706291	3.39632359300806e-05	0.00348824231738744	-0.000590540248816808	-0.000598730544743357	0.00506650613253728	-0.000482034782646358	-0.000354134597874803	0.000499997819640398	0.000107123294222747	0.000585336318298359	-7.57976779840309e-05	0.000211434126691555	0.000200973913316544	0.000276741587909028	1.36887342780886e-05	-2.68363059170588e-05	1.01203235609196e-05	-1.26692377557237e-05	-7.21896813678748e-07	1.03802102979072e-07	-2.38395704887304e-07	1.71638397663307e-06	-4.90414340485743e-07	-2.54160706153125e-17
50	-0.00229070037088411	0.00585517589351362	0.00145969084564232	-0.00129101832117083	-0.000347565378943529	-0.000204365566061122	0.00109408533808155	-0.000472988479155762	0.000197875752021461	0.000212731394249931	0.000238150416714021	0.000200720458592638	0.000318050839683311	-0.000329879640149067	-0.000678548982144013	-6.44887295751649e-05	0.000291603181266724	0.000371183782930367	0.000315204448549177	5.68314593394488e-05	0.000288483672701296	0.00026984060890746	0.000106527625261143	1.38409091097594e-05	3.89714634934555e-05	-1.05087972706746e-05	1.97324795392362e-17
51	-0.000708688673418903	0.00553445221400384	0.00454205517109371	0.000190040015787451	0.000212441524495067	-0.00323829104038572	0.000730576898278387	0.00184681325181328	0.000419861979351772	0.000404816066679425	-0.000416897087808435	-0.000239374291323364	-0.000247739300417287	0.000776368092964569	-0.000777707825362653	1.33613668261869e-06	0.00050620089297332	-0.000409945170080555	-1.71680684630171e-05	0.000494675293674898	0.000650917841688221	0.000126223728612083	0.00022635449663271	8.38101769241245e-05	8.55581669051975e-05	-2.3596522034632e-05	2.81062472557922e-17
52	0.00294555853033895	0.0110414910610228	0.00198238090652938	-0.00192584551941607	0.00155765547700283	0.000234119668653183	-0.000953456383631908	-0.000516387107142666	0.00042839070977573	-0.000650948992725637	0.000230186086328235	-0.000199400855526521	-0.000124316501694583	0.000285925298808656	0.00061601247901816	-4.48761766650421e-05	-0.000361119313160191	-0.000214633886225506	-0.000127514404369403	-0.000126098706357462	-0.00016287412172728	-4.95326218628442e-05	-0.000102733851041161	-0.000139790814459307	0.000294876976458565	-5.83392209967474e-05	-4.66410222076108e-17
53	0.00565489727849857	0.013138997286982	0.0010668831395522	-0.00284462264301674	0.00222239103612193	0.0015036578109734	0.00018867841879245	-0.0029400001837984	-0.00043458601347481	-0.00033770140840822	0.000721220329713651	-0.000327115147264754	-5.9559602663347e-05	-0.000307132709298063	0.00159522299447426	0.00017577917510687	-0.000811458066532118	0.000144008322774747	-0.00046006801264099	-0.000535808044376568	-0.00111252933247055	-0.000602466701388847	-0.000362220715712793	2.21934897720913e-05	-0.000481401378289901	0.000108215798037439	-1.35538824087844e-16
