# Supplementary material for: What you sample is what you get: ecomorphological variation in Trithemis (Odonata, Libellulidae) dragonfly wings reconsidered
Source: BMC Ecol Evol. 2022 Apr 11;22:43. doi: 10.1186/s12862-022-01978-y (PMC8996507; doi:10.1186/s12862-022-01978-y)
Supplement: Supplementary file 2 — Additional file 2: Datasets and results archive. [file 12862_2022_1978_MOESM2_ESM.zip › Additional Files 2/Datasets & Results Archive/Geometric Morphometrics (Landmarks) Analyses/Phylogenetic Covariation/Forewings Phylogenetic Signal Tests/Eigenvalues.csv]

	x
1	0.000260717497254528
2	3.93199536874504e-05
3	1.82992461916574e-05
4	6.09090442799736e-06
5	3.42078045824608e-06
6	1.60290792449835e-06
7	1.42316773057142e-06
8	1.16089640688559e-06
9	6.11330129941508e-07
10	2.37060622613859e-07
11	1.88886682580787e-07
12	7.9946693485678e-08
13	6.07101890330999e-08
14	3.63907733816108e-08
15	2.89285005173705e-08
16	2.62788256759446e-08
17	1.9466119412658e-08
18	1.38458681662865e-08
19	6.78190861807381e-09
20	3.86897968879828e-09
21	1.73203082774785e-09
22	1.29894087886588e-09
23	5.39975420655789e-10
24	3.58023791924877e-10
25	6.68134275435467e-11
26	2.06446290421301e-11
27	1.0142618514893e-32
