# Supplementary material for: What you sample is what you get: ecomorphological variation in Trithemis (Odonata, Libellulidae) dragonfly wings reconsidered
Source: BMC Ecol Evol. 2022 Apr 11;22:43. doi: 10.1186/s12862-022-01978-y (PMC8996507; doi:10.1186/s12862-022-01978-y)
Supplement: Supplementary file 2 — Additional file 2: Datasets and results archive. [file 12862_2022_1978_MOESM2_ESM.zip › Additional Files 2/Datasets & Results Archive/Geometric Morphometrics (Landmarks) Analyses/Phylogenetic Covariation/Forewings Phylogenetic Signal Tests/Eigenscores (Landscape Groups).csv]

Species	Group	PC-1	PC-2	PC-3	PC-4	PC-5	PC-6	PC-7	PC-8	PC-9	PC-10	PC-11	PC-12	PC-13	PC-14	PC-15	PC-16	PC-17	PC-18	PC-19	PC-20	PC-21	PC-22	PC-23	PC-24	PC-25	PC-26	PC-27
T. aenea	Forested	-0.00721442840839254	0.022942153652528	-0.00498457904778087	-0.00328937199857776	0.00323733895835944	0.00997797193112196	0.00519279132256849	-0.00924816700658801	-0.0028941257033667	-0.000520046705904402	0.00128806033867234	0.00448742401232579	1.05351742297321E-05	-0.00170990379212033	0.000158453158981716	0.00170602438115315	-0.000916337390127762	0.0013152585474328	-0.00179677576692093	-0.000695664507413452	-0.00142928877354546	-0.00152267886116485	-0.00108618245645431	-0.00104706679781553	-0.00237056783799481	-0.00197135458276102	-1.77131529929819E-16
T. aequalis	Open	0.0212335617135492	0.00543334714739511	0.00620284755990805	-0.00331865041105639	0.0018721786730035	-0.00570111816685498	-0.0036732996825592	0.000944553562335538	0.00116197695316651	0.000157891473405311	0.000645414564140348	-0.00526936859859355	-6.48974805251584E-05	0.000502580365417508	0.00401120334542288	-0.0011338106791675	-0.00115691749630831	-0.000668599692883074	0.000544086133367362	-0.000785660919358798	-0.0017454251021389	-0.000235188621138853	0.000102254160357078	0.0012534380815911	0.000631486726666526	0.00235434119787011	-2.3635607360184E-17
T. annulata	Open	0.0142980727638022	0.00439558819842949	-0.00154636969900647	-0.00222188947147538	-0.00114989322455838	0.000425852204173163	-0.00251022605995183	-0.002504009744784	-0.00264359350412566	0.00241446123147487	-0.00204830982862279	-0.000163182532357813	0.00040499996311182	-0.000221911061671787	0.000497589371555309	-0.000210087813700293	0.000340633028305294	-0.000761968385725344	0.00109847329874983	0.00036395048953833	-0.000183944043301493	-0.00010370698497863	1.83133731285784E-05	4.72287233088372E-06	8.33979781100867E-07	-2.83681040651526E-06	9.64601120333197E-18
T. arteriosa	Open	-0.00450223287894473	-0.00266264507866473	0.00387761610950601	0.0100610918161749	-0.00527867393582131	0.00555039376825459	0.000271767092751459	-0.000714115679810253	0.000890653358314811	0.00363162602934413	0.00121940194710103	0.00063369378048253	-0.00244506056372376	-0.000104377207898995	-0.000472967809651477	-0.00079755530645145	-0.00178378954654724	-0.000213718419953341	1.29590326049206E-05	-9.98322209449652E-05	0.000101970103018889	-5.06304055594553E-06	-1.47158678388417E-05	5.592252504408E-06	-1.74458780286487E-06	6.75044025296053E-07	3.02560168759236E-18
T. aurora	Forested	-0.000442079331200954	-0.00687633494044996	0.000645596830678302	0.00561026140523887	-0.0106004599379985	0.00740395100631396	0.00107837620786063	-0.00128048261046672	-0.00139131056873024	-0.000616782998156677	0.00200693765866459	-0.00233329042958114	-0.000180299302196799	0.000138424502718033	-0.000298782922860038	0.000936054045751597	0.000317488229469372	0.000169334860340696	-3.4210885889301E-05	9.14327362281538E-05	-4.87663226078634E-05	-4.7973041098033E-05	1.00032974257091E-05	1.18983394373855E-06	2.78896940459398E-06	-6.01627033581175E-07	2.01255028267622E-18
T. bredoi	Open	0.00107343142200186	-0.00228594032774779	0.00577667877581264	0.00298399027623737	-0.00849997411729452	-0.00768120701446013	-0.000634251344758836	-0.000387490442300878	-0.00132034806232621	-0.00118057524988149	0.00125873090777576	-8.82326923876567E-05	0.000716750562497897	-0.000399670558294976	-0.000203725830350757	-0.000432165035411652	-0.000240104263292037	-0.000316959369449959	-2.21996223233442E-06	-5.27494199397955E-05	3.58068167229207E-06	-1.67596102004166E-05	3.43549343571398E-06	-5.93879857494612E-06	-6.50040145605524E-07	-2.11080727033743E-07	1.01345798073083E-16
T. dichroa	Forested	-0.0114975654497284	9.89147167688151E-06	-0.00184764954625343	0.000298519115868018	-0.0027862392896027	0.00243884520163597	0.000275777403015554	0.000569853468918177	0.00416424460512352	0.000862737639543176	0.000785880406229575	0.00192029960218098	0.00138991040197696	-0.000444920806106525	-0.00215987227960675	-0.000827052719571767	0.000920465185103548	0.00170516543242677	0.000784506216388747	-0.00055038138286228	0.000355079594015685	-0.00101428206691212	-0.000226171369149622	0.000306641198629249	3.36996612802145E-05	-7.10466747664044E-06	-2.14197691701667E-17
T. donaldsoni	Open	0.00962647836197761	-8.08353628322887E-05	-0.00686313142905704	0.00311468561173498	0.00027866440563845	-0.00473533154664342	0.00301725197869322	-0.00235484292014938	-0.0040185126635654	0.00392377332115996	0.000188569051505037	-0.00217344676825635	6.01178302063183E-05	-0.000737132409844688	0.000825984896008143	-0.000622333649376042	0.000212745828495465	-0.000906898284676363	-0.00101561707708544	0.000343421090880273	-0.000816244069891698	0.00116178499411031	-0.000674372769879953	0.00131284933503885	4.37903459151156E-05	-4.95085637698913E-05	-2.07184258898402E-17
T. dorsalis	Forested	-0.0119084109377124	-0.00953360062842441	0.00809035704300211	0.00474867772285593	-0.00138863185368993	0.00245166411042022	0.00294969885414667	-0.00323750165459249	-0.00277159436213822	0.00276726388394715	0.00147555255893008	-0.000641877660926931	-0.000684875621249319	1.79799781211022E-06	0.00167660282215428	-0.00220696559905628	0.00158841495542101	0.000157699327975246	-0.00034422347166759	-0.000198092879264208	0.000119842529508463	2.50839423239725E-05	1.00172049610397E-05	-4.88293547869873E-05	-3.12581716108767E-06	5.84021033838116E-07	1.53211319499358E-17
T. ellenbeki	Forested	-0.00880212770343598	-0.0152453062630442	0.0137958332667338	-0.00130398083003955	0.00458745859985071	-0.0114470657216642	-0.000892269793946579	0.00564844742412243	-0.00172706496177785	-0.00196751563590134	-0.000747121564813893	9.6343380131288E-05	-0.00283719163089156	0.00261910840669821	-0.00265915872832086	0.000338417235251866	0.000385916388039942	0.00010781700057312	0.000511261889831154	-0.000137569897158372	-0.00041173897522326	0.000120983870038094	-2.07516679909291E-05	-2.39291757513525E-05	-3.69864693901235E-07	-3.04342626561416E-07	-2.86635949350855E-17
T. festiva	Open	0.0151860974240038	0.00500694914094432	-0.000413867607974597	0.00225058472430177	0.00408202738168935	0.000611536709701287	-0.00797526171717367	-0.0018127506184699	0.000857214071929921	0.000903979447788443	0.000626651436129422	7.08875900997595E-05	2.12976404203897E-05	0.000162361660295302	-5.58651469584881E-05	0.00016418743705996	0.000147703027658829	3.42382068458174E-05	-6.10064900441921E-05	-2.5491948070744E-05	4.14167549559824E-06	1.63278687323822E-05	1.02708443202138E-06	-7.94870768379768E-07	-8.01260904264232E-07	2.05908613332504E-07	2.2484913101339E-16
T. furva	Forested	-0.00735632802111899	-0.00828869731678379	-0.00324660965176862	-0.00488890449231115	0.00152662973809145	0.00122583945272645	-0.000792866021846256	-0.00137703719232346	-0.000157117067324599	0.000420266652408317	-0.00157583450950738	-0.0013411402604151	0.00123207828676635	-0.000922542254274044	-0.000233975614441203	0.00132542312754992	-0.000131075677963802	-0.00117996764285209	0.00019416446413901	0.00053019665876004	0.00109117282765768	0.000218787869036074	-0.0009592400045989	-0.000253013997759544	-2.0904179461218E-05	2.15471242301202E-05	-7.1692868655604E-18
T. grouti	Forested	-0.00574549393914047	0.0103437021847465	-0.00313734851993323	-0.00515115315087791	-0.000669748081908056	0.00434664295144055	0.00253711771168665	-0.00485730407626269	7.33485540762579E-05	-0.000121838403092346	0.00169220601682768	0.00100109435720735	0.00154033577013599	-0.00236951573424451	-0.000835084448196666	-0.000184527874174415	0.000101869249781253	0.00193012567092667	0.00105151046072605	-0.000661258097165795	-0.000181309735742064	0.000658028935637596	-4.37858901453736E-05	-9.86096906141672E-05	-2.12267303117096E-05	6.54217417447728E-06	1.60504273175217E-17
T. hecate	Open	0.00778947937724159	0.000328026141577778	0.00934499316009262	0.00881561584403488	0.00426931518487498	0.000229449701726687	0.00382664499361936	-0.00075123233835928	0.000232688872969025	-0.000235334018279638	-0.000702185580665977	-0.000106744952892483	2.41312551082491E-05	-0.000185859862144525	-5.38551800991479E-05	7.24798594360218E-05	8.41264518206784E-06	-2.45540833471802E-05	1.23908138196996E-05	6.09976782697698E-06	-1.08384994072937E-05	-1.14305732316615E-05	9.19743528831605E-07	-4.63959802653785E-07	9.21236721755991E-07	-2.75407416552067E-09	3.40194266122218E-16
T. imitata	Open	-0.000442652496082368	-0.00734415314456435	0.0113610097196437	-0.00192640909664812	0.0039592267167104	-0.0046980478254428	-0.0030319082100089	0.00808108276668817	-0.00112386258266204	-0.00250072190768658	-0.00241615651257729	-0.00288270647265769	-0.000273927041517007	0.00104828175439745	0.00273757392378921	0.00212130123255262	4.91372379270789E-05	-0.00116078644873388	0.000906722509200358	-0.0020662895302958	0.000470274502436292	4.44296407984658E-05	8.6471804302601E-05	0.000132438681426367	-1.05727140609858E-05	-8.30637245652778E-06	-1.72320382789415E-17
T. kalula	Open	-0.00483511047245844	-0.00114306704321211	0.000434550763663854	0.000385576230533406	-0.00180183269754114	0.00253708739437091	-0.0048914988414902	0.00178100879729399	0.00204664114536425	-0.00239325044430124	-0.00439094087908706	-0.00125290105965563	0.000804358195993247	0.000433009351006263	-0.000135615307690478	-0.00108006584848227	-0.000356990917475674	0.00034650938897532	-0.000234131420693776	-8.25076952487195E-06	4.58218187569371E-06	3.160619485636E-05	-9.06063391859289E-06	-3.95880079988137E-06	-3.13319484018908E-06	-1.8753568900096E-07	-1.64121103859993E-17
T. kirbyi	Open	0.0193422051973259	-0.00227895455425943	-0.00189319196396067	-0.00970203431613538	-0.00184336153345182	0.00117797350831137	0.000834396225625975	0.00135043260415448	-0.000249985749287446	0.000220467577769492	0.000112013182675946	-2.56149616360585E-06	-1.92442744147592E-05	7.8335900150256E-05	-2.39426841916956E-05	-8.15342079247784E-05	-3.30069446884085E-05	-2.65862010913836E-05	-1.11752562557229E-05	-1.01085663685196E-05	1.21049137534468E-06	8.16882318509094E-07	-3.38818051126428E-07	4.6244725619002E-07	-1.46621011463927E-07	-1.91868669304049E-08	4.90930131833225E-16
T. monardi	Open	-0.019753794543673	-0.0110786566952713	0.000390900061793802	0.000686560327275406	0.00568279126507595	0.00237799949075528	0.00158744778573937	0.00443650571402621	-8.80349182710697E-05	0.00116668801023976	0.00362271099459673	0.00303453204744573	0.00200062318234957	-0.00118694745742123	-0.00210210432100092	-0.00152271731523156	0.000813361799135568	0.00120656729628421	-0.000995057568687647	0.002098291085643	-0.000533081948378364	-6.40621630254914E-05	-9.28366711121333E-05	-0.000134597022114948	1.17241640434321E-05	7.86141910042717E-06	-3.52975569779812E-17
T. nigra	Forested	0.00318773458413418	0.000399935480646435	-0.0111434027931313	-0.00211335640074795	0.00252862174778862	-0.000292205088149559	-0.00038964887068269	0.00365149072935649	0.00316408352013801	-3.86475727657284E-05	-0.000929040953455335	0.00105527966224455	0.000749109687769189	0.000869045919608115	-0.00113722576244069	0.000798180522151328	-0.000370209389395116	0.00108100053019163	0.000842463684895001	-0.000429242092374361	0.000788159993857789	-0.00116766636998633	0.000679514782952353	-0.00132454180670317	-4.17534430262675E-05	4.91719366129607E-05	-1.92513648251957E-17
T. nuptualis	Forested	-0.000645995364101332	0.00959999803261397	0.00253353930820163	-0.00114623403981643	0.000900791335018501	-0.000568751261467747	-0.00407974262943586	0.00314923886669078	0.00215860852148881	-0.00180532669106295	-0.000428340813374328	7.60144458483844E-05	-0.000192118900395734	0.0012268199179441	-0.000645548399703619	-0.000509293036882719	0.000105898090516816	-0.000834262662298454	0.000482419644220637	0.000382932969664544	0.00132954031805154	0.000968457361951728	0.00025169570446522	-0.000575559918613826	0.0019520930907322	-0.000408820608546247	5.2494019873138E-17
T. persephone	Forested	0.00897473641583752	-0.0039057493625795	-0.00372282036865552	0.00172111461169848	-0.00291536721303968	-0.00264693436670712	0.00100060581081578	6.30959445677946E-05	-0.00125481871838911	-0.000158397182774365	-0.000628705817550272	0.000884682910654928	-0.000514034330083646	0.00064934247446699	0.000994716287928857	0.000426257030681113	-0.000241796965920786	0.000753530036414339	0.000106844101021949	0.000179160421342591	5.04765791556053E-05	2.79057594281605E-06	-2.19274830617626E-05	1.19579583487821E-05	6.49104897770659E-07	-6.09026955355856E-08	7.82217986130401E-17
T. pluvalis	Forested	-0.00389342658238189	-0.00493518699298903	0.00154873201887546	0.00160498593553633	-0.00106877239146306	0.00159070145816546	0.00287031999108111	-0.00254141898265554	0.00096138797344867	-0.000216511847917544	-0.000197919341834028	-0.00025802738130914	0.000700667006650931	0.00163508652174121	0.002032923752569	0.00115976947082299	-0.00119557339737649	-0.00201343030163877	-0.000712647554831009	0.00047246826007189	-0.000374553974298277	0.00100262527482672	0.000225597939969093	-0.000278928149883573	-3.29537033779027E-05	6.86634570339972E-06	-5.85257414905359E-18
T. purinata	Forested	-0.00451893979466438	0.000821265729078136	-0.00406017511307263	-0.00908302506925788	0.00540249823086308	0.00235237180970451	-0.00206465325639487	-0.00360559372936528	0.00132990295712334	-0.000990277625709513	0.000926188361612843	0.000560078796580985	0.000495230275956498	-0.00232838691230509	0.00138259149849463	-3.48711667066845E-05	-0.00145283344517783	0.00112133209885201	-0.000461912802206297	-0.000192033722359474	-0.000784143579324492	-0.000362484946982423	0.000966383963463219	0.000297376587680794	2.39519766944447E-05	-2.16342719170602E-05	-5.48403011370324E-17
T. selika	Open	0.00500741298896355	0.00284443725437687	-0.00613609459636996	-0.00184069442258378	-0.00547822121194393	-0.00130854120611045	0.00183081506057372	-0.0030287960984864	-0.00187466200697478	-0.000785136552825559	-0.00148587231740481	0.00228633372458035	-0.00070250378064576	-0.000535452315481314	-0.000591728626952573	0.000923000674879147	0.000590418586824196	-1.04244782739153E-05	-0.00101606310011711	-0.00035255733871191	5.58839893552746E-05	1.08232094268335E-05	-5.61254795066943E-06	-9.6350006781301E-06	4.36450239223356E-06	3.59041161912104E-06	-2.62376925741492E-17
T. stictica	Forested	-0.00506599853611988	-0.00295398867091309	0.010571667536024	0.004416199242221	-0.00140747976234967	-0.0106025909935958	0.00299834450865218	0.0070398939675147	0.000564795939976848	0.00212494487040792	-0.0018529503390688	-0.000612033346274753	-0.000834882282257029	0.00229805041035814	-0.00293874324948395	0.000117424906413592	0.0019596585236494	-0.00125792477300252	-8.78079845858663E-05	0.00173693586022496	0.00212912480161795	0.000287814681483035	0.000805127163591695	0.000468926670077891	-0.000195318968684921	1.92183535499782E-05	6.81624353314481E-17
T. tropicana	Forested	-0.0110191713159091	0.0102591033349783	-0.0151448806022332	2.03802631231333E-05	0.00913319549942086	0.00689370107418242	-0.000111579667077972	-0.00169682182775656	-0.00447051979611355	-0.00420697799460763	0.00142364740668792	0.00100730200048488	-0.000182026784799986	0.00026624093491745	-3.52322424091944E-05	-0.000455236643118202	-0.000138479127057312	-0.000338888770282783	0.000128301642467146	5.87904792697172E-07	5.48732290442308E-05	-1.03331529235283E-05	-2.31704196041382E-07	1.66250623155926E-05	-1.939978716341E-06	5.50903759478699E-07	-1.00830802041152E-17
T. werneri	Open	0.0019245455262273	0.00622871861274406	-0.0104342012147386	-0.000732539427306582	-0.00257208248572281	-0.00191018858190874	0.000775851148496897	0.00268196107670217	0.00838000419193279	-0.000856759306621623	0.000131413626412708	1.15473412042268E-05	-0.00121908324047254	-0.000781865745723154	0.000265789497454559	9.69697155239877E-06	0.00047499178582113	-0.000213608883029722	9.67454497852744E-05	5.9706046839788E-05	-4.05784742791728E-05	1.12681307154756E-05	-5.53383166515535E-06	-6.35363647661803E-06	-1.09481633584041E-06	-2.01533245661352E-07	1.13908990746758E-17
28	Ancestor	0.00907148860855051	-0.000275274653525504	0.000833971856383341	-0.000151499688426726	-2.13654365802298E-05	2.20663533021815E-05	2.82064380838136E-06	-2.82231937247377E-05	2.30399168109153E-05	-2.81610640350667E-05	2.5005489130714E-05	5.4533894423634E-06	-5.26127901979283E-06	4.93698700316239E-06	-7.13712552655129E-06	-9.53579070190856E-06	4.61680041580716E-06	3.68070472342019E-06	2.82524006087528E-06	1.88366937473163E-06	5.20529507213111E-06	3.33018217095719E-06	1.47283816262345E-06	2.30016444998393E-07	8.63191699718598E-07	-2.24600038235666E-07	2.15958884957246E-16
29	Ancestor	0.00759970550974663	1.1850610600281E-05	0.00122477162032958	0.00121708207781195	0.000239724725754988	-0.000143573950353782	-0.000116343279771659	-0.000225783148266202	6.21642132930613E-05	-6.37892920874748E-05	1.25373763443696E-05	6.60191428693329E-06	-3.25753019517171E-06	-5.58100158184547E-06	-4.72890629514792E-06	7.81508260931148E-07	1.00082443018579E-05	8.01792112368968E-06	4.83149674953835E-06	3.60214439358722E-06	5.77774632352429E-06	3.69033544877752E-06	1.73244663037046E-06	1.96709349371191E-07	1.00789682018417E-06	-2.54035533917147E-07	2.17598528984893E-16
30	Ancestor	0.00586915923438578	0.000281697335545567	0.000116776808610469	0.00133467571449474	-0.000232802753402559	-0.00040580233865425	-0.00100995897567025	-0.000352384690166588	7.44848117039681E-05	-7.18899428543465E-05	0.00013530270589682	2.96691596100785E-05	-6.2054999516429E-06	1.68978337280288E-05	7.46784942521546E-06	-1.09754351804646E-06	1.6520333018626E-05	1.92592262311329E-05	5.69062827219818E-06	5.10108476384619E-06	9.62445198089248E-06	7.00579412454553E-06	2.18719078536981E-06	2.85117326047289E-07	1.19108930387781E-06	-3.36125593151247E-07	1.38200201608117E-16
31	Ancestor	0.00264173404783505	-0.00042278563607825	-0.000679733977180371	0.00125117066268306	-0.00146023195813077	-0.000817741214353231	-0.000374383598669864	-0.000169763374269759	-6.85194446877151E-05	-0.000269243181427318	0.000138996400924729	4.03535581438935E-05	-1.39772791357014E-05	6.72534989283801E-06	2.9758599959114E-05	-3.49356226751411E-05	-3.83333219709206E-06	2.54645648566129E-05	1.94272070420819E-05	1.22995666996198E-05	1.38217212946081E-05	7.87724384897103E-06	2.78345811951103E-06	5.68074299207417E-07	1.72941519243283E-06	-5.08785340481451E-07	1.34530854880612E-16
32	Ancestor	0.00172145999610143	-0.000504937088899209	-0.00144110045340388	0.00108891622687035	-0.00130721505966075	-0.000415019561031942	-0.000148756788370398	-9.37653610376237E-05	-1.69944221701351E-05	-0.000261858575837285	5.27755305421957E-05	5.38437725730011E-05	-7.3533829575548E-05	3.51649297322235E-05	5.51876361123247E-05	-1.48574505717933E-05	8.03581084786962E-06	5.42013465679945E-05	2.55551063575243E-05	1.97034037724247E-05	1.59772485143599E-05	1.00821123231318E-05	2.92519594988405E-06	1.16746265579232E-06	2.08909260055092E-06	-5.87808600997791E-07	5.96404368491225E-17
33	Ancestor	0.000185756429965917	-0.000298534773044202	-0.00200886645196971	0.000873020715981299	-0.00101774888757066	0.000177076681861762	-2.06516531533676E-05	-3.10767919174701E-05	0.000139558116390247	-0.000263252512689037	2.43773199977809E-05	-3.16145501695031E-06	-9.57145799722653E-05	1.14924754729009E-05	8.99089687157587E-07	-3.22071738475108E-05	4.11028864671586E-05	2.36011485348906E-05	2.47857576408395E-05	1.35775545059512E-05	1.52055598009517E-05	1.29056566113812E-05	5.17564593882337E-06	8.5129380205066E-07	2.5709507834884E-06	-7.11539029251132E-07	5.25270541580809E-17
34	Ancestor	3.25092203236356E-06	0.00125103539896077	-0.00455495502939289	0.00061166519117949	-0.000112465357335411	0.000279349059199255	0.000171991708359902	0.000159434809694254	0.000514314653852806	-0.000443942402049206	0.000113893527985949	3.05447380164888E-05	-0.000166897022832338	-4.01624417688422E-05	9.50471366013146E-06	-5.19287295194989E-05	5.77924903868995E-05	-2.363296558796E-05	3.01480684045005E-05	1.18478349473959E-05	1.03351587315105E-05	9.3813257043186E-06	3.44431209050026E-06	8.3154084190626E-07	1.69883435764266E-06	-5.07977923493473E-07	5.74830439324658E-17
35	Ancestor	-0.000486293364357418	0.00222984224141989	-0.00650644290699226	0.000521897718619825	0.00126051226590255	0.000719781696870606	0.000295911613171831	-5.38209072175449E-06	-0.000243272706557289	-0.000583094482413734	0.000210741041242449	7.08314959692223E-05	-8.89459069594083E-05	1.31451914051507E-05	-1.91849421932781E-05	-8.30394349866808E-05	1.40679431848434E-05	-4.77607000697898E-05	2.61662838064329E-05	2.78290762642804E-06	1.2522651690772E-05	5.18378978601498E-06	2.86062927063499E-06	1.88200763356398E-06	1.14677889678224E-06	-3.27536928691665E-07	1.55244198572768E-17
36	Ancestor	0.00582810458496888	0.000333441478357443	-0.00879354970567829	0.000502448052396386	0.00139162099593226	-0.00224217061413793	0.0012283052515264	0.000593416744932815	-0.000411764621074581	0.00173042366674802	-0.000321437566525787	-0.000506174682014339	0.000363157875794112	6.15209183298123E-05	-0.000144160716854601	7.35636389504817E-05	-7.09371919353449E-05	7.57277842317216E-05	-7.71070004774843E-05	-3.90725441007647E-05	-1.18107724788816E-05	-2.2582833114208E-06	2.59533300994718E-06	-5.19711237149199E-06	1.02923013695395E-06	-1.81687330540523E-07	2.79046534143457E-17
37	Ancestor	-0.000909336656831939	-0.00108332107443105	-0.00089902528844925	0.000863105794010826	-0.00134354000496108	0.000579795372270412	-3.7724117042544E-05	-9.82452441492978E-05	3.35457983970941E-05	-0.000153926149733385	-5.26399090417606E-05	-6.85495057707405E-05	-6.96419306790244E-05	2.44595838533732E-05	-4.70151892177067E-05	-3.37870374789016E-05	5.68849577726087E-05	2.84234277585476E-05	2.09043016745564E-05	9.82143806645899E-06	1.75755891637623E-05	1.7277913471538E-05	8.00189399615213E-06	6.14946670390288E-07	3.4825136794962E-06	-9.33154247804684E-07	4.23840199031679E-17
38	Ancestor	-0.00521819470400758	-0.00416243730143287	0.00144942935946386	0.000131716000072821	-0.000276640756146192	0.000135255496475008	0.000430420766034724	-0.000451235951015284	0.000145637848761997	0.000127429421221664	0.00011381837576704	3.26818866590511E-05	-4.31758737171815E-05	0.000181226036288132	-3.74928898788021E-06	-0.000137507030828374	0.000126392845617077	4.20224942752556E-06	5.19735540145793E-06	-2.04039562127701E-05	9.1373089881407E-07	1.14017622508808E-05	3.06673498741797E-06	-2.18936636237361E-06	1.33367335827521E-06	-3.84409681595629E-07	1.50602458021815E-17
39	Ancestor	-0.00715517926898305	-0.00283338375103126	0.000199269921607707	0.000772896822581338	-0.00156744061636624	0.00160483734154038	0.0013238335516009	-0.000869194358884208	0.00203561276110594	0.000280432961025451	0.000254685905486517	0.000656987658336431	0.000807886965072598	0.000504817789747181	-5.04478287446153E-05	0.000100083204670631	-7.99854294165498E-05	-0.000119598532327076	2.92264719517052E-05	-3.49101084130193E-05	-7.41414974983663E-06	-2.07037797865336E-06	4.44696222971532E-07	1.0356803348279E-05	5.82513122246436E-07	-1.77013504466529E-07	-1.75505226671091E-18
40	Ancestor	-0.00695073002155578	-0.00644295937081907	0.00327965290338924	-0.000535037578352244	0.0008325551860487	-0.000684896238414471	0.000356253322739951	-0.000493552101238191	-0.000516079543437746	0.000230367919009684	0.000155376334418891	-0.000148994839251435	-0.000354950402037065	0.0001470085289923	3.90621572729314E-05	-0.000288410279111404	0.0002456389041434	3.78454033519633E-05	-1.30632863036922E-05	-3.22041916708679E-05	-5.46389830308051E-06	1.32002701098854E-05	1.23740493912617E-06	-8.62166479387941E-06	3.87116843292103E-07	-1.48673370993133E-07	-3.0933643233727E-18
41	Ancestor	-0.00703237369919887	-0.00733252803022481	0.00346300798252482	-0.00220384047379782	0.00211318959117228	-0.00197200653673205	-0.000286034261997428	0.000101623075314623	-0.000464842864038798	-0.000275312993339393	-0.000116165860066029	-0.00016370081844074	-0.000497648580877508	0.000156164473478383	-0.000303861395397687	4.29780983207231E-05	2.32264612433407E-05	3.40613542484986E-05	4.95773569980593E-05	-2.67889237804236E-06	-3.84490907409727E-05	1.17511043887447E-05	-2.03959248959815E-06	-3.96103291011797E-06	5.2564373121544E-07	-1.50799695385789E-07	-1.61783292925571E-17
42	Ancestor	-0.00631992399374497	-0.00499044387639541	-0.0011683001914873	-0.00531601661009075	0.00299265546618028	0.000475701382090947	-0.00102971268202995	-0.00158584486091583	0.000219294725905086	-0.000281620806446691	-0.00025195865005222	-0.000311320285941203	0.000388278678674814	-0.00100330840473567	0.000267645633719783	0.000434949735878458	-0.000507288172651587	-7.18537870690395E-06	-6.98117313717857E-05	0.000109101659744375	8.64796761036271E-05	-4.26550127198088E-05	1.61238288803995E-06	1.30522280851334E-05	1.17530167250049E-06	-8.10177917439435E-08	-1.7326905969034E-17
43	Ancestor	-0.000893725737193939	-0.00107358533605985	-0.000581089876350655	0.000977734768075249	-0.00172727803633999	0.000909577496165882	-0.000125998196060708	-8.26202625802516E-05	-5.24514917461957E-05	-0.000130878189978903	-0.000129175471251532	-0.00012689913266511	-5.74265219005891E-05	6.78936827556825E-06	-8.46602979503662E-05	-1.76418551628767E-05	5.54346637844016E-05	3.54972276327298E-05	2.10314958299295E-05	1.24290819918987E-05	2.1838900089141E-05	2.1031905798389E-05	1.06164654020238E-05	9.28249254869199E-07	4.41791921186674E-06	-1.16491940466906E-06	6.92713073385223E-17
44	Ancestor	-0.000906548506077998	-0.00057835965960972	-0.000182932377468808	0.000774724712215494	-0.00159642275543734	0.000890677911824066	-0.000364324519052659	4.10046018910408E-05	-7.68573849275882E-05	-5.44723517936261E-05	-0.000426116651183187	-3.61079127767172E-05	-2.80684691339971E-05	-3.18652297291509E-05	-0.000126107507357253	-7.11479589675161E-05	3.14820271973857E-05	3.55439209705145E-05	2.58002911486161E-05	9.99267134387047E-06	3.43779183829177E-05	3.26382126569005E-05	1.47757907521504E-05	1.39894706372449E-06	6.02256736335764E-06	-1.57570988483358E-06	3.7465114290005E-17
45	Ancestor	-0.000656134522034631	-0.000180859505920226	6.58113809819451E-05	0.000652809860461814	-0.0014876744557988	0.000768079240068199	-0.000238335443381506	1.58719945377392E-05	-0.000235003722467243	0.000155725487052328	-0.000379936733916709	0.000110371199001874	-6.17536317584488E-05	-9.07131741117719E-05	-0.000155622317482385	-4.33561739980092E-05	3.97460894926625E-05	1.5018179397673E-05	4.64540736509542E-05	9.42691423581574E-06	4.54671704648295E-05	4.11473956812688E-05	1.93767166048633E-05	2.09550400659721E-06	7.7949238506563E-06	-1.96624670982531E-06	-1.78656189234877E-17
46	Ancestor	0.0026872851747494	0.00105185581267111	-0.00120133787155974	-0.000217709644670516	-0.00208001481118877	0.000375833702434625	-0.00027121221840014	-0.000886487437734551	-0.0008914763818455	0.000369434736437966	-0.000829824627677912	0.000418869922388714	-8.99692891666296E-05	-0.000184108367992242	-0.000120416039714679	8.63127788411836E-05	0.000177836808867394	-0.000115105478352812	4.47517035964845E-05	8.21707461766093E-06	9.95456589033446E-06	1.27400605059609E-05	1.51519693564355E-05	6.19319731930712E-07	6.10983754882675E-06	-1.20633947216822E-06	-9.94416680076549E-18
47	Ancestor	-0.00113882202033735	-0.000206239487001236	0.0004205740333967	0.0007501287082454	-0.001325602059545	0.000778097274669098	-0.000169363310087989	0.000167371042183339	-0.000194718225895569	0.000221968179314317	-0.000275048976417806	0.000127520077911773	-7.34660935419445E-05	-0.00010315620196119	-0.00017678086395727	-5.30364547567184E-05	1.87707171176302E-05	2.84141554749475E-05	5.7090486730222E-05	9.36400652143838E-06	5.74686337011271E-05	5.05669572253267E-05	2.24453153945789E-05	2.71217961889452E-06	8.98748142189509E-06	-2.29968007463821E-06	-1.80621305672507E-17
48	Ancestor	-0.00365473537039583	-0.00257305098579827	0.00219943586578358	0.00208717036466571	-0.00069664503742055	0.00119763925535782	-0.000210941589134299	0.00132272147398274	-9.29449236909432E-05	0.000628315983789783	0.000175700436540822	0.000205124285664979	-0.000287620583351916	-9.60972331065573E-05	-0.000122349991874601	-0.000107744749063608	-0.000208413314244956	-1.52045707427032E-05	2.75837368984071E-05	-8.34430235288488E-06	4.61570458202668E-05	2.7834407087779E-05	1.04225815972448E-05	2.40163666281874E-06	5.29805319084155E-06	-1.33173860053582E-06	-1.1038533368618E-17
49	Ancestor	-0.00854182541613811	-0.00760793778607252	0.00498790681706291	3.39632359300806E-05	0.00348824231738744	-0.000590540248816808	-0.000598730544743357	0.00506650613253728	-0.000482034782646358	-0.000354134597874803	0.000499997819640398	0.000107123294222747	0.000585336318298359	-7.57976779840309E-05	0.000211434126691555	0.000200973913316544	0.000276741587909028	1.36887342780886E-05	-2.68363059170588E-05	1.01203235609196E-05	-1.26692377557237E-05	-7.21896813678748E-07	1.03802102979072E-07	-2.38395704887304E-07	1.71638397663307E-06	-4.90414340485743E-07	-2.54160706153125E-17
50	Ancestor	-0.00229070037088411	0.00585517589351362	0.00145969084564232	-0.00129101832117083	-0.000347565378943529	-0.000204365566061122	0.00109408533808155	-0.000472988479155762	0.000197875752021461	0.000212731394249931	0.000238150416714021	0.000200720458592638	0.000318050839683311	-0.000329879640149067	-0.000678548982144013	-6.44887295751649E-05	0.000291603181266724	0.000371183782930367	0.000315204448549177	5.68314593394488E-05	0.000288483672701296	0.00026984060890746	0.000106527625261143	1.38409091097594E-05	3.89714634934555E-05	-1.05087972706746E-05	1.97324795392362E-17
51	Ancestor	-0.000708688673418903	0.00553445221400384	0.00454205517109371	0.000190040015787451	0.000212441524495067	-0.00323829104038572	0.000730576898278387	0.00184681325181328	0.000419861979351772	0.000404816066679425	-0.000416897087808435	-0.000239374291323364	-0.000247739300417287	0.000776368092964569	-0.000777707825362653	1.33613668261869E-06	0.00050620089297332	-0.000409945170080555	-1.71680684630171E-05	0.000494675293674898	0.000650917841688221	0.000126223728612083	0.00022635449663271	8.38101769241245E-05	8.55581669051975E-05	-2.3596522034632E-05	2.81062472557922E-17
52	Ancestor	0.00294555853033895	0.0110414910610228	0.00198238090652938	-0.00192584551941607	0.00155765547700283	0.000234119668653183	-0.000953456383631908	-0.000516387107142666	0.00042839070977573	-0.000650948992725637	0.000230186086328235	-0.000199400855526521	-0.000124316501694583	0.000285925298808656	0.00061601247901816	-4.48761766650421E-05	-0.000361119313160191	-0.000214633886225506	-0.000127514404369403	-0.000126098706357462	-0.00016287412172728	-4.95326218628442E-05	-0.000102733851041161	-0.000139790814459307	0.000294876976458565	-5.83392209967474E-05	-4.66410222076108E-17
53	Ancestor	0.00565489727849857	0.013138997286982	0.0010668831395522	-0.00284462264301674	0.00222239103612193	0.0015036578109734	0.00018867841879245	-0.0029400001837984	-0.00043458601347481	-0.00033770140840822	0.000721220329713651	-0.000327115147264754	-5.9559602663347E-05	-0.000307132709298063	0.00159522299447426	0.00017577917510687	-0.000811458066532118	0.000144008322774747	-0.00046006801264099	-0.000535808044376568	-0.00111252933247055	-0.000602466701388847	-0.000362220715712793	2.21934897720913E-05	-0.000481401378289901	0.000108215798037439	-1.35538824087844E-16
