# Supplementary material for: What you sample is what you get: ecomorphological variation in Trithemis (Odonata, Libellulidae) dragonfly wings reconsidered
Source: BMC Ecol Evol. 2022 Apr 11;22:43. doi: 10.1186/s12862-022-01978-y (PMC8996507; doi:10.1186/s12862-022-01978-y)
Supplement: Supplementary file 2 — Additional file 2: Datasets and results archive. [file 12862_2022_1978_MOESM2_ESM.zip › Additional Files 2/Datasets & Results Archive/Geometric Morphometrics (Landmarks) Analyses/Phylogenetic Covariation/Forewings Phylogenetic Signal Tests/Trithemis-OutLand.tps]

LM=38
0.23707995675936502	0.02081332214251797
0.18790987160954503	0.03678523843000801
0.13687644034280738	0.04518606980898453
0.08518887614454641	0.0470359681499499
0.03346427739359364	0.047711822133156154
-0.018259530057892347	0.0470117730460235
-0.054822826774124415	0.050965694128382345
-0.09137949687167647	0.05495118643826028
-0.12799203217477348	0.05835981105143774
-0.1646903192148458	0.060777114914738986
-0.20146554109670245	0.06132518826266517
-0.23662999524341843	0.05076199313044688
-0.26149429372436767	0.02384393199800664
-0.2496257305490613	-0.00041091516328185427
-0.2258238731827644	-0.014364521155076037
-0.2004727415368453	-0.02522882036580025
-0.17480333366233586	-0.03528770662006256
-0.1480996445800495	-0.04217393855538977
-0.1208686152218006	-0.0465797724869552
-0.0934260028078956	-0.04870956824698442
-0.049175521128833624	-0.05531020281916644
-0.004470007193570873	-0.05720648688264678
0.04027706701833502	-0.05612119565852251
0.08476442059847385	-0.05131640013320607
0.12894307397860943	-0.04416944773328251
0.14854519610255484	-0.04040861726522221
0.16815465780673475	-0.03668325421689535
0.18777813918176692	-0.03314863312995661
0.20730787826897223	-0.029016288779992253
0.22585450667430296	-0.021749635832330336
0.23746607138670228	-0.005639556964372018
0.16989898244235113	0.004585170072149551
0.11301864794850582	0.003518781430470065
-0.014789928070362652	0.03044240285415167
-0.031549960535551466	0.019957951938114237
-0.17815527863803501	0.007142076003984436
0.12651098842166197	-0.031119992835941874
0.12895562018607956	0.0034694589116371116
ID=T_aenea
LM=38
0.23998411913829243	0.02876520594924365
0.18898216747283147	0.043031212011713026
0.13650449046103438	0.05063452226679872
0.08346895158021421	0.050562721058107156
0.030450467298316988	0.048995602298453546
-0.022556539747875803	0.047049677365079284
-0.05712389481929282	0.05039293754959143
-0.09160761486354231	0.05455406980816429
-0.12611918261435368	0.05848017662725472
-0.16071236422581797	0.061577154309906526
-0.19543706848990683	0.06174250196987194
-0.2285520790203932	0.05146974512197128
-0.25260440094400777	0.02668078422108885
-0.24487822741136847	0.0026623996956281685
-0.22365010141185315	-0.012051399900261134
-0.20028462656389	-0.0232325999513598
-0.17624782596803767	-0.03293751764549723
-0.1516819692409176	-0.041192397261031646
-0.12651622912492508	-0.04740722275717896
-0.10110520065561553	-0.052497128566857114
-0.05557351414573956	-0.06303775141895565
-0.008973879440782115	-0.0652515088235297
0.03773682636858157	-0.06381831686949135
0.0840606381353972	-0.05779786663089002
0.13000490020917532	-0.049185977182886295
0.1503035914539404	-0.04453408230082387
0.1705191188993005	-0.03957485264419691
0.1906707284434372	-0.03436990657548074
0.21065052480169558	-0.028541349267272045
0.22809641462216437	-0.01741798702962461
0.23853717417348547	0.0004120244115725448
0.16825199609878652	0.006358513442606271
0.10870282253109109	0.004802256192690285
-0.017863313335231407	0.028977729407878128
-0.03613871913963667	0.017961803150246283
-0.17274825407635075	0.005720043876724414
0.12616667490442895	-0.0327078554786644
0.12728339864736585	0.0047246395694112014
ID=T_annulata
LM=38
0.2357052750349977	0.025327036720993686
0.1867684383981233	0.04002934459578952
0.13623995966210453	0.04782031080533496
0.08511690685476896	0.04877141164267644
0.03399041128682048	0.04809295087197053
-0.017122135612506632	0.04660527051483159
-0.052389284847063636	0.050341634226351954
-0.08755780229347382	0.054960806213478985
-0.12279269895366117	0.059043802920479393
-0.1581273779153658	0.06214603734084676
-0.19357963903409067	0.06285241278818475
-0.227442894780088	0.05254656838954935
-0.2517244257860295	0.02698126458341182
-0.24712365028033095	0.0022975684046800966
-0.22739524785000495	-0.014199050680310585
-0.20447688072445536	-0.025971966472144132
-0.18062908134696498	-0.03577068585263298
-0.15614560536029828	-0.04389308793611832
-0.13104110567390745	-0.0497735615455554
-0.1056309043312917	-0.05418059531814841
-0.05812931691824872	-0.0620721096909827
-0.009972018504421146	-0.06283477299784156
0.0381163811138628	-0.060198650513491075
0.08582788311186014	-0.05356615825822634
0.13308170832092356	-0.04418465004933562
0.1514845174833368	-0.039948148907940975
0.16983984519305265	-0.0356902417184409
0.1881756891655053	-0.031223087557106195
0.2065452016123835	-0.026896139052190855
0.2235564704191292	-0.01892440223124275
0.23483710834200724	-0.00398817794686172
0.16963851316221057	0.005268599038027514
0.11627022621424765	0.004951820733135408
-0.015203635990033973	0.02830851822370344
-0.03581094709749635	0.017789636481725414
-0.17604179105223955	0.0037504152061655117
0.13006607368020098	-0.028841335153678968
0.1330758352964382	0.004271412180912629
ID=T_arteriosa
LM=38
0.23336137012172312	0.02684158192310352
0.18493981637588577	0.041692828054045436
0.1348045451121161	0.04907944370002435
0.08413678368442437	0.050249737576414
0.03345509478427704	0.049957093346671984
-0.017190743912107745	0.048138326963281665
-0.05252206047816047	0.05149089881988196
-0.08778472204867041	0.05551822138874932
-0.12309322708639209	0.05912106781485026
-0.15849801635188235	0.061626857765571155
-0.19396480744092665	0.060986342691260936
-0.2276557646449615	0.05006024832485061
-0.25266942502625833	0.025040051021278077
-0.24560214443679113	0.0014057569384664137
-0.22545176629303093	-0.013350748865807331
-0.20316091964646646	-0.024625421077085693
-0.1800762275321747	-0.03428843924467403
-0.15630229486990582	-0.042107911521354006
-0.1318714853314487	-0.04722815278004061
-0.10737157774466893	-0.05216927192963481
-0.059475157752671384	-0.06230866434437152
-0.010544623053911116	-0.06468033645013298
0.0384118460560994	-0.06263729118289506
0.08699167175372025	-0.056327010465610505
0.13499838972300746	-0.04651741700492509
0.15306566012276346	-0.041966424417573055
0.17110310587013033	-0.03734114900666899
0.18904183244521236	-0.0323746081896587
0.2068720319842824	-0.027007665561078406
0.22352421952903823	-0.018739714183338533
0.23381188035944708	-0.003228705146273458
0.17317518059622372	0.005284490515862937
0.11453756170571786	0.003991506376431754
-0.015575833048697144	0.030122318569097303
-0.03561426750995097	0.018176729205092813
-0.1747629000711234	0.00399457345897909
0.1293767064687672	-0.029145571667573023
0.1335802675873648	0.003266428584782779
ID=T_aurora
LM=38
0.2360026039089799	0.030085400952111735
0.18676831517420844	0.043131626816018336
0.13628773534364833	0.05010057144698282
0.08533373081613706	0.05081814160331947
0.03438675997650486	0.049716073102262504
-0.016554449912243294	0.04828401502995358
-0.051922939644131194	0.05166865047582915
-0.08722619510815675	0.05576396521898648
-0.12259160870978732	0.05925398113920566
-0.15803029127360366	0.06185073287613501
-0.19356793783204534	0.06187951250535861
-0.22770386674478937	0.05212735275001434
-0.25353315498395046	0.027824911744515426
-0.24796347886771955	0.0028619965535314875
-0.22713222376589257	-0.012881152591423393
-0.20392578937293404	-0.024983624205897184
-0.17995062067911294	-0.035489639975316165
-0.1551682464146963	-0.0439348072525047
-0.1298178900925104	-0.05048616454379154
-0.10400677731551507	-0.054852453875591636
-0.05785494088002474	-0.06539684748725173
-0.010560085914478599	-0.06742210611186249
0.03671752454719436	-0.06498944825974375
0.08359262206858892	-0.0583162616139592
0.12969936395114787	-0.04757985234063969
0.14918673862802928	-0.04291590971077305
0.16865248331654195	-0.038145165300729526
0.1880432286028529	-0.033068081042002116
0.20725548308437422	-0.027352980994189792
0.2251611032552234	-0.01839930113561464
0.23555007790926452	-0.0013063832110764056
0.17071132666573208	0.008791289077759354
0.1147322328932619	0.0064699757330233965
-0.01249616911621581	0.029510491886876905
-0.03250015708553188	0.01808931852885233
-0.17198902188565884	0.005033488433605457
0.12575744737894765	-0.03263222582202693
0.13065706807836128	0.00689090960005218
ID=T_bredoi
LM=38
0.23216557721071487	0.02596101871875564
0.18438711564443497	0.04131773071467341
0.13460505375258397	0.048387352691589634
0.08431187559740293	0.049416293142770844
0.03401029127920702	0.04912736255759491
-0.016263085415983418	0.04745942928526529
-0.0522841750171364	0.05169331641628852
-0.08822821437371521	0.056576093994735586
-0.1242101400167244	0.06115724328008309
-0.1603232384434669	0.06455716045458379
-0.19658673556823336	0.06491393234981757
-0.2310240626907828	0.05373720738564936
-0.2557208916769163	0.02739214894501272
-0.24944031210476028	0.001769983020352744
-0.22794003218558262	-0.014340081889772406
-0.20376568886087248	-0.02622441080754995
-0.17888009242300024	-0.03660129302423541
-0.15316674033989644	-0.04472861460868829
-0.12682559513287095	-0.050468909734331956
-0.1002032226312328	-0.05475903410990357
-0.05370870809440107	-0.06313817480922808
-0.006442001061336649	-0.06423504966938032
0.04073506065444692	-0.061151121775297766
0.087525630988652	-0.05442281855496271
0.13388454724181925	-0.04516496604531664
0.15164549667217228	-0.04097691264013474
0.1693243401599144	-0.03646715939440192
0.18705001826350043	-0.03211557383146819
0.2047527645676088	-0.027733566423871
0.22169935959907983	-0.02113997366443081
0.23321757526665549	-0.007146428811136669
0.1704944305048876	0.006519523704507368
0.1160530622187104	0.005634409251974424
-0.014107343536731501	0.029122194619376318
-0.035798098315774296	0.017981134595270513
-0.17346462312963964	0.0037149982874554815
0.1299903580067608	-0.030565003352675608
0.1325304433905069	0.004940559731029004
ID=T_dichroa
LM=38
0.2375155144180412	0.031094080226640605
0.18728324374219132	0.04569605828030426
0.1352899677696321	0.051533556115836314
0.08297571999450024	0.05048075574127852
0.030705950558933312	0.04808822880263694
-0.021534561535780306	0.04529545424120477
-0.055947975368063466	0.048408059663683355
-0.09025372035849676	0.052580015426987495
-0.12459074204946341	0.056491265106017034
-0.15900950389069704	0.059573848840083925
-0.19353511658214423	0.06057307166490942
-0.22693112927949752	0.05209815100878821
-0.2533192330179304	0.030196973600442767
-0.24725343263516747	0.005037915555151682
-0.22575643536731907	-0.010608340682071372
-0.20206187839260825	-0.02277984068468688
-0.17758588981631906	-0.03329689662935719
-0.15234645332704935	-0.0418263902426915
-0.12648220935862153	-0.04822265817017122
-0.10041378423269456	-0.05366483164005647
-0.05486008569082516	-0.06355370373590095
-0.008298170054829225	-0.06586037020558963
0.038262834759415824	-0.06359921573095174
0.08444358572038273	-0.0572538414161739
0.1302537741878463	-0.048624613350969806
0.15008396114556746	-0.043664747673906164
0.16988708936035424	-0.038606458098631335
0.18964350195061938	-0.03336279795432295
0.20917246437517287	-0.02733236085594655
0.22763941964858017	-0.018672592716185047
0.23749986963446965	-0.0008101151564275252
0.17304341628411885	0.006868657589334236
0.11235287853082264	0.0036982913389031857
-0.018166986490871104	0.02821888550028838
-0.03674588495319549	0.01676241343925615
-0.17666876165741746	0.008040024223874204
0.1272854600226466	-0.032594240310283434
0.12842330195569723	0.003598308888702573
ID=T_donaldsoni
LM=38
0.23445754890315829	0.027174188064523666
0.1854088337216596	0.0441648022384293
0.13392918007726548	0.05132425487667867
0.08194041884151297	0.05147175622987413
0.02995625206229678	0.050516822593365054
-0.02199590697142026	0.048496675419630264
-0.05657525741726702	0.05206994725131267
-0.09107762110783568	0.05643402095470351
-0.1256418845193251	0.06027100936855474
-0.16030534195379353	0.06306954343335056
-0.19507458517895662	0.06295615809805395
-0.22853734567971384	0.05363951301972249
-0.25367359464200784	0.029760825870932445
-0.24802141964933233	0.0036542274796263693
-0.22608193541619506	-0.012376846343044532
-0.2018616884973084	-0.024746051025084974
-0.17695710363092973	-0.0357401533112662
-0.15117367822553854	-0.04450660875668649
-0.1246624696775197	-0.05074280726962075
-0.09773212431095471	-0.05475883326170892
-0.05198683727310958	-0.06372599412678745
-0.005339315645204563	-0.0656223633957529
0.041244659571198106	-0.06306462123881125
0.08747192466827103	-0.056566620518888146
0.13329316924471288	-0.04763377698244539
0.15208398264707274	-0.04332761079302508
0.1708038209500624	-0.038620030203263635
0.18950684543690863	-0.03387171704210495
0.20804569500183454	-0.028493747514639352
0.22554580054742593	-0.020386983593096854
0.23464194314425316	-0.0034171241367996577
0.1715405623128202	0.006383443476067122
0.11268261376757847	0.002530028881830174
-0.020089651908628117	0.02909194251470809
-0.03880550515545605	0.018104956357632703
-0.1735200807446225	0.006252986692679562
0.12874965356166662	-0.03277758706509193
0.12781044314542248	0.0030123737564431456
ID=T_nigra
LM=38
0.23311138538630427	0.02773940638744774
0.18504847201887853	0.03989426700792525
0.13584010451183573	0.04674526011697416
0.08614280217347799	0.047240252321934996
0.03645072957999928	0.046480509518709606
-0.013220707772597724	0.04470142901943853
-0.0496012742177259	0.04817464778221023
-0.08585357724578963	0.05298474087528574
-0.12213686629444674	0.05764588616909408
-0.158422347666769	0.062198607695541974
-0.19490851094395026	0.06449623569112838
-0.22996580742900932	0.054328888633500765
-0.2552070791941343	0.027993088097446467
-0.24993054157434066	0.0028954146581061393
-0.22878400397512105	-0.012539769388776637
-0.20521768949226604	-0.02409376603202305
-0.18109732086072428	-0.034457199665638726
-0.15627088856240584	-0.0429988140004825
-0.13088309212905477	-0.04968570652921897
-0.10511015284364884	-0.05465267578296104
-0.05749648199424561	-0.06466832423836064
-0.008855379672312726	-0.06602112808901942
0.03966513878611405	-0.06245331913898734
0.08779076197195052	-0.055286535119689006
0.13527409287619785	-0.044701530743182706
0.15269190731229298	-0.040077699896180694
0.17006453996735443	-0.03528390249612035
0.18750370272080474	-0.030735951091263664
0.2048711418744692	-0.025962376422586225
0.2201759002290464	-0.01679035081899227
0.23011868093003562	-0.001771383376088822
0.16832526719936725	0.00587323498194205
0.11691709163299852	0.006288891327678243
-0.012410761784077046	0.02806163885919329
-0.03358339079100615	0.01762567137301842
-0.17529594928377232	0.004568601413110817
0.1305210500752125	-0.028540959147252437
0.13373905448105908	0.004784720047137934
ID=T_dorsalis
LM=38
0.23355799801104246	0.02886610901120806
0.1852412108043407	0.0408559785054378
0.13615413409800126	0.04997655408480377
0.08621520124094201	0.050631923852616105
0.03628337977745437	0.049418727589565926
-0.013579759293315913	0.04653722268001396
-0.04944148500097933	0.05017370624540471
-0.08517628085884517	0.05492558405550818
-0.12088353779891711	0.059884852533966956
-0.15666693545909852	0.06422571380331217
-0.19265707007685481	0.06618274616921867
-0.22727620036684854	0.056461701459434716
-0.2541588246856922	0.03271009450282807
-0.25215803404548254	0.005980210510506573
-0.23143251990141253	-0.01209217168292309
-0.20726968643718927	-0.02542630784753342
-0.1820595051608371	-0.036697887844243694
-0.15610010769271415	-0.046133108890301554
-0.12952113197421128	-0.05362387799621817
-0.10260047640470406	-0.05979833995401719
-0.05593243346850018	-0.071309660363202
-0.007873224382206178	-0.07298859947069544
0.0400629791610873	-0.06913596405956823
0.08716470649247106	-0.05960727712240856
0.13367365217559832	-0.0474132139544112
0.15149431254419768	-0.041613212823494346
0.1693996828702999	-0.036074164867722434
0.18729596928086473	-0.03051913660875314
0.20503240572618925	-0.02448633139843339
0.21941623438545707	-0.012788614801784485
0.22955087009606492	0.002963479206611458
0.16327374220940175	0.006418506515416181
0.1148639981014392	0.006540161511304281
-0.009804983749576482	0.02853894475847125
-0.031984181582576515	0.01733549946104367
-0.1704091094620071	0.006543522994789517
0.12860519087586947	-0.030236780559410245
0.12969981995124902	0.004773410793658963
ID=T_ellenbeki
LM=38
0.24410540945260398	0.03228841095346151
0.19178303606304475	0.042455699023671696
0.1390495725935712	0.05088715560807912
0.08565142647921029	0.051033624582685434
0.03226659323746701	0.04952421720467182
-0.02110617491445551	0.04762012176536323
-0.05585978751568924	0.05160606804252715
-0.09055736201383127	0.056049348907787525
-0.12530039988674332	0.060132352004541936
-0.1601403105046939	0.06327026947581738
-0.19511591960354502	0.0635510756173509
-0.22827238192494026	0.05257029368093488
-0.25222763649200775	0.027169836578224336
-0.24291604266566663	0.003491594618267287
-0.22171432798500548	-0.011035836153089219
-0.19902335303747892	-0.023130602071287566
-0.17569841347380227	-0.033944744316114
-0.1516536301917455	-0.04305664802144963
-0.12693620805299313	-0.05014395800549674
-0.10175678766332058	-0.055345741186128214
-0.05665119233949071	-0.06579609135616249
-0.010428331158221591	-0.06849171891238492
0.03581340943251839	-0.06620600930114728
0.08173089872190847	-0.06025825184305336
0.12700837664520773	-0.050598142191901174
0.14817047177272125	-0.04509955543972766
0.1691909197955388	-0.03906914930041228
0.19027967127856843	-0.03330365391523757
0.21118170579225004	-0.02688020389815145
0.2286803931359125	-0.013947090408216522
0.23985642445663086	0.0048400644560405
0.1678305638614949	0.006254011959878377
0.10725145699383239	0.0036708570657304138
-0.018814041859058064	0.028278596000310966
-0.038248371057633235	0.01730979481727767
-0.17286649059071327	0.005569895421419327
0.12216992662366502	-0.034825211644182064
0.12326690659489022	0.0035593201801009146
ID=T_aequalis
LM=38
0.24313740200337397	0.02665146097892206
0.1909868887620355	0.040590543000830766
0.13759263952800113	0.04870753444804089
0.08357000682900345	0.04937858126213057
0.029543615721462163	0.04870277852334492
-0.024473766008540516	0.047352366611137904
-0.05850320395649486	0.05120463584891735
-0.09248324839208764	0.055493874965888895
-0.1264893770894756	0.05957996267918985
-0.1606156459674499	0.062490249594896165
-0.19484172731266136	0.06247367456020863
-0.22739090749705723	0.05210105864393192
-0.250882562885038	0.02761856750382872
-0.244334404746433	0.003217272514282066
-0.22332275510703892	-0.01208359281937241
-0.20028208989290006	-0.024218021914666005
-0.17637048838687763	-0.034560353513756595
-0.1516496299389326	-0.04280279689758645
-0.1263306369117646	-0.04897876596943829
-0.10072152419655318	-0.05376246949992678
-0.05530342110720692	-0.0639423245542585
-0.008803531782338014	-0.06621916401532034
0.037606634984962604	-0.06319533912127716
0.0837486103997584	-0.05703702357022761
0.12955200147791046	-0.04860730357240098
0.1498613194076678	-0.04395965760069363
0.17005056155844556	-0.03882770213965726
0.19014913670989134	-0.033378915491431405
0.21005914312085225	-0.027254813041381783
0.22679236242304715	-0.015288628861898619
0.23851761630049154	0.0010745150404077558
0.1681251900788372	0.007011651576040128
0.11195017622330139	0.004836080474602505
-0.018877866098094415	0.02930181986472525
-0.03996339532726899	0.017296690490094784
-0.17198231539939274	0.006875403988529753
0.12509169177530882	-0.03219942672741394
0.12728750069925623	0.004357576740757075
ID=T_festiva
LM=38
0.22970440870196596	0.026203188163843455
0.18247128098515367	0.042501466044173174
0.13291102417760267	0.04963185920033394
0.08282620651790847	0.04981492940921356
0.03275580254606673	0.04857357244860817
-0.017280357123128923	0.04632193825744846
-0.05324270183198697	0.04957493212801113
-0.08902497607648678	0.054483781474827686
-0.12480320570679326	0.05942501809768318
-0.16064482706608801	0.06388426757377516
-0.196711970922189	0.06564662042529469
-0.2310790130010029	0.0548160493726565
-0.2556324930649608	0.028547052256346794
-0.24840720509486358	0.003415784044697524
-0.2269054129963559	-0.012304997900139841
-0.202838062005995	-0.02389207379991646
-0.17814746224299585	-0.03414086820794942
-0.15282060305919062	-0.042719634098565364
-0.12689774238351564	-0.049296807512940834
-0.10073557460011029	-0.05482429339272091
-0.05416690281110392	-0.06610001223050063
-0.006282669667625689	-0.06783398675859795
0.04155054971041151	-0.06496902000391992
0.08892184315541492	-0.05779931532324718
0.13565065420566116	-0.047187688608313724
0.15346086992171643	-0.04228696918132332
0.17120756982072985	-0.03716917030811207
0.18893642484926673	-0.03201098340337775
0.20653469761178855	-0.026448777667798396
0.2227465179309995	-0.017770188222701818
0.23199214454429024	-0.0018879246851264092
0.1687271433794499	0.006051546119414493
0.11613485786516617	0.004448434738590452
-0.014952531152615646	0.028340215040077603
-0.03519765101633076	0.017756489062719066
-0.17342296133262033	0.006041160144887379
0.13046925486222288	-0.030829536461689004
0.1321930723701452	0.003993943764338688
ID=T_furva
LM=38
0.2350362152267926	0.025154189596206317
0.1865915572497869	0.04123983961627327
0.1359916516840573	0.04832135995568332
0.08489365296970426	0.048992135214519464
0.03379457378393277	0.04826930999165428
-0.017295698336558953	0.04718933768700232
-0.05372362357995926	0.05139353324333477
-0.09009741179505919	0.05606512305394722
-0.1265439875430916	0.06011078566387439
-0.16308135748805008	0.06323256610196125
-0.19974461735367288	0.06359395884332085
-0.2346029209897027	0.05236550348056299
-0.2584348022012425	0.024715629586256723
-0.24825757734331413	0.0003851487153830708
-0.2256340552702774	-0.0140511382841213
-0.20109988571648418	-0.025088148262627404
-0.1760621043428542	-0.0349374744836456
-0.1502810863528568	-0.04264823834166825
-0.12391028679930048	-0.048037304687974486
-0.09725905215985253	-0.05179871402992179
-0.052042671855641015	-0.060453618385426705
-0.006043775607548617	-0.062188209025683984
0.03996250492335418	-0.06048212451360263
0.08562083465234947	-0.05465278497482904
0.13091598890258782	-0.046446762310789313
0.14978574941558495	-0.04200422162622527
0.16864933283319372	-0.037542744418819156
0.18752758755476334	-0.03312913809276398
0.20627049210403597	-0.02821211597718082
0.22430944524232532	-0.021191976312318686
0.2348105924607352	-0.005020404745923509
0.17099942711404015	0.00583956695279871
0.11306382250024452	0.004804285807234298
-0.014411840736124119	0.028983664916029484
-0.033243228307708955	0.018072782259551428
-0.1751035352828344	0.006445622141915153
0.128631567555515	-0.03142570851437266
0.13001852288913193	0.004136484160385626
ID=T_grouti
LM=38
0.24126133480608625	0.024717106392427007
0.1912892233245715	0.04044650747082408
0.13954164987560094	0.04848388879261072
0.08716120862861357	0.048753012673246714
0.034781043577343025	0.04787957347965406
-0.01758137321782379	0.0461932060265752
-0.05265558624714988	0.04948882153032105
-0.08760639258943895	0.0539040408674014
-0.1226110085862036	0.05787029941038455
-0.15771225165467645	0.06083119491969187
-0.19292725323540266	0.061225096483409826
-0.22688965096969457	0.052041035573984526
-0.25308075986990825	0.02871081196253356
-0.2482968012940157	0.003324547205941876
-0.22728341904080487	-0.012376227497076365
-0.20395386289152012	-0.024521221602373303
-0.1797146123443744	-0.034779679956226585
-0.15467001037339356	-0.04287748336531014
-0.1290299410976822	-0.048841834409118615
-0.10311338321050632	-0.05351442156522396
-0.05703949729226537	-0.06419461958109025
-0.00977803155394645	-0.0658506682578866
0.0374173038773384	-0.06262546669064203
0.08419124673477908	-0.055662965286176376
0.13056117739216017	-0.04636621450280336
0.1499688617856342	-0.04110235008383766
0.16937360378823121	-0.03587557392248461
0.18876885221389408	-0.030569467863956788
0.20794902031063606	-0.024548734900103262
0.2257990526714878	-0.015379236446543949
0.23602938689501024	0.0018076888187174276
0.1673268321726591	0.0061641343005416375
0.11115684068452324	0.004107528083114433
-0.01735344453403856	0.028545240611626742
-0.03944853338957582	0.016543322766562396
-0.17397543367254117	0.0061204269296627626
0.12652038988954456	-0.032273995606529216
0.12562421843684957	0.004202677238151572
ID=T_hecate
LM=38
0.23368658828657396	0.025642126094161284
0.1848436138525405	0.04003407090899328
0.1344651327893963	0.04752214376723294
0.08357289130027315	0.04972954523600276
0.03263875368758721	0.04993583622454436
-0.01826764953487427	0.0480571627772549
-0.05381034490628778	0.052055732543686555
-0.0892724785281228	0.05677060861725802
-0.12478089086576483	0.061121762159226156
-0.16042973424397047	0.06416352017457237
-0.19620259437337562	0.06419542472003165
-0.23030957355122444	0.05370975466000497
-0.2543300806961078	0.027469472996071144
-0.24803128140786554	0.0023858454313367716
-0.2266464208777574	-0.013117482525919289
-0.20273205107770575	-0.024486576081598408
-0.17839303570377574	-0.034917257748486495
-0.15341615139853274	-0.0437357795864793
-0.1278055831620554	-0.05052273193663131
-0.10196820264267842	-0.05643847111782507
-0.05532014880444794	-0.06550058206246101
-0.007822298520697261	-0.06623355734757458
0.039520538383566596	-0.06228740624862118
0.0866454604946272	-0.05623744420101709
0.1328710711453482	-0.0452453899801549
0.15144011754341788	-0.04064468122585956
0.17000976336171178	-0.03607422682846255
0.18858936086670128	-0.031526072546204625
0.20712023744630056	-0.026838403456411298
0.22430193282009175	-0.018628969203242345
0.2348344482115554	-0.0026742892291104943
0.16914378291918308	0.004842367885722302
0.11467256667115176	0.0041513090133264395
-0.015446997469434943	0.029485658844463504
-0.03576121175143602	0.018426565999497463
-0.16889620283497944	0.002974926223597439
0.12891453035311332	-0.03135160783445875
0.1323721422179552	0.003787094883534255
ID=T_kalula
LM=38
0.23854301774293551	0.029141245589764293
0.1882407729995414	0.044664644298085775
0.13623310842909744	0.05324669170489068
0.08351095951344707	0.05366768441223236
0.03079983930806862	0.051770687284880594
-0.021874289136007457	0.04907231586103122
-0.05653048920211261	0.05197662064887598
-0.09111297554690463	0.05571159798225426
-0.12571930786151272	0.05923343041003644
-0.16040861516584823	0.06179966520483933
-0.19518839726189802	0.062096908809205896
-0.22816881677524828	0.05124578119235487
-0.2523251673985607	0.026368684284725292
-0.24327615215358586	0.002939305752219269
-0.22202757226199626	-0.011227365385506194
-0.19915132708486719	-0.022660452208459154
-0.1755946713963185	-0.03262937337843061
-0.1514117064975634	-0.04096290604765485
-0.12665394655369208	-0.04739371797102347
-0.10170268476277769	-0.052933989319941054
-0.0557776437533375	-0.06461228613169001
-0.008549689136235532	-0.06838224625201708
0.03883639196312977	-0.06736259060161509
0.08586934109849868	-0.061594156558708923
0.13220437872018523	-0.05172432102594834
0.15197026056250124	-0.04644882666354452
0.1716510325315917	-0.040868324514824514
0.19131171160732796	-0.035221469885850946
0.21070201455528367	-0.02870129989499573
0.22692217466803957	-0.016485443319343686
0.23573771455127196	0.0018845588775377785
0.16819551216796658	0.005959663379971971
0.10514778834481613	0.0050338698836622795
-0.0186879406009152	0.030388382592158147
-0.037789056083443774	0.018122682984793227
-0.1757678974806643	0.0043587765344851
0.12782126396377383	-0.03321122958932455
0.1240210633860145	0.0037368010608744145
ID=T_kirbyi
LM=38
0.23004433026208226	0.0238366294630291
0.1832567142442663	0.04012049310837751
0.1339966194721257	0.04719346556119012
0.08422704971858638	0.04747213418536072
0.0344486515408243	0.046924369150540046
-0.015309716228387208	0.04537991245699114
-0.05132766327413219	0.04970892843587385
-0.087192304244081	0.055186223238785095
-0.12311145848220849	0.06028671399898966
-0.1591190594494837	0.06470506165779444
-0.19535196763354934	0.06639777346425679
-0.23023596512129557	0.05667702773795528
-0.2561504272251354	0.03148810386908897
-0.25171096906605916	0.00473913286173138
-0.23028138471726636	-0.01262919138998481
-0.20609682916161642	-0.026024209995586602
-0.1807135599180443	-0.037010510210723074
-0.15438825522109204	-0.04551024171107804
-0.1273957536074653	-0.05156911185399253
-0.10011396929340434	-0.05614499710386073
-0.05296806633756637	-0.06691348384056459
-0.004613416087031728	-0.06777508271208744
0.04359257537063176	-0.06395772530612831
0.09115626343369011	-0.05524221024197046
0.1380613437048765	-0.043572569933535255
0.15404641518531792	-0.03874793072348259
0.17006530865295497	-0.03429716875938873
0.18614654637384057	-0.03016723900454388
0.20206393112882828	-0.025285946424022532
0.21699936917934987	-0.017947381791965648
0.22705909883969377	-0.004707146012850696
0.1707148805979304	0.006578188671267407
0.11665823146721438	0.004862741119221586
-0.012491425538326908	0.027871536603657338
-0.03396762004891397	0.017311304074581372
-0.17634633620764642	0.004267514541517641
0.13255679611308566	-0.02867070693879041
0.13379202157740777	0.005165599754347199
ID=T_monardi
LM=38
0.23513413961936247	0.028441256203429112
0.18587085749700424	0.03987016725446718
0.13582265602869756	0.047241469137840025
0.08524131343383233	0.0484875919562159
0.03464493835356386	0.04863406921414138
-0.015935076692847393	0.04751274354814787
-0.05152653542196024	0.05178770293182471
-0.08699759446987367	0.05701460919536612
-0.12254106265063686	0.061707106933685966
-0.15822415436029058	0.06520986697170365
-0.19406795405800645	0.06549966101681397
-0.2284510696684079	0.055565060725586236
-0.25348832208165767	0.030219114055858243
-0.24892186527575078	0.0044403171660521434
-0.227931839368695	-0.01210274117546688
-0.20422413599476597	-0.02453440696621948
-0.18002231985160355	-0.03602221666063515
-0.154990240979763	-0.04557364148438302
-0.12922619993301596	-0.05290606246210107
-0.10291418140085269	-0.0578954197580632
-0.05633759277969235	-0.06867142385610973
-0.008560343910524367	-0.07053161758037145
0.039116628870238215	-0.06700205244167413
0.08631159967038511	-0.059355503057808984
0.13268838047843487	-0.047730868099890425
0.15148778463527005	-0.04169127904159282
0.1704416755452059	-0.03617234585089848
0.1894199527689929	-0.030721020801176696
0.20817623884294797	-0.024567796951660583
0.2237461945204643	-0.012585121488873183
0.2334836966346194	0.004583768790491226
0.1656695465084271	0.00625634693043286
0.11036584690233289	0.0033166473319016206
-0.01307883298735598	0.028539955365650866
-0.03438368728468207	0.01755976389846224
-0.16965540887228203	0.004822938533635211
0.12744133760364246	-0.03177693758165549
0.12641563012924378	0.003130298096874498
ID=T_imitata
LM=38
0.23781737058677563	0.024797688930042177
0.18809546769650307	0.03982889367199958
0.1367572253092364	0.047949494969397634
0.08479915100827806	0.04941778700410139
0.03281628230453324	0.04918463590481659
-0.019148780089413533	0.04781143808663193
-0.05460977852171989	0.05257271873663504
-0.09009675410327207	0.05715355501048417
-0.1255880865866511	0.06170745131375295
-0.1611941224631881	0.06520701641768763
-0.19696753894216146	0.06541056165899817
-0.23083371857930293	0.05403550203018423
-0.25485607517331615	0.027637623004928724
-0.2480201081632683	0.0018996847202588506
-0.22634802088809058	-0.01419374829229021
-0.202262692486167	-0.026437388298582706
-0.17746793947381556	-0.03716722856530844
-0.15178171747946395	-0.04553940712746458
-0.12543463342846903	-0.05148903503878313
-0.09871921025244962	-0.0554733150916225
-0.05348113291043748	-0.06356852631613574
-0.0075356293218489636	-0.06442458858393034
0.03825221252237307	-0.061427727362929396
0.083793987927242	-0.05521984253459249
0.12891700822741672	-0.04645606047326109
0.14879370832899566	-0.04205512347247259
0.16858127133924478	-0.0372809642275016
0.188352174823518	-0.032507138473986556
0.20808676364426987	-0.027502784976005584
0.22609140665412047	-0.018290848828742514
0.23622600863779755	-0.0009404105580086225
0.17057962819272054	0.005124254153038427
0.11166326919437237	0.005532093777770086
-0.014721945082962177	0.029726523549770813
-0.034447207506969064	0.018342601479873977
-0.16985669692954167	0.003983288333991146
0.12586454638910113	-0.031296685439135496
0.1278843055960108	0.003948010906390422
ID=T_nuptualis
LM=38
0.23653787289595551	0.029378796580552674
0.18675835202849908	0.044310913542280686
0.13532465814133166	0.051693281623858806
0.0833510058319825	0.051385736268859776
0.03139796250027566	0.049764313830398726
-0.020550244703214877	0.04811219082090203
-0.05501769228466842	0.05132435522016793
-0.08944834670035051	0.05500969902255124
-0.12392877423491191	0.05820909923153
-0.15848228298762185	0.060465574300705406
-0.1931075058792463	0.06014020174943821
-0.2265461263276194	0.051299320796250214
-0.2528605607321425	0.029082920686583982
-0.24672708275792	0.004192068466521131
-0.225779057845573	-0.011488854790826876
-0.20246962729126278	-0.0235792439142137
-0.17837632067348858	-0.0340655707831504
-0.15345395181931254	-0.042423884009797956
-0.12800042846103965	-0.048995265309351166
-0.10229020605035868	-0.05435815986984416
-0.05602567574631188	-0.06431611020985262
-0.008766010112271556	-0.06667747581616046
0.038525267911887776	-0.06456891026309686
0.08540854748671178	-0.05813729676153842
0.13179780595942772	-0.0486680949088256
0.15126893668757224	-0.0441046102921056
0.17068234718651287	-0.03934817987763485
0.18994915907057616	-0.03403507273378031
0.20899562769675883	-0.027971224560141752
0.22633959734195291	-0.018190498518024744
0.23511407393660708	-0.0002619003436029104
0.17066114551122055	0.007066679840350015
0.11239272974211789	0.003949661927604482
-0.01840366521880668	0.029493931941370732
-0.03718675816000751	0.018464324511799395
-0.17423770241042114	0.005964860669178836
0.12839207343315376	-0.03279674687743156
0.12876085703400691	0.004679168808475943
ID=T_persephone
LM=38
0.23260442011111773	0.025356348877382962
0.1850799796378093	0.04204857329831307
0.13523485134538743	0.049314039236843785
0.08484556093182688	0.04980738732311728
0.03446602863104306	0.04874529079570867
-0.015863051763195368	0.046258295129500214
-0.051727856072396425	0.050047495092317054
-0.08754170230312305	0.054318575571281225
-0.12334309769860949	0.05873596666205367
-0.159274535763818	0.061960223642180935
-0.19533123014450388	0.06302277806852527
-0.22994649186900784	0.05350933745501502
-0.25525895880315125	0.02820083359753372
-0.24798375278264015	0.003246986972889453
-0.22675461086613377	-0.012309876143153452
-0.2033258205179448	-0.02434557182403238
-0.17912449752574294	-0.03474594047204803
-0.1542392524568985	-0.043376071540992156
-0.12858695523141667	-0.04937702625558294
-0.10272136260005466	-0.05434072375714528
-0.055923806757311935	-0.06391806027132536
-0.008178506416163887	-0.06529528749233655
0.03950866224120034	-0.06260395312747066
0.08677537616757511	-0.0559497947679399
0.13363380059155378	-0.04667871655728311
0.152051186093754	-0.04165493379196164
0.1705170314005869	-0.03680780483751428
0.18900680336870654	-0.03206622129624996
0.20723197221140877	-0.026491685611562007
0.22378770254460112	-0.017203389088514303
0.23264554657858139	-0.0003173934582336795
0.16936736155909926	0.005546567911764494
0.11573215871894244	0.004762297810607054
-0.015598236770689028	0.02885709715871163
-0.036237030112216184	0.01798257370716491
-0.17532161356586168	0.004612565102468782
0.1279658456858266	-0.03277633115871025
0.13182808220186087	0.003925548038676816
ID=T_pluvalis
LM=38
0.23402208619268247	0.02587390737703323
0.18509325788052278	0.0403647860991707
0.134630756517882	0.04825902603331995
0.08355332583882819	0.04930109299890007
0.032461375527973756	0.048892691566427074
-0.018606008868683636	0.04730395310911765
-0.05473872004813188	0.05087698337735156
-0.09069776992683387	0.05601069146559005
-0.1267315608420461	0.06058345673222082
-0.16285379135625733	0.06441398036269361
-0.19916289293794837	0.06533642271813127
-0.23382387935506257	0.05469176936705487
-0.2570839256493765	0.026986456077069673
-0.24769572251185645	0.0021573173011609436
-0.22508990095171258	-0.012518753206673977
-0.2004651966259625	-0.02364049367211211
-0.1754485659591159	-0.033885782098268924
-0.14988615653823112	-0.042705792638552696
-0.1237379237316943	-0.04959932872569181
-0.09721980987635792	-0.0548718740971435
-0.05163072922744826	-0.06464790828057886
-0.005029239840830714	-0.06649277163653697
0.04154183656754834	-0.06417056143595322
0.08766332190271982	-0.05732243647400462
0.13322664696746062	-0.047443701367544944
0.15163991021122034	-0.04273365363058082
0.1700185076794287	-0.03787658508776358
0.1882607358108369	-0.03252446355072116
0.20650306223019702	-0.027200738917075508
0.22314391116277885	-0.018115799132138687
0.23209687821300543	-0.0013870124032764385
0.1678404202586139	0.006271945477563452
0.1150727924302035	0.004600577499901408
-0.016512502903764333	0.028514935004479866
-0.03497447278624537	0.018429940315800943
-0.1757532638919661	0.006706976671581136
0.12943194186062698	-0.032322385482928186
0.13094126657699698	0.0038831322829781106
ID=T_purinata
LM=38
0.23483131860268794	0.028057819602354823
0.18563592141031057	0.043376083860963165
0.13469793981777978	0.05129158237392754
0.08313880812837564	0.0515591600834963
0.03158756585595769	0.05079769724747364
-0.01992109463201265	0.048655627241480995
-0.055003510552283134	0.05144767958849667
-0.0899848941908898	0.05532326122277286
-0.12503895519913724	0.05837306024033544
-0.16017233897252095	0.06016384795094881
-0.19536307270753003	0.05992364218689215
-0.22927023858430795	0.050831192554762955
-0.2551197947015421	0.02729432261692108
-0.2475714531224075	0.0024499786022104688
-0.2259071389479045	-0.012718281183569219
-0.20181696444211022	-0.023831811864394026
-0.17711936412512405	-0.033599107217011676
-0.15181197448461	-0.041685737821718305
-0.12597653605327722	-0.04788378968343488
-0.09991903192205252	-0.05303084877640813
-0.054327597065468324	-0.062203429248635735
-0.007869089854985595	-0.06477018845529188
0.03860561420588474	-0.06259538161633174
0.08478670251610318	-0.057186527456894086
0.13052427968086563	-0.04879718980211252
0.15026020976667112	-0.04440790552075269
0.16990217142900593	-0.039617339903243114
0.18950329998328144	-0.03466555310100856
0.2090218677654083	-0.029421689378400895
0.22693775013816309	-0.020264523210731678
0.23664373488635668	-0.0025726011988036154
0.17146451054061174	0.006595857524524472
0.11254590803261551	0.005435084598719463
-0.01702663929716724	0.03011718890019096
-0.034370675843383464	0.01848420836001333
-0.17423177303558374	0.006033634434965343
0.12804581822843364	-0.03235720112832261
0.12968871674578628	0.005398177375615026
ID=T_selika
LM=38
0.23487793793867243	0.028284846192988412
0.18676690713897995	0.04317820330191127
0.13687791690255932	0.04990394509811696
0.08652101963654873	0.05049987094720492
0.036173765923785836	0.04928284670210352
-0.014092588669195187	0.04623921139001452
-0.049773844459589205	0.0499162871954219
-0.08535065675509973	0.05455267142993893
-0.12090574993903554	0.0593194607307308
-0.1565284296453394	0.06354237731132244
-0.19234860087445751	0.06490585968680293
-0.22690380598989912	0.05571282216190824
-0.25326021186097103	0.03175012305673941
-0.2515051232672275	0.005021252148195187
-0.23125415528944224	-0.013442943249886645
-0.20711293803981198	-0.026696079054275824
-0.18188326623627754	-0.03777418099477944
-0.15583222838659916	-0.046773661987435086
-0.12902893103243052	-0.053196077755526976
-0.10188122423259621	-0.05789169286160665
-0.05576095802403687	-0.0666243628482615
-0.0088177785572743	-0.06772939735225685
0.0380518984628929	-0.06472134402741843
0.0843895757636433	-0.05709327695731123
0.1301236885330607	-0.046475997801550345
0.14924425138093905	-0.041376787366202844
0.16828016493128495	-0.035984035034793964
0.1874838707979759	-0.03119347417358985
0.20649172709130204	-0.025685363691813713
0.22461469563826966	-0.01778188639797686
0.2350258699577037	-0.0010178703350003611
0.16836361541302206	0.007300224726122931
0.11075536401257985	0.0067108083911176855
-0.01115953904004981	0.028178837302916673
-0.033992716524643966	0.017158980708510598
-0.17045698800405762	0.004171744219853975
0.12532369279457636	-0.029580280768906304
0.12848377251023813	0.005408339956671876
ID=T_stictica
LM=38
0.2338363643370275	0.02303779696098416
0.1845293813763172	0.038558306886955704
0.13336428243684112	0.046081380015946416
0.08165990258569386	0.047200126324002334
0.029943066882258087	0.04732009046584725
-0.02176622220120978	0.04657284196474197
-0.05713137547634263	0.050522296528049265
-0.09240441337077768	0.055270996189907766
-0.1277581840512215	0.05936383155321239
-0.1632283013035877	0.06229616507502266
-0.19881320443971962	0.06265934636487262
-0.2332384127576849	0.05383590604007224
-0.2591410217230849	0.02963263631192178
-0.2509187931743397	0.0029297553958723926
-0.2280312318879231	-0.013530016489633269
-0.20250322566985948	-0.02556891126305689
-0.17616976295535305	-0.035743404290689264
-0.148996232858463	-0.043385582620926205
-0.12122554295613817	-0.04846755397397698
-0.09318132249197285	-0.05167932397615932
-0.048342442956320744	-0.05980164844991584
-0.0028045867299083638	-0.061524577432332174
0.04269126949832937	-0.0590139727839481
0.08776520752396644	-0.05236264101673016
0.13250863645421243	-0.04380704843845888
0.15091332947419045	-0.039818518083665
0.16935488975011911	-0.03602470059374136
0.18780839063659566	-0.03228162674543111
0.20610190348749236	-0.0278558774817088
0.22305177907752893	-0.01978847093550509
0.23268023770858115	-0.003649001412800664
0.17648089146533685	0.0032845019436736397
0.11744940345989868	0.0008495842957079625
-0.01910252879005677	0.028571421155768734
-0.033209747033795464	0.01899105516953647
-0.1737497318192791	0.007858219597591356
0.1301291083670956	-0.030572264959229947
0.1314482401255547	0.000038882708222032436
ID=T_tropicana
LM=38
0.2339403021803817	0.0277056062309113
0.1853005244065677	0.044182981297468796
0.1343595415737017	0.05103644569754466
0.0829632394987857	0.05203264240846226
0.03155518618348096	0.05140764369818189
-0.019825858080150256	0.04979022662018681
-0.05499385163250559	0.0528696942260799
-0.09000577699966074	0.05741075366737703
-0.1250843883346992	0.06139182030055771
-0.16030262617720395	0.0638692095736405
-0.19560233705270974	0.0633108745709652
-0.22925029110004103	0.052788677833016336
-0.25410221017965967	0.027928495658952307
-0.24754205202344326	0.0023761512041006127
-0.2256453471710118	-0.013604157733504088
-0.20126275604087712	-0.025573890352807077
-0.17641393676336914	-0.03655210219283311
-0.15054046699616133	-0.04482679176395129
-0.12408772959743437	-0.05098182878927475
-0.09730179211923641	-0.055545046715317827
-0.05229303507768095	-0.06431926781052442
-0.006570149063438125	-0.06307659799872357
0.03922560378054046	-0.06123125328953501
0.08470343031720845	-0.055539884275899565
0.12978599299445684	-0.04705435170818171
0.14951756000734803	-0.04308408593263635
0.16916374393779912	-0.03870841449203911
0.1888401992959391	-0.03453828246344192
0.2083361795268433	-0.02967249694271352
0.2268564050571603	-0.022169244528636323
0.23718768828200376	-0.0049450191310710465
0.17421388917823397	0.006168943634363086
0.11394724686132313	0.004049721289138312
-0.019624168393874753	0.029546763882174983
-0.04031826133844746	0.01824955460356735
-0.17502781338906015	0.0047723727758796
0.12730081604426616	-0.03285135203827235
0.12859729840462542	0.003385488986794563
ID=T_werneri
