# Supplementary material for: What you sample is what you get: ecomorphological variation in Trithemis (Odonata, Libellulidae) dragonfly wings reconsidered
Source: BMC Ecol Evol. 2022 Apr 11;22:43. doi: 10.1186/s12862-022-01978-y (PMC8996507; doi:10.1186/s12862-022-01978-y)
Supplement: Supplementary file 2 — Additional file 2: Datasets and results archive. [file 12862_2022_1978_MOESM2_ESM.zip › Additional Files 2/Datasets & Results Archive/Geometric Morphometrics (Landmarks) Analyses/Phylogenetic Covariation/Tree Files/Ancestral Character States (Parsimony).txt]

Trace All Characters

Ancestral States:
Reconstructed Ancestral States (Parsimony Ancestral States)
using:
Stored Matrix: Character Matrix
======================================
Ancestral states are listed by character and by node on the tree.  Node numbers are shown in red on the tree drawing.

Char.\Node	22	54	42	18	44	17	20	28	11	29	7	4	3	32	5	38	52	35	13	48	53	46	15	25	34	39
character 1	0 1	0 1	0 1	0	0	0	0	0	0	0	0	0 1	0 1	0 1	0 1	0	0	0	0	0	0 1	0 1	0 1	0	0	0
character 2	1	1	1	1	1	1	1	1	0	0	0	1	1	1	1	0	0	0	0	1	1	1	1	1	0	0
