# Supplementary material for: What you sample is what you get: ecomorphological variation in Trithemis (Odonata, Libellulidae) dragonfly wings reconsidered
Source: BMC Ecol Evol. 2022 Apr 11;22:43. doi: 10.1186/s12862-022-01978-y (PMC8996507; doi:10.1186/s12862-022-01978-y)
Supplement: Supplementary file 2 — Additional file 2: Datasets and results archive. [file 12862_2022_1978_MOESM2_ESM.zip › Additional Files 2/Datasets & Results Archive/Geometric Morphometrics (Landmarks) Analyses/Phylogenetic Covariation/Tree Files/Trithemis Tree.nex]

#NEXUS[written Tue Dec 08 10:05:42 GMT 2020 by Mesquite  version 3.6 (build 917) at NMs-MacBook-Pro.local/127.0.0.1]
BEGIN TREES;
[! Trees from source: 'Current Tree (Tree(s) used from Default Trees. Last tree used: Default symmetrical+  [tree: (17:9.7,(14:8.34,(11:6.65,(6:5.38,(21:4.95,((27:4.02,((8:0.53,19:0.53):2.89,26:3.51):0.6):0.54,(((22:1.06,7:1.06):1.9,(9:2.24,(10:1.72,(23:0.88,12:0.88):0.82):0.51):0.73):1.27,(5:3.99,(16:3.63,((24:2.75,3:2.75):0.66,((4:2.54,(18:1,15:1):1.57):0.73,(13:1.3,(25:0.54,(20:0.18,(1:0.09,2:0.09):0.09):0.36):0.76):2):0.12):0.24):0.33):0.21):0.33):0.42):0.42):1.3):1.6):1.39):0.54;] )']
	TRANSLATE
		1	Trithemis_aenea,
		2	Trithemis_aequalis,
		3	Trithemis_annulata,
		4	Trithemis_arteriosa,
		5	Trithemis_aurora,
		6	Trithemis_bredoi,
		7	Trithemis_dichroa,
		8	Trithemis_donaldsoni,
		9	Trithemis_dorsalis,
		10	Trithemis_ellenbeki,
		11	Trithemis_festiva,
		12	Trithemis_furva,
		13	Trithemis_grouti,
		14	Trithemis_hecate,
		15	Trithemis_imitata,
		16	Trithemis_kalula,
		17	Trithemis_kirbyi,
		18	Trithemis_monardi,
		19	Trithemis_nigra,
		20	Trithemis_nuptualis,
		21	Trithemis_persephone,
		22	Trithemis_pluvalis,
		23	Trithemis_purinata,
		24	Trithemis_selika,
		25	Trithemis_stictica,
		26	Trithemis_tropicana,
		27	Trithemis_werneri;
	TREE 'Default symmetrical+' = (17:9.7,(14:8.34,(11:6.65,(6:5.38,(21:4.95,((27:4.02,((8:0.53,19:0.53):2.89,26:3.51):0.6):0.54,(((22:1.06,7:1.06):1.9,(9:2.24,(10:1.72,(23:0.88,12:0.88):0.82):0.51):0.73):1.27,(5:3.99,(16:3.63,((24:2.75,3:2.75):0.66,((4:2.54,(18:1,15:1):1.57):0.73,(13:1.3,(25:0.54,(20:0.18,(1:0.09,2:0.09):0.09):0.36):0.76):2):0.12):0.24):0.33):0.21):0.33):0.42):0.42):1.3):1.6):1.39):0.54;
END;
