# Supplementary material for: What you sample is what you get: ecomorphological variation in Trithemis (Odonata, Libellulidae) dragonfly wings reconsidered
Source: BMC Ecol Evol. 2022 Apr 11;22:43. doi: 10.1186/s12862-022-01978-y (PMC8996507; doi:10.1186/s12862-022-01978-y)
Supplement: Supplementary file 2 — Additional file 2: Datasets and results archive. [file 12862_2022_1978_MOESM2_ESM.zip › Additional Files 2/Datasets & Results Archive/Geometric Morphometrics (Landmarks) Analyses/Phylogenetic Covariation/Tree Files/Trithemis.nex]

#NEXUS
[written Tue Dec 08 10:34:13 GMT 2020 by Mesquite  version 3.6 (build 917) at NMs-MacBook-Pro.local/127.0.0.1]

BEGIN TAXA;
	TITLE Taxa;
	DIMENSIONS NTAX=27;
	TAXLABELS
		Trithemis_aenea Trithemis_aequalis Trithemis_annulata Trithemis_arteriosa Trithemis_aurora Trithemis_bredoi Trithemis_dichroa Trithemis_donaldsoni Trithemis_dorsalis Trithemis_ellenbeki Trithemis_festiva Trithemis_furva Trithemis_grouti Trithemis_hecate Trithemis_imitata Trithemis_kalula Trithemis_kirbyi Trithemis_monardi Trithemis_nigra Trithemis_nuptualis Trithemis_persephone Trithemis_pluvalis Trithemis_purinata Trithemis_selika Trithemis_stictica Trithemis_tropicana Trithemis_werneri 
	;

END;


BEGIN CHARACTERS;
	TITLE  Character_Matrix;
	DIMENSIONS  NCHAR=2;
	FORMAT DATATYPE = STANDARD RESPECTCASE GAP = - MISSING = ? SYMBOLS = "  0 1";
	CHARSTATELABELS 
		1 Landscape,
		2 Water_Body ; 
	MATRIX
	Trithemis_aenea       11
	Trithemis_aequalis    01
	Trithemis_annulata    00
	Trithemis_arteriosa   00
	Trithemis_aurora      00
	Trithemis_bredoi      11
	Trithemis_dichroa     11
	Trithemis_donaldsoni  01
	Trithemis_dorsalis    01
	Trithemis_ellenbeki   01
	Trithemis_festiva     01
	Trithemis_furva       01
	Trithemis_grouti      11
	Trithemis_hecate      00
	Trithemis_imitata     00
	Trithemis_kalula      00
	Trithemis_kirbyi      00
	Trithemis_monardi     00
	Trithemis_nigra       11
	Trithemis_nuptualis   11
	Trithemis_persephone  10
	Trithemis_pluvalis    01
	Trithemis_purinata    11
	Trithemis_selika      00
	Trithemis_stictica    01
	Trithemis_tropicana   11
	Trithemis_werneri     01

;

END;
BEGIN ASSUMPTIONS;
	TYPESET * UNTITLED   =  unord:  1- 2;

END;

BEGIN MESQUITECHARMODELS;
	ProbModelSet * UNTITLED   =  'Mk1 (est.)':  1- 2;
END;

BEGIN TREES[!'Parameters: Tree(s) used from Default Trees. Last tree used: Default symmetrical+  [tree: (17:9.7,(14:8.34,(11:6.65,(6:5.38,(21:4.95,((27:4.02,((8:0.53,19:0.53):2.89,26:3.51):0.6):0.54,(((22:1.06,7:1.06):1.9,(9:2.24,(10:1.72,(23:0.88,12:0.88):0.82):0.51):0.73):1.27,(5:3.99,(16:3.63,((24:2.75,3:2.75):0.66,((4:2.54,(18:1,15:1):1.57):0.73,(13:1.3,(25:0.54,(20:0.18,(1:0.09,2:0.09):0.09):0.36):0.76):2):0.12):0.24):0.33):0.21):0.33):0.42):0.42):1.3):1.6):1.39):0.54;] '];
	Title Current_Tree;
	ID 017641d0cd128;
	LINK Taxa = Taxa;
	TRANSLATE
[0] 		1 Trithemis_aenea,
[1] 		2 Trithemis_aequalis,
[2] 		3 Trithemis_annulata,
[3] 		4 Trithemis_arteriosa,
[4] 		5 Trithemis_aurora,
[5] 		6 Trithemis_bredoi,
[6] 		7 Trithemis_dichroa,
[7] 		8 Trithemis_donaldsoni,
[8] 		9 Trithemis_dorsalis,
[9] 		10 Trithemis_ellenbeki,
[10] 		11 Trithemis_festiva,
[11] 		12 Trithemis_furva,
[12] 		13 Trithemis_grouti,
[13] 		14 Trithemis_hecate,
[14] 		15 Trithemis_imitata,
[15] 		16 Trithemis_kalula,
[16] 		17 Trithemis_kirbyi,
[17] 		18 Trithemis_monardi,
[18] 		19 Trithemis_nigra,
[19] 		20 Trithemis_nuptualis,
[20] 		21 Trithemis_persephone,
[21] 		22 Trithemis_pluvalis,
[22] 		23 Trithemis_purinata,
[23] 		24 Trithemis_selika,
[24] 		25 Trithemis_stictica,
[25] 		26 Trithemis_tropicana,
[26] 		27 Trithemis_werneri;
	TREE 'Default symmetrical+' = (17:9.7,(14:8.34,(11:6.65,(6:5.38,(21:4.95,((27:4.02,((8:0.53,19:0.53):2.89,26:3.51):0.6):0.54,(((22:1.06,7:1.06):1.9,(9:2.24,(10:1.72,(23:0.88,12:0.88):0.82):0.51):0.73):1.27,(5:3.99,(16:3.63,((24:2.75,3:2.75):0.66,((4:2.54,(18:1,15:1):1.57):0.73,(13:1.3,(25:0.54,(20:0.18,(1:0.09,2:0.09):0.09):0.36):0.76):2):0.12):0.24):0.33):0.21):0.33):0.42):0.42):1.3):1.6):1.39):0.54[% ] [% ] [%  setBetweenBits = selected ];

END;


Begin MESQUITE;
		MESQUITESCRIPTVERSION 2;
		TITLE AUTO;
		tell ProjectCoordinator;
		timeSaved 1607423653728;
		getEmployee #mesquite.minimal.ManageTaxa.ManageTaxa;
		tell It;
			setID 0 779767111137922906;
		endTell;
		getEmployee #mesquite.charMatrices.ManageCharacters.ManageCharacters;
		tell It;
			setID 0 8294446301243865117;
			mqVersion 360;
			checksumv 0 3 3803300745 null  getNumChars 2 numChars 2 getNumTaxa 27 numTaxa 27   short true   bits 3   states 3   sumSquaresStatesOnly 132.0 sumSquares 132.0 longCompressibleToShort false usingShortMatrix true   NumFiles 1 NumMatrices 1;
			mqVersion;
		endTell;
		getWindow;
		tell It;
			suppress;
			setResourcesState false false 100;
			setPopoutState 300;
			setExplanationSize 0;
			setAnnotationSize 0;
			setFontIncAnnot 0;
			setFontIncExp 0;
			setSize 1033 718;
			setLocation 1754 -210;
			setFont SanSerif;
			setFontSize 10;
			getToolPalette;
			tell It;
			endTell;
			desuppress;
		endTell;
		getEmployee  #mesquite.trees.BasicTreeWindowCoord.BasicTreeWindowCoord;
		tell It;
			makeTreeWindow #779767111137922906  #mesquite.trees.BasicTreeWindowMaker.BasicTreeWindowMaker;
			tell It;
				suppressEPCResponse;
				setTreeSource  #mesquite.trees.DefaultTrees.DefaultTrees;
				setAssignedID 1461.1607419193890.5534939841881947977;
				getTreeWindow;
				tell It;
					setExplanationSize 30;
					setAnnotationSize 20;
					setFontIncAnnot 0;
					setFontIncExp 0;
					setSize 933 646;
					setLocation 1754 -210;
					setFont SanSerif;
					setFontSize 10;
					getToolPalette;
					tell It;
						setTool mesquite.trees.BasicTreeWindowMaker.BasicTreeWindow.arrow;
					endTell;
					setActive;
					getTreeDrawCoordinator #mesquite.trees.BasicTreeDrawCoordinator.BasicTreeDrawCoordinator;
				tell It;
					suppress;
					setTreeDrawer  #mesquite.trees.SquareLineTree.SquareLineTree;
					tell It;
						setNodeLocs #mesquite.trees.NodeLocsStandard.NodeLocsStandard;
						tell It;
							branchLengthsToggle on;
							toggleScale on;
							toggleBroadScale off;
							toggleCenter on;
							toggleEven on;
							setFixedTaxonDistance 0;
						endTell;
						setEdgeWidth 2;
						showEdgeLines on;
						orientUp;
					endTell;
					setBackground White;
					setBranchColor Black;
					showNodeNumbers off;
					showBranchColors on;
					labelBranchLengths off;
					centerBrLenLabels on;
					showBrLensUnspecified on;
					showBrLenLabelsOnTerminals on;
					setBrLenLabelColor 0 0 255;
					setNumBrLenDecimals 6;
					setSelectedTaxonHighlightMode 1;
					desuppress;
					getEmployee #mesquite.trees.BasicDrawTaxonNames.BasicDrawTaxonNames;
					tell It;
						setFont Times_New_Roman;
						setFontSize 16;
						setColor Black;
						setTaxonNameStyler  #mesquite.trees.NoColorForTaxon.NoColorForTaxon;
						toggleShadePartition off;
						toggleShowFootnotes on;
						toggleNodeLabels on;
						toggleCenterNodeNames off;
						toggleShowNames on;
						namesAngle ?;
					endTell;
				endTell;
					setTreeNumber 1;
					setTree '(17:9.7,(14:8.34,(11:6.65,(6:5.38,(21:4.95,((27:4.02,((8:0.53,19:0.53):2.89,26:3.51):0.6):0.54,(((22:1.06,7:1.06):1.9,(9:2.24,(10:1.72,(23:0.88,12:0.88):0.82):0.51):0.73):1.27,(5:3.99,(16:3.63,((24:2.75,3:2.75):0.66,((4:2.54,(18:1,15:1):1.57):0.73,(13:1.3,(25:0.54,(20:0.18,(1:0.09,2:0.09):0.09):0.36):0.76):2):0.12):0.24):0.33):0.21):0.33):0.42):0.42):1.3):1.6):1.39):0.54;';
					setDrawingSizeMode 0;
					toggleLegendFloat on;
					scale 0;
					toggleTextOnTree off;
					togglePrintName off;
					showWindow;
				endTell;
				desuppressEPCResponse;
				getEmployee #mesquite.trees.ColorBranches.ColorBranches;
				tell It;
					setColor Red;
					removeColor off;
				endTell;
				getEmployee #mesquite.ornamental.BranchNotes.BranchNotes;
				tell It;
					setAlwaysOn off;
				endTell;
				getEmployee #mesquite.ornamental.ColorTreeByPartition.ColorTreeByPartition;
				tell It;
					colorByPartition off;
				endTell;
				getEmployee #mesquite.ornamental.DrawTreeAssocDoubles.DrawTreeAssocDoubles;
				tell It;
					setOn on;
					toggleShow consensusFrequency;
					toggleShow bootstrapFrequency;
					toggleShow posteriorProbability;
					toggleShow consensusFrequency;
					toggleShow posteriorProbability;
					toggleShow bootstrapFrequency;
					setDigits 4;
					setThreshold ?;
					writeAsPercentage off;
					toggleCentred off;
					toggleHorizontal on;
					toggleWhiteEdges on;
					toggleShowOnTerminals on;
					setFontSize 10;
					setOffset 0  0;
				endTell;
				getEmployee #mesquite.ornamental.DrawTreeAssocStrings.DrawTreeAssocStrings;
				tell It;
					setOn on;
					toggleCentred on;
					toggleHorizontal on;
					setFontSize 10;
					setOffset 0  0;
					toggleShowOnTerminals on;
				endTell;
				getEmployee #mesquite.trees.TreeInfoValues.TreeInfoValues;
				tell It;
					panelOpen false;
				endTell;
			endTell;
		endTell;
		getEmployee  #mesquite.charMatrices.BasicDataWindowCoord.BasicDataWindowCoord;
		tell It;
			showDataWindow #8294446301243865117 #mesquite.charMatrices.BasicDataWindowMaker.BasicDataWindowMaker;
			tell It;
				getWindow;
				tell It;
					getTable;
					tell It;
						rowNamesWidth 127;
					endTell;
					setExplanationSize 30;
					setAnnotationSize 20;
					setFontIncAnnot 0;
					setFontIncExp 0;
					setSize 933 646;
					setLocation 1754 -210;
					setFont SanSerif;
					setFontSize 10;
					getToolPalette;
					tell It;
						setTool mesquite.charMatrices.BasicDataWindowMaker.BasicDataWindow.ibeam;
					endTell;
					setTool mesquite.charMatrices.BasicDataWindowMaker.BasicDataWindow.ibeam;
					colorCells  #mesquite.charMatrices.NoColor.NoColor;
					colorRowNames  #mesquite.charMatrices.TaxonGroupColor.TaxonGroupColor;
					colorColumnNames  #mesquite.charMatrices.CharGroupColor.CharGroupColor;
					colorText  #mesquite.charMatrices.NoColor.NoColor;
					setBackground White;
					toggleShowNames on;
					toggleShowTaxonNames on;
					toggleTight off;
					toggleThinRows off;
					toggleShowChanges on;
					toggleSeparateLines off;
					toggleShowStates on;
					toggleAutoWCharNames on;
					toggleAutoTaxonNames off;
					toggleShowDefaultCharNames off;
					toggleConstrainCW on;
					toggleBirdsEye off;
					toggleShowPaleGrid off;
					toggleShowPaleCellColors off;
					toggleShowPaleExcluded off;
					togglePaleInapplicable on;
					togglePaleMissing off;
					toggleShowBoldCellText off;
					toggleAllowAutosize on;
					toggleColorsPanel off;
					toggleDiagonal on;
					setDiagonalHeight 80;
					toggleLinkedScrolling on;
					toggleScrollLinkedTables off;
				endTell;
				showWindow;
				getWindow;
				tell It;
					forceAutosize;
				endTell;
				getEmployee #mesquite.charMatrices.AlterData.AlterData;
				tell It;
					toggleBySubmenus off;
				endTell;
				getEmployee #mesquite.charMatrices.ColorByState.ColorByState;
				tell It;
					setStateLimit 9;
					toggleUniformMaximum on;
				endTell;
				getEmployee #mesquite.charMatrices.ColorCells.ColorCells;
				tell It;
					setColor Red;
					removeColor off;
				endTell;
				getEmployee #mesquite.categ.StateNamesStrip.StateNamesStrip;
				tell It;
					showStrip off;
				endTell;
				getEmployee #mesquite.charMatrices.AnnotPanel.AnnotPanel;
				tell It;
					togglePanel off;
				endTell;
				getEmployee #mesquite.charMatrices.CharReferenceStrip.CharReferenceStrip;
				tell It;
					showStrip off;
				endTell;
				getEmployee #mesquite.charMatrices.QuickKeySelector.QuickKeySelector;
				tell It;
					autotabOff;
				endTell;
				getEmployee #mesquite.charMatrices.SelSummaryStrip.SelSummaryStrip;
				tell It;
					showStrip off;
				endTell;
				getEmployee #mesquite.categ.SmallStateNamesEditor.SmallStateNamesEditor;
				tell It;
					panelOpen true;
				endTell;
			endTell;
		endTell;
		endTell;
end;
