# Supplementary material for: What you sample is what you get: ecomorphological variation in Trithemis (Odonata, Libellulidae) dragonfly wings reconsidered
Source: BMC Ecol Evol. 2022 Apr 11;22:43. doi: 10.1186/s12862-022-01978-y (PMC8996507; doi:10.1186/s12862-022-01978-y)
Supplement: Supplementary file 2 — Additional file 2: Datasets and results archive. [file 12862_2022_1978_MOESM2_ESM.zip › Additional Files 2/Datasets & Results Archive/Geometric Morphometrics (Landmarks) Analyses/Phylogenetic Covariation/Tree Files/Ancestral Character States (Landscape - Likelihood).txt]

Mesquite version 3.6 (build 917)   Date: Tue Dec 08 10:18:01 GMT 2020
Window refers to project with home file Trithemis.nex
File path: /Users/n.macleod/Desktop/Drangonflies (Final)/Data & Results/Phylogenetic Analyses/
=======================

Tree window for taxa "Taxa"

----------------
Showing Default Trees
----------------

Original Tree:  Default symmetrical (id 21, version 314)

Tree Description:  (Trithemis_kirbyi:9.7,(Trithemis_hecate:8.34,(Trithemis_festiva:6.65,(Trithemis_bredoi:5.38,(Trithemis_persephone:4.95,((Trithemis_werneri:4.02,((Trithemis_donaldsoni:0.53,Trithemis_nigra:0.53):2.89,Trithemis_tropicana:3.51):0.6):0.54,(((Trithemis_pluvalis:1.06,Trithemis_dichroa:1.06):1.9,(Trithemis_dorsalis:2.24,(Trithemis_ellenbeki:1.72,(Trithemis_purinata:0.88,Trithemis_furva:0.88):0.82):0.51):0.73):1.27,(Trithemis_aurora:3.99,(Trithemis_kalula:3.63,((Trithemis_selika:2.75,Trithemis_annulata:2.75):0.66,((Trithemis_arteriosa:2.54,(Trithemis_monardi:1,Trithemis_imitata:1):1.57):0.73,(Trithemis_grouti:1.3,(Trithemis_stictica:0.54,(Trithemis_nuptualis:0.18,(Trithemis_aenea:0.09,Trithemis_aequalis:0.09):0.09):0.36):0.76):2):0.12):0.24):0.33):0.21):0.33):0.42):0.42):1.3):1.6):1.39):0.54;
Tree with node numbers:
       ,=========================================================================2 Trithemis kirbyi
       |
=====39|    ,===================================================================33 Trithemis hecate
       |    |
       `==34|    ,==============================================================26 Trithemis festiva
            |    |
            `==25|    ,=========================================================16 Trithemis bredoi
                 |    |
                 |    |    ,====================================================45 Trithemis persephone
                 `==15|    |
                      |    |         ,==========================================49 Trithemis werneri
                      |    |         |
                      |    |    ,==42|         ,================================41 Trithemis donaldsoni
                      `==46|    |    |    ,==22|
                           |    |    `==54|    `================================21 Trithemis nigra
                           |    |         |
                           |    |         `=====================================50 Trithemis tropicana
                           |    |
                           |    |              ,================================47 Trithemis pluvalis
                           `==53|         ,==18|
                                |         |    `================================19 Trithemis dichroa
                                |    ,==28|
                                |    |    |    ,================================24 Trithemis dorsalis
                                |    |    `==20|
                                |    |         |    ,===========================23 Trithemis ellenbeki
                                |    |         `==17|
                                `==48|              |    ,======================43 Trithemis purinata
                                     |              `==44|
                                     |                   `======================27 Trithemis furva
                                     |
                                     |    ,=====================================14 Trithemis aurora
                                     |    |
                                     `==13|    ,================================36 Trithemis kalula
                                          |    |
                                          |    |         ,======================51 Trithemis selika
                                          `==35|    ,==11|
                                               |    |    `======================12 Trithemis annulata
                                               |    |
                                               `==52|         ,==================8 Trithemis arteriosa
                                                    |    ,===7|
                                                    |    |    |    ,============31 Trithemis monardi
                                                    |    |    `==29|
                                                    `==38|         `============37 Trithemis imitata
                                                         |
                                                         |    ,==================6 Trithemis grouti
                                                         `===5|
                                                              |    ,============30 Trithemis stictica
                                                              `==32|
                                                                   |    ,=======40 Trithemis nuptualis
                                                                   `===3|
                                                                        |    ,===9 Trithemis aenea
                                                                        `===4|
                                                                             `==10 Trithemis aequalis
Branch lengths
Node	Term/Int	Length

node 2: 	Terminal	9.7
node 3: 	Internal	0.36
node 4: 	Internal	0.09
node 5: 	Internal	2.0
node 6: 	Terminal	1.3
node 7: 	Internal	0.73
node 8: 	Terminal	2.54
node 9: 	Terminal	0.09
node 10: 	Terminal	0.09
node 11: 	Internal	0.66
node 12: 	Terminal	2.75
node 13: 	Internal	0.21
node 14: 	Terminal	3.99
node 15: 	Internal	1.3
node 16: 	Terminal	5.38
node 17: 	Internal	0.51
node 18: 	Internal	1.9
node 19: 	Terminal	1.06
node 20: 	Internal	0.73
node 21: 	Terminal	0.53
node 22: 	Internal	2.89
node 23: 	Terminal	1.72
node 24: 	Terminal	2.24
node 25: 	Internal	1.6
node 26: 	Terminal	6.65
node 27: 	Terminal	0.88
node 28: 	Internal	1.27
node 29: 	Internal	1.57
node 30: 	Terminal	0.54
node 31: 	Terminal	1.0
node 32: 	Internal	0.76
node 33: 	Terminal	8.34
node 34: 	Internal	1.39
node 35: 	Internal	0.33
node 36: 	Terminal	3.63
node 37: 	Terminal	1.0
node 38: 	Internal	0.12
node 39: 	Internal	0.54
node 40: 	Terminal	0.18
node 41: 	Terminal	0.53
node 42: 	Internal	0.54
node 43: 	Terminal	0.88
node 44: 	Internal	0.82
node 45: 	Terminal	4.95
node 46: 	Internal	0.42
node 47: 	Terminal	1.06
node 48: 	Internal	0.33
node 49: 	Terminal	4.02
node 50: 	Terminal	3.51
node 51: 	Terminal	2.75
node 52: 	Internal	0.24
node 53: 	Internal	0.42
node 54: 	Internal	0.6


--------------- Trace Character History ---------------

Character 1: Landscape
Marginal prob. recon. with model Mk1 (est.) [rate 89.03982504 [est.]]  -log L.:18.71497388 (Opt.:  width 0.0)  Reporting likelihoods as Proportional Likelihoods; Threshold when decisions made: 2 Calc. by Maximum likelihood reconstruct (Generic categorical) (id# 1533)

node 2:  0: 1
node 3:  0: 0.5, 1: 0.5
node 4:  0: 0.5, 1: 0.5
node 5:  0: 0.5, 1: 0.5
node 6:  1: 1
node 7:  0: 0.5, 1: 0.5
node 8:  0: 1
node 9:  1: 1
node 10:  0: 1
node 11:  0: 0.5, 1: 0.5
node 12:  0: 1
node 13:  0: 0.5, 1: 0.5
node 14:  0: 1
node 15:  0: 0.5, 1: 0.5
node 16:  1: 1
node 17:  0: 0.5, 1: 0.5
node 18:  0: 0.5, 1: 0.5
node 19:  1: 1
node 20:  0: 0.5, 1: 0.5
node 21:  1: 1
node 22:  0: 0.5, 1: 0.5
node 23:  0: 1
node 24:  0: 1
node 25:  0: 0.5, 1: 0.5
node 26:  0: 1
node 27:  0: 1
node 28:  0: 0.5, 1: 0.5
node 29:  0: 0.5, 1: 0.5
node 30:  0: 1
node 31:  0: 1
node 32:  0: 0.5, 1: 0.5
node 33:  0: 1
node 34:  0: 0.5, 1: 0.5
node 35:  0: 0.5, 1: 0.5
node 36:  0: 1
node 37:  0: 1
node 38:  0: 0.5, 1: 0.5
node 39:  0: 0.5, 1: 0.5
node 40:  1: 1
node 41:  0: 1
node 42:  0: 0.5, 1: 0.5
node 43:  1: 1
node 44:  0: 0.5, 1: 0.5
node 45:  1: 1
node 46:  0: 0.5, 1: 0.5
node 47:  0: 1
node 48:  0: 0.5, 1: 0.5
node 49:  0: 1
node 50:  1: 1
node 51:  0: 1
node 52:  0: 0.5, 1: 0.5
node 53:  0: 0.5, 1: 0.5
node 54:  0: 0.5, 1: 0.5


--------------- Trace All Characters ---------------


node 2:  (2)
node 3:  (3)
node 4:  (4)
node 5:  (5)
node 6:  (6)
node 7:  (7)
node 8:  (8)
node 9:  (9)
node 10:  (10)
node 11:  (11)
node 12:  (12)
node 13:  (13)
node 14:  (14)
node 15:  (15)
node 16:  (16)
node 17:  (17)
node 18:  (18)
node 19:  (19)
node 20:  (20)
node 21:  (21)
node 22:  (22)
node 23:  (23)
node 24:  (24)
node 25:  (25)
node 26:  (26)
node 27:  (27)
node 28:  (28)
node 29:  (29)
node 30:  (30)
node 31:  (31)
node 32:  (32)
node 33:  (33)
node 34:  (34)
node 35:  (35)
node 36:  (36)
node 37:  (37)
node 38:  (38)
node 39:  (39)
node 40:  (40)
node 41:  (41)
node 42:  (42)
node 43:  (43)
node 44:  (44)
node 45:  (45)
node 46:  (46)
node 47:  (47)
node 48:  (48)
node 49:  (49)
node 50:  (50)
node 51:  (51)
node 52:  (52)
node 53:  (53)
node 54:  (54)
