# Supplementary material for: What you sample is what you get: ecomorphological variation in Trithemis (Odonata, Libellulidae) dragonfly wings reconsidered
Source: BMC Ecol Evol. 2022 Apr 11;22:43. doi: 10.1186/s12862-022-01978-y (PMC8996507; doi:10.1186/s12862-022-01978-y)
Supplement: Supplementary file 2 — Additional file 2: Datasets and results archive. [file 12862_2022_1978_MOESM2_ESM.zip › Additional Files 2/Datasets & Results Archive/Geometric Morphometrics (Landmarks) Analyses/Forewings/PCA Results/PC-3 vs PC-2 (Landscape Groups w: Model Coords).tif]

-0.05179252667884889	2.270225070734865e-17	8.76161059967996e-18
-0.028917596447200808	2.270225070734865e-17	8.76161059967996e-18
-0.006042666215552717	2.270225070734865e-17	8.76161059967996e-18
0.01683226401609536	2.270225070734865e-17	8.76161059967996e-18
0.03970719424774344	2.270225070734865e-17	8.76161059967996e-18
-1.844086477723171e-17	-0.04511918852351274	8.76161059967996e-18
-1.844086477723171e-17	-0.02154054807233305	8.76161059967996e-18
-1.844086477723171e-17	0.00203809237884664	8.76161059967996e-18
-1.844086477723171e-17	0.02561673283002633	8.76161059967996e-18
-1.844086477723171e-17	0.04919537328120602	8.76161059967996e-18
-1.844086477723171e-17	2.270225070734865e-17	-0.03762150353268903
-1.844086477723171e-17	2.270225070734865e-17	-0.017954940441525603
-1.844086477723171e-17	2.270225070734865e-17	0.0017116226496378256
-1.844086477723171e-17	2.270225070734865e-17	0.021378185740801248
-1.844086477723171e-17	2.270225070734865e-17	0.04104474883196467
