# Supplementary material for: What you sample is what you get: ecomorphological variation in Trithemis (Odonata, Libellulidae) dragonfly wings reconsidered
Source: BMC Ecol Evol. 2022 Apr 11;22:43. doi: 10.1186/s12862-022-01978-y (PMC8996507; doi:10.1186/s12862-022-01978-y)
Supplement: Supplementary file 2 — Additional file 2: Datasets and results archive. [file 12862_2022_1978_MOESM2_ESM.zip › Additional Files 2/Datasets & Results Archive/Geometric Morphometrics (Landmarks) Analyses/Forewings/PCA Results/Eigenvalues.csv]

Component	Eigenvalue	Variance (%)	Cum. Variance (%)
1	0.000228078254156402	25.781868376705532	25.781868376705532
2	0.00018419536543124102	20.821365389314707	46.60323376602024
3	0.0001305134142707173	14.753180572027036	61.35641433804727
4	0.00008353102873863129	9.442311790204263	70.79872612825153
5	0.000051065225277563625	5.772391241780324	76.57111737003186
6	0.00004234382844280995	4.786528270817539	81.3576456408494
7	0.00003647199500614217	4.122778728564837	85.48042436941424
8	0.000022485815685739275	2.5417869954189056	88.02221136483314
9	0.000019585303889369875	2.2139143815405236	90.23612574637366
10	0.000014867767497749933	1.6806460839514885	91.91677183032515
11	0.000011475811732197377	1.2972208538236087	93.21399268414875
12	0.000010112687827232085	1.1431339101605953	94.35712659430935
13	7.902335226798062e-6	0.8932765968394376	95.25040319114879
14	6.0078915511761406e-6	0.6791294933699698	95.92953268451876
15	4.906505366906401e-6	0.5546292697962998	96.48416195431506
16	4.286777863621283e-6	0.48457553767607436	96.96873749199113
17	3.6082651741224174e-6	0.4078767532290996	97.37661424522024
18	2.8945325385313053e-6	0.32719672112770215	97.70381096634794
19	2.5856285722148513e-6	0.29227834879067177	97.99608931513862
20	2.4728729960108636e-6	0.2795325066445927	98.27562182178322
21	2.2944489956198832e-6	0.25936353389293776	98.53498535567616
22	1.991381516422243e-6	0.22510491556549567	98.76009027124165
23	1.4711751456555352e-6	0.16630100973309708	98.92639128097476
24	1.2824715446941515e-6	0.14497003532612643	99.07136131630088
25	1.1684197098875424e-6	0.13207766466158527	99.20343898096246
26	1.057720527780818e-6	0.11956427642542573	99.32300325738788
27	8.443958794250974e-7	0.09545014934322402	99.4184534067311
28	7.890158863359154e-7	0.08919001859200802	99.50764342532311
29	6.575639871970472e-7	0.07433075209156272	99.58197417741468
30	5.155854082616284e-7	0.0582815542056716	99.64025573162036
31	4.5443450820072936e-7	0.05136908259666828	99.69162481421702
32	3.7553842738211774e-7	0.04245070333851895	99.73407551755554
33	3.196323475352418e-7	0.036131103965045375	99.77020662152059
34	2.8403095555747003e-7	0.032106737830740466	99.80231335935133
35	2.652989629171668e-7	0.029989281388117312	99.83230264073944
36	1.9765548314607664e-7	0.02234289134338872	99.85464553208283
37	1.86331500637689e-7	0.021062833200137757	99.87570836528296
38	1.717030714655702e-7	0.019409241818230293	99.89511760710118
39	1.5317629883028273e-7	0.017314983357269845	99.91243259045845
40	1.2874463013413983e-7	0.014553237969148406	99.9269858284276
41	1.1636033346448702e-7	0.013153322366251375	99.94013915079385
42	8.57975342916762e-8	0.009698516609290633	99.94983766740314
43	7.597000031258668e-8	0.00858761636825871	99.9584252837714
44	6.580696220216504e-8	0.0074387908836044195	99.965864074655
45	5.4944092870899545e-8	0.006210856776830756	99.97207493143183
46	4.8578557421113655e-8	0.005491299370007164	99.97756623080184
47	3.825805807203212e-8	0.004324674534228507	99.98189090533607
48	3.786388175014774e-8	0.004280117011260674	99.98617102234734
49	3.572183682545432e-8	0.004037981168412783	99.99020900351574
50	2.284096521835772e-8	0.002581932946806881	99.99279093646255
51	1.6244270582941266e-8	0.0018362454044294329	99.99462718186699
52	1.584373690911709e-8	0.0017909692491152485	99.9964181511161
53	1.194152801971539e-8	0.0013498652239328421	99.99776801634003
54	7.474257702829666e-9	0.0008448868964762853	99.9986129032365
55	3.9417262794543526e-9	0.0004455710540655275	99.99905847429058
56	2.1010595455761066e-9	0.00023750287310827096	99.99929597716368
57	1.5699407440770775e-9	0.00017746543076950426	99.99947344259445
58	9.796154231341828e-10	0.00011073530877571946	99.99958417790323
59	8.411340206909737e-10	0.00009508143022592968	99.99967925933346
60	5.508550082186277e-10	0.00006226841471174537	99.99974152774817
61	4.4666221542651395e-10	0.00005049050594309292	99.99979201825411
62	3.6860713670758527e-10	0.00004166719320287515	99.99983368544731
63	3.3050499708587164e-10	0.00003736014362363624	99.99987104559094
64	2.6644726760536246e-10	0.00003011908525932334	99.99990116467619
65	2.62167858083279e-10	0.00002963534263582572	99.99993080001883
66	1.8173186763292854e-10	0.00002054289265101129	99.99995134291149
67	1.305340106960085e-10	0.000014755508783139719	99.99996609842027
68	1.142129972119535e-10	0.00001291058839396578	99.99997900900867
69	8.482441167332275e-11	9.588515244392516e-6	99.99998859752391
70	3.95821194209476e-11	4.474345863249699e-6	99.99999307186977
71	3.136959383152823e-11	3.5460054803846936e-6	99.99999661787525
72	2.054427870551943e-11	2.322316484923816e-6	99.99999894019174
73	9.375550430756011e-12	1.0598082138911859e-6	99.99999999999996
74	-5.2687579080341385e-21	-5.955781422305739e-16	99.99999999999996
75	-3.0398517351211303e-21	-3.436235410055774e-16	99.99999999999996
76	1.9310442514275158e-21	2.1828441691665157e-16	99.99999999999996
