# Supplementary material for: What you sample is what you get: ecomorphological variation in Trithemis (Odonata, Libellulidae) dragonfly wings reconsidered
Source: BMC Ecol Evol. 2022 Apr 11;22:43. doi: 10.1186/s12862-022-01978-y (PMC8996507; doi:10.1186/s12862-022-01978-y)
Supplement: Supplementary file 2 — Additional file 2: Datasets and results archive. [file 12862_2022_1978_MOESM2_ESM.zip › Additional Files 2/Datasets & Results Archive/Geometric Morphometrics (Landmarks) Analyses/Forewings/PCA Results/Eigenvectors.csv]

0.027979087048092686	0.34627595942081973	-0.09723249494085154	0.1513818854706241	0.1842355291873771	0.07846627065067158	0.2242464859584073	-0.07028167244225014	-0.022809774067852936	0.3006164758016645	0.032044920312936154	-0.06388524289051317	-0.15913666458567993	-0.1561843221776169	0.17090612366914915	0.04713397417999867	-0.05573366757969769	0.0517349742465707	0.015862174734371133	-0.05244674078257203	-0.1277971899541374	0.0009958635231593176	0.08640652744402737	-0.014150953663940188	0.049495120544284385	0.003903878647099124	-0.007423524596372702	-0.04502440257037678	-0.033418099476673555	0.025527851792324426	-0.023505966008343246	0.004947064929795984	-0.01755989879569728	0.013946631834470834	0.02140650340131358	-0.021452933444412278	-0.044422451841483176	0.01880755726263643	0.034838970033569755	-0.02520995781788768	0.0399364013239733	-0.030614987568499567	0.02102117228136606	0.0688507663453777	0.05042739408948024	0.0895896206591176	0.014177235260768913	-0.22962684684889656	0.05354095780513132	-0.012169345562005761
-0.08618434508813433	0.09735329838592403	0.08272568481672911	-0.1559055451665908	-0.08855282074702067	0.05598880405276306	-0.28837467278050616	0.18452928334765167	-0.07225083663252119	0.013141850643547077	-0.1330018586045253	0.21011773683560503	-0.2530658667843023	-0.3416943976034058	0.48128791013496763	0.23487580201148922	-0.06431587093997806	0.13382790087889318	0.10623524190301961	-0.08134763538686055	-0.28182830486310506	-0.048775416884747055	0.07105301793734498	0.005157059535148802	0.08140090322578332	-0.11744694747743419	-0.06753133444046255	-0.031354712687303235	-0.035330583866046705	0.029251531655838266	-0.01638520072810659	0.01890600086352763	0.01154000733061642	0.018717911263978176	0.020809527247947403	-0.008421044788111643	0.032808488224193265	0.005614081477636737	-0.018264673824714805	-0.005081955194084297	0.0014156354997266179	0.03463935426453021	-0.028363673767145627	-0.0003751857359821937	0.003182215776723958	-0.0020262381938370953	-0.0008988792270508243	0.0046844590163111835	0.010332029712264833	0.0036385673803159702
-0.011189248548954872	0.22847147377971286	-0.07182842986950383	0.17111172695963306	0.10617011258840062	0.07231956721008806	0.14625677052586444	-0.11619485337868735	-0.0007896187284204687	0.26112353979282754	0.029375579905316196	-0.04306766452837604	-0.06077007594623682	-0.05539381646347083	-0.004646168750104741	-0.11184376076016622	-0.030551491742174343	-0.04471161566686163	-0.044772536334650045	-0.0077600699679891555	-0.028110308902927345	0.010375832341193722	0.03881647906586602	0.04283945728841026	-0.07565088518876614	0.026295331415674555	0.049912889149776166	0.0037222293544587463	0.028735312136773244	-0.05261762828178117	0.0448045851121415	-0.04267117343166034	-0.03292594745151669	0.009319531062300792	-0.010416470149863449	0.03156412272397237	-0.041652595298576164	-0.007623694867370041	0.0860481912864337	0.014745256517619654	0.07771538088035068	0.003092897565920901	-0.0022972244999412217	0.0016476403088498807	0.03730311857050558	0.044597537491865215	0.01284993566777471	-0.11514612969660948	0.0167800519128629	0.03177087933121295
-0.01636044903656078	0.055063643682660604	0.11380230573438455	-0.10737921717454191	-0.11061522374268698	-0.07373105285019818	-0.30006867461951187	-0.0049637944810289325	0.0018811773411652744	0.1780505066557932	-0.12932065510638832	0.0873020616734942	-0.04366618551319371	-0.08817704855289749	-0.04099969257930122	-0.36780542526648596	-0.021912922080635704	-0.22542703652784224	-0.12793829879460192	0.12142965950228042	0.010927864021568534	0.004738242194040232	0.016615154165902882	0.1652459709126753	-0.3346610368437998	0.04690351134673201	0.2362128129462331	-0.030823009603788008	0.0980118359224355	-0.3078388034856771	0.1425980642447368	-0.1193961285300785	-0.0980095613890438	0.014434145068511067	-0.07326400203497344	0.11449664424696912	-0.044561341126280976	-0.09167472862161771	0.2590202589010181	0.1224189792258254	0.08260673678546934	-0.12350324903170787	0.010376952100102432	-0.043494445481191565	-0.0031186861667161156	0.008790824536530996	0.027234885445297986	-0.035313172732483	-0.0020558112680763747	-0.008476911176559519
-0.06993795575120995	0.13190215930195973	-0.05205065471586579	0.1855671566210962	0.037593272790158117	0.10618043663096446	0.08587895922373623	-0.11714870504934825	0.0015671870148511874	0.1736811678216052	0.04307262036418525	0.0028391051295176273	-0.024595408656470974	-0.022409692028081032	-0.014472090494443673	-0.07297179422396495	-0.024684490795780768	-0.018758664757830945	-0.008939343889339556	-0.0063413428294001525	-0.015907416150691953	-0.008521257621060166	0.02161989346986483	0.01820019616201319	-0.013016806096256356	-0.001930452790580628	-0.0025413250611152904	0.004457036896722513	0.018273648438336853	-0.007782049958200702	0.010431692942381577	-0.009653407220716123	-0.00571303218477274	0.0009297234582170827	0.009079835930456675	-0.014259548092611554	-0.008082049724063931	0.024460263964379794	-0.025298594045789914	-0.023082540826477357	0.0212414647952308	0.03803878326569541	-0.008409957734270172	0.02499748364827544	0.02218304350491331	0.03510723673767868	-0.01419553553099087	-0.08655635138592245	0.021220717903749412	-0.0016611372468644512
-0.020516605786419763	0.08158930747146373	0.14075677682196508	-0.05081291995728417	-0.11055407082584533	-0.05476457754108912	-0.19215071125117747	-0.11098403563878215	0.016705518780633477	0.1840506961122545	0.013753729455727788	-0.03844772127809811	0.02843243839354814	0.0015085461182446427	-0.09338340269847713	-0.3164593258221916	-0.042535065548600356	-0.12029260390210275	-0.05013776736166438	0.17301254812502131	0.020259507725290588	-0.05863697471830625	-0.015501938484888303	0.030440346033097226	0.057807541699932935	-0.12975077368974758	-0.11732318912387119	-0.05219353570724898	0.07598047532648196	0.03541130666492127	-0.1388138682641816	0.09869273269785968	0.14171351746678246	-0.025502946697165633	0.11947735981363553	-0.2737896714140601	0.030959024244477915	0.2241239322035153	-0.4438052996127688	-0.2133489124240973	-0.20268914569896607	0.24216668364723187	0.15762322585983682	0.19865080117470663	0.02443562076826622	0.04484633497722938	-0.05944205297029284	-0.055616562177316864	0.013382069093596047	-0.01830779422186772
-0.12739780848274637	0.03250748194604234	-0.03624390795181687	0.19243901127819255	-0.030182716363800027	0.13621684704778897	0.011211050660412844	-0.10264908700870166	0.002238640249556209	0.08421260475424608	0.036324977206591065	0.06715968928351702	0.0011568058859677405	-0.0018942950580636175	-0.014717310669064412	-0.04123652412399881	-0.017853330396312657	-0.009182590149620931	0.016640415404962305	-0.01521504428905435	-0.0087499871893323	-0.018176631534731896	0.012220598434976401	0.012933550772990104	-0.008332047584622318	0.00036651678184476677	-0.004124707523096488	0.004667068758810247	0.006596813661602443	-0.012293145685804554	0.0228787386478431	-0.010035187713860097	-0.012153164508493033	0.00004815832862089392	0.00045203517574834984	-0.005078081941857878	0.01110269740913538	0.004302138999596507	-0.02711216123764586	-0.007962410704636448	0.017301756355857296	0.0158330610507681	-0.03142556816172244	0.01135762836133355	0.015201945415542713	0.016183907075392565	-0.009540286807030392	-0.06455276148624814	0.021721164678559265	-0.019126741037983456
-0.02010083176358075	0.06923105881015582	0.15649238107558372	0.005594359824969675	-0.10869500964421613	-0.08119290661905801	-0.12199435646507147	-0.13873059667065057	0.02289696475670211	0.09755347501311397	0.09559407958771979	-0.07156340062072877	0.05453285215660414	0.08387378880034943	-0.0715643729915426	-0.13042760437236983	-0.05451891980440367	-0.044267786282416004	-0.046013823681114015	0.11800926098677364	-0.002614127140042305	-0.10249697043219602	-0.05882100918626206	-0.15430855380902075	0.31878444474317935	-0.12067182260516027	-0.19810206802673175	-0.11957519642286497	-0.05413273458065065	0.25704591466346083	-0.09459312561503573	0.11779501769541656	0.1012391077257451	-0.0010952189395828198	0.018368407686522547	0.013390229399272882	-0.05088613886643336	-0.05207147948176066	0.11959317786341839	0.10005717312610513	0.20697908629007328	-0.2866275255820527	-0.4925340927038636	-0.28680365109297995	-0.008230781897239373	0.024025676853061444	0.034082293779155386	-0.08915727627505728	0.028732306818974183	0.04446928945330684
-0.1850102991314422	-0.06649978530379916	-0.02100113678355544	0.1977924058516154	-0.09795385615986563	0.16725249881105653	-0.06552573699609686	-0.08725596886580633	0.002967495075053648	-0.0034474001702868382	0.02676978065296276	0.13249707132615507	0.02533481209803819	0.017554007449192985	-0.015073949789166263	-0.013563566238571429	-0.009810327652273909	-0.0027272806940114927	0.042265591796789244	-0.022332666847225957	-0.0014145051253374981	-0.027148263006596614	0.00392041496134013	0.009665159703417234	-0.006989101533709546	-0.0002973791179596008	-0.005550828169942623	0.005298900659337108	-0.0011642567679534047	-0.020389782147566645	0.030800124523865213	-0.005534502478646525	-0.015435306680357624	-0.00357768847609187	-0.007163897201139351	-0.004179933253281486	0.027996109000491085	-0.012101057807525949	-0.042817452978098455	0.001754135016533361	0.007933310284298733	-0.0021553007381768753	-0.04618968049149715	-0.005718726052063019	0.00912266112794794	0.0011789583371280242	-0.016465768786376043	-0.03463317284591601	0.02702120186494167	-0.04387899915250481
-0.013134669183667723	0.048015526272740625	0.15601241998407492	0.050855853838320045	-0.09640018506803702	-0.1206318268618364	-0.060888278907662303	-0.14610285787075453	0.0382603496174824	0.025297614090844266	0.14348731006948193	-0.056588953023726685	0.04172076014808822	0.14767645758779654	0.036427104600985145	0.03162261889809565	-0.06836348471066969	0.008980051973334173	-0.05017867401312244	0.017656983331218304	-0.02978442626307616	-0.11613455685397633	-0.0623491666516868	-0.20102342508405208	0.25312318571293363	-0.06504242326212571	-0.10085219356129138	-0.050290671841817534	0.005672317185280135	0.17580007479215606	0.1251370511842771	-0.07711988486014212	-0.06784749417908556	-0.005971997042667331	-0.0029574304424059526	0.19393215442525336	0.051434275549576886	-0.2600677407742215	0.4115737242901422	-0.0024903285574969618	-0.03735893505573674	0.1940221409036357	0.5195489439723185	0.2067138944688811	0.07143092431554553	-0.011916779074551808	-0.005256957063420237	0.00015691750918341713	-0.009548205866849565	0.005191760912920687
-0.24317688848883512	-0.16541293401270551	-0.005950786100385174	0.2026859565169014	-0.16575800478136732	0.19936411217928718	-0.14289502049415814	-0.0726374538054938	0.004478329290905943	-0.08960416571868275	0.0166475295773523	0.1979860270084596	0.04986431857121777	0.03790541594467926	-0.017185639572852962	0.012097520458594468	-0.0023115130817306373	0.0023703581832666696	0.06965124050334866	-0.027046365194325035	0.004745306748081523	-0.04048023000555384	-0.007543979444177243	0.0005159788276781763	0.0001266279633641565	-0.004587343864114524	-0.009701969160549342	0.0025541295576854417	-0.009154447464428509	-0.01551473924502805	0.030735048874334682	0.00001606181613043184	-0.014325140735034577	-0.009547668109750135	-0.016169697750470953	-0.00380525859719728	0.0538419369978052	-0.04554078365085826	-0.020401392364641217	0.011324980799172473	-0.004204060621350873	-0.0040682874122028746	-0.018283518875706437	-0.003438271710427555	-0.0012150831243996007	-0.010208673703898179	-0.021055856158398382	0.0017870760830261782	0.02436745938874373	-0.06768481431694329
0.0027605372131724515	0.03562355099453502	0.16007860757407416	0.08552957348145389	-0.08140370747987512	-0.1563068281137101	-0.017936626318676846	-0.12071425982314059	0.023399223977741718	-0.0467868833219484	0.17420270294539972	-0.046675344792559983	0.007366389154399947	0.13888369693418892	0.12085685622854636	0.14962755409564893	-0.03624632754470619	0.06849794824204064	-0.06796274010238046	-0.05201567913291097	0.007146499261078552	-0.04425682817476907	0.0016728992484914534	-0.017078923393875227	0.09330340031264492	0.03168264092958193	0.02307094273567168	0.10760858030438605	0.06778529852983438	-0.1983679125791743	0.39829868823797765	-0.14859524429003956	-0.3510861462693177	0.043277452493253155	0.022389311608915434	0.2849415398039517	-0.18865302430311465	0.0722428145099442	-0.4051037290273451	-0.11478450556492176	-0.1674144127097492	-0.010816617218815418	-0.14803478811520718	-0.1183652630512546	0.06632514529188516	0.06342599236529758	0.15889165593769883	-0.03365592352993545	0.06295347365806057	0.017384787331206533
-0.22948734436545182	-0.11155376708738232	-0.0169587526921573	0.13291349530034233	-0.10254067377830144	0.13178966628707572	-0.12978452830210058	-0.07524110125043786	0.0016503645808976682	-0.0777101741492691	0.025900492426130822	0.14188802125752845	0.039134944901216016	0.0256513039433459	-0.0069008238898070895	0.01768384861979152	-0.007078794580419739	-0.003172617641827356	0.04612223938467007	-0.018966161891932124	0.004165031659535719	-0.00687646662193427	-0.004490914825116987	0.024992961048928952	0.004100903764781547	0.01354736344795892	-0.0009922578007192095	-0.01226748099652858	-0.010544435730940573	-0.005647554426702582	-0.005476615400094809	0.012623109249008774	0.008466849921612635	-0.017887604925603706	-0.014119230282300367	-0.03543658407862648	0.03963732013892268	-0.020805013925955844	0.010416341450661278	0.01882247042639957	0.04839426491004056	-0.0034686814796496615	0.004449624638412537	0.018827934184280824	-0.016543659891138655	-0.0507292727892063	-0.06626881026375793	0.037354596526914294	-0.0108146879395026	-0.05654551344914458
0.007010994431252591	0.018741639138035143	0.17717457256714322	0.09645802691033455	-0.06023041870557974	-0.16358667302329633	0.04509919808805097	-0.052779014497755	0.005402919903173906	-0.0995773256573493	0.12521513546612673	-0.061453845308343996	-0.04028678641662382	0.029142931627399678	0.08505286599244115	0.12197300935259339	-0.018582434005198517	0.014280747122198054	-0.13434781814918245	-0.023858732388867182	-0.005862060169579517	0.09402753066668879	0.05211404789708407	0.19500806205709997	0.09331712084056669	0.1654897138864388	0.07038459272599873	-0.06494508484950651	-0.006451284880589573	-0.08816682846434866	0.05505888790446012	0.019001239348605647	-0.06902075479517916	-0.10243528409415052	-0.009186605282046192	-0.1717959681753156	-0.020115367564104685	0.0998403996875709	-0.04249159228629312	-0.006646876430713766	0.4802414647614689	0.009708877011304093	-0.023788308163264483	0.17454164052824545	-0.07468940478346893	-0.20890844983953372	-0.4562866506883862	0.03209254104635616	-0.085843453328502	-0.2766022107342868
-0.2172361193050276	-0.058667730529657826	-0.02765041782215343	0.06230288094515123	-0.04018381481624072	0.06646309887349555	-0.11665765885011949	-0.08084644407450398	-0.002811875128400469	-0.06305874458437262	0.03337169732129268	0.0935819860557658	0.031140037152109647	0.01639606809916793	0.0026522490413188327	0.018608425124960318	-0.015524076300889075	-0.009426680575308844	0.034644633840955466	-0.014544169871952155	0.007454202753746947	0.023752388740463162	-0.0064337917745982895	0.036648992529042274	0.007303733308567373	0.021652872364771696	0.0019426767226558839	-0.00986307928570579	-0.001013733331021803	-0.002691498156889599	-0.0251488017624603	0.022302254017765498	0.019905859876663268	-0.010088544966671692	-0.021663926982712717	-0.040117705214448185	0.016222323019687054	0.005253688537344642	0.025618947881851206	0.011337275081927015	-0.0055663963365066346	-0.008880958801738125	0.02177477719443307	-0.005728866254175493	-0.018002173302457184	-0.005037916073550728	0.04516204074942491	0.08049296983946172	-0.030762191501423227	0.08721849064143847
-0.0010483089879082636	-0.0038396193794974884	0.1928983582632755	0.10169191118743012	-0.05266310428197492	-0.14867019280936286	0.09470049424691067	-0.018963453460842092	-0.019631146266369876	-0.12080624043213939	0.07070346322332464	-0.0089371147241657	-0.05759061632496384	-0.034068640213522856	0.04872976929869804	0.06081493984306755	-0.043067710902933085	-0.027126164138876196	-0.08063585122567042	-0.03327582228036355	0.005983744170103649	0.1750289384144817	0.04310725373336552	0.25113733435379104	0.09730201395513619	0.1775093478648511	0.07192508576401296	-0.05840218592637129	0.022244804064820968	-0.04407996382671435	-0.07458059037393226	0.0917154716076696	0.04740717788025617	-0.08217233189168949	-0.11697470138676336	-0.24518496015566324	0.04427236031297918	0.109509440472689	0.09273663115924262	-0.026432700593864225	0.11734200379712	-0.019950922644033448	0.04438406761918399	0.0674361049636915	-0.009988666422395324	0.2112059505048224	0.29566882661288535	0.06973844762956564	-0.0629617201706173	0.5452157335809329
-0.20549161459945062	-0.005992815569138341	-0.03818629708717548	-0.008900860688054608	0.02224271092707373	0.0027605128782953008	-0.10438186081307589	-0.08665553421238247	-0.007026155162454625	-0.04608633595319523	0.04001935926457241	0.044786540201018216	0.025385610049777275	0.006858857572711534	0.010131235163578427	0.021107730834663482	-0.020144723016594805	-0.0164722959953657	0.02578329053925759	-0.00740210383101764	0.010073529646872977	0.045524691771516926	-0.011883951549780974	0.03439297523936824	0.008242875749791191	0.0206385450357175	0.0025738971921938775	-0.012554709639549758	-0.0037903815786239736	0.00047721571254351856	-0.042224687400543214	0.01896747381861921	0.021319833767097805	0.0012131682687928913	-0.008557531569359199	-0.012438027063956622	-0.01028383528893484	0.007305239179882386	0.025433129068031888	0.015078856451072861	-0.06623610091415943	-0.011517338285326873	0.03095520450001151	-0.03639307465383	-0.02620285119950048	-0.019668804338054735	0.06170807089688822	0.09797490942520969	-0.0135399558804314	0.0011463017445609417
-0.014085561931095293	-0.029118955122307277	0.21172651804279022	0.10098072542813831	-0.04409310118656937	-0.12051287821865232	0.14230601973953144	0.014496946047347442	-0.046540184907848114	-0.1254782822894319	0.006896553613789949	0.043051146509184346	-0.05940121850767974	-0.10835363231721382	-0.013990622275672215	0.004877698293405078	-0.03693405313061498	-0.07608729459550036	-0.0024972763868152323	-0.02546801780062688	0.005975758422043977	0.19185556598891035	0.0017313614256967008	0.1806394804229323	0.0712607777069371	0.11176068755835071	0.06317647173372726	-0.09674305791518512	-0.04019466110246034	-0.0006752401490543198	-0.1816072623925447	0.04652820389141098	0.0833780098050742	-0.03516859268742206	-0.041745218059972715	-0.04770429467114762	0.08138537504958879	-0.07483821587085543	0.10437951678744509	0.031804898805236535	-0.33377625385395626	-0.01923384250201994	0.023021660243758194	-0.1297282687077368	0.028745087886033797	0.10536951415547251	0.29872184342014946	-0.08505630735731988	0.2937958759186638	-0.5205735839619791
-0.19384434069224163	0.04676353820841545	-0.04980414625627937	-0.08137911867797532	0.08456410370636758	-0.059625477141741906	-0.09342841362447855	-0.09307900856017852	-0.011330320453104295	-0.025903980498648407	0.04573651347983921	-0.006772626095079087	0.020764341409488685	-0.0025932091858658773	0.01831793883314556	0.024550760686392177	-0.024148846211202214	-0.02041116128541942	0.016853135294466248	-0.000034064938768427894	0.009775571287397058	0.05977186555057429	-0.0146303159602226	0.024956217557412556	0.0028006966696037527	0.01379206621042377	0.0009768015728747609	-0.0008436661094284453	0.0047535966117483956	0.0034789151807062013	-0.04518937491215644	0.017085146400480127	0.019008778313027688	0.016950688626908066	0.0009020607301412353	0.02641984123292345	-0.05524346981451149	0.02783780667427539	0.007915775421057352	0.014095967811625785	-0.07549268372650358	-0.0031293227031132676	0.03619746100363398	-0.03812500583992647	-0.03212704453459203	-0.040145295198949216	0.004975626374450511	0.11747723246913785	-0.08620512257083904	0.11722913586359741
-0.030078075997059184	-0.058377238651966076	0.22496498239267923	0.0860328614820953	-0.032782011994901425	-0.07397015123931586	0.19044758187763844	0.0503242874083551	-0.0801167730334646	-0.10013788531651242	-0.0793165200769739	0.08161620313792889	-0.05253045681286281	-0.2006666015828982	-0.0802050402512125	-0.05697340825595264	-0.028916719737511032	-0.10713243264792102	0.08988325629633415	-0.01101833073461761	-0.021018624279610442	0.14191798325220936	-0.034003280027087274	0.015805398950609756	-0.023028446288514796	-0.010269271541297635	0.021454131873826658	-0.006992570196712379	0.008866779250275451	0.045789526672210916	-0.14701512376343015	-0.005380035315693327	0.0726995195438637	0.09218035741668792	0.006123492195877732	0.31856597558989863	-0.03467685626933618	-0.13505964276398283	-0.06015750309700838	0.07230427369243689	-0.3050161924546616	0.05254668660893551	-0.08200602867781367	-0.05293374891943714	0.042515553583469756	-0.12016506585458431	-0.4799467503483469	-0.26617614483158647	-0.19292548689691982	0.28333998741222904
-0.18122123481460428	0.10132717897572392	-0.06305131844920936	-0.15316810151707405	0.1458810815233113	-0.12427196379950205	-0.08652111813490565	-0.10207483028913124	-0.013841968871314947	-0.007576986087156012	0.0567293961758755	-0.06069277499388112	0.016656826608522773	-0.004066872328446672	0.030163100207226873	0.03275105917946662	-0.028925602102695683	-0.021436977577983546	0.0023554346907488366	0.008202250266311974	0.010606791072642889	0.0784886358233886	-0.016642590194384948	0.02565985503030918	0.003552612930146991	0.014046603021398697	0.0033750963381016796	0.001429679349684132	0.011665768809831417	0.004389926393757754	-0.04602924913014132	0.013917925251218752	0.015951334019471235	0.025414649065351513	0.011895256334148244	0.036684426089774645	-0.08731389080249963	0.04815041957252175	0.011225585144776715	0.00467636003644337	-0.08855923339015545	-0.016854963078981516	0.03743781925601176	-0.03492567428999986	-0.051105047268740725	-0.04724322671269987	0.010841163925756878	0.17122594376188494	-0.11180483794006271	0.12747510133429332
-0.047098043211378726	-0.09002733997412925	0.20341325407250244	0.04125041300738188	0.0016641770373077244	0.004942941720952623	0.182578495572974	0.06981544839722993	-0.1103508473929435	-0.06078446975155955	-0.15927641322609185	0.09479906102067569	-0.028731514204393613	-0.23272908624303	-0.16680401281641474	-0.08437709211287284	-0.006949742242445999	-0.07132282576342834	0.1879739941246298	0.01621669106261603	0.019771240228223637	-0.008597789057512628	0.012093943246463179	-0.19480354226825014	-0.09855264924581943	-0.23066585799335082	-0.03695700773971098	0.07899876757952162	0.06385652162121486	0.06808843838640344	-0.02758623512922908	-0.08560592813377935	0.026151595064842176	0.16927382816733078	0.15348273526273337	0.16167748336977533	-0.11582109570619653	0.024398838401412475	-0.1775244089918894	0.01781627912808939	0.5031221968952253	0.04062548200013304	0.13764010311155603	0.07691498079913836	0.023913974835232204	0.07637155049203077	0.25421148431229024	0.14082709505163124	0.0720855002273265	-0.05758314466538427
-0.16369773104211477	0.15910207892596426	-0.0577750447693505	-0.19872519314238793	0.16681126464673238	-0.20671620748642044	-0.04678960892945208	-0.10846313597633235	-0.03025446546277563	-0.0012136518898896165	0.06413684683289905	-0.11851150793656998	0.001478979409263545	-0.04965216732618499	0.021889308872977145	0.03046385661009051	-0.0204739935594595	-0.03864266844022823	0.010573196759901954	0.03507066539014567	0.018393099953315777	0.1454232786270578	-0.04603964433273861	0.0012143442113830769	-0.011815398239049382	-0.0067381759333058275	0.02205099404990167	-0.017833476131227474	0.03232867780638025	0.008993284041332148	-0.14946126191308637	-0.0040432113477572446	0.08063181845192469	0.11683978770350935	0.05723807286074998	0.20669289114754053	-0.08742134360797278	0.010090815768779848	-0.08737271599731941	0.057169387669014846	0.05455958362497789	-0.009426064274192725	0.05678675627539377	-0.02423101075541382	-0.0605653162203271	-0.07704081339029747	0.047450085698082206	0.2465758403455112	-0.033814957045639374	-0.04897272614782547
-0.05848344071532704	-0.09254232528968884	0.13745469000972207	-0.060577174658730644	0.14297253975626578	0.05604916678839403	0.06941960152667558	0.056598311824064544	-0.06244626092434298	-0.01889383507852147	-0.13736448407951157	0.0909729806909517	0.006925328289376419	-0.08524283797418608	-0.10553017703030328	-0.048205710549725	-0.02131646631253334	0.005627558782095782	0.07850793287040887	-0.03576761542783331	0.014367150364718792	-0.19567659403535886	0.07726703652927955	-0.11453736617811427	-0.013351625556960608	-0.12723053686960661	-0.07824102642222915	0.10253352408949223	-0.004195522088119484	0.029878470138088326	0.31038010094651547	-0.044776763600078845	-0.1646079385417247	-0.14434210449342494	-0.019192427066125742	-0.3600545340314414	-0.09430050894516584	0.18090730142113648	0.2604564315576388	-0.16848627476083966	-0.15295935930752988	-0.06493322605548717	-0.04088424222783833	-0.00725726859808642	-0.05215507068594978	0.0017684185891301534	-0.02308955835819823	-0.046807371120179075	-0.09542113264696558	0.10378461001566346
-0.10457700807908342	0.1916919018341941	-0.006178312290065624	-0.15111091236782395	0.0529779098927689	-0.2626576352067019	0.12148351360884212	-0.06666289602782521	-0.08880291771594721	-0.04904215168081606	-0.049245104424742	-0.10005950315722908	0.019690531482010526	-0.17204404538348678	-0.03007824327922999	-0.020678729023624005	-0.04446213736974872	-0.055263753832284	0.10999857835772162	0.003547222082146015	0.044275825795863595	0.12304598227851368	-0.06062062596004593	-0.17853925733898968	-0.07538321782326882	-0.12948072380245446	-0.016966968021515996	0.07008908816361074	0.11891155258319777	0.02586084389764321	0.2695831618682492	-0.04075579139708735	-0.07415860891124476	-0.24159898367986402	-0.016648158509548427	-0.23524869667275156	0.3913778997759517	-0.2250487421500734	-0.0393481847451143	-0.02561864130150481	-0.0538344179357495	0.021936215851816404	-0.12965531850795547	-0.11679113385978848	-0.026556063555970635	-0.09757285726835026	-0.08295494206782884	0.14200077597702424	0.0413631520843306	-0.11065047917933413
-0.0960339500005586	-0.046573994963893674	0.06378128151020485	-0.2139132359579517	0.3436632136250999	0.027067252641491953	-0.09051198629706937	0.005070642283258479	-0.0044470523858935185	0.05353741475313896	-0.015074109298664987	-0.00909975822325294	-0.009917104731950122	0.040170177752039224	-0.02661115393082976	0.001252423675170096	0.02647803767131522	0.05508594911706248	-0.06013336114605783	0.018486300613899463	0.006615343218385392	-0.16855767627489043	0.05069231769109684	0.07338893028293308	0.05864177453336125	0.020674004608357645	-0.016206570368330023	-0.024728536912289694	-0.11869826970644647	-0.023905402547697185	-0.05768638094574648	0.025889029663118457	0.0022378975117742974	0.1179215615528233	-0.01970810727247113	0.03024837255418785	-0.2936038299688541	0.2806828497101798	0.17641261122267746	-0.04621682048352392	-0.11012447025658163	-0.06562529170607664	-0.0020593520519766005	0.011618797953298274	0.039989227129364	-0.07421639941992511	-0.08668285270685927	0.0296287327411289	0.060785876440435316	-0.19750606839305204
0.08314763084065378	0.18520617775856726	-0.005076329056409699	-0.009818966219857781	-0.25216282696646314	-0.0868044118957944	0.1878587960256028	0.004983418444357221	-0.2040311640700302	-0.02219202538895268	-0.12419162905900495	0.08646394258540929	-0.05409700555287557	0.04415641294437	-0.054849514320787975	-0.04683213838619954	0.09932126649720753	0.14466471270210954	-0.029436288136896943	0.12661524621990664	0.06309079347633112	-0.269906903074762	0.048598359549288934	0.0622624658639777	0.0305416836576951	-0.01346242069382243	-0.0838151371981247	-0.005287261702646517	-0.17273483647998777	-0.06563899207578443	0.020447420988089764	0.09403937387990818	-0.040634543221319507	0.12267814218994534	-0.22699339890273232	0.032617747513390485	0.0995738698362846	0.012298757795428897	-0.055455510231408114	0.25628844101934917	-0.1138746531729981	0.013165477293540836	-0.05131801583077771	0.18383171524860434	-0.1030068344962301	0.01930274098390479	0.03274238095357453	0.19623129165766162	-0.10837892799394042	0.018170307360144047
-0.05896133092530555	0.004141848666296338	0.010090938526823436	-0.18912675208036264	0.17384172449224772	0.0533210131094491	-0.03653246352348505	0.022113636366390972	-0.0424374401933378	0.05313452944697589	-0.06324032824155543	0.018719654122136043	-0.028216351835843746	0.09032750703041253	-0.036203534942811456	-0.006304540914491674	0.06751486188868787	0.1392027011376418	-0.11092481993961743	0.07254703018305773	0.03649602403312323	-0.2861643669552153	0.03837497704018257	0.10888626074321726	0.0426778247423421	0.049431132995147446	-0.026299150777080303	-0.03438132637005596	-0.16264940930042493	-0.09366778968842773	0.010548127818829155	0.07989477298951314	-0.008175674695502556	0.03583881139021319	-0.1961506417651588	0.0781362923642916	0.3026652130993941	-0.1900887680510282	-0.18571469542141764	0.23629363243698928	0.061434775056311904	0.07197696555383447	-0.07684981060026519	0.16368056650676	-0.014689329149793885	0.05873036486381208	0.03505154456193778	-0.08675094601168425	0.04763012068374223	-0.00804214062631781
0.15420199932265152	0.14159330468647768	0.023159816840781083	0.019965610171626857	-0.23687586995851795	-0.003867671469031839	0.13314310961636502	0.016176142817883522	-0.15716986851497092	0.009222095996848735	-0.0968063461368891	0.09627559083924797	-0.021635127514436178	0.07309982996037484	-0.02285527688824908	-0.01908495790427615	0.05601374288018528	0.10379160410252768	-0.06134256086971861	0.001966931401026926	-0.005344067099853919	-0.15775413805973146	0.03834770466328692	0.05551345813025078	-0.010291194598531332	0.044933067156658124	0.0193849019746482	-0.020674729297624005	-0.03799495100579657	-0.018815988349155717	-0.06843554852397428	-0.0023528223264657755	0.051714389321596645	-0.0075308667737825075	0.06936662171779526	-0.013433138826051863	-0.11064289583421111	0.017931035753078715	0.03464911172468003	-0.19418466060046805	-0.01811979484395315	-0.014908514387793614	0.1333516101398654	-0.3169687973792353	0.015117906772646286	-0.15939033840549677	-0.04322230562716626	0.20481950075070965	0.008294827413300317	0.019156519560611436
0.02240741686313693	0.027224600836808954	-0.03430599648421046	-0.1528064731991925	0.013874837613359139	0.11786120518151406	-0.028156389943931145	0.037524842175329885	-0.01616629418579133	0.0791073290230901	-0.06429633975221784	0.046406904966467294	-0.0025066454530950424	0.12864998115536116	-0.006835791383908496	0.006628936145844706	0.021875102651202585	0.09231976248298968	-0.15813187361760037	-0.08646377288612889	-0.048191085057319644	-0.16534497484723815	0.03141676299788138	0.09000127300116631	-0.01250925247070804	0.11784111956750347	0.08902107290904995	-0.039080306258187134	0.030596425966607062	-0.025062377849972943	-0.0958322363882798	-0.014811632826436587	0.09315179348772809	-0.13556829504663	0.1527068376948599	0.0013848422642430466	0.1349784965730832	-0.29430443301899273	-0.13363940467437932	-0.2870320937487848	0.1444233743164842	0.047363160997077734	0.17239155389461225	-0.41950749439314	0.0866325180610264	-0.09663921613387073	-0.014730604420012283	-0.0339272939469607	0.08898719375494638	0.13055156445416363
0.18488537941337266	0.09056801387251742	0.06000834360268598	0.034090018240302514	-0.15790300915865957	0.0373345577542016	0.07693252286682797	0.023837494489212033	-0.11433381420199071	0.013055382387943168	-0.06236495346266941	0.06744872297004659	0.02678322369364053	0.05712656024437069	-0.008578605200127218	-0.0013967244728535413	-0.016061194641760763	0.029829436517130204	-0.04986784814973427	-0.06782888798900029	-0.040949538721197054	-0.05100728436967525	-0.01533451131391526	0.006558514932022072	-0.013458909118232762	0.03604105586871556	0.026539407091703653	-0.0031958460543140416	0.07186944842335671	0.045075807166170365	-0.02218081284133287	-0.032060857945654164	0.06928501013095462	-0.046002869945225525	0.14476607754115367	0.05529772196996905	-0.10119057191617918	0.06760349007922474	0.07799582220047974	-0.07307118863203528	-0.10400912523374954	-0.08792184068031034	-0.07865619862116577	0.08928572803424596	-0.09421955026588165	-0.035648415284204794	0.04149031317158332	0.1913785676183955	-0.16213656071799706	-0.11220676705577114
0.06905185469429256	0.032788794023028534	-0.07013622442047973	-0.12810469852131534	-0.07804081177204111	0.13718879430261435	-0.03072437271514386	0.05450474545415955	0.01938205077052641	0.0687030930350549	-0.043456324780330076	0.018422334853738814	0.07259372232100433	0.10230662458396506	0.012069547849292525	0.01623745639238854	-0.10381587688493374	-0.048059889596757485	-0.13347365839714365	-0.22864584860262357	-0.11644438596954641	0.020224294308855466	-0.0631014743600076	-0.011749904063411212	-0.009383421199705363	0.09636056345476735	0.09626985706545434	0.00603939024060668	0.24325547365147876	0.11561602973572044	-0.0145981431030596	-0.06947394652572075	0.11522225010462987	-0.16313007750742153	0.28589012227365856	0.11901415341352209	0.06730578656700384	-0.10878815870361226	0.00039858268753123136	-0.04682285825765245	-0.08527956377379094	-0.11536077157795675	-0.22598544426033126	0.3648131790909082	-0.13762098499078967	0.16815627532329305	0.09979643621265138	0.04905654656788718	-0.3018606213449853	-0.11175037275069155
0.20242488130076253	0.03993863785496903	0.09375709478345952	0.04504207185795231	-0.0607085173533232	0.06672172356249392	0.021484154782343834	0.02525833818347389	-0.07524387013261441	0.02528078472629393	-0.02645641656396943	0.031029016751714336	0.045859801072841086	0.03584203293137317	-0.011690857320125168	0.01694773088585635	-0.032259141756185064	-0.009428687611802745	-0.027774888252779836	-0.05334889554247786	-0.042621523755370726	0.006618325706544109	-0.04212824027051766	-0.0342489635638363	-0.0018444123735049528	-0.005469857945592439	0.019692963964678928	0.010065695652903842	0.04082443542110671	0.01357693936929159	-0.008009446006188919	-0.002221464719271333	0.008031739814027921	0.016380419068447595	0.0103441388302448	-0.023631631915206695	-0.07068194757750337	0.11630895020003659	0.041349237247630406	0.10871803223671457	-0.07013803158075653	-0.0005969062177459692	-0.009534254763533714	-0.003037957310152742	0.007730076306767319	-0.1687545086034375	-0.05037689918504488	0.18361677920091904	0.1919366971859195	0.038758526269385835
0.09437543705515755	0.037315211072759334	-0.11499396268419376	-0.10620826933303165	-0.13572001497632125	0.13457885466420094	-0.03423848045389451	0.05990062284198797	0.054976748672030555	0.07519852457557442	-0.016511069703500553	-0.027609533558528885	0.09302564227216145	0.06788468401722408	-0.0031059230855649475	0.033974234818995995	-0.12295458279018348	-0.11731884472362428	-0.07446722162443764	-0.19954058534640562	-0.11712498465217924	0.11524928383973612	-0.1075254328243865	-0.10824905520935917	0.027869468381450824	-0.009696908709532083	0.06711498989161312	0.041650118147342804	0.15783534215862566	0.050491500749147225	0.008971821500571684	-0.015997127048629198	-0.046069921558599694	0.024802456601896478	-0.039127428250432965	-0.09407171531367144	-0.0019778265471884666	0.153688940183879	-0.017782385246278166	0.3792305916730248	-0.03833963660576579	0.08987151059731574	-0.025941324476963408	0.06582275938778806	0.10723261513763417	-0.15425917888097754	-0.11982718614346705	0.09698399873048474	0.5238091022125179	0.1824467841265447
0.21679160914965265	-0.011238382381338754	0.13079150189724817	0.05608325617306655	0.053136086799444905	0.09031108414156741	-0.032867631956661786	0.01912489493495678	-0.04923764564485679	0.030023231449351248	0.009721950783472655	0.0077165957237491575	0.04604598040873979	0.010617770934242654	-0.006841281357385435	0.035393179989116876	-0.023465614483712746	-0.03978903315723657	-0.01785388185252014	-0.018577151527079137	-0.02548785613131528	0.03761070973490668	-0.030408909953112125	-0.033725325382195706	0.012496100836731076	-0.030694603679949778	-0.008354716425804959	0.00806343249163309	-0.011899838511377783	-0.02190565745532829	-0.021824336593573742	0.009314301530385732	-0.018783509277151902	0.04832261626879211	-0.05511919720127488	-0.029437142403202568	0.007657886495484182	0.04525239895703159	-0.0005992746048690441	0.05640234533347774	-0.02887427075273092	0.01830352822577182	0.04100284468205043	-0.10598017821664325	-0.03493623931074785	-0.06959024396306429	0.017218332708490033	0.08218894329704445	-0.11992697890094697	-0.03922986944108604
0.11793662140173605	0.036680466746661436	-0.1573353314392498	-0.07729607778650231	-0.14932053097802148	0.11734409920049163	-0.03950094737376866	0.045068399525449956	0.06474427368121455	0.061556471020885205	0.021648193719854034	-0.050136436613444094	0.0606292992875416	0.016720678371451664	0.004157815830586598	0.05676611773858266	-0.07000618524033549	-0.18117937479962667	-0.03530429011678814	-0.09947891361109673	-0.0627748393426288	0.15389476482442133	-0.04472929125779636	-0.10383275008399903	0.07837041451243468	-0.09666694187897948	-0.0287154112527834	0.032738101394331046	-0.015912691826945158	-0.04721478234875396	-0.04250352979841276	0.004145753466533314	-0.14346918243039253	0.1628535145160832	-0.24429979767303237	-0.13684845690495348	0.0428326639359951	0.1354562449570795	-0.05953178649625383	0.20667324060998352	0.050955578259399226	0.1442808022436146	0.1676304692690292	-0.3590428226116762	-0.008834621693445323	0.08745732979191166	0.08605510582328812	-0.11290494974543612	-0.4989340285842272	-0.17261273895451507
0.22858540330871985	-0.06210111896019752	0.17269089581477337	0.0674568271478451	0.17139559068470697	0.1126399545647883	-0.0871650190797254	0.011274885841637924	-0.02802437325359463	0.03416344610382627	0.04305841373677133	-0.007872909403834387	0.04512745575529585	-0.006163199853146659	-0.008736468502033572	0.05438016169738633	-0.009856049634815227	-0.06984579619724833	0.0015051943021353563	0.014602059914451682	-0.006522333802339755	0.05188377293916365	-0.013611875549932664	-0.00921622991701224	-0.009355527656891682	-0.04200300305851774	-0.015896689379972045	-0.00988136604867379	-0.06563758710572092	-0.034110613154511325	-0.007942970271662242	0.0180951152466777	-0.005386148950146075	0.046920880522673944	-0.05184061030822671	0.009408447509181704	0.0693416072600086	-0.06356518514766864	-0.02151805912817966	-0.07379003274383888	-0.00787421922038143	-0.039002380427463824	-0.015212178687448466	0.02379418209426165	-0.06488716349526094	-0.0773315725911917	0.010979682251831192	0.10476407227293277	0.017637088371542608	0.015441398482715165
0.1401009345145512	0.03158770138468762	-0.1911691897333276	-0.03557604574939814	-0.14053747341303444	0.08965615256233958	-0.05100895373040939	0.018607564895894515	0.05973385312187053	0.03461976272436197	0.07212538776368808	-0.053457692971617995	0.009374513562007625	-0.025099529030135043	-0.021972472411365886	0.10244443018344675	0.025746093520520208	-0.29956577241662596	0.06949448804344806	0.02926721863699666	0.012667732315865397	0.16744729600220484	0.06910947608290055	0.01033620165735058	-0.007198400244916459	-0.1663501642600877	-0.04586447695466839	-0.057030919686350254	-0.26356069472417554	-0.06846983230397966	-0.015029784635610303	0.03590718663044463	-0.08213589671090062	0.27400220328663066	-0.2342769663510203	0.04379520771335538	0.07999886902211659	-0.16023672127666327	0.03359684697108847	-0.513403401275838	-0.012361032898424594	-0.18314911525630667	-0.08208930371057369	0.19472172186697898	-0.11616727009642189	-0.020435671993181664	-0.06142872867464733	0.11705105861544782	0.14805712249259806	0.04028924768846087
0.2363765801809611	-0.11297317760240028	0.21659003540599578	0.07806265949869867	0.29109469625263096	0.1340499598583727	-0.1393900307449782	0.006441243185936335	-0.001510879442092744	0.03640176711908015	0.07195138025488185	-0.018842908863931047	0.04217443145883214	-0.022548562092820378	-0.002453205987905084	0.06833514850437561	-0.0025803366468998834	-0.0538474737974937	0.00022413347425254745	0.04113891568293457	0.018608318764792048	0.04621153227714322	0.018636375811820607	0.029621771086393744	-0.012971168916714668	-0.03765645018061094	-0.037887745284559224	0.012876406346641472	-0.051564646281767906	-0.024732811355544386	0.035817138068243236	0.035229605725166396	0.03163043056223197	-0.10104801461471877	0.04416629121011034	0.03356481888054107	0.08961213182400334	-0.0842101710843362	-0.06676158749957953	0.07332591514368458	-0.0019062535637377012	0.025861543851246813	-0.009150562976003255	-0.005805687906379616	0.002914806986016461	-0.05189740265544948	0.052832968076655294	0.051356711616214704	-0.041714964073945184	0.034117251257974435
0.1504826231179807	0.021954974392971744	-0.22119258301434294	0.015990971566414207	-0.11179004826796819	0.05252850528271905	-0.061172604307745175	-0.0013669256085721004	0.08552043463165868	-0.012581148467689214	0.12025024378890584	-0.043290435930820145	-0.06982975356115402	-0.08416358537508913	-0.015792087332284252	0.12467268106595358	0.12523546920923648	-0.18095344130050722	0.11547597132852072	0.19494000344515977	0.17364387116297333	0.05711195495171241	0.3169978723649107	0.2210769040734399	-0.02084015237974482	-0.1602212287786099	-0.1680077540807245	0.07365051644118813	-0.21282810110070993	-0.018768889112342542	0.16501313194994147	0.09092135531618087	0.12695566807562086	-0.3974991172971621	0.3006342929206145	0.11122182109824577	-0.13179172282401191	-0.010940796288026453	0.02885512468430832	0.23734423512592345	-0.034631574929646136	0.07892743732305825	0.03224760916024197	-0.03909550972571697	0.08613427424282799	-0.000607323738696733	0.011853832624319821	0.057256045741440005	-0.01539088794436913	0.012411730197392732
0.1924636757721899	-0.1374173643043645	0.16180757739295717	0.020239880833528255	0.21980557758734162	0.09265595431856899	-0.07744191968310178	-0.045641846587962956	0.025181605816553806	0.01385262139779704	0.049784227176254615	-0.015696785521476884	0.00785837550040859	-0.038597272343941405	0.01793848046703423	0.029928829718096524	0.008997793932741287	-0.015376825854678837	0.0029538225583482357	0.01338086085557931	0.011223262654535895	-0.013206621876965988	-0.0013457796531927482	-0.004779169329813244	-0.010078824187857785	0.02497574862451757	0.0025256016830382394	-0.012346607557844072	0.05753551263771839	0.014646512954860356	-0.0009991641408114375	-0.00034136715926688654	-0.007963295146354753	-0.004506217117834013	-0.028567139515179085	0.006163766766278611	0.07610182035243758	-0.04792212008633947	-0.042056474344773546	0.03121052105124764	-0.004738728056288114	0.002612286700919427	0.005741208809811553	-0.001676749143146871	-0.014712546707658257	0.0026332423120027787	0.012666428732673807	0.026475918604762193	-0.011387398494138373	0.01960522713862679
0.17286817285999606	-0.002952384211913752	-0.23868709013518052	0.10316535639494823	-0.00446503620719514	-0.0258667428190213	-0.11134605215143983	-0.04638769156963143	0.12662336934375118	-0.13383473189451772	0.14526896473063755	-0.025609795785412448	-0.08654561328608933	-0.27891367615333584	-0.015082228926908144	0.004150941073159914	0.0850431854763457	0.07160624614708813	0.1126931326893925	0.15034694941797005	0.2075439313180762	-0.25359006061743716	0.22607952233959783	0.043558966864806946	0.0030525839467920313	0.18229623569365766	0.03716795168453363	-0.10320604923858226	0.5242391846027848	0.2723571291448751	-0.04952713464492747	-0.1478394940131652	-0.038678291663811294	0.1539027988630862	-0.16235166099447718	0.003437722003067375	0.057801153153646964	0.04168937839755353	-0.0002475349473868814	-0.023622559782160574	-0.040324684801338606	-0.03648911887229214	-0.009177686830270143	-0.04026475032650389	-0.03598528488235056	-0.060149616139902495	-0.009423958715494962	0.045353169750940295	0.009402734264880409	-0.014584361608442982
0.1432909871490753	-0.1579917830285788	0.11257669898683595	-0.051998299308194836	0.13020403363610342	0.06641009789336003	-0.005423438484368239	-0.08742390905826669	0.04260668660601952	0.013223426281364793	0.021822141348907004	-0.015474896048226935	-0.02031679082006764	-0.015275598892267664	0.03565393205711831	0.016459404908927933	0.036608172814011575	-0.020239798265110687	0.013294946656739332	-0.0016022658315897609	0.0031688515071484416	-0.012536850156647732	0.007435373416601471	-0.0006685095336531402	-0.008952429832671267	0.0184452638905738	0.0127976127764097	-0.01318237227967202	0.05812372236731409	0.03132011603781487	0.005825314620668265	-0.018320320205538393	-0.005957403566715876	0.018808553050335457	-0.03838919443026345	-0.015247419607013365	0.0514509786647542	-0.04311668775155303	-0.02990913744778551	0.04325351435004546	-0.0004970379150212594	0.02447974405843685	-0.0023877682641143512	-0.015475134994261501	-0.0021919717876208856	0.08621366900398272	-0.030160664388429993	-0.0008749399353041639	-0.025747058728477035	-0.005401319029470586
0.1545461678968645	-0.035499979211840185	-0.23987665927563193	0.15314028361065407	0.06016649078963464	-0.0923085663246962	-0.08834462974546736	-0.05619833722475163	0.09777477104961202	-0.14306450377841015	0.0829300763799031	0.060276469147601174	-0.07107643572941777	-0.31125589113606944	-0.06035545330346917	-0.16883159049273241	-0.10329685113306619	0.15290389009659405	-0.08287920625658426	-0.04512018033381304	0.06593304321411197	-0.09411234833652496	-0.25080159077755876	-0.288603838358009	0.1442903294306081	0.15319407343824515	-0.04682307913634792	0.18940258999356957	-0.1520303241934614	-0.4138051062364275	-0.25543733047175093	0.13235750018627568	-0.17523835633984702	-0.06106551120243511	0.23499331671854734	-0.03434052364877819	0.03629941835438283	-0.02609967163655258	0.05756363590147343	-0.0015297858963653327	-0.019134867884824963	-0.039636958269244425	-0.003910123536882613	0.04331003150477218	-0.024909928660243955	-0.04014593182293766	0.008786710297980978	0.04433348628043655	-0.008691037156935685	0.021003071192759362
0.09781753939492845	-0.17566778340529016	0.060757631058748915	-0.1277056956560837	0.033543064803068116	0.04199366839231575	0.06136295770302792	-0.12872533743136302	0.06397145984171061	0.011870947179653969	-0.000933310029475224	-0.015083864364018743	-0.057962906154754364	-0.006873346139323666	0.051095296978634436	0.004474444271095463	0.052608058593155316	-0.03358840498882467	0.03126870152315493	-0.006501900794345372	0.010553323826043319	-0.019327310207954813	0.012784527504607152	-0.012460529216431492	0.006644472156394771	0.03427531950912624	-0.01243502755762535	0.0137953426441152	0.05338099211081912	-0.013027883110713321	-0.04934510497478466	0.00857364469884088	-0.06215679607593584	0.013007520497268655	0.00419802698063091	-0.021226710182670576	0.03724228930847724	-0.02972623086032275	-0.002074746692138904	0.02034422544974166	0.007662430136688861	0.027033878493289577	-0.007934830950598049	-0.004300208675084517	0.010015653220486915	0.12887393983177448	-0.0513495411101208	-0.00833939148423275	-0.004195638036231593	-0.0012468470733552756
0.10926271961490396	-0.06136754459924215	-0.21436373453798113	0.1628930274573485	0.11866659782636906	-0.09645858923771061	-0.03582993246058523	-0.06679951621145194	0.06026293156352752	-0.13956418918258362	0.009532935184892288	0.04705575777529364	0.01986067894707088	-0.1314145261168262	-0.010681552905699082	-0.16838919565554897	-0.009640311110912597	0.16137750109236737	-0.1323331038807407	-0.13253662101974165	-0.1212257735508198	0.012090274699139786	-0.18908642541501636	-0.010166689136731188	0.018890311250435804	-0.11207199548548277	0.23590197126354273	-0.14084569655928275	-0.236419846541014	0.11168725817523839	0.37798251461447946	-0.13640098366442813	0.5195920390272689	0.024426140356619802	-0.1924484204234179	-0.01951369599151622	-0.12174993214078583	-0.012948278736146287	-0.10167695383993348	0.0017606260445568473	-0.010745298201843861	0.04414634388674335	0.007446182389233513	-0.027437088432293463	-0.00005092045473968675	0.02201879238382566	0.0018896744001588347	0.059809139612531745	-0.0292373410352207	-0.005909298966293845
0.059244481665060994	-0.19117968554443476	0.0039006634066802793	-0.2000801650123742	-0.06351950166469868	0.013548803518523916	0.12270616371122146	-0.17247035409212083	0.0911458741698426	0.009904172327919451	-0.01298691349312818	-0.009911533818509807	-0.09338641449973521	-0.02121205311242748	0.06319241162887419	-0.006185410926344871	0.06466288758255764	-0.0375362844953019	0.034291361314805924	-0.03179737474281245	0.020929349614500957	-0.0251616316994231	0.00445789728515706	-0.058273293440176954	0.05007943168885587	0.055348773248214814	0.025240971400399208	0.026091635298232847	0.009426941645851965	-0.05976644886481913	0.01194512324450936	-0.032295690724256296	0.0911865497540391	0.006165487376320566	-0.028933072602309207	-0.04465462609448573	-0.0673454376045087	-0.03594639467128044	-0.006528723267354049	-0.0023723601233467356	0.014932667830906937	0.0014812322661030817	0.003342992931797328	-0.005246424295492427	0.04812880956579019	0.14657697574432726	-0.07445312573759169	-0.011916890854614393	0.024260783660531964	-0.022914196193177777
0.04551253251779855	-0.08439785246659452	-0.17416303877146724	0.14530829503528292	0.149554231958237	-0.08335720883485703	0.031234280940691042	-0.0665831257167247	0.006786228947147699	-0.1285850453157109	-0.105236759743132	0.013523942879433721	0.02623659597486519	0.08559437029464129	0.019377562525801403	-0.18361721099798048	0.040373283206041145	0.1018446191365965	-0.09149884762383022	-0.06211526686280974	-0.2153737754050043	0.050619718892370796	-0.08535778769320504	0.2859486955842364	-0.2029643920666148	-0.2302563174152446	-0.012352629656247385	-0.15237668644488178	-0.07279683539631004	0.34288005273397043	-0.06657039640395576	0.17776080393294968	-0.46476795005803906	-0.013395054206536073	0.13473903863788658	0.12623434338704417	0.16739997125460113	0.12251664335270258	0.05332716369810744	-0.0377468509996817	0.016003538378591694	0.12808610655361669	-0.05478749756480932	-0.050978931566429374	0.03707919805205182	0.017248888720546203	-0.0019670959128419594	0.09581720521531728	-0.01459716132939823	-0.0023589811079849157
0.024575040713441815	-0.20437996979703144	-0.05284374782198629	-0.2604946970475511	-0.15266090762912432	-0.017751186837951606	0.17491099358637305	-0.22037496495662903	0.11309567327246925	-0.0016948407571148738	-0.02801868898558022	-0.011496293761753276	-0.11479781651604246	-0.024840682145037235	0.06917128412422184	-0.047870865469209024	0.10716735199814834	-0.022476049984679447	0.03609433239377591	-0.054568136690511325	-0.011777170055591188	-0.025447349683898845	-0.033264506707179516	-0.012829651729036403	0.01613269697479147	0.019857280917757028	0.09192674507109022	-0.0012158777143160427	-0.05105560503467346	0.009864973430479006	0.007874616745995142	0.04635299380589432	-0.010852981422993922	-0.0049385831097359025	0.025995598050882418	0.03834443735773842	-0.023289499822618506	0.07978891457024141	0.0756126999810157	-0.06543104193007143	0.04313843801501964	0.10274904655465035	-0.056704199770075486	-0.0022320347117424045	0.1279868475839603	0.1639283824037001	-0.07847726987188203	-0.01874785693303263	0.030882679500434135	-0.03292983376297967
-0.0197952600874929	-0.10955566000772445	-0.14900188751520313	0.07521032244724561	0.12552547206480144	-0.06199045367825921	0.12233831161751693	-0.04905784886412397	-0.005952457639944508	-0.07520350533223569	-0.16983293240498792	0.021313060216820997	-0.029741025904944617	0.18466621363088656	0.07952334014455828	-0.05421544317073555	-0.06958123313387243	-0.022452316575747935	-0.06398801025649442	-0.039521115085720954	-0.10704099553062303	0.04124954210548281	0.09471120568341312	0.0919568057951714	-0.020480275218015945	-0.08038502230079607	-0.3506164850861265	0.020235373103870122	0.11769743097050672	-0.050826131721984476	-0.06890030842048651	-0.14975797741652602	-0.04414370151672263	0.030061348046071835	-0.0018508149514529094	-0.2269434605087456	-0.2650392036565459	-0.3238825379166491	-0.1768612790990363	0.18127645543200357	-0.06138533724916544	-0.363882009020966	0.22239568512915747	0.00479192461562425	-0.2370342847349569	0.05084404266604462	-0.07889166485309561	-0.004096387936334059	0.05276114905967477	0.002178790027097261
0.03346169113942506	-0.1079704101382688	-0.03857817032916479	-0.21891083259783933	-0.11530378999571501	-0.0060655438144721005	0.11336556336897657	-0.15044157939839556	0.09737484179268818	-0.069129133388039	-0.018398531260164636	-0.013162086448922543	-0.05311347592558749	-0.022401284028513976	0.03405202964123584	-0.05040069889515722	0.09174473924629352	0.0027233044740285206	0.031998870520071616	-0.05048702257660792	-0.02443992941820656	-0.014107297930020964	-0.031348720217710256	0.007002918704510679	0.009046392351823168	-0.007223908123528522	0.06689649623606411	-0.008202634153209008	-0.05465050348536918	0.04848316780556556	0.006021125063747801	0.03878696505524738	-0.053805944650579654	-0.024475439206422273	0.03729856664484707	0.00412922599551907	-0.04984087161400852	0.03131154584989825	-0.017744789594414577	0.0036738264336690606	0.028050120299738864	-0.08568409568258326	0.06969341777865974	0.006910687946371967	-0.07960579112453212	0.0904833749064833	-0.037535555630854714	-0.11902272473571127	0.0625725293996125	-0.0006175246279398472
-0.04430311175314884	-0.09587610103441638	-0.12731706215041452	0.05198037574752274	0.11712303887392388	-0.027107969263547065	0.14405408795831956	-0.02891159690163588	-0.01928888558718672	-0.05456433906040878	-0.16212299943025513	0.03928808916139745	-0.03981014952133674	0.18950075302570923	0.06837533969969009	-0.007994077130362091	-0.09616036690087583	-0.08268391285997767	-0.06279113596905166	0.021941303144879548	-0.02428594381072828	0.050793171755764754	0.1363251905941195	-0.012652386758130518	0.007452365818338774	0.04676916747880319	-0.3041756672398657	0.04290680485000424	0.14579830710242273	-0.2209932172535065	-0.052103217317366946	-0.134748800835496	0.16879092571035947	0.10146606337797465	-0.08445871508527626	-0.003476957905841578	0.020423806634546373	-0.03828750089036209	0.14326054763122137	-0.10961676562062912	0.027082443695868045	0.3320648901373508	-0.29622735625283536	0.05534560313634129	0.43837541255619444	-0.15532767520276428	0.09050462285062175	0.12408738053928786	-0.09715313881471666	-0.0312832818662301
0.042420499300249055	-0.013559898131786279	-0.02588187162299055	-0.17738374478563987	-0.07591008439117353	0.007742355262022868	0.05600476931747368	-0.0816703532477049	0.08030372917869066	-0.14352417380191498	-0.01894002135811391	-0.019809380255519544	0.012411482816414597	-0.007402114891889529	0.0013418902166834612	-0.05747602023852233	0.07588334520290495	0.02951126155633764	0.02588405118936236	-0.03531821027247196	-0.044900920293204964	0.016738129089705036	-0.010815062929663957	0.041914706298433094	0.0003789983130834118	-0.010229940667599496	-0.005070732779857777	0.004349199818400276	-0.03206938872015849	0.02057644856154988	-0.016946991072384406	-0.020183816045739753	-0.04271667327028161	0.012140610554561431	0.012414330777568938	-0.04765739094929447	-0.0794329515328443	-0.04594814798387442	-0.012714544257142184	-0.01091416808753532	0.0303557833426428	-0.050188676314652375	-0.016851035443788846	0.09494653427651707	0.14061656122915056	-0.10985321498798507	0.09586823736873529	-0.15393433567119852	-0.00036892486759535197	0.02696163792900322
-0.06762083811683098	-0.07373321235921691	-0.09909369721491249	0.02964862494959435	0.09961186183398898	0.0028513686972194453	0.1471213696035942	-0.0012789196735357132	-0.02482425229372559	-0.011875239214825292	-0.11755229300649948	0.08038186264021807	-0.05548896367180269	0.15576129654064846	0.052372951049383706	0.05073725176262331	-0.10519427772682449	-0.14046906104556484	-0.050593250643141296	0.0402156024206441	0.07715606029100452	-0.0033952091445661	0.11004113707057488	-0.16339272776538344	0.04706057474459949	0.053044984646101204	-0.041455282780246266	-0.03219943256237509	0.06261476715812553	-0.11859654722773853	0.0617803236476827	0.052328144248487266	0.1615805470937392	-0.0860628419299243	0.006273031208413925	0.27371146672166974	0.244490064037296	0.3393435662727106	0.07728689546391483	-0.05958984269159874	0.03354909954597991	0.12612679543215818	0.039525292902483425	-0.15094334293876266	-0.5482487878632778	0.10894818362037681	-0.06427677354110395	-0.04907475228501672	0.14527567108188985	0.0300503313154412
0.04920307310610231	0.08024971223438467	-0.013686999192231833	-0.1320806604299966	-0.03365513028826272	0.020335644136690194	-0.0006983709882406042	-0.015309367574655848	0.06444987884272906	-0.21504234946671222	-0.023096213618517908	-0.02142565607693222	0.07274802493757154	0.013702557148052541	-0.032515846966974876	-0.052685591068190665	0.05754566181950166	0.041896795489640024	0.012987121112187125	-0.0136612295125444	-0.07230212690834717	0.03432354346116997	0.016202790066256117	0.04183250992011809	0.009171182578509227	-0.01084088329111356	-0.0721035071740786	0.026109083456249724	0.009744010482692035	-0.030154676162918507	0.004832697582281182	-0.03934474350738469	0.006097000608731671	0.0025487150081926688	0.011496332638665722	0.02761947957517449	-0.03422738933413503	0.01136123306267867	0.03784666260457473	-0.03213904842093327	0.05246988409779536	0.0828000927934773	-0.04349997407378374	0.05617225056781597	-0.13632467694718686	-0.1692715205357156	0.16725683288947676	-0.26191872918198317	0.05781310176660611	0.06188557238383785
-0.08328372984677831	-0.04895680647746043	-0.0691353614519374	-0.0071211418159724755	0.07292792763733978	0.03721287844761795	0.14726376876736372	0.039344825163892164	-0.03446989048765254	0.016909409299415562	-0.055182414582898964	0.10527208807198232	-0.05786949584705077	0.09371328031970627	0.0507517912316635	0.07037511765661662	-0.10893825333419185	-0.1422680234394057	-0.024622410079460505	0.035076595333151626	0.2030576709804042	-0.018861218329665703	0.04805188686079499	-0.19928694627321336	0.01521906066519707	0.04764942160324783	0.21629161353042378	-0.1567292576335458	-0.08485164955857384	0.0826783199237179	0.01053705574870072	0.0915100956711971	-0.02844740005311213	-0.09361260708898655	0.002964809895656919	0.05319355813727275	0.19909509386021712	0.18055123139174561	-0.14606642547580959	0.03823830797617137	-0.04358360463737913	-0.48952419788487167	0.19074464088422255	0.069357680356533	0.41943274166238453	-0.1036579080591298	0.016847623916488454	0.03924741077468088	-0.10115726652269923	0.008044106938316135
0.05556933057534172	0.17085589896824893	-0.0004919560850907367	-0.08192772641537414	0.007297504523959068	0.02873394257627712	-0.05306000991373478	0.04920248646043861	0.04874725673541001	-0.28533866160975324	-0.04651826471720806	-0.01754044430153638	0.13843700857982064	0.031867092224282245	-0.06600309537293648	-0.04726221482244783	0.015431632084025676	0.050136578255743615	0.011447658629638757	0.011086953689274877	-0.09116661836617077	0.05450390704410714	0.05514848796737093	0.015801727710855883	0.015095357839179896	-0.015742547639874635	-0.10470733482904117	0.019514583157431695	0.030873847539679866	-0.05283604126583677	0.026002026710394453	-0.0366203802603023	0.06053752092839834	-0.04221733462868596	-0.022574874249210203	0.10861513066326525	0.13297268081499647	0.16110803933579157	-0.0001527397826175652	-0.03464020194695794	0.05695666319975774	-0.155799219027247	0.07117177178532418	0.08285752665332334	0.033330012895586215	-0.2249330937455283	0.17693999510258596	-0.31902598011335676	0.0118544777910843	0.0709485542970626
-0.09634520222933209	-0.012016628022263706	-0.04342480865248048	-0.054253589359706325	0.055784843142294524	0.08188189250524427	0.13192936945058675	0.08081516255412143	-0.04365518326851682	0.041301929482431964	0.06003083858104382	0.10104624333273662	-0.07208904341136999	0.04944574834793557	0.03476272634088674	0.07579646260879502	-0.032717321414117574	-0.13486096017616467	-0.033883111853886136	0.027168782700374657	0.2904395012621286	-0.03418273412928863	-0.030720221776713547	-0.11887224508926128	-0.020741313711367157	0.07903790964298418	0.29997023709021736	-0.11191247168507673	-0.14290516721756102	0.18226381123369273	-0.04804537599150403	0.032917867206721414	-0.17139497388583877	0.03210044603884901	0.06735618473768118	-0.17701587233768062	-0.2727416532724035	-0.2532694726181743	-0.0505286664499924	0.04921725696873819	-0.019066904561885	0.30479645445704046	-0.1540148806476231	0.05381435709906771	-0.21581836197751783	-0.23320610577086254	0.19340037108720137	-0.0588061061694197	-0.016936917266074467	0.06798533049850437
0.07296135310223015	0.2210912048691246	-0.002162259353640141	-0.0005519029929068422	0.05966638932493159	-0.039592076058742154	-0.1609895065985686	0.1036656059198319	0.03968853529485361	-0.27267364394478677	-0.18955549259597096	0.051703431384567414	0.14806708552398015	0.10996897774330897	-0.04068670284830646	-0.06805050611234688	-0.10098602658625072	-0.012874475212576595	0.02398477435385296	0.05795535291903221	0.00696725781031907	0.10187827010014353	0.3179927986515414	-0.22417621554522935	-0.025187948127033677	0.23001060289414854	0.10833397138548706	-0.02557739512493595	-0.15422711974914313	0.12851261672045408	0.002520023849421335	0.02737006767365173	-0.0545710189432209	0.012695748594431129	0.017899902524488892	-0.05417049029710437	-0.1110107603737144	-0.03086921195921301	-0.04519687424029854	-0.022795477776957826	0.04152347264136211	0.09946570787217886	0.015683866412830795	0.02886209268759534	0.02410417793096078	0.06225316061798926	-0.07482186871647725	-0.17639098496704056	-0.006648626115593258	-0.10935939055749132
-0.12027930922986922	0.08833661027624753	-0.0010732793575222274	-0.1247907059911111	0.030488367334312285	0.23538756564543234	0.20387727800029784	0.14039814520818245	-0.05743744091737031	-0.08524998754769747	0.3187150338381441	-0.004533715340001812	0.017227369437417914	-0.062448191894588174	-0.09247825527610178	0.06583978533220855	0.12056717700769506	-0.015351559019776431	-0.034306514941846306	-0.028910204379478582	0.10518461231760975	-0.08240178331069276	-0.33892327850736936	0.22354784046547457	-0.0015670515436044946	-0.1906150296287451	-0.0666426321351897	0.031995170655843674	0.13016372445459404	-0.08662824215127583	0.00019559421393060966	-0.05364732245230369	0.060831722604743774	-0.03407420258282068	-0.02951660248119016	0.005560410146766986	0.017452776423400693	0.05456753818756079	0.041795791435443805	-0.02529076271813747	0.016806941385272365	-0.03817611421604637	0.054304858357284144	0.013121286745604602	-0.04267615249597205	-0.2017253684140907	0.02566909920523578	-0.1344377447192312	-0.05335266179254606	-0.08467816133317595
0.06477726332428542	0.24981613025450494	-0.04405613392282495	0.08258066449235574	0.09367598302045867	-0.057283818256303215	-0.11069094466661376	0.133828162262548	0.037659878644499545	-0.20343480079716036	-0.2633244490785569	0.08023925373747845	0.1092263727105733	0.08812233252085676	0.07850942237058833	0.23172458000000623	0.013369899390894072	-0.15037685441591642	-0.032782823801596986	0.0737895829600591	0.32944767056622426	-0.12624472099772147	-0.3730820041566103	0.13338140633526685	0.05950132632314936	-0.1844283016149607	0.05821461795191609	0.05639000741306024	0.1277655565704461	-0.028087845155780326	-0.04678686706574994	0.019136170432984004	0.011790190144966288	0.005965751777778812	0.007342405608366992	-0.02536722960613129	-0.1011169020265854	-0.03247078111363034	0.049143277689266254	-0.04834352278309013	0.062932337630373	0.044085810132667325	-0.022800423384436566	-0.013134434800617677	0.14151857717157215	0.4161140350996327	-0.16727334144060643	-0.05818746895661951	0.08768105706304347	0.007276392656458332
-0.11610556853883454	0.1812530724996452	0.049208694289121745	-0.13378848161379192	0.05307199630848329	0.26871417750856536	0.10012941500148667	0.21018174815759455	-0.07823095434876426	-0.19953986981290514	0.382477433260606	-0.012028501962721741	0.09985068629669125	-0.02534846924901412	-0.2146832282216409	-0.1275489980353969	0.03154661779445868	0.10948394768460515	-0.005827879199222563	-0.02573142703834283	-0.15493813334806283	0.06662048563761672	0.1723384937666624	-0.08551206971647973	-0.06509309069800884	0.1397506516718564	-0.04967581052703853	-0.0012545913486012028	-0.02880767501867932	-0.02138669581516126	0.03478635632195086	0.020356841584259107	-0.03833852544751182	0.054512979840077344	0.013162002474041479	-0.003044451386354719	-0.02390590769226405	-0.0627716745093459	0.017540835580589914	0.012998409747833086	-0.013569098035471735	0.0266858235031378	-0.016590458810887318	-0.06416459755941115	0.09794120227561907	0.41629786483946873	-0.18106375725253596	0.21274706292603862	0.05884707029507728	0.02045017454095707
0.07849720014894808	-0.040823428207137864	-0.11581922151970978	0.01916172103082165	0.05598086753416891	-0.32872564413075556	-0.20841211793915773	0.21217244625576376	-0.18902588653693728	0.11262687010191703	0.20039018795354885	0.2596626144595872	-0.4778852341299127	0.26365044746097077	-0.3293698799540056	0.06675695157673409	0.2725107354142234	-0.05443460585834546	0.09181591474975062	-0.19118712463873389	-0.0833647447794724	0.08726043082574211	-0.0463321073187368	-0.09312845743983701	-0.008733280437048963	0.011331990983011811	-0.047269360471822064	0.013004376526729866	0.06242109773482797	0.03877418998386666	0.0030808556947970744	-0.007597362076893349	0.008024877003162248	-0.006450211535967934	-0.002246122689350573	-0.03635929600859915	0.007054840684551571	0.03198995849409351	-0.003914352508453509	-0.0065338806876135275	0.03699266987149388	0.003043374274599357	-0.004686950060656812	0.03450508159361903	0.04216692074164183	0.0389964781268337	-0.000626979561038462	-0.1445333209655886	0.020359728716225056	-0.0014713310053087979
-0.03976279124568278	0.023208926783286343	0.03735554944858378	0.003652725358688494	-0.0183753076758885	0.00344690754806877	-0.07755891028912681	-0.008671597148103671	0.02624667575133058	0.17880753855316467	-0.1254217136597494	-0.04140534737146334	0.03634629238499848	-0.040029272278433045	-0.03755773341585317	-0.06660609733590378	0.03055242156722146	0.11003090175627431	0.02793556686112081	-0.24633509074996046	0.2679164586039539	0.10850087876894106	-0.009604275702920469	0.143808216533856	0.012134017706984579	0.19668224741003876	-0.09691347927734617	0.5983517357207149	-0.21723366236296088	0.3182394505500372	-0.1081199200718047	-0.24127393036748201	-0.009484570979646834	-0.10155115322462302	-0.1911328617351396	0.0917100774923388	0.06148792689486784	0.06247275404411491	-0.020052146137892204	-0.053592029451844034	0.033996919329114555	-0.027758819809799044	0.013053006511454556	-0.0012711022756427895	-0.007621506723753642	0.0031638970365859	-0.012741943153219538	0.03340794915283267	0.020625397722324725	-0.014964795754203666
-0.017162077832473914	-0.22236389513192545	-0.12150408768117921	0.02081101563177148	0.0101155157693964	-0.21101620806836252	0.044866499410087135	0.28189441362754997	-0.22015257130110694	0.15093489825134437	0.1567166183739347	0.03294570613602829	0.3972273427495224	-0.009699174427617266	0.2526295310208474	-0.2063738676632816	0.14079154160516194	0.1053255001984809	-0.0573197446807724	-0.06705005719077735	0.09757923462280206	0.050638531474978626	0.29286367696967375	0.02305342764881703	0.2726785762441301	-0.2920550983436392	0.2400107147302411	0.13791671142378714	0.11525519876060679	-0.10407423557668403	-0.08175186835312255	0.03844953636892668	-0.000256790242057735	0.04193119403759148	0.025132772077259224	0.00015162253655244887	0.02058775607864803	-0.035926812667852775	0.04614458944218976	-0.01136086065394561	0.01355926017717462	-0.009719813925931027	-0.011745764387437223	0.027322328770255234	0.01527158774217939	0.023928555038571952	-0.0184507025376055	-0.08040301099939587	0.02201057927948527	0.0011452452264355544
-0.05096183939149194	-0.0001040989852481475	0.010064018017761666	0.06435480220474595	-0.02999327208287582	0.0006834405216407657	-0.0625799854444462	-0.0556270855263612	0.026345397095092843	0.12933295994456612	-0.20451745562451704	-0.2103079640867506	0.16666600987474678	-0.045561490768196586	-0.23737125405523718	0.1947196976277985	0.22389264607451587	0.20812462592653166	0.17680429059686648	-0.1517311253524295	-0.020916538396896472	0.029063251577786046	0.0500941033757914	-0.13854055640177076	-0.003304839904066357	-0.12037321014552418	0.0765107593528874	-0.3674280346262424	0.024526654257688997	-0.19876700844135456	-0.25919922299690157	-0.1617588997789685	-0.08969388360076941	-0.3972754509917876	-0.2437700675028038	0.0771797928017013	-0.1328906587033829	0.01618649469764328	-0.02448036193287564	-0.019942443896798574	-0.013749882418996174	0.048526032874430705	-0.03152392497840675	0.046509704544897286	-0.006884115148257645	0.04030234502817972	0.0008406441898535302	0.03139710296412966	-0.004765706589363646	0.011676141492069884
-0.1727089212930804	-0.12742413265266436	0.02027192808386976	0.10963828923210808	-0.0968620847879045	0.08671354347366939	-0.03961512860691668	0.18713899827951047	-0.00728818038470222	-0.0320340995653704	-0.14529255820862255	-0.33704653597745216	-0.180452003428635	-0.15983371187553935	-0.01378718045025297	0.11546431016057701	0.31880043496885124	0.021095623755823592	-0.6432905790609168	0.20832926701017632	-0.013021001349216854	0.12841670599910002	0.008462784811064841	-0.21071399216101372	-0.06709644042203482	-0.011330097084976481	-0.06486722501478892	0.06898237978757192	0.033181308085432265	0.10064614901110952	0.03755374255753928	0.015296042583203377	-0.006788462825018163	0.023107228443229683	0.019721970944095522	-0.001254631418855543	-0.019085886674962672	0.011836526161578662	0.0069263314495294805	-0.026459965408945615	-0.04921790912949037	-0.02111679400603349	0.007652068656436337	0.01072885399239457	0.01115486919216075	0.0037924695837684604	0.019555504073428962	-0.01677178633019015	0.014856183664155951	0.0027269481157631984
0.0049457097322907866	0.025095291542628934	0.07885497367579516	0.07266553574912732	-0.05713225972993896	-0.10889480205654656	-0.021183703302430468	-0.11646924663825375	0.04032531106901745	-0.02698848536152576	0.14201770318013424	-0.10407433895611101	0.054559700792293386	0.16230941715091834	0.09370329270546116	0.20343314589496045	0.07354856131579536	0.12102017883721883	0.05043448651201445	0.06571619974627027	0.01917735304760282	-0.08887683831220317	0.05473754954898139	-0.08740135943159276	-0.34290381805758136	-0.14279210624925492	0.12098600189885433	0.021025532947189788	-0.21242439240178487	-0.05068037839855601	-0.1822360295365051	-0.44445620906470307	0.10693421697229451	0.27070000432467956	0.3197192684170869	-0.20910455388087223	0.23580297287014926	0.10744935969658874	0.09268202773820433	0.10669297460715654	-0.06044140270176025	-0.0358763703466632	-0.060809269405381464	-0.027005593285175794	-0.023017736792835343	0.054386336216865706	-0.029910872973995913	-0.08498477367208976	-0.003787139175302618	0.049351926420714586
-0.06539395495613194	-0.09519587460619361	-0.0033737907454182148	0.09590996654412134	-0.060856314477819584	0.09233060536583428	-0.06591514628712822	0.3032020141922954	-0.041013890997448135	-0.13046468948461837	-0.04484464450862502	-0.6078024719767586	-0.35008845274553063	0.16987883034210322	0.05736509360944181	-0.23829469952676802	-0.2800929864787085	-0.007204675196472832	0.287063823649416	-0.09356331724109812	0.040090969196702464	-0.15149128905763243	-0.028301584146185495	0.09543138060433419	0.10027684530832628	-0.041645385706113355	0.12019720481035	-0.021114099818357518	-0.041701399838429506	-0.05285306521141506	0.00627453538239859	-0.04240205627279703	0.006982283966464355	-0.0016776771910878285	0.027001498380626945	0.01787054092142623	0.014175279060066624	-0.008675348872796284	0.005465866762045014	-0.00038514213147175513	-0.007436263110385357	0.006037953938495502	-0.0033485857046751596	-0.017754167239094593	-0.01000354352097704	-0.009700056313496437	-0.005174922207412418	0.035077530192064	-0.012868985289437378	0.0030658624044439227
0.016332315022255177	-0.0009740743603184887	0.05855859846278874	0.07616353741142201	-0.04840032159433058	-0.09472658003203041	0.006630558625082409	-0.051862941786194605	0.03572999584667522	-0.03603744605650461	0.1630026798512565	-0.09833935053261919	0.02509999279649703	0.14606751765140402	0.1762413269142324	0.0749487727664844	-0.06272271569187618	0.08831606007278303	0.06446661218959254	-0.01779530264662374	-0.06968666215740371	-0.13628920661639876	0.004125867812817973	-0.1861812258012926	-0.5052727660788942	-0.08999084682075242	0.04315834376218537	0.2834289631655461	0.12783710767845716	0.01874584657890819	-0.10564204887029527	0.5039557814214588	0.16696793726449774	-0.1280366956243975	-0.26135430978622776	0.025010291531831645	-0.14548591495277818	-0.057686356920812934	0.015383556382022101	-0.04640562727171152	0.006084942398624919	-0.022136384144222542	0.0014656564620286437	0.019410706808015207	0.010163161448753183	-0.021023957049398766	0.029389833800642348	-0.0700766471223595	-0.0011398264104675506	-0.04322931991905201
-0.10088601468364625	0.03200552214403474	0.12285764456106868	0.052812113029928776	-0.007775127624140593	-0.1705470876217942	0.16795978828645236	0.4094785691063608	0.7828396007123094	0.17049632234802192	0.011197935296849572	0.15512286464424574	0.029529307703137872	0.04020082115379113	-0.02162870688060825	-0.034544255010876226	0.028125213091029694	0.034672406609210726	0.03907610936753371	0.0324096388818432	-0.07194428600109053	-0.06100633073219636	-0.0050199754573065644	0.018679261064942915	-0.0009671980468865783	-0.004657707615569847	-0.0430724748493632	-0.033156342912996545	-0.025648181024789937	-0.011245495690053078	0.005818461172883663	0.0032764853759633256	0.005314801141421032	0.01092778347422653	0.0006035593583592208	0.00798942217336597	0.03286856294893367	-0.010776921065854032	-0.0229315854274504	0.009531950454908547	-0.03106202982447624	-0.007063961788125293	-0.008534439171638854	-0.02358424537941279	-0.039850018886381185	-0.05900560421976912	0.012741691372805756	0.14617453008023837	-0.03513341286066648	-0.00019762751491558112
0.0725012741873709	-0.005121842124947831	-0.01950117291553799	-0.028001068869936196	-0.015174164789563349	0.13952595025037087	0.009367158585942892	0.1008070745758517	-0.07082666928380829	0.09977167741633713	-0.007593055352226347	0.0644698342384718	-0.013131281310139464	0.19036783147708203	0.32523917684728654	-0.2224506465517685	0.20267181138479284	0.3064947535490884	0.25816699242140484	0.3928871725602617	0.1203596220039693	0.38136925607115657	-0.2993230280543574	-0.11496282883073518	-0.04058176840537886	0.17825848340446138	-0.1110544710603924	-0.1148240720832648	0.033094086308660134	0.01055811622948209	0.07864000193148844	-0.05274025746713881	-0.018887183070043525	-0.05799387650404783	-0.016116240777375224	-0.00014653264262645335	-0.030869591395195378	0.0284261165692698	0.019085754071321716	-0.02621132114129455	0.015478762267475781	-0.02123043310576359	0.008504135411143345	0.008586815618359321	-0.0151177543660336	0.00778399156486582	-0.006582306955770861	0.009970813084464231	-0.0029250712787043673	0.002492136377410696
0.05414973172410485	-0.18636170687820358	-0.09650021134889275	-0.14796867880955444	-0.11140201720483697	-0.055185301268963594	0.0009745818134410007	0.06518346936378788	-0.03418535817119317	0.16349819357828382	0.034471806192692855	0.06335545448776808	-0.018127126219309106	-0.061044355776511905	-0.2968726474864625	0.22507166486207048	-0.6052568022335291	0.40569433687745726	-0.1081757697105017	0.25194647454355096	0.10017485417589113	0.17117140623511692	0.0092247398103307	0.11324283694724178	-0.08072676795302733	-0.11254470508632272	-0.021754343698547618	-0.03213041419639454	0.024772019174133998	0.02654971616825598	0.02922582786615726	-0.009921990008262188	-0.020905431202319455	0.01965018539652691	-0.01691921752910354	0.017339967801302068	-0.03755419562350124	-0.007626998029403986	0.03412649694835152	-0.049699864456249146	0.025853745716308094	0.005530282392489601	0.0017420325595957076	0.016574076609268365	0.020253404963372027	0.061331125986074674	-0.020388023184660115	-0.11769542614204609	0.02794573678918036	-0.007827955996755497
-0.04135398476729496	-0.0654079329689623	-0.11747342961634855	0.06588358315076287	0.04603418437788992	-0.021295958336782897	0.04357202594396942	-0.015952580255922055	-0.04697708279149553	0.07852594570728905	-0.1485946389713501	-0.09058035935524414	0.11698914776839833	0.03506386351550335	-0.20198408360042325	0.20586957830954397	0.09845324884615614	-0.08943454279877762	0.22541559842488537	0.42777145978733466	-0.4821210669223905	-0.06210710658140371	-0.10652916502573856	0.09693340358320215	0.21456426829894196	0.15595849206612916	0.3001287092086931	0.32453604754013127	0.04039659270683532	0.012246797629632638	0.03511182444811893	0.05511878368261654	0.010462465504870483	0.04587518519670476	0.054292388046514886	-0.04883820316107348	0.005387325743626024	-0.033919642779440685	0.00029299183371558554	0.0016609696622422558	-0.01183590073778947	-0.025076412181745507	0.007259587519549261	0.0012636027786926945	-0.003401558419724422	-0.0289799300842844	0.019053811229223585	0.005676836021209625	-0.017533306301942615	-0.011378851345052378
-0.014405875613757058	-0.19459073176316335	-0.11528335342719642	0.004156942841001043	-0.06417704779818847	-0.22222467233085777	0.017006530628108724	0.22838581992264056	-0.20108243887723737	0.12498406151675523	0.10172916286398095	-0.10854654756128083	0.33426140221688505	-0.182469543086948	0.10493416807874695	0.06741874259857673	-0.06732133027006332	-0.25622162131584747	0.046915517637217866	-0.022461116822115556	-0.09550172112890276	-0.24623322690724883	-0.1938603381679788	0.010594474643111971	-0.21681407706707082	0.37355670622297027	-0.308057689104655	-0.20502522516330282	-0.15817004941497895	0.08743147710279844	0.04878680485446213	-0.08742319301827163	-0.012829169664602846	-0.06436547032725179	0.007599882155392486	0.02398286480968512	-0.0389790433576043	0.05490152347754278	-0.04084813594103601	-0.01775849424897579	0.05013157419426853	0.02656719021792958	0.020621821455385436	-0.0009247278554836719	0.0375072006293329	0.05193742084036776	0.02533587353828489	-0.09869508018610215	0.03132905271743689	0.009993066353055599
-0.038198063289007954	0.001238067231095359	0.016829904084417584	0.03721023099154009	-0.03003260950767378	-0.010857012771118335	-0.06196628346508059	-0.03169626065854766	0.02305145662063127	0.15095268537463752	-0.21094009899525706	-0.169895820838535	0.13405708897050034	-0.04446848944401849	-0.13573730395946948	0.11856771111766652	0.15518917470742463	0.17722849857525919	0.1513833809988323	-0.296012473930658	0.21060873889678897	0.1066562196608965	0.01762628833165778	0.07827924280245953	-0.014088082314863503	0.15020301584447457	-0.10493582579024716	-0.10778380961419534	0.08095037694983653	-0.08112842605528009	0.28697292114940226	0.408077984086547	0.09264100901040263	0.3996061512514767	0.26650089248118103	-0.06654748154677909	0.05478951212879994	-0.05273210477669642	0.05868674070067189	0.0385064124997102	-0.023735939886790843	-0.027574168569029323	0.046013935985151314	-0.021757095246788243	0.002732335382735636	-0.03775175885712615	0.004498294251918229	-0.05248103933877576	-0.021244771712184196	-0.002114053970567136
[truncated: 26 more columns]
