# Supplementary material for: What you sample is what you get: ecomorphological variation in Trithemis (Odonata, Libellulidae) dragonfly wings reconsidered
Source: BMC Ecol Evol. 2022 Apr 11;22:43. doi: 10.1186/s12862-022-01978-y (PMC8996507; doi:10.1186/s12862-022-01978-y)
Supplement: Supplementary file 2 — Additional file 2: Datasets and results archive. [file 12862_2022_1978_MOESM2_ESM.zip › Additional Files 2/Datasets & Results Archive/Geometric Morphometrics (Landmarks) Analyses/Forewings/PCA Results/Eigenscores (Water Body Groups).csv]

Object	Group	PC-1	PC-2	PC-3	PC-4	PC-5	PC-6	PC-7	PC-8	PC-9	PC-10	PC-11	PC-12	PC-13
Object 1	Running	0.032912402216769276	-0.006613115298513457	-0.00904614466806023	0.015166569377199278	0.0025817768376369555	0.0031731173643032647	-0.0005687775249918792	0.0055711562113450715	-0.0009221281957149608	0.002039253125115989	-0.0011787757172256918	-0.004852849218168484	-0.004946413385015462
Object 2	Running	0.020464946874382925	-0.0036440338866428304	-0.0028757965739786605	0.018649818284635376	0.011378834795487557	0.01022771267300412	-0.007586261797760173	0.0032132985737851343	-0.0020843919466648885	-0.006699937362245811	0.003684523132757192	-0.0026261509737254725	0.0008494900206924055
Object 3	Running	0.0017208961964952744	-0.0020477663349180255	-0.004614608232809317	0.007799051420049605	0.0054006660442179	0.005349480270962527	0.0009421210080761815	-0.008154041120880017	0.00008302686391701926	-0.007883701884361596	-0.0021431078491653908	-0.00007547313962994434	-0.0021057880856000253
Object 4	Running	0.02522152381298646	-0.012034870586235374	-0.01450480274711568	0.030602922315040925	-0.0001907765522008906	0.0035664125940284906	-0.0010949269939617254	-0.0037757357261816037	0.006744671910679441	-0.006724176556814107	0.0036247677643070067	-0.00543676981666919	0.0011735091203816006
Object 5	Standing	0.006321502262215051	-0.0008993264511558939	0.00912724056209597	0.00021564363725508533	-0.003609543510641637	0.003949263180432666	-0.0025305409372296727	-0.0012893727374908824	0.005578930122102812	0.0008461899158057651	-0.0004585990839223562	0.0010204078182509217	0.00027106479183781944
Object 6	Standing	0.007907517849064592	0.013629620441092144	0.0038127890665887905	-0.020361157294947304	0.0030869251181375873	0.0009295235995783115	-0.008019288628623195	0.0036486307534845824	-0.006403386429512229	0.0015222353852306597	-0.0008910225200349298	-0.00042205472404238675	0.0013809773059435945
Object 7	Standing	0.017829561820737312	0.0037614920436544476	0.011467205581016618	-0.007423231232638916	-0.0016433337465723318	-0.0029678643160191177	-0.0021913083884534837	0.0016937107683874866	0.0025476199006063947	0.003832472993044907	-0.005439956794061215	0.0006247561296338536	-0.0030209792274097386
Object 8	Standing	0.011208314786088226	-0.005177642569285663	-0.0033294894702534856	-0.0009113594629301576	-0.004471298320467406	0.003990100602524612	-0.009177128318427171	0.0020015183289864564	0.004379947821086088	0.0015900558921389354	0.0022300217337656155	-0.00039549807408197367	0.00029668559068148217
Object 9	Standing	-0.05179252667884889	0.008415864226757417	0.016225965104459793	0.014044570742962375	-0.007448456495233253	0.010059793900650088	-0.013661098036106895	0.0019633868559823606	0.013744525349183865	0.0033587944360282196	-0.001158134640724375	0.001625933871870813	-0.0018418154795752989
Object 10	Standing	-0.001688974660408439	0.020661623562157817	0.013955637034035432	0.015881329446078892	-0.009032692612423818	0.005123211256449661	-0.012015867191428975	0.0069115889790827695	-0.0012316468395914314	0.0015887710902352744	-0.007937785207363912	-0.006011365504516518	0.0018116789693008997
Object 11	Standing	0.003174090332452155	0.006614419550062093	0.0009340009216541385	-0.006579511077586014	-0.01224144383347239	0.005149018629830078	-0.0073136567578303	-0.005121915159122754	0.0035588525651349774	-0.0022878285645281772	-0.00838784529470592	0.0010088146183969318	-0.003281281005433623
Object 12	Standing	0.001017669776214207	0.01630039997399337	0.017900683171939824	-0.015912626066452305	0.003880870399509579	-0.006100888011711359	-0.0016807514457341552	0.005276087870477954	0.004974709997055515	0.0009211650760280211	-0.0038931884031255058	0.0016101044402058895	0.0005891068194430006
Object 13	Standing	-0.009879638448963769	0.005055141041797663	0.007731691783024971	-0.000433009092076708	-0.010718923156554093	-0.002315138686727206	-0.0011245950160580181	-0.004860179029298363	0.0007464121979895016	0.000430808255944056	-0.0015951155059897454	0.00031122455853242406	-9.842177312530401e-6
Object 14	Standing	0.007016675256955291	0.00894317159467836	0.013859041480054304	0.011369201580119389	-0.00641168457037949	0.0009272349105712862	-0.013108283677720368	-0.0018804861732678979	0.003538550212591883	0.002869052030294315	0.0030622713406333515	-0.00037470784204699463	0.002112885595583105
Object 15	Standing	0.005360819300273258	-0.016075228611598453	-0.011107079901751993	-0.003029866743299674	-0.00007195805836943592	-0.001933817173811042	0.0010764245884008347	-0.0053438055708305955	-0.00370430068132006	-0.00263415285251351	-0.002015824004238283	-0.0012163015679812982	0.0014496106817682693
Object 16	Standing	0.0000817855572225958	-0.020021495741710128	-0.017436354319730382	0.005360577962187623	0.00214446119602722	-0.013453963293311602	0.000783748772619523	0.00032687422994574577	0.003513217786553202	0.001243075913080548	-0.0016120745300686186	-0.0017586727418891206	0.003304746027227337
Object 17	Standing	-0.012591601220837646	0.0051849379638190495	-0.01579866059483294	0.0018229118939422754	0.0030099386354969083	-0.0055899435105552005	0.007791932350088363	-0.0006764119871274291	-0.007822054559077187	0.0008485188064243392	0.004944812908212754	-0.0026234149405197204	0.00039943757133590734
Object 18	Standing	-0.025918365246836838	0.0010226358921330827	-0.010301827655720231	-0.00398968559306587	0.010472991700566125	-0.004476031322946743	0.0012321867416974865	-0.006528500845470252	-0.0007139028371813025	-0.006133124720887388	-0.00012510312798207594	0.0008369489118663649	0.000010977990471506823
Object 19	Standing	0.010370188979299921	0.0007062043103008862	-0.008792388470248078	0.00034863221846373737	0.0014570320527370955	-0.014765136583498203	0.008800072807971885	0.00006696209555975577	-0.0009993496876825943	-0.011727998765051751	-0.005397415023687678	-0.0006607816592327502	-0.002600980372415794
Object 20	Standing	-0.014469633001448772	0.005192243827904596	-0.014950953960176984	0.004841367754985817	0.002765992632771928	-0.01474978815464846	0.003912594611021936	-0.0003361811484679506	-0.0001601046063399023	0.005728256618424634	-0.0004959323878480704	0.0016270347243025284	0.003388371228962258
Object 21	Standing	-0.007277511160391914	-0.0003807107016237499	-0.015063359016392292	0.0016246017623492465	-0.0040373189431591305	0.0012262095788057809	-0.0016311794815135694	-0.0038964420603541253	-0.0045528373595480915	-0.003962644265725628	-0.0009942649815259336	-0.0005002466108325393	0.0002420347310537216
Object 22	Standing	-0.005923556095899428	-0.000463829610234191	0.00014123878992594293	0.007453405957383583	0.0011470383512421011	0.0017604734422968736	-0.0034772512605418557	-0.004480954805046652	0.0019690622583360823	0.003145733230856888	-0.0009159218378155936	0.0004999020496768525	0.0033603939507460333
Object 23	Standing	0.002622033875252335	-0.00022745530292242087	-0.02015990144486596	0.00986344476447959	-0.013482749481667285	0.0006513762625513209	0.00011478073172038042	-0.0005345201706466276	-0.004117968630970156	-0.000060370766085899476	-0.006388856389022645	0.0011049329936114348	0.003959631488856961
Object 24	Standing	-0.01522595731677454	0.0010400477162083438	0.005836199221027457	0.0034019825499586	-0.006694988575327296	-0.00761894047148834	0.0036096711852788297	-0.003030767887970292	-0.006920762093564392	-0.0036079985433906782	-0.0004619520184088839	-0.00015961037138896727	-0.0007148360469265185
Object 25	Standing	-0.010133782093480996	-0.0064683490755230106	-0.01679557541623925	-0.0026842471976100354	-0.007510392505643437	-0.007048956124587585	-0.0007091656089022439	-0.007506267176574306	0.0033001031049760703	-0.00042616978377762955	0.0035643360705151002	0.0019548666149027073	-0.002272542614963846
Object 26	Standing	-0.003972136754011727	-0.006058875317727381	-0.0004738867283929891	-0.011332472593705928	-0.01180428143680689	-0.005542043593384975	0.0029024073471552994	-0.005197564949223527	-0.00012165506589690055	-0.0004127636121917075	0.000014697861974757588	0.001738509352073243	-0.0031961575241223118
Object 27	Standing	-0.005938481469834192	-0.0007873744021780526	0.0036317800890665708	0.004720325461614375	-0.007931632598009325	-0.012231415889337446	0.0026384455594993406	0.002365948984687769	0.002102237334109155	-0.004298056935448099	-0.001514837841471981	0.0011847726411487538	-0.0003743127251373421
Object 28	Standing	0.010676931754780527	0.002321199423573133	-0.0015497736810929227	-0.006202301760963243	-0.008484025211539025	-0.014664997935397137	-0.0006082074338674201	0.0022824121539556587	-0.0035321108729473596	-0.0013652227167921598	0.002229529917636194	-0.0030206404235947858	-0.0014676666071052253
Object 29	Standing	0.004330580148322576	0.001329915006553551	-0.006832846172549104	0.0005505613842463398	-0.014495082496431328	-0.0020047294920912838	0.0008101169785281978	0.000665879593799955	-0.0032929992180886765	-0.005011879708598786	0.00811282283105979	-0.0015027817691653023	-0.000407590334114979
Object 30	Standing	-0.024936184087197256	0.006703309621410471	-0.015561742929298414	0.004669259343339806	-0.01366548042421133	-0.011211314159943761	0.00009254592786275855	-0.0001580880298328001	0.0023734590494425447	0.0017547927037917194	0.003139123268002526	0.0031836012685530226	0.0007993905646417718
Object 31	Standing	-0.011705462640319278	-0.007930342907910984	-0.009660068959154593	-0.0018027703369064786	-0.00827489522485161	-0.01143801495984061	0.0021223705034672034	-0.007651001975487765	0.0013715803954297836	-0.002397597080956124	0.0003384691757434602	-0.0009967127559948998	-0.0003109074652272661
Object 32	Standing	-0.005525853957637925	0.0021352759744783715	-0.015184864458772186	-0.001087905158163183	-0.005939252172851488	0.0027793767175172714	-0.004734054577190705	0.0016407704121292358	-0.000701128844338524	0.001390033421011013	0.0037233076825441925	0.0025980358705519624	-0.0015993193433464922
Object 33	Standing	0.013575218919005169	0.0003441324941775128	-0.007807926738810006	0.0007781564521224815	0.004062044302946497	-0.002405367394556961	-0.0016593154208404317	-0.0033676392394559377	-0.002991313096998482	0.0003931560873359881	0.00008557374450043945	-0.005109786899373377	0.0018388127503040218
Object 34	Standing	-0.009478574171401877	0.000938064782413781	-0.023410712397064385	-0.0009961167424965309	-0.012653042126724405	-0.007795179612346514	-0.0021834920501980007	0.0008145447686037066	-0.008650745386697967	-0.004937132233070662	0.0006761087277729079	-9.698288005546335e-6	-0.0013598332870295305
Object 35	Running	-0.012993103397269596	0.011642867285610039	-0.0009032300673491925	0.010490870640225412	-0.007431958689424302	0.0015404175688389864	-0.010424025240484242	0.005513588146217373	-0.0022499705424339897	0.005111478370138702	-0.0016577215186113186	-0.0031875708975323156	-0.0004779475643000659
Object 36	Running	-0.014500226910770408	0.00456169477191088	-0.0000307144939746117	0.0031303872290309575	-0.008828759338204026	0.000641499318026911	-0.0014318522450829114	-0.001141677638804486	0.0024410347248383945	0.0010424098895119862	-0.0030860624350705266	-0.003616119346079221	-0.0014684426892236627
Object 37	Running	-0.00005814013427041909	-0.00181569721190739	0.006948805194074502	0.005180166718902473	-0.00320217160165285	0.0011364724253509057	-0.0037097112060675897	-0.0009142229989641236	0.0013988781634037876	0.0031317278100099002	0.00163846489106613	-0.0015727043175640491	0.0001409720819071505
Object 38	Running	-0.00020993597284826092	0.014877141219389834	0.012479227916686698	-0.010313570202746777	0.00468248604708026	-0.009081401141448448	-0.006296500345236618	0.0005555148743591588	-0.002620310980250634	-0.0019788034708193257	-0.0018220406019545563	-0.004876675571310953	-0.0009917518702916178
Object 39	Running	-0.026360299494607782	0.009802286317346328	0.006038739550837634	0.003367800198416552	0.0055924402229173605	-0.006899265625969828	-0.006279778024915115	0.006654441094775052	-0.0007092881022583807	0.002484129073044814	-0.002991098541334041	-0.0016052848642548613	-0.0008424803089782846
Object 40	Running	-0.01397500226663773	0.0003422655374004362	-0.008517864824772124	0.006624969878290031	-0.0056207844094372265	-0.0008882433233184173	0.003106026274281674	0.0032455653599779708	0.0020932077097263716	-0.0009546659680608684	0.00318192672628368	-0.004355513424984033	-0.0005481957782214102
Object 41	Running	-0.015494633947574133	0.008264069899356012	-0.014377340991068743	-0.002582931864990453	-0.0054489460782670834	-0.010623245961385414	-0.011130273039859563	0.008526366810105232	0.0004705444825336608	-0.0030310933719198897	0.002171672111254317	-0.0048851507334034434	0.0037685431889259856
Object 42	Running	0.00229422715517509	-0.006539327465814197	0.0006799970301073747	0.002711975347433864	-0.0025290898014248882	0.00006733180116121591	-0.006156756778169528	0.009703460445326616	-0.0017290084790183022	0.004132527078111337	-0.004168037440486814	-0.0027399936367692936	-0.0030792658495901377
Object 43	Running	-0.008169346795289453	-0.0023616156015391293	-0.004717137897922735	0.00860072758748664	0.003154881464955561	0.0018586682230797434	-0.0034938619208896185	-0.0014707146656152976	-0.0021085665717245463	0.005247931320454254	-0.0015877908476911759	-5.294095748414866e-6	0.0013242690532037432
Object 44	Running	-0.005733324649128781	0.002695191070183092	-0.002282803101003465	0.0003735798826470605	-0.008414866966463888	-0.0010098394473497655	-0.0003484273902113904	0.002073145638651642	-0.000642204250134856	0.0010783068691254314	0.0012891688432244148	0.0004248678874531608	0.00027524737289062875
Object 45	Running	0.014922251352538171	-0.01498913762006731	0.006820656882927022	-0.00249700249064755	0.014817404821821591	-0.00881623416243101	-0.012258410927813206	0.002926845038360494	0.00334431079798398	0.0020360569405969225	-0.0012866494564327834	0.0008851145019180594	0.0008660749429451007
Object 46	Running	-0.012367964306980552	-0.004690332936774339	-0.019721385988871853	0.013523603678880641	0.0007383478883341677	-0.014058788679860957	-0.0022975535260222396	-0.004342891311807662	-0.004538931469021778	-0.008989985902255115	-0.0062704958999693205	-0.0029123587502652955	-0.0028617584463782814
Object 47	Running	-0.0070606571630681195	-0.012397069192429893	0.0072974485746526915	-0.0006705952798508098	0.0053151119812601426	-0.0069363403469352245	-0.01160786290440059	-0.0007153638326723524	-0.0006788316433533556	-0.0046481897909704676	-0.0023723761534844338	0.0037302097264470526	0.0010310780050160303
Object 48	Running	0.023596259198918248	-0.013008422501030051	-0.005406678768520498	0.0018853771243641522	-0.0043406832445987585	-0.00920476475730296	-0.008761538614007608	0.005754361047177707	-0.003602455898803244	-0.004245558555757396	-0.0033431924973518073	0.00010483425629633259	-0.000505491856346985
Object 49	Running	-0.008833562218879156	-0.01724992653877532	0.0012080778779659644	0.0028992820556338625	-0.005453078631656657	0.0017192021068406188	-0.0003132920965166792	-0.005007691428360597	0.0016790157787787388	-0.0044925638251759594	-0.0011102579884000813	0.000330454948679544	0.0005765886564477955
Object 50	Running	0.021687771712088598	-0.029629554257781337	-0.0013327819637341076	0.004120400664487153	-0.0006256947921921207	-0.001970054814434207	-0.009577694889656848	-0.0023045742550070166	-0.002115214275713082	-0.0062369790560779905	-0.004835586426160971	-0.000057451320550417504	-0.0021142691656649837
Object 51	Running	-0.01266342913174633	-0.011065672102043152	-0.003252737816858668	0.0059040653425561605	0.001415226767913843	-0.005030519209681865	0.0026015627483437086	-0.010513725625295664	-0.004156204073389976	0.0006147156410604826	0.0012282311542800633	-0.003215240322396455	-0.0001362742268595882
Object 52	Running	-0.004431713061953968	-0.0005265138553253129	0.019358746477046353	0.004071365256058627	-0.004393560068764034	-0.0018120883479855877	0.00014129190583813807	-0.0015582270891933083	0.0005551992723640219	0.0028646643442407902	-0.0027950320829080856	-0.0004432597523802398	-0.0008970990556261447
Object 53	Running	-0.02480328641024469	0.003291515837772554	0.004713214961182841	0.010296352832309926	-0.00640505557652541	-0.012750916352956781	0.00197874228479898	-0.0014004896606983521	-0.0019189167181241484	0.001724925696784968	0.002138870267602297	0.0003902177055146755	-0.0022489225568137123
Object 54	Running	-0.009833308704562609	-0.0007239201613443315	0.002974203441039306	0.010610583010997605	0.0036234994633634237	-0.002045120070287002	0.0005127501067912396	-0.004665917413790663	0.0018685191094133297	0.0033548371918931713	-0.0031250230071229	0.0035527680635271106	0.003279099804493184
Object 55	Running	0.009666183904470767	-0.027390354869139415	0.004047485719948331	0.007453748068177049	-0.01059253229273671	-0.0065256569309320184	0.007122859916960158	-0.004126092032272352	0.004069966135250123	0.005598231616581954	0.0024946278457327995	-0.00497492438378974	0.00045162014978367436
Object 56	Running	0.00890712400875475	-0.016080033546105772	-0.00046649648799872064	0.014615138390693378	-0.002276729455917517	0.000035531954266403035	0.004636423991394688	-0.0003484453320964223	0.0006311199235435516	0.007593735548403664	-0.00585959137637991	0.003879860311780615	-0.00068905219219375
Object 57	Running	-0.004251360966454185	-0.00916795190756555	-0.005148433758476742	-0.0009500901886693432	0.0013144058743942127	-0.0007237375939761245	0.0048896168996716985	-0.004609681944396905	0.010670921864726382	0.0018138962941365185	-0.0021007998649098304	0.00474395295439765	0.0031394905437174127
Object 58	Running	-0.009829855499076388	-0.009559870373931321	0.002840447562676217	-0.002213403855309183	-0.0005917384039563037	-0.0004896445187599869	0.005285941406042863	-0.002540784713538403	0.0013536859956557097	0.0032168311140473847	0.0008993082085967633	0.00011353125839314879	-0.00048158683447982275
Object 59	Running	0.02369567554590536	-0.018503860277263112	-0.002385313136332868	0.007953589498676247	-0.002837716821899709	0.003605733806064505	0.006428808046963836	-0.0014908101486226044	-0.00020484689698462163	-0.001092149397181161	-0.00220022769674442	0.005052561378811824	0.0011244713773234836
Object 60	Running	-0.014257658218521643	0.0022476961363649996	-0.018723436078463503	0.0006409718482545583	0.006128079939360481	-0.010384393364146626	0.007049444127941549	0.006457490379051743	-0.002192389568954213	0.004944397128812485	-0.005252093703637671	0.0015268236068710717	0.00015843892778655253
Object 61	Running	0.0011264627995051242	0.009535392477285692	-0.010874196158803097	-0.0025602954094064508	-0.00675847541656591	-0.009161655529286569	-0.008885802376749605	-0.005517685099610351	-0.0014250848503350026	0.006228103171753069	0.002806067672459659	-0.00012981677366291275	-0.0032664869250297063
Object 62	Running	0.01651962547113827	0.0035404862819755634	0.005598292345192752	-0.007046047238498714	0.0009437664308943097	0.0015406298584323718	-0.00036928610108884734	0.003349066952388152	0.005039886216611122	0.00446651967551698	-0.0025712290012434693	0.0009925939851309017	-0.0024815257367706853
Object 63	Running	0.006110434747512918	0.017520813413957195	0.007271127017688774	-0.0017313616558904006	-0.0038819656340836474	-0.002823620690199587	-0.0006132398713695271	0.005783667511209706	0.001801132868637445	0.0022079755644568116	-0.004014065184619749	0.0027903559300777652	-0.0011430395784143735
Object 64	Running	-0.0008761866146170331	0.014365742776057502	-0.0069673371407165206	0.0025012698166738184	-0.000386824015130181	-0.002752321101109335	-0.005071590052996359	0.004787134583428567	-0.010138088206212805	0.005005522145815446	0.00020305779476695267	0.0017137690706198099	-0.0023778998200558866
Object 65	Running	0.0037620455195748505	0.01791318752203487	-0.001714094704185445	0.002006557448085851	-0.00044238990031325056	-0.004186375101540047	-0.003009092290092753	-0.0017426981533954903	0.0011181275293614824	-0.0007351578372290416	0.002487636617860371	0.005412949706104267	-0.0013810556841183483
Object 66	Running	-0.004459722279213427	0.013738481695522132	-0.005571366374962311	-0.01313843710085039	0.01032543679739389	-0.0014534792043805927	-0.009927045897398538	0.0018602954653796555	-0.011524947959098442	0.002060234754029186	-0.003700065970029898	-0.00004927761348657468	-0.00011492573731054583
Object 67	Running	0.011607627966997817	-0.004858978373175755	-0.006249235565611417	-0.015685279287216147	0.00804384089745011	0.008182411163094996	-0.013406204384416276	-0.002157689809752085	-0.0012321271249303898	-0.0033648988556264935	-0.0014887990362660532	-0.0004905004135262463	-0.0009043688585375038
Object 68	Running	-0.002261907762452667	0.012944134973534282	-0.01498323425663461	-0.011313082821112139	0.008196118100616585	-0.0016836055097468664	-0.01422399076481622	0.005972060408282112	-0.002979014470973345	0.006205133009208368	-0.000944720971354608	-0.002375853873831306	0.000965931048193212
Object 69	Running	-0.0015431769301924637	-0.0028642704494931622	-0.008505816738880921	-0.016002145295264687	0.012825903851590286	0.011349304867478788	-0.010610267511926078	0.001495054241424194	0.002587697657324182	0.002626770251439166	-0.0030852021483574617	0.002215505494256967	-0.000577527228853281
Object 70	Running	0.010700642648971444	0.004813820981071224	0.007257174985105132	0.003699919105505709	0.00025156144060981033	0.006847149216350555	-0.009312077932366943	0.0018755971828147396	-0.010769704421702721	0.0008491221373696291	-0.0002136252871278704	0.004995875971840642	0.0012362294473579635
Object 71	Running	0.02579293673817434	-0.0018672338449999845	-0.012696327056247216	-0.004978841903665542	0.0016984339846885807	-0.0016712070130034118	-0.006126659400069284	-0.00018276204643810162	0.0021077866138148956	0.0005224590426496109	-0.0003956855972102322	0.0007697997278770914	-0.00025030514037393127
Object 72	Running	0.0022981840466774796	-0.0034691044658706808	0.006565296114638307	-0.0067334371392946055	0.005136368164673901	-0.01170407824720016	-0.014875326319779553	-0.0025208787679023305	0.0080843198881697	0.00014423122040251545	0.0039551761516890774	0.004916835742115512	-0.0024716817315580918
Object 73	Running	0.011024385931872037	0.0009312675930514535	0.005634358424974186	0.0013050973972888185	0.0026678804715998274	-0.007617729780299086	0.0007763113587658169	-0.004181839952332273	0.004896956565327876	0.0007269521021664892	0.003977283858001983	-0.00022571851699102675	0.0015492309509220524
Object 74	Running	0.015321941447594186	0.0007758433555173263	-0.00373724421550573	-0.0028228457060875266	0.006089120712088287	-0.0001888320144719457	0.0038149984737056333	0.0008979175629081295	0.005952149988459433	0.001101925726227149	0.00017133399667566666	0.001387893256555204	-0.00008719362524950051
Object 75	Running	0.00010663346906183982	-0.0024080175065498855	0.004118068401909205	0.005610893304862092	-0.00045112010039371017	-0.005150274082968108	-0.005249046236011749	-0.0035217864385440724	-0.002081602391313426	0.00226770042855769	0.0028423003332633937	0.004667505260826935	-0.00032749028752341935
Object 76	Running	0.002344350411305311	0.005288338847786672	0.015534784761202724	-0.0018685530242378541	0.004900113219647563	-0.0068036348322082045	0.005415444399000745	-0.003134660800067054	-0.0074060981419755145	0.005204735392993768	0.002171209379697069	0.005244390718231249	-0.0019095055500469792
Object 77	Running	-0.004003212746147121	0.00015477574823641188	0.020560595285576636	-0.009729352396153225	0.005448456604440815	-0.0028995245668171033	-0.0054494666355240215	-0.006657482310546444	0.00405845809153633	-0.00006058090556281746	0.0011981209535589148	0.0016746169418588	-0.0005757674010710891
Object 78	Running	0.0077737141254685055	0.016351753643878655	0.009268187995764643	0.0003469077109664027	-0.004072213619095501	-0.008553728305352112	-0.0008845705118673188	-0.0017877295499114194	-0.0019518223250568547	0.0008571277103401979	-0.003441886565451757	0.004661400558239865	0.0019779404787206084
Object 79	Running	0.015870731199666106	0.0042233467176564675	0.002355768170170986	-0.005183794867704329	0.006325765815392051	0.0014092348252351598	0.0020358990770408844	-0.00793977227099383	-0.005165633425682149	-0.0008199041941301089	-0.0027518036936613373	0.005739347987190946	0.0002868485096847587
Object 80	Running	0.004878111358595208	-0.01701947730422025	0.005120160139132476	-0.019892718255953876	0.005807275792903812	-0.003923104688661738	-0.0011194473708464726	-0.0011743695736453333	0.001350610739494146	-0.006284717203904083	-0.001663145805839123	-0.0027182947172580663	-0.0042116151267888174
Object 81	Running	0.00017753922969346043	-0.02088373730703049	-0.003952454282761447	-0.002343193644186203	-0.007718562340875612	0.0020474870839600964	-0.00444801460901174	0.004056456164952555	0.0021003685586493026	-0.0006545037837223433	-0.005195814099951028	-0.0005358416285937932	0.0003143205482916125
Object 82	Running	-0.009934040170656792	0.0014407407514883835	0.0016851986693348588	0.011937970985474517	0.0016692929509526057	-0.0001844829747462088	-0.0026796834186370694	-0.005068293752081522	0.0035789579488138814	0.0013598933073835787	0.000707943329341853	0.00038995801140433357	-0.0023376498174968213
Object 83	Running	-0.008611335288764546	-0.010876883108763056	-0.0017630679515531075	-0.001695917069569701	0.0007828094265458953	-0.0009895245249183318	0.00529062788375347	-0.00695424013405459	-0.004319019298324897	0.0037151878854414714	0.003939415348998318	0.00196385301177783	0.003548183805998595
Object 84	Running	0.0013998252452737218	-0.016834703636040577	-0.006569442884581339	-0.010222203174067471	0.0008296611658157212	0.005058355755151965	0.0071444039765748485	0.006558700904887783	-0.004868734316803408	0.003486227004147184	-0.0030149003656343805	-0.0009226633749973596	0.0012003730640434442
Object 85	Running	-0.010226658462270742	-0.020296324595362625	-0.008854355652833854	-0.002773810233591977	-0.0040216702408679104	0.00775619290919153	-0.0016700606048317753	0.002285651840793852	-0.0031171374423989346	0.002460594636767394	-0.0018717217128983357	0.000620527300672229	0.0013693890308872927
Object 86	Running	-0.000412321707070758	-0.010872561945338744	-0.016244225462256342	0.013159213986122754	-0.00919508878846093	0.001961888568386421	0.002635762688747052	-0.005223432095957472	-0.00054959630742268	0.00447620482069139	0.0036755030049834656	-0.002753621725932375	0.001142224555953581
Object 87	Running	-0.0234151772980214	-0.015129691205074302	-0.027191526815312637	-0.00246266781324756	-0.008510182170594792	0.0075007596666173005	-0.0018988416485792637	0.004084110541844319	-0.002954700595911997	0.002352713265607614	-0.00024867555392502874	0.00015921499973785118	0.001273065651893334
Object 88	Running	-0.029530725621550135	0.0146662208386327	-0.02200849572367609	-0.007306893793677618	0.006034085198410713	0.010614703309490275	0.0012804034532938509	-0.0020883869329226287	-0.0022311239525017604	-0.006762147800402608	0.0009377038345760676	0.0009062253330646865	0.0054865902547591135
Object 89	Running	-0.021614904915124276	-0.010286670823567146	-0.01040975473006047	-0.003315876261988969	-0.003557895273135439	-0.004906541866939608	0.010239611001497066	0.0014441142678678774	-0.004385754024172365	0.0009751072247905657	-0.0032832787109197906	-0.002155379123020713	-0.000554530761486838
Object 90	Running	-0.011838227642232923	-0.020229493536552283	0.003583941215161686	0.00379684907561162	-0.0036034726116394486	0.0012895229467957345	0.003927041225365393	0.0023041278588830736	-0.001922461450712597	-0.0025337607642246626	-0.005781018805635873	-0.001201668534874601	-0.0029678933252184248
Object 91	Running	-0.006589545309953137	-0.012975577496208137	0.007988509472748486	-0.004651419288798604	-0.003314155674099888	0.0027784164717431325	0.010109944320512262	0.0033321809740025662	0.0027682264339964823	0.0045166222477906045	0.000545249189738166	-0.004066615258667601	0.0009132176544901302
Object 92	Running	-0.0051668217759935275	-0.018893836701446367	0.02752172003474544	0.005013904445365605	-0.005643439937316376	0.005659688063726441	-0.001044032712995478	-0.005534363153943803	0.0038186746027589038	0.0053201995644130825	-0.0021567566451619015	-0.00404721424989257	0.003079066597029229
Object 93	Running	-0.016321985889500016	-0.017861419171385912	0.016350314213764122	-0.014731257826146807	0.0017630263328847942	0.005102968152421998	0.0014337550183429596	0.0006048565135553921	0.003981856585062237	0.001897510682061793	-0.0037122944806723874	-0.001678749577885623	0.0017869482139962532
Object 94	Running	-0.017824593641384712	-0.005820589046710843	0.0029898297231381824	-0.0060338366968136735	0.0092690843927312	0.00015901846925461257	-0.0043033600808080235	0.007912514552277072	0.006317949716964899	0.009708856275655408	-0.0022246140846768885	-0.0044012805524968725	0.006517966912697313
Object 95	Running	-0.027735976282264527	0.0010836523471701798	-0.0014629697243290596	-0.012714148066134821	0.005041798968324358	0.007304095946413365	0.003649522732278159	0.005745086122839239	0.00028469994187735754	0.004075575971298296	0.00042784801550312026	-0.004807246184854763	0.0012058935217703973
Object 96	Running	0.0024674959864948456	-0.0074454794899361035	0.005222030284955367	-0.0024196433556337503	0.0010987767115067026	0.010859011844170813	0.008005475114475207	0.004315868352389201	-0.007429842395041613	-0.001309889652568687	0.0003590885058600722	-0.0027305272969480173	0.003948047654593502
Object 97	Running	-0.02881194153881295	-0.015081348962662142	-0.007696305301082811	0.00783782053056205	-0.0021631018387403686	0.010021373367448487	0.00007510917354538156	-0.004939624208041957	-0.006191966294264234	0.004591641664307771	0.003978122581638001	-0.0009750249559158047	-0.001274761899879743
Object 98	Running	-0.02720565356733736	-0.004735822781730634	0.005495010042778061	0.013319600809926743	0.0012618384274599333	0.015168402247492642	0.004580390418952452	-0.0008144213689461996	0.0037537470288177602	-0.0006642839229710384	0.003991578244459451	0.0007207737307147891	-0.0015929492091047773
Object 99	Running	-0.0316899006521145	0.0030506764267903435	0.013922735046262345	-0.0085610280980406	0.002887005505522034	0.0017665046106446606	0.009255047778699912	0.0015885325650305457	-0.0006028085426558992	0.00046758153880498187	0.004887221541251917	-0.005967822525931252	0.0014548977202710255
Object 100	Running	-0.03608723172158018	0.0021797319047944714	0.002807210868133015	-0.01101645165631206	0.0054654731777886555	0.004624824977472989	0.004725996617334229	0.005379245850995695	-0.0022872474255013313	0.005936634080934459	-0.00004120369136512989	-0.0033191558721136984	-0.0013046145492776689
Object 101	Running	-0.04330992515838149	-0.003329843392585644	0.007054401572012097	-0.01942099611756096	0.009046462452126916	0.012440425588207817	-0.001312259611070584	0.002113532476479297	0.0010431036317350947	-0.0011180318982004253	0.0040183938336524685	-0.007120421092413229	-0.0010628716985532686
Object 102	Running	0.00839022771687927	0.019299505503534174	-0.001460862847970913	-0.005922520348796009	0.00018174390653115008	0.01133850320014731	0.004191678842687236	0.0020167179986440107	-0.0016575781203282116	-0.004668581743107001	-0.000816446614019216	0.0035561396174375727	-0.0036981452503260875
Object 103	Running	-0.0012615065512090076	0.020036813157673288	0.0031837722552654013	0.0008241472531111039	-0.0005473236842566706	0.0015360810510162844	0.0016234750007818421	0.002841685306020067	0.0021370918981448096	0.002457720164979912	-0.001746759190914443	0.003767998173679893	-0.0005434114918556185
Object 104	Running	-0.0042542407624140246	0.030456549991363817	0.015942179369280825	0.007553866738470374	-0.0001730463032541227	0.004877229362206844	-0.000011747854373553452	0.001314780569165605	-0.005635629115978304	0.0019346285428311378	0.002442603964758548	0.0031841769075372185	-0.00030514067527033
Object 105	Running	0.00682665975050939	0.034322834650415905	-0.011663706580958121	0.0019198093540479916	-0.012812485025787856	0.0057991294457918246	0.012864539284423285	-0.002128890991917944	0.0044850192091128085	0.001128021842530686	-0.0025720270032286888	0.0016960328037634767	-0.0014217431026495434
Object 106	Running	0.013206675914641187	0.009622980044282015	0.0001216264172206264	0.01345169300751363	0.002463090377181421	-0.0064374551945347806	0.015253978858017728	-0.005195724961155604	0.00031363026773474997	0.002628911337406415	-0.0018120949888556894	-0.00587144191743834	0.0000805802783507736
Object 107	Running	-0.005506929277327676	0.02335351076628156	0.013858382241118994	0.022867954952841402	0.014913805930976052	0.008588789454535353	0.0031696960349700833	0.0028520021130211876	-0.00811022728642133	0.003620136925976991	-0.0015382553552137186	-0.003235008024692809	0.005102483863871188
Object 108	Running	-0.006433063716933863	0.02491733439438334	-0.026728832510377463	-0.017355450113325063	0.014052007814637613	-0.0034406441815396475	0.0023690443612710017	-0.001358164203317645	-0.0010409165537194423	-0.0001736173180196819	-0.0026702859215867554	-0.00038699974164659566	0.005200064780319722
Object 109	Running	0.010184810004384915	0.012196056911798094	0.008318898105400813	-0.008465085462262089	0.008088344081247601	-0.005407582798833608	0.005867684914093477	-0.008981457798936216	-0.006470862120286944	0.008360665025508635	0.002281940076702371	0.004120214400713167	-0.000010698404321744994
Object 110	Running	0.013544507451366457	0.03035906202318529	-0.0043018207340168	0.0031173921688954437	0.007033894003470314	0.00531665775051231	0.00712086992582763	0.004030805735988273	-0.001468326613317793	-0.000994666653385853	0.006453088916569324	0.0002512950774803957	0.003048588613431721
Object 111	Running	0.012635142426082177	-0.002746155988581942	-0.0036282955828592094	-0.014534700292045052	0.014767364519613108	-0.004338522091562083	-0.001389815050757803	-0.002179471270050322	0.007091451275767171	-0.0020968373872009417	-0.000797996745959193	-0.002767133230472652	0.002831962939073948
Object 112	Running	0.020270316553471557	0.02117088714417059	0.007463295347223825	-0.01191713933662385	-0.0012815806246625524	-0.005523533019660774	0.004694004361663127	0.004313744225723558	-0.001775516130106049	0.003921447107800921	0.00007423969972695986	0.0027130234182269676	0.0021437451003986792
Object 113	Running	-0.018442628679195952	-0.009399752502830493	0.007214468365191215	0.01260554803784788	-0.002965279778179988	0.0029555450476402524	0.003422183450812503	0.01081248204648207	0.010879509783784541	0.003938702204338214	0.0038354244409581893	0.003980523823025113	0.0027311912911211155
Object 114	Running	0.01915736499869587	0.012439814925799179	0.009816658582891305	-0.007597831108091133	-0.007563394873273556	-0.0036678611063186047	0.002084224666525025	0.00789179390522925	-0.003995763378009921	-0.001673042883633385	-0.00022390377506315985	0.001684604018774046	0.001033858247404925
Object 116	Running	0.01605045399217913	-0.021370409898055068	-0.002238322272881562	-0.009400921632771753	-0.002138205295624299	-0.004275978315452358	0.005796367025717708	0.002188607916826808	0.006184928927680167	-0.002268371953269226	-0.006346555995697758	0.00003607487719535474	0.004082271329509271
Object 117	Running	0.009167877221517328	-0.01412422769475181	-0.0034308439234422773	-0.009609722350174812	-0.014836362372667984	-0.01419413196600405	0.0024375546800049883	0.004166711411978132	0.002366694966429329	-0.0036455206744514163	-0.004848504388387128	-0.00364002792578682	0.002393334135631674
Object 118	Running	-0.012549447142401316	-0.015675949842809928	-0.0019189050335133124	-0.009559411580293916	-0.010901627273639428	0.007645611195605358	-0.014292665480754056	0.005048111586353393	-0.0017803807355059773	-0.006005929129834267	-0.0028711548669466632	0.001164348898647004	0.0054484369098235065
Object 119	Running	0.004467898632770091	-0.018379166652942147	0.008003555174610696	-0.006292654095148796	-0.005824481673211159	-0.011137805894867223	0.002274520184760023	0.0016324494170516632	0.000926197443677532	0.0034155115511095625	-0.00003145908952821837	0.002402861156788872	0.0025079243121344896
Object 120	Running	0.020238454194282732	-0.029047155145188856	0.0009167096249226426	0.0005702106210515336	-0.008536086746654743	0.0027896798768863584	-0.014000428773351321	-0.006565716351327447	-0.003341068952913954	-0.000735149496772493	0.001612186502121231	-0.0038160468340281747	0.009036465921669746
Object 121	Running	0.014519445567093633	-0.01731633782390731	-0.0012238366815223232	-0.01441111478639362	-0.004536695199771091	0.0014283044140013332	0.0033736531804388946	0.005317224470894445	-0.0024872140873032677	0.0013939999069190873	-0.0028688643583378495	0.0018119003987945958	0.0033837892846813695
Object 122	Running	-0.00032811595575639387	0.005537304822387042	-0.010867584376316778	-0.009483539644111678	-0.0014129238524533394	0.0028399664697921338	0.006047146207148955	0.005095352336142866	-0.001914094103533378	0.0032840527284739855	-0.0010953261031630258	-0.0016116819856595956	-0.0003612832026451091
Object 123	Running	-0.0014451416135254206	-0.009323939995455163	0.00047911908270593603	-0.006422248440868727	-0.0027522614806247897	0.006463930135080947	0.002388852855229734	-0.0038862099226469236	-0.00010043382790636664	0.0035113709065616007	-0.0013590209202220247	-0.0018388584180772042	-0.00020429102144975714
Object 124	Running	-0.021885884528256492	-0.005967836468048864	-0.003809033834251413	0.007676985190321459	-0.009439821093550706	0.004043396498475923	0.0002714229924965915	0.0026793867411303643	-0.0043867528129861175	-0.0028647977253633957	-0.0005685396765881914	-0.002001956253198012	0.0014318070102392667
Object 125	Running	0.010659766623859628	-0.015401326189301318	0.0065245377111263795	-0.01532372976158558	-0.007728477900461572	-0.002912370508243611	0.00042018050392895085	0.007026070165670484	0.0037085921589998217	0.005843065668973637	0.002866128019829509	0.0050451777147879585	0.0016563625032835687
Object 126	Running	0.014329691710224648	0.007705429907744456	-0.009539576542095479	-0.003392358659152565	-0.010680043014013431	0.00645490465496688	0.013723371703592772	0.003493130526283558	-0.003751239543077513	0.0005603497305220772	-0.0033385621490340045	0.004655807648457202	0.0024308679311311307
Object 127	Running	-0.006171994331064274	-0.005240855097039013	-0.0004320787228763341	0.00515074277553251	0.0029910463971382227	0.0028624369393633977	0.0005189500318012513	-0.0005244808614469223	-0.0070508855784636604	0.0029001672407085546	-0.0011026587134875313	-0.0007391220255558586	0.003868846090523661
Object 128	Running	-0.0012356225430954228	0.0008398036766348535	-0.005967876918717721	-0.006404302477606786	-0.0059400518462324374	0.002873216217949932	0.004757951655050633	0.001273339401395397	0.002631653652769681	-0.0002850324161272307	0.0009518479068131271	0.007811131034523764	0.005450734372244236
Object 129	Running	0.01281562007262879	-0.00624956518719285	-0.002781840840201175	-0.0055196974607279285	0.0010641005662630906	0.01224388856968849	0.0016200019178298675	0.00846051494699796	0.002860434290257696	-0.001183710555064195	-0.0037886441488927357	-0.0002197314953820645	0.000325852651519787
Object 130	Running	0.015237052614189428	0.004108889105268838	0.02322175903238344	-0.009046003596238032	-0.002295534096409873	-0.0040515603690061755	0.004348499036137858	0.0005241136571941052	0.0010086705396034348	0.002777136453184944	-0.0009788142063367534	-0.0016382119530355941	-0.0003025784217747954
Object 131	Running	-0.018643992023659742	-0.0018787443119145895	0.007927073357310323	-0.0025369329428326522	0.017541242657878892	0.000024314124020281625	0.004365730926880318	-0.007385997357889414	-0.0010838425038737145	-0.005928525673293419	0.00008022481120127755	0.0015340987335323956	-0.0015535851972134198
Object 132	Running	-0.021852898532418584	-0.02858597145190885	0.028472265129602405	0.0005312855829485573	0.0031269626456391472	0.0013461865571169015	-0.0056142257677567736	0.00041799043805264014	0.0016757826342315293	0.00021310400727150792	0.004022776082347584	-0.001239330166733187	-0.0009105826162639892
Object 133	Running	-0.03216820936307858	-0.005652641491759437	0.0023118758117385827	-0.006392455871953933	0.0005926430644500336	0.003908762990386571	-0.0002485872345659171	0.003366043814731036	-0.004697477421836817	-0.00022361829695929344	0.004306777680860012	0.0007135336654553337	0.002472169409796229
Object 134	Running	0.006883319231791305	-0.00039215557273548766	0.0075564214776501016	0.004478050383211127	-0.0028067868881955543	0.0020962981090069297	-0.00462367952303478	-0.00934464260706084	0.0010756655117703051	-0.004902255624137588	-0.0020083799007419765	-0.0008373820635674714	-0.001156991531720845
Object 135	Running	-0.009769751592793932	-0.003655490854443565	0.0022939436032002195	0.009571618211470335	0.003808520629215193	-0.002872550862386183	-0.00026286335172982686	0.0005168773413083445	-0.004625027111157612	0.0016592265858899802	-0.0016638842426595682	0.0002464060685767885	-0.0023655477552255596
Object 136	Running	0.0041154338113433345	-0.008615352300320513	-0.005789150893348434	0.00568870368352545	0.0014520930237995556	0.0011709662827639154	0.0007665726386390092	0.006552008318655393	0.0032502145162418496	-0.0028920781545976526	0.0020627501717176548	-0.002828450616623133	-0.0006367167931582403
Object 137	Running	0.02088053382726198	-0.009185847542608877	0.0011603738139861234	0.018986563210547282	-0.00405704511154187	0.007275642384763547	-0.0014293536427056868	0.004829675114690547	-0.001027937867179868	0.0023317669936751056	-0.0004100491137377152	-0.0005942184005002495	-0.003198341768192529
Object 138	Running	0.007444153214219507	-0.005916873537173041	-0.009795134877570721	0.008467603989813796	-0.0006365002406229821	-0.0037953448072601125	-0.007312611394059981	-0.0008319286402070007	0.007111079625941453	-0.0010081019011410237	0.001666868147397957	0.00029441317980425725	0.00042427567918382257
Object 139	Running	0.006684188332528941	-0.005433357406858276	-0.0052149308965655575	0.0030869951065869553	0.00018781644977793635	0.002661151256797995	-0.003206488154239855	0.0026443633264907414	0.0034515479931828915	-0.0010274603273359938	-0.0006385345659334816	0.0017311689320718777	-0.002244357995432266
Object 140	Running	0.00796098061411236	0.0031514869407493107	0.014519571917514839	0.009881938085072307	-0.0013384617408410515	-0.0002646928665724083	-0.005790198627598855	0.0043155070724787735	-0.007557390910160871	-0.0026891809868912603	-0.0014553039645032546	0.000023562555497702374	-0.002438521411841553
Object 141	Running	0.029733857031487797	-0.00146421440770149	0.008029006993758608	0.009159173349071332	-0.0006798943675602736	0.0031014766397901004	0.002497870807803257	0.0028069694818636786	0.0029309259850815333	0.0060404462633034785	-0.0016504093509519893	0.001576441196126631	-0.001594258622395111
Object 142	Running	0.005287096875407763	-0.013596413744979467	-0.01932718766518481	0.013424530974352832	-0.009879137612926338	0.0014808326709442477	0.00009763964718501817	-0.00012460836108144928	-0.00094159099403947	0.00037697197066800407	-0.0018283912056401104	-0.004758096702600821	-0.005842227074944066
Object 143	Running	0.022263444524067474	-0.009941544194667622	-0.006496992571669631	0.01971081975896186	0.001458455316528594	0.010372916000278754	-0.0005491045013334148	-0.004254230013555791	-0.0035415086961491666	-0.002169428734461533	-0.002620351715231282	0.0011828011736069422	-0.00016279174805836747
Object 144	Standing	0.026354073743937077	0.02096832041401331	-0.009891517713921263	0.0032280361166954893	-0.004369974126368751	0.0012712373261852966	0.012275889934451428	0.006122601232639885	-0.002248505084952723	-0.0021200278194919695	-0.0009722719391533528	-0.001559105873050981	-0.00020757985219683252
Object 145	Standing	0.019871276422802783	0.021756312426525183	-0.006189015238641418	-0.007322136545180849	0.0033249000697900756	0.0018953446983408398	0.0051636856807115395	-0.0004081283151620131	0.003742885017956591	-0.002996670777212999	-0.0013924629354811256	-0.003994290610603084	0.0021753325795240428
Object 146	Standing	0.03563299452699713	0.009164043205616024	-0.03762150353268903	0.005388490315337945	0.004174017371202964	0.011402108834776931	0.005223634754051587	-0.009820025644722997	0.0025324150313154664	0.001041415104853882	0.0022445526333437402	-0.0004917415147900668	0.002220038390394363
Object 147	Standing	0.00406081301121235	0.036655029194425814	-0.007790789128595703	-0.0010864267996440998	0.0003838924133912271	0.0030479532801645564	0.007819825236840038	0.0017856939768108823	-0.0016397486707165707	-0.004600077101798744	0.002436770295837704	-0.00012665608821605187	0.0014350068253433453
Object 148	Standing	0.008162667653437608	0.017190894059020932	-0.015274565606621236	-0.001870603546351725	0.0032620486427677414	0.009434909923675867	0.0018946938107047544	0.003800923187890754	0.0018091128236556065	-0.0025800607339508475	0.0032910593454652764	0.0033742126034591396	-0.0022789801047708187
Object 149	Standing	-0.005676385590209501	0.03603129335746675	-0.0052508973482467015	0.004243023125303793	0.0005645672131502392	-0.007982773813216886	0.002006850586042606	0.007087387132168074	-0.0028356840573659082	0.00048391540705941023	-0.0014012163724692525	-0.0018892723256797455	-0.00512220574939612
Object 150	Standing	0.020029230647528876	0.018304908691289843	-0.012735968872334037	0.010951397542451056	-0.007400052395334738	-0.0055736991989879005	0.007042903923553666	0.004618923096772132	-0.0032478539536750033	0.0017776351763884363	0.0008938670541526856	-0.0064172730360857804	0.0007310575456573999
Object 151	Standing	0.0116251825829703	0.011003457045079516	0.018607889123364262	-0.021325772237051527	-0.0007659928728983965	0.003575110835980216	0.0030852237863997828	-0.0005454323522894877	0.003302995524163993	-0.007809126576083608	-0.000287722628188557	-0.010524407089437103	0.011893655360584305
Object 152	Standing	0.02619019883146142	0.010778101762392816	-0.01733700246875119	0.005064037724972591	0.004850099151666847	-0.006064336258004997	0.0034645005465315693	0.0005861434754236657	0.0016823251412206605	0.006310024664488829	-0.0061196235032339235	-0.004116185735434851	-0.004174717066673801
Object 153	Standing	0.005085565461360631	0.02100957281464784	-0.007814413026958891	-0.014437687301867851	0.017462731264195775	-0.0012639017190424356	0.003932788450396813	0.0002916057800576667	0.0009930975702729145	-0.005690281589170655	0.0022194117149215535	-0.003986984486101764	-0.003062913648557074
Object 154	Standing	0.00482675897207281	0.004321292484480148	-0.007652341957071802	0.014285451809916116	0.002224658952107428	0.008235353801918671	-0.007658506105194069	0.000679880273174601	-0.00006973821848921313	-0.0015634490848875184	0.006871340654712772	0.0027958838462362945	0.00300044309395694
Object 155	Standing	0.008506696302064154	0.006586953435837911	-0.005725563019700297	-0.0017998397449227991	0.0077006196843259584	0.008824313787474026	0.003283098380103117	-0.007883424937842625	0.0020462410170991553	0.0017063576567807176	-0.00003667868568613494	0.0014073727455776763	-0.0002568732077120462
Object 156	Standing	0.0017189292625604806	0.007027604733067001	-0.005150298865311029	-1.1373548784606651e-6	0.011441301548976865	0.007541235353220457	0.007049148589822166	-0.00891078772826498	-0.0013455444969691594	0.004775326515586578	-0.0007076556102950292	0.0043687810165785	0.0014333706890434302
Object 157	Standing	-0.00671432738894727	0.008894917472157007	-0.008309333240959275	-0.020555815968918943	0.0078408184088348	0.00529814748019925	0.0013661413905483562	-0.0044506314282064105	0.004196390232315221	0.00141861375341676	0.001243135627674503	-0.0018094000274890844	0.0007484404831274675
Object 158	Standing	-0.02567883884594338	-0.004386637588416657	-0.002860357409337046	0.014788347302830126	-0.007777586540747095	-0.0019529797272842425	0.00500306750395297	-0.002259061394546169	0.005108501776972122	-0.0052148831390019775	0.0034317319511554443	0.002750403288016879	0.004875305874337812
Object 159	Standing	-0.011837924286727414	0.011086619912447132	-0.008528912100740409	-0.0022886112872025897	0.005080240443832886	-0.000015004868869698038	0.009627323333630103	-0.004852809475707257	-0.004703652983568566	0.0008655840003402546	-0.0001823942809090749	0.004326576223120052	-0.0018025688855692668
Object 160	Standing	-0.010834612695948528	0.01733626219720934	-0.008385687682777256	0.008088333423619351	0.005935714143641004	0.0012923820603537078	0.004026891718202836	0.00014488879759078953	-0.002727457500450629	0.0014681094726606034	-0.00027532158664035145	0.0012716135465383684	-0.00031661092861236235
Object 161	Standing	-0.010842561600743797	0.023540084167406827	-0.009797537582801358	0.0037035126560224898	0.0040063530976408145	0.008622026795994461	0.000881255337786614	-0.003308793056070481	0.007508277064576707	0.004433414204230615	0.0021338260532607423	0.006372315283801921	-0.0004102090527771698
Object 162	Running	0.008766854749625628	-0.014436133804873305	0.00791255777956094	-0.0013847430080928863	0.019335908417652398	0.0018378944497351737	0.001569168108734362	0.004366978796662701	0.007487257997158254	-0.00799686595054807	0.0014898742528019267	-0.006238446249906746	0.001296203759056102
Object 163	Running	0.013272193390201139	-0.0021509141423250843	0.0020862470487273154	-0.0034611954298590644	0.003920671401416651	-0.009090682395353109	0.003581831586941185	0.005656773345849862	-0.0014169243124436172	0.005093941140797986	-0.0006226894481634747	0.00289067615350206	0.0027927694896803987
Object 164	Running	0.01923886332951601	-0.006056595224365488	-0.018126159549958852	-0.005117770177011782	0.0065793384452439395	0.00030527190121461696	0.0021744170552783536	0.009213469672671944	0.0001855532811238315	0.002262012822915582	0.002009919730674918	-0.0014568599078601866	0.004873149135125807
Object 165	Running	0.0060709790484941815	-0.010838133909543432	-0.0016357178858280375	0.00805293031007034	-0.010481223048952737	-0.001441452639676846	0.008311134249171034	-0.0029947214106882084	-0.0008439576716924321	0.00018992439013144414	-0.0029848984813949657	0.0007522104662029749	0.0011471760524218305
Object 166	Running	0.006688078683664495	-0.005206658773477638	0.010155666323382889	0.002236680712850935	-0.0010327322209079048	-0.0038615457349145997	0.003356821494478951	0.005842556930085859	0.007771906764845257	0.0003265537645514235	-0.005217072625847795	0.003099160888839783	0.0035987528084006856
Object 167	Running	-0.0003270470870355326	0.013466486545488522	0.016364379012336793	0.005103379473873888	-0.008110652012783395	-0.00001707835332641276	0.004806978367468913	0.0004603177848086454	0.003223167879480826	-0.00525413865098914	-0.0007585144600251606	0.004621523597994161	0.0044470811430140445
Object 168	Running	-0.01205823558403673	-0.0089288906749336	-0.020159531765715912	0.0005210853580333416	-0.005384157404755745	-0.0066200860704628455	0.0025510004867852092	-0.00464091963148362	0.006892670948512719	-0.001848164051979048	-0.002081603036667766	-0.0006338929471880439	-0.004721084367770935
Object 169	Running	-0.02711082942641006	-0.004478303815018116	0.024617971904525617	-0.0034035333509054495	-0.005208631721398946	-0.011849970371046084	0.0015149489137955613	0.0027856405675271215	0.0025837286063112768	-0.0051989325264119104	-0.0018766652354211884	0.0006795971938796096	0.0018413153660637182
Object 170	Running	-0.011939131089294723	-0.006317024819177538	-0.013914909372169352	-0.0015266603851947442	-0.004412673589463631	-0.007017416065012457	0.00835279272004458	-0.006131418821766058	0.006437774963063343	-0.0013429905313562193	0.0015529019337989934	0.007201575959151077	0.0014751509583582668
Object 171	Running	-0.015250270799332014	0.006374068498639128	0.001486669879915575	0.013303072423470655	-0.0016260833189428356	-0.00473953133582871	0.005270615186666753	0.010002271448749461	-0.004441500692025379	-0.0037301482252824715	-0.00026328935290427605	-0.0008371570249636413	0.0018486004021004438
Object 172	Standing	0.012190428782164546	0.049195373281206004	-0.0027419598880509934	0.006868895219267943	-0.0036409665224759573	0.004670683434227574	-0.008473857337929578	-0.0006470986294827479	0.005615495862751278	-0.0009661612770774942	-0.006050382116276883	-0.004152479012134734	0.0033981158014419538
Object 173	Standing	0.0014309023398534839	-0.0024758322816709594	0.03790198451710522	-0.0029224850149403665	-0.01473526421741366	0.000828449468441066	0.003334336163634696	-0.009958269571558431	-0.006002216354378857	0.0016138635274893834	0.010371207473473082	-0.0075571799553259215	0.004692661459532196
Object 174	Standing	0.004591864271886543	0.018051564664020338	0.04104474883196467	0.0008948077497083746	-0.003898431404336754	-0.0008180800966874819	0.001705771567244618	-0.005017483854817016	-0.0027331665655075804	0.004768388641594608	0.006714224303398518	-0.0017615569352278202	-0.002463973137596856
Object 175	Standing	0.01105997527809522	0.04267351722851296	-0.0044988365061885485	-0.008813137750296109	-0.006437715381780501	0.012230104377927285	-0.003883083953672912	-0.003770610201298664	0.00245923604888626	-0.0002361661679948683	0.0026139951469181383	-0.0014700958799601263	-0.002133650247177547
Object 176	Standing	-0.012440246234845966	0.025520258747144666	0.004329758826779646	0.0033211372868909993	-0.002563565170003461	0.0051714594249098345	-0.004319036149394756	-0.002243589893007464	0.005254818179153286	0.00734209488144296	0.0019392459829414728	-0.0021321811421443375	-0.00834586269377321
Object 177	Standing	0.01851250673088936	0.03104980081368554	0.00606633880583271	-0.0035116907419487997	0.0019973522145498536	-0.016708678514989708	0.003873730867182251	-0.011852796753578929	0.007210356768700193	0.0029366695907379688	0.0038107587721465243	-0.00698813717038693	0.00021021373394933756
Object 178	Standing	0.01349185994789958	0.017915383936632466	0.006042110974851002	-0.004117143518495092	-0.005131823810859686	0.006335040961239713	0.000252442871058402	-0.0031562811839881103	-0.0015104357813441093	-0.004035404587392022	-0.0020072716691443802	-0.003717284222817114	-0.004193561778836182
Object 179	Standing	0.008047599748176992	0.02220559561891404	0.0017976862565834528	-0.005021167893071309	-0.0057834668521052415	0.011218662487435095	-0.007644271196731197	-0.007684985055867094	-0.005568041394632452	0.0016063152149088213	-0.0027223858387814665	-0.0006068515300382251	-0.006533424066641408
Object 180	Standing	-0.0074853606679408605	0.04355274877335267	-0.004277287226661204	0.004062508014069897	-0.0008626492994810676	0.0015890861591566006	0.002769783520830459	-0.006910031694190815	0.0012870209810937941	0.0009020055365470046	0.005574407073863081	0.0006497072353857476	-0.0013004575108305659
Object 181	Standing	0.018661822616822612	-0.005017954979111002	0.0043771706525286705	-0.005355056931312406	-0.0076760232674559494	0.0034533120159709295	-0.007988246591940047	0.0022640405493893484	-0.0011551700345551852	0.0001551600452972123	-0.00026407884448364523	0.001983602560874045	-0.0030315150198719516
Object 182	Standing	0.01306610111939325	0.0013143569057397445	0.0072658850713607954	-0.010842791232243364	-0.014624677421222592	0.004528139348585108	-0.0003857294922989145	-0.0059583877813636004	-0.0032992921230385534	-0.007904771879416557	-0.0008783420429635078	0.0004986888747008444	-0.00172051596141842
Object 183	Standing	0.005568380170924687	0.005060138349260738	0.012056861461144605	-0.01162581253002425	-0.015786291394421222	0.0046744409352820334	-0.0026974808769378547	-0.006571380119066159	-0.002806553253246723	0.0002607279587074172	0.0006654658816780031	0.004210875733459327	-0.0007011589735470166
Object 184	Standing	0.014152926529860336	0.004036404684755051	0.006890433418546695	-0.013291737217360705	-0.011259118998368492	-0.007517300140630401	0.0005015225268700325	0.0018864823073893918	-0.0030685325551437384	0.0013345822558650127	-0.0011619988736204718	-0.0038068332742524735	-0.0036463438848154243
Object 185	Standing	0.002864572103925734	0.005118383597855263	0.0019321309144848871	-0.006979306508480728	-0.013077504102646739	0.005893770885758247	-0.004593733547999985	-0.007230148115828094	-0.0012716939202736658	-0.0028925372851549007	0.0018924688548105312	-0.0005009477511130589	-0.0031113154118552226
Object 186	Standing	0.013084430469539981	0.018301638346100643	0.0004985116793356191	-0.007735147358316572	-0.006972345148553792	0.0052919761137444205	-0.004945612999084659	-0.00515844232255806	-0.0007893010397365303	0.00024934881767250673	0.005333490966979135	0.002709439863396642	0.002045583794559829
Object 187	Standing	0.011162329452831994	0.010576581819320653	-0.00990080063121505	-0.010174895332521722	-0.007671822113297518	0.006604358737637338	-0.0017594432903894669	-0.004866725044021071	0.004761274598052775	0.00020944388437199832	0.0038684099683252344	-0.004578496078535885	-0.0029837838352145974
Object 188	Standing	-0.006306569773724872	0.004500138433526955	-0.004432492212838524	-0.006557317551146858	-0.00811592703874465	0.009721486976685479	-0.0010229135159531835	-0.0021132563972329405	-0.00041733359192796474	0.0030239366298100965	-0.0033511151378316476	0.003477778598897775	0.00027611911288789106
Object 189	Standing	0.006574960465313998	-0.006451315001788155	0.01075999016410325	-0.03571146428572111	-0.008774373417473955	0.007689634426498258	0.0013101837216936334	-0.004822035911955379	0.004081657870871707	-0.004199119798132265	-0.002361034998698723	-0.0014383262414466756	-0.0032180819097707876
Object 190	Standing	-0.006579689939465953	0.011125228610349642	0.000048373832615934904	-0.005779809362445757	-0.003962916027426681	-0.005523983631789384	0.003756669907287006	-0.002314254323664596	0.0024992990853127096	0.005671897107870493	0.006307560654683775	0.00292484351539518	-0.0009500987105684487
Object 191	Standing	-0.0032798621505632287	-0.03392099164276891	-0.0062943157645676635	-0.001565028030879567	0.003898266324783041	0.004256742693491706	0.0030012516863964747	-0.0018985075609571289	0.0004663385820072955	0.0016163542444187365	-0.001227650285051309	0.0022206075791859304	-0.002045883612964211
Object 192	Standing	-0.009046945172822542	-0.008458780849435698	-0.006066638456216444	0.0001217869315190817	0.007685040085305174	-0.006879196072420733	0.006218451902663215	-0.011133694965689039	-0.0037261955525937462	0.006850942375220917	-0.008119088194127641	-0.008202866428600178	0.0022547911565932097
Object 193	Standing	-0.026914983105678802	-0.012721054170081474	0.0008020477752057414	-0.011997643103921716	0.011113273533168768	-0.0057477431188716595	0.0005894666760505132	0.0015069454226188633	-0.001981818445480226	0.010581352553360188	0.0009115198382704083	-0.0005370445322189034	-0.0038866647814130018
Object 194	Standing	-0.005583459204994756	-0.034491860156432824	-0.012201765757706588	0.002676417018315014	0.005630155123269154	0.0036757680097593485	0.00021121006802303467	-0.008104312790215238	-0.005433641787527061	0.002264084890043451	-0.0049446590497866615	-0.0005935145032176021	-0.0002412413985376853
Object 195	Standing	-0.01107910912639509	-0.045119188523512745	-0.021075051432256776	-0.01649018587161523	-0.007210077028916057	-0.0018358148598089845	0.010499638978900905	0.008930587354536505	-0.007295108452473772	0.004977166327390223	0.009708806516382541	-0.002252884468581946	-0.005595684828311149
Object 196	Standing	-0.004505829476115389	-0.009848438781777182	-0.0009038909223978613	0.00014276384719767764	0.002103982875130418	0.0011314581893512557	0.005030264655236138	-0.005191004365270617	0.004322470949308304	-0.001824195147138576	-0.004259672341554229	-0.00038976611718247834	-0.007299983202284841
Object 197	Standing	-0.012003778865320303	0.001733144944904456	-0.004818836998555849	0.0019779500104619334	-0.00486462743205401	-0.0008506265082034704	0.0016730718425591496	0.0021911261402788374	-0.004036138032162974	-0.0030601688277470005	0.0010096636161662088	0.00024768683350878304	-0.0042774447070796084
Object 198	Standing	-0.0010315592506174743	-0.035733714488136385	0.021232191443215295	-0.0006818900457269525	0.009696922129994257	0.006693420841819853	0.007050206273449056	-0.009627055680662251	-0.005876188651677074	0.003968336686433314	0.000615818087314558	0.002785217067800592	0.003285932984174307
Object 199	Standing	0.007815468188066558	-0.016288579632096994	0.022984011223175248	-0.0038535007826317447	0.0029514877329009735	0.0010575359574385745	0.006735969792308797	-0.002303236535300097	-0.00430598474423209	0.0015973812264238683	-0.0022126908322877693	-0.0013021134093004615	-0.0014702131256761205
Object 200	Standing	-0.0106042847923795	0.00047791048108063763	0.009753860918348598	0.0066139546946672135	0.00019237545043257725	0.005081643924535048	0.003123759985379688	0.0004097359004107137	0.00032768763173331313	0.0030362195476134712	0.002423372281003313	-0.0010514964403776936	-0.005190056596138046
Object 201	Standing	-0.007693802103774457	0.002465295633573701	0.011791806258424268	-0.004618746868923258	-0.006590040942822388	0.00522786744918746	0.013782035921987996	0.006256969006331964	0.004211392688577331	-0.00382922615646173	-0.003962510694560856	0.00046490831739336397	-0.0035336627889498637
Object 202	Standing	0.0017691080410298509	-0.0056336018326922956	0.0051869202367613035	-0.014306948481529082	0.013416794405781552	0.007945099090807355	0.003920078753658343	0.001534478358000682	-0.0020598087526145863	-0.006709308877088468	0.0012885753451701446	0.0037110359403902697	-0.0006457742574220815
Object 203	Standing	-0.025747679894820876	0.0009602623624426454	0.0076719509261282785	-0.0097491667192211	0.00775943768970822	-0.0007657395493179047	0.011458236839332026	0.0016689048257683447	0.0010169229690021753	-0.00558296894912906	0.0017323288151079217	0.0011580087002928164	-0.0036838926284653824
Object 204	Standing	0.011435307745046733	-0.0018771866641251508	0.0252166614351708	-0.007519710179969735	-0.00270299421740024	0.008303738085648028	0.011685397720358308	-0.0011161458751187787	-0.0041610868579868565	-0.00665092588994682	-0.0009567861449971101	0.0021328124870129274	-0.0003326194904866328
Object 205	Standing	-0.03245549324376639	0.000613898452174563	0.003784012919522658	0.01238960995129969	-0.008425713976650078	0.01172544100872806	0.009728195141717879	-0.0028637949339972647	0.005178309344032691	-0.005107198118331217	-0.00304839951736629	-0.0031557079553736307	0.0033187943036138787
Object 206	Standing	-0.018512692834189236	0.011363241836957633	-0.0048600585712846945	0.011212144308212105	-0.00003418825973172896	0.00836613538436198	0.0025673004954175306	0.0028989399160634396	-0.0034972208044182535	-0.0019824922107011104	0.0015146647996880421	-0.0006314254645617737	-0.002048532512376413
Object 207	Standing	-0.013300810662078688	-0.0011174298753003527	-0.00202974809935718	-0.01210907205263101	0.003310667805203	-0.0027244047600061896	0.0024680100765512546	0.0077327957027672695	0.010990109548954166	-0.000484391539712018	0.0023532433832694406	0.0015757680402441539	0.00033500944270089644
Object 208	Standing	-0.020937296734410804	-0.0035062246440949562	-0.002332321902299623	-0.006780245037586282	-0.0010869396024866663	0.006490004670390952	0.0004005134035983614	-0.0002457061599019081	0.011452257524951152	-0.008094889734625195	0.007021923620388394	0.003846813238537147	-0.00012461980786578414
Object 209	Standing	-0.014414120781989354	0.008335501703945505	0.009674358699409151	-0.008740381857936956	0.005699856616624551	0.005641492823990385	0.0021765186893205417	0.009120794585633347	-0.004055963667604343	-0.0028612955803765175	0.0006471547249152825	0.0016323300639424561	-0.0024670742438124634
Object 210	Running	0.007153395362141271	-0.003249287791920883	0.0077973339956557	0.013766155478661444	0.014563521944769798	-0.007720057325159984	-0.00037982645724541595	-0.006233826422497996	-0.0018845492107847734	0.004391306974116752	-0.0010557160141314483	-0.004511858946052911	-0.0011009048210576483
Object 211	Running	-0.003674658655911512	0.015995676088029764	0.004056881479393215	0.0050076982703381075	0.002558429398604134	-0.004569532924669883	0.011041506777646528	0.006496337552906129	0.004130203033446397	-0.0023468461165450324	-0.0007504671305806685	0.0018653240082188943	0.001414162895531419
Object 212	Running	0.0039781049795759625	-0.005914773166118352	-0.0003133125156716065	0.006024430662396255	0.0032606129108074624	-0.0021143844129578094	0.001398599232907196	0.0031154774698778595	0.002139413999372764	-0.0038553317759439055	-0.004591636366634074	0.0005868048710992612	-0.0016084080190963326
Object 213	Running	0.005658158866462901	0.0007422937775452185	0.01038365213505343	0.011197764685798193	0.001681946348887599	0.0009054455880486046	0.0009327411663484354	0.010760973075947311	0.003315306201921542	-0.005621815366742033	0.0018799643451370876	-0.0011711134279061622	-0.0018375639587002324
Object 214	Running	0.0012803126683968123	0.00653064836894493	0.008398408653323888	0.014612335358678969	0.0027545798133647224	0.004818937429801852	-0.00006027157713083587	0.001170524263609849	0.001831371412819873	-0.0047311066000834436	0.0028949054761445454	0.001149336494307134	0.001395537113815076
Object 215	Running	-0.005034155518394492	0.0068506335052585365	0.002048948848406281	0.01923114577656022	0.007889766085064143	0.004178071749681631	0.00003917273419321838	0.0007098344713379099	0.0055998612735560565	-0.001695136029385094	0.0006109402581055981	0.0037077076624661516	0.0019179069207388906
Object 216	Running	-0.004206011336283403	0.005390143304041733	0.0039004222166661292	-0.004213006930959292	0.006575340549281336	-0.0017232110662813065	-0.002111099600392901	0.00021443222512809956	-0.003156713571016575	-0.012269751919297578	-0.0017827203822811239	-0.001671332838528717	-0.0013734034036620784
Object 217	Running	0.013010565898366253	0.011352426590842407	-0.004851479344559498	0.01539311195200992	0.004370448833491139	-0.002974060854454138	0.015174661189497847	-0.005701452534607885	0.0070514782755728075	0.0007945292019058459	-0.0019648368467287	-0.005947139250944417	-0.003541227425706415
Object 218	Running	0.003959421882584152	-0.008373512620001602	0.0002073407039733756	0.003616713984236487	0.0026410638497642424	-0.0016169416721952539	0.003385845155402437	0.007823314090600907	0.0031997367603498784	-0.0037355285801444088	0.0006159866610965864	0.0007906055778040353	-0.002810765378561465
Object 219	Running	-0.003068219726103219	-0.004720612941616477	0.006754680456109052	0.003385494548662074	0.001016676515659674	-0.003016155433110372	-0.001020471613037283	0.007070172648210508	-0.0015197439906060397	0.004112977615536809	-0.0002970438385416964	0.00321982342122033	-0.006174472959904611
Object 230	Running	0.006378158768086021	0.012022776976165456	0.0030002467835438433	-0.017646160107557585	0.005421492419145486	0.000824533770208735	-0.004337328364593203	-0.00016696172698443923	-0.011610077322238578	-0.001546215859534415	0.001986628582516436	-0.0028509902270643915	0.0040824284730091075
Object 231	Running	-0.018262262116630294	0.008334579991332356	0.005896682904182709	0.003559317892508232	0.0076507156576418964	-0.00727537206446496	-0.0017294853913474902	-0.002452492592884054	0.00007532712544259227	-0.00836288921044019	0.0007840832578147137	-0.0006859030309209073	0.0005798956393696049
Object 232	Running	0.00849814320440549	0.0024111563230453676	0.005582439977800621	-0.007732271459625514	-0.015677287891839174	-0.001703017568717422	-0.005967572789266377	0.0013967968352773027	0.002331238212235325	-0.0016154394952772268	-0.001462747609269683	0.001236739963993772	-0.002341372093235602
Object 233	Running	0.004392644766891433	0.0053283306074686275	-0.006652939456647509	-0.00043016127192199423	0.0008540906785111316	0.0009468416490212722	-0.0073035199471153224	-0.0006574075808711605	0.004708656288323364	0.012839684107967464	0.005325488383016316	-0.0013881187989402619	0.0008630608513060967
Object 234	Running	0.0006248957440506609	0.0095759301634145	-0.01078015183274547	-0.0056513316468562325	-0.004207541315837624	-0.004187139919693192	-0.0025443751692620655	-0.0040806298578021415	0.004307950133133933	0.006393049036491927	0.0023065631482294953	0.0038767573516928187	-0.0003922522678072886
Object 235	Running	-0.0034026976786191428	-0.01919450237958374	-0.025663829065795108	-0.022912916187076922	-0.007901987443979188	0.0026966540991018354	-0.018638402416875356	-0.002984124465158952	-0.002048294740799525	-0.0024029915358417045	0.010022651049769762	-0.0007935256287577226	0.001348407183939725
Object 236	Running	-0.008488741355993113	0.004290751564432039	-0.0020358637033725206	0.0004210610868891367	-0.007171251786561802	-0.00022522227585959354	0.0030759478607647064	-0.0038634712427590245	0.007020873933762648	-0.002568282017109557	0.0015323853422470344	0.0035328270167959116	0.002162184357943933
Object 237	Running	0.003544983919582159	-0.01187500437623051	-0.008900616617772472	-0.007555550007995005	0.00007070840541530427	0.005459274272335397	0.003614751967329541	-0.0038864794604910953	0.007261603936824559	0.0008613422965078782	0.0016755802876656863	0.0032583879574623427	0.003082180719470078
Object 238	Running	-0.0007168839952716221	-0.005158683010548159	0.0022182425788333836	0.006444594647712924	0.003533181892764621	-0.0004906879903627062	0.003119800815005838	0.00001644366536103545	-0.0017323706511699882	-0.0040794083160340605	-0.00040669791883252994	0.0007349108987296888	0.0007086515951789947
Object 239	Running	-0.0026740875966225533	-0.0001256297591691358	-0.0014214611853524707	-0.005175528537548496	-0.0079157335852972	0.002144566206861709	0.003827247504003576	0.0032403241057819446	0.0006879656871631802	-0.001697333808820953	0.0012792524868740396	0.000132595534324647	0.0031554874291833423
Object 240	Running	0.005045586086985277	-0.005404142562766017	0.015681743584315025	0.003854070372597012	-0.0030793226921564457	-0.007176713255710412	0.0017054679086777606	-0.0007294874613334304	-0.0063895034501544505	-0.003082293832421962	0.0007661870980112525	0.0012279959402413108	0.002598107945098022
Object 241	Running	-0.004039500232041367	0.0052208316191537365	-0.007642423426804104	-0.0048572692696715975	0.00014163597364710335	-0.005397766443941387	0.007805888889173826	0.0024274945115372163	-0.0005246872026756129	0.0023295023902956892	0.000049059245215113384	-0.00002492641117201621	0.002967397523983083
Object 242	Running	-0.017883482416504743	-0.0014567614248062455	-0.0013922537057488582	0.023031986255267613	0.00534893593574949	0.00965052195742982	-0.007763869666690417	-0.0014762155652593082	-0.01478332171483306	-0.001842586521233266	-0.0013070087624686062	0.0024948907564294525	0.003440469461339432
Object 243	Running	0.0010540764432270396	-0.006307343320517643	0.010219210409794729	0.0008796713764410293	0.0007516539966522385	0.0034936937191573855	0.007613807181541956	0.006211474678305618	-0.003010031834558654	-0.00301873352312171	0.0025487129430092725	-0.0009781335494635564	0.0002877236021980397
Object 244	Running	0.0004785444418544088	-0.010231952209939272	0.004282055407878592	-0.0064309018136266905	-0.0020542706294835347	0.0011274899585760206	0.0039362609953391935	-0.005036237336007241	-0.00038030629886338344	0.0016602027202585168	-0.0036208913218216073	0.001984494200454747	0.00004760838686727826
Object 245	Running	0.03970719424774345	-0.003847981105482865	-0.006587952953649524	0.005204865306708615	-0.0025671653744166606	0.01188529328856439	-0.0012522813605396418	0.002584202856919307	0.003401924018136336	0.004895094121856737	0.0012867604970378005	-0.003301641523948695	0.0024842634068971015
Object 246	Running	0.02233054496201161	-0.017522015255949295	-0.0023042137508441913	0.007697464041286	-0.003534815581298512	0.01014496759802197	0.009459880770869795	-0.0030706533145610122	-0.00004770990318547117	-0.0002103030791858532	0.0012490746478165096	0.00040812524351535546	0.00293861018650571
Object 247	Running	0.010184757133241419	-0.008610400690229458	0.0038991361599101204	0.00006355063222889006	-0.0025778931526092242	-0.005483306432874836	-0.001187566516628966	0.007084111480336481	0.0006880775618212465	0.0021217462219815385	-0.0005500673727808244	0.004165761166331684	0.004546921328875856
Object 248	Running	0.020942486189785805	-0.005503201759734374	0.02955472947222492	-0.0005433067824904568	0.0031487992011784752	0.005471425715874303	0.0013227008602781645	-0.00437042896135449	-0.0013401321236618028	-0.0028632128141383942	-0.0016107099621634298	0.0022193592405290582	0.0010169488548955566
Object 249	Running	-0.003390331767351255	-0.0025582953850722037	-0.015035392031360725	-0.005585998604222302	-0.006361003641271813	0.007232542279554219	0.0011511568652853368	0.006234889972686896	-0.006335794050001827	0.002000021306715136	0.0035872334214586458	-0.0006628848467091586	0.0031204604400403737
Object 250	Running	-0.0031158670786408456	-0.006094895361757092	0.006668601928487863	0.002951827085622538	-0.0009625821001529467	0.00270516010318965	0.003038597791836858	0.0022309592424255404	-0.008773451099858201	0.0008440680491653877	0.004472799226177803	-0.004591285136502227	0.0018577059133759678
Object 251	Running	-0.0020809007866885816	-0.0022229722344108624	0.008483927538315075	0.003379568215558131	-1.1874586857202206e-7	0.0051665967040641185	0.0030282291356317943	-0.0019717363150233134	-0.0038765166941082535	-0.001045523265367556	0.00023131317528049625	-0.0011621517684649821	-0.0011209427683108136
Object 252	Running	-0.002176042583399255	-0.0034525856042728845	0.009370249417304606	0.001646904057983927	0.0008769910031205906	0.00255565844551743	0.0023006069335781113	0.002326521845103803	-0.007177686460743085	0.0034176784911529143	-0.0031153292589209424	0.0018995183525259928	0.0014753415087254132
Object 253	Standing	-0.021286074724123923	0.010470969803071844	0.005538833367345615	0.0010821307766895713	0.006046378337463624	-0.007017241190773323	-0.008213016870703797	-0.002510596422586209	-0.007066143223173041	0.0004797708738785318	-0.001375977731305169	0.0021256851955280633	0.0003071967073237211
Object 254	Standing	0.004179855630597527	-0.0035915823121698332	0.003163319323512635	0.002095618630582232	-0.003536813257849696	0.0014976916771746464	-0.006001832884239936	0.0004297376773924822	0.0017375492549855283	0.0039267972391608605	0.003356977699271063	-0.0005288604287111515	0.000718325952687821
Object 255	Standing	-0.010964687953134348	0.011154014802142198	-0.02250340002977124	-0.005603331027776337	-0.0034638549045985863	-0.0041331001789714885	-0.014722272238510336	0.005995034851427843	0.01118232418507885	-0.003417918324274689	-0.002930826049209242	-0.0028522862442204133	0.001569156837293881
Object 256	Standing	0.01684205361843671	0.013157629773038342	-0.0016592183775907916	-0.004891319453813622	-0.006422935513175141	-0.00009387351201610104	-0.002637481680054463	0.004607265799557371	-0.0008067735579930824	-0.0007304568228626651	0.002652040885032327	-0.000651391163648051	0.002976749292179504
Object 257	Standing	0.020296439850117896	-0.0032523643312327576	0.020154579490786306	-0.005527800549641735	-0.010898827911738351	0.001070584848342971	-0.00464416656202548	-0.0015427836261680883	-0.0021095146694050724	-0.005277184227772745	0.0019261800785128989	-0.002749158958983625	-0.00288614135061474
Object 258	Standing	0.015726385587866074	-0.007109331178762821	0.00407698464578352	0.010099541916689632	0.001286982267476078	0.003405432655318456	-0.013706577556534589	-0.005003685531363474	0.005617878312843063	0.0028955623279277734	0.00394467080812653	-0.005081115905432624	0.0006479980205418225
Object 259	Standing	0.003308603308004585	0.005771128318100379	-0.021214317353319277	0.001829729351604966	-0.0015763657913129593	-0.007562109715553726	-0.004393401333250954	-0.00553073510752458	0.0037776336796730638	0.001023132068400085	0.0006805331611709704	-0.005314707749906822	0.00383620029372249
Object 260	Standing	0.020744906337037353	0.006446294618183922	0.007543349708806718	0.0037967387728946316	0.0011692472521897675	-0.004447427615972528	-0.005807458996959335	0.006711393791312646	-0.003490875878621271	0.0018073592729480213	-0.0003418966026956717	-0.0039407520301860885	0.00023864270738177014
Object 261	Running	-0.027737485064688167	0.0005207158674871878	-0.011012418159752568	-0.00377200822403231	0.010264862517790583	-0.004775035415410562	0.0005325371355588478	-0.003438845769767638	0.002473637600670362	-0.001931631651311514	-0.001049553262957153	0.0008731541973154483	0.00004335375883905378
Object 262	Running	-0.04075322861624604	-0.0026986517084806204	0.0052983932329916765	0.0007263557078337877	0.0020576556123036664	-0.004386036623124316	-0.002539157315425717	0.0018549506086542808	-0.0009561450356826362	0.00028638145459146814	-0.0010236342041564073	0.002303682054445083	-0.0008334180975590913
Object 263	Running	0.004452470768931185	-0.004527233641006131	0.028010693445099898	0.008660793471994045	0.005545026111730423	0.0038422583095963376	0.0030204959783275906	-0.0005815455725460553	0.004861203441615805	0.0019912337570077185	-0.005730461546240801	-0.0009201941167680391	0.0007928148377719292
Object 264	Running	-0.019090260264933906	0.0035891968081324666	0.0009170238203048967	0.0037145259763082896	-0.007623049836489537	-0.00010275904890809536	0.00003357798863521037	0.0017435131405445564	0.00043515766768235177	0.000683612318540594	-0.0026400818435339405	-0.006106052447031273	-0.005970137085958669
Object 265	Running	-0.0003064842321157732	-0.008703465255187302	-0.02817702393109185	-0.013894279372133557	0.009368326829594459	0.02331966485264775	-0.004591233815594999	-0.007475176961192575	-0.0008794108648371478	0.006437736036521072	-0.014915863330489183	0.003808947454078048	-0.0028063938815363217
Object 266	Running	-0.021412563006419957	-0.011086212134704228	0.016450631081116628	0.009121585701180098	0.014291781246922685	0.006440811873319898	-0.010862768050831344	-0.0032229412356117875	0.00452243129357825	-2.3376960091981323e-6	-0.001787544409415887	-0.006107122767537508	-0.003132681353775262
Object 267	Running	-0.026693542540969402	0.003802697126081298	-0.003761751383060664	-0.005765905171898693	0.005942808224761361	-0.0017971428943168776	-0.003152550943751889	0.0009650230946221743	0.007184750977713484	0.0010455256469383647	-0.00513372831455889	-0.0027399744622877385	-0.0038055217581240367
Object 268	Running	-0.0068448073845110225	-0.0025908180993611	0.010470395173170848	0.018107007274365955	-0.0026783791313802984	0.00461321700094428	-0.003562751432570262	0.010634348945724806	0.006249082624989475	-0.001972827310851491	0.0006104014035098266	0.003013935373453922	0.002873539543184476
Object 269	Running	-0.014998344726005364	0.00773587752401482	-0.0005523080815670822	0.0008591044756858137	0.006834875867096725	-0.010477916151408806	-0.009699058369433229	-0.0008412338544660715	-0.004574906863698257	-0.0025910373460665613	-0.002065176414278109	0.003275344267588411	0.0019822828523172638
Object 270	Running	-0.015530146005312355	0.004828873547521405	0.007704187189422911	0.009790235683038202	0.01620640938955567	-0.0047784297429914295	-0.005382458592993337	-0.00022075172892850858	0.00582091951935563	-0.0036824155354033172	0.0004170293744493991	-0.0025543684064443977	0.000972009314108687
Object 271	Running	0.017665509472934895	-0.011914190561205943	-0.00557422070874756	0.0035754831634689384	0.010557728827073457	0.010528405006709316	-0.0021621875634916026	0.006632758555851777	0.0016724566225607002	-0.0012508507206106217	0.008787638371440431	0.002127163718338486	-0.0017373395693788595
Object 272	Running	0.03629880045046982	-0.02218863876941877	-0.004373461187723906	-0.0011578940926880827	0.020776978454535012	0.0015915213905339156	0.003575662049678094	-0.002178664622804126	0.0031789519914999227	-0.001086085800870196	0.004778338336624724	-0.0030442713630644026	-0.0020348899177057432
Object 273	Running	0.018452791525752296	-0.023577423634860924	-0.01609151263674696	0.0023587280040109023	0.008004339778620792	-0.0019744821560049234	-0.006074510834744269	0.0011602113781158828	0.00187474189756779	0.0006220046449972413	0.005365733902472204	0.000865467859990759	-0.0028134850580514284
Object 274	Running	0.029034183677777648	-0.01751153072437741	-0.0032133917086293443	-0.00672500776948463	0.008968025918393322	-0.0052147942175779	0.003622790796974537	0.0039087793648601475	0.0020858115678341928	0.00035709654675565106	0.004226141363608605	-0.002116437588862629	-0.003986261676793609
Object 275	Running	0.024876482446075387	-0.008113541043730684	0.005766835029303126	0.0010038280678300307	0.011645861775642976	-0.004253676971635246	0.002312627246528488	0.007666791529866037	0.0022132015989954016	0.0011308847495285193	0.006113737868789821	-0.00027645925669725265	-0.003947130454833386
Object 276	Running	0.0040493229533399245	-0.008329557076236789	-0.009201226717969963	0.005769945828424686	0.006126144148198387	0.0007992607956914433	0.0020593052935367474	0.006018668057892822	-0.002203316087774023	-0.005823804388826103	0.005066813829656898	0.002746680916547569	-0.004533395363143754
Object 277	Running	0.011368459353707158	-0.00916107011879592	0.01252830733240857	0.008271326096740068	0.010382909521522984	0.0002930929069582556	-0.0003187553426092461	0.00254570254349945	-0.0020487849244674203	-0.0026295512876275532	0.002537778030232459	0.004371791150064028	-0.0068763421866475825
Object 278	Running	0.025126413438474517	-0.007984599424089939	0.0020132140133521125	0.0032366067254678793	0.010543600353725622	-0.007335522998421957	-0.0030100784650937728	0.004848503260963837	-0.002614814912062333	0.0038065310448106024	0.0056665463423418005	0.0004602468928966575	-0.002532054394942602
Object 279	Running	-0.0006845568184934323	-0.008362731979189521	-0.00911505002956317	0.010051323310610571	0.00973678524750986	-0.003912860751955056	0.006867147013316013	0.006601967238495467	0.0033218355152352403	-0.0036252710159624547	0.002214273396749294	0.007119711651818165	-0.003728105169342887
Object 280	Running	0.004762909875442717	-0.01084204641901078	-0.003916856638456154	0.007309105972048644	0.0033125654768891032	-0.006157022411490737	0.0005588370710116093	0.0017928113364862708	-0.007770840076433717	-0.0037863513255195435	0.004176275671165102	-0.00001803813439623944	-0.00006205920751378779
Object 281	Running	0.01255326071247164	-0.015070606024638505	0.004438397815964545	-0.0037425505085202588	-0.007224741744854675	-0.014665559660142012	-0.005038121533593585	-0.003911130959980513	-0.0008772680809637061	0.00037754503312036134	0.008444324590354452	0.005874233050559697	-0.0027272904988842974
Object 282	Running	-0.0073304204562206635	0.0086110642114737	-0.010326317911908849	0.0019866690046273228	0.008207536472652476	-0.005369040509723878	-0.013825568784835958	-0.005078012838928532	-0.004324046154469181	-0.006209201422039542	-0.0011298604808692495	0.0046880870851196835	0.0015154689908717578
Object 283	Running	0.015995782052158784	0.007935517461870625	0.00450715856985613	0.011824637143642368	0.006883337838490361	-0.013637959884894905	-0.0010641020663555605	-0.0007958027779746908	0.0018109155178437704	0.0025847342471769503	-0.003923303595604502	0.00560677836260367	0.00801844105129773
Object 284	Running	-0.007491358049522236	-0.0071780557874563	0.012886712217233212	0.010976773142214662	-0.007653262459681943	-0.001596013444944154	-0.010849017431122931	-0.0018540484192202241	-0.0032124422806804856	0.00021548679252758775	-0.002226894524402253	0.0025778392653539903	-0.003299563641443326
Object 285	Running	0.004268357261130702	0.010068960189871396	0.010382003565154167	0.004709828772457029	0.016845121712033208	-0.01722950714762333	-0.00686403207310811	-0.008704727042496366	-0.0030138074598905122	-0.0027658722338955322	0.0005423823912130581	0.0005905851922793329	0.0037059207174967514
Object 286	Running	0.013246710893029399	0.002841751787469132	-0.0004104058103086114	0.008488471719367511	0.0028739466198866906	0.001628060518332128	-0.007679443034521089	0.004279446874953716	-0.0035409466861349836	-0.0026900413353196486	0.0004411886687410687	0.009673399743965713	0.0004563304484626994
Object 287	Running	0.023363799692896273	0.003527114978688328	0.015996308774528453	-0.01077138273786938	0.0006028458880738152	-0.0029326231391474896	0.0034910143755371445	-0.0020043274349198165	0.0007709592177334193	-0.0006421921348761768	-0.003780721638441198	0.007019610965461371	-0.0009886067867893678
