# Supplementary material for: What you sample is what you get: ecomorphological variation in Trithemis (Odonata, Libellulidae) dragonfly wings reconsidered
Source: BMC Ecol Evol. 2022 Apr 11;22:43. doi: 10.1186/s12862-022-01978-y (PMC8996507; doi:10.1186/s12862-022-01978-y)
Supplement: Supplementary file 2 — Additional file 2: Datasets and results archive. [file 12862_2022_1978_MOESM2_ESM.zip › Additional Files 2/Datasets & Results Archive/Geometric Morphometrics (Landmarks) Analyses/Hindwings/PCA Results/Eigenvalues.csv]

Component	Eigenvalue	Variance (%)	Cum. Variance (%)
1	0.00037881383846978425	30.237661017896496	30.237661017896496
2	0.0001765109752685547	14.089451055084918	44.327112072981414
3	0.00016793840549836394	13.405171780044729	57.732283853026146
4	0.00011820481216505001	9.435339150673625	67.16762300369977
5	0.00008761748192341788	6.993798664652814	74.16142166835259
6	0.00007472882418716043	5.965000811916165	80.12642248026876
7	0.00005123027231370431	4.089300471001352	84.21572295127011
8	0.00003603754236636586	2.8765870708262757	87.09231002209638
9	0.00003130192276605532	2.498580658066045	89.59089068016243
10	0.000021819816587318464	1.7417004091117376	91.33259108927417
11	0.000017040370145422918	1.3601956521920493	92.69278674146622
12	0.000014516775911460202	1.1587574278084665	93.85154416927469
13	0.000011770846306596698	0.9395719595418629	94.79111612881655
14	9.317019149193527e-6	0.7437026795763054	95.53481880839286
15	8.084606394044659e-6	0.6453290845807895	96.18014789297365
16	6.36629107964336e-6	0.5081697975584093	96.68831769053206
17	5.633758036909762e-6	0.4496975782750221	97.13801526880708
18	4.718980173990137e-6	0.3766782212278383	97.51469349003492
19	4.072771343505346e-6	0.3250965692958458	97.83979005933077
20	3.5336149704229983e-6	0.28206005375893267	98.12185011308969
21	3.158056767600797e-6	0.25208226394190636	98.3739323770316
22	2.531196554908098e-6	0.2020450565009743	98.57597743353257
23	2.4265641130111346e-6	0.1936930904737155	98.76967052400629
24	1.9625783976131646e-6	0.1566568437620762	98.92632736776837
25	1.7859642684231841e-6	0.14255915875935796	99.06888652652772
26	1.5529332964263984e-6	0.12395817109118493	99.19284469761891
27	1.4893471152922804e-6	0.11888259782722303	99.31172729544613
28	1.3044477947644283e-6	0.10412357265764348	99.41585086810377
29	1.180087732204404e-6	0.0941969093893628	99.51004777749314
30	9.54239351095768e-7	0.07616925016500647	99.58621702765815
31	7.486380590247538e-7	0.059757753162684744	99.64597478082084
32	5.901728198075099e-7	0.04710874803149258	99.69308352885233
33	5.510840256781459e-7	0.04398860408095332	99.73707213293328
34	4.842490793531665e-7	0.038653708029405744	99.77572584096268
35	4.145536785553677e-7	0.0330904849107805	99.80881632587347
36	3.4528170330283e-7	0.027561060446807475	99.83637738632028
37	2.815518248555406e-7	0.022474016982436798	99.85885140330272
38	2.589542170411153e-7	0.020670231757303155	99.87952163506003
39	2.3196844266936166e-7	0.0185161745004334	99.89803780956046
40	1.657541509839049e-7	0.013230820315346878	99.9112686298758
41	1.5757268024970778e-7	0.01257775932980364	99.92384638920561
42	1.3691207431754345e-7	0.010928589380984684	99.93477497858659
43	1.2410007840648775e-7	0.009905910824979188	99.94468088941157
44	1.0754106220206062e-7	0.008584137785214007	99.95326502719679
45	1.005613993352911e-7	0.008027007452707926	99.9612920346495
46	8.537289731911646e-8	0.006814631534262277	99.96810666618377
47	7.298552165188702e-8	0.005825846996083638	99.97393251317986
48	6.568779194843781e-8	0.0052433279469789075	99.97917584112685
49	6.522284882172775e-8	0.005206215277824978	99.98438205640467
50	4.4875737768685864e-8	0.0035820691030160794	99.98796412550769
51	3.836642358776645e-8	0.003062482921960216	99.99102660842965
52	3.529952772847674e-8	0.0028176772999032236	99.99384428572955
53	2.632224105772672e-8	0.0021010927307989146	99.99594537846035
54	1.969388405355141e-8	0.0015720043189091262	99.99751738277925
55	1.4009260658584895e-8	0.0011182465683323556	99.99863562934759
56	5.451053971306636e-9	0.00043511378264438945	99.99907074313023
57	3.379336655219001e-9	0.0002697452570862584	99.99934048838732
58	2.803252753092822e-9	0.00022376111400235178	99.99956424950132
59	1.2247377316504847e-9	0.00009776095961823942	99.99966201046094
60	1.0231286298918698e-9	0.00008166812704980657	99.99974367858799
61	9.238118477398925e-10	0.00007374046737340512	99.99981741905536
62	7.152563592824546e-10	0.000057093160641233446	99.999874512216
63	5.818395362715834e-10	0.000046443569051381316	99.99992095578504
64	3.7044125728653713e-10	0.000029569345222764747	99.99995052513026
65	1.841040976894545e-10	0.00001469554892827249	99.99996522067919
66	1.4584175509876795e-10	0.000011641373954936379	99.99997686205315
67	9.39148771275317e-11	7.4964690587622665e-6	99.9999843585222
68	6.977751245763824e-11	5.569777431809451e-6	99.99998992829963
69	4.511634046644486e-11	3.601274480634322e-6	99.99999352957411
70	3.730860610019808e-11	2.978045862487674e-6	99.99999650761997
71	2.2268104453116413e-11	1.7774836227852157e-6	99.99999828510359
72	1.5120561023581552e-11	1.2069527356190977e-6	99.99999949205632
73	6.363458068224544e-12	5.079436610495425e-7	99.99999999999999
74	-5.0966955240335815e-21	-4.068281987524339e-16	99.99999999999999
75	4.803805578350586e-21	3.834491508040076e-16	99.99999999999999
76	1.4629052828274651e-21	1.167719590765564e-16	99.99999999999999
