# Supplementary material for: What you sample is what you get: ecomorphological variation in Trithemis (Odonata, Libellulidae) dragonfly wings reconsidered
Source: BMC Ecol Evol. 2022 Apr 11;22:43. doi: 10.1186/s12862-022-01978-y (PMC8996507; doi:10.1186/s12862-022-01978-y)
Supplement: Supplementary file 2 — Additional file 2: Datasets and results archive. [file 12862_2022_1978_MOESM2_ESM.zip › Additional Files 2/Datasets & Results Archive/Geometric Morphometrics (Landmarks) Analyses/Hindwings/PCA Results/PCA Model Coords.csv]

-0.045617977512119184	-1.1866514212479029e-17	1.3827505967931071e-17
-0.018512078915600153	-1.1866514212479029e-17	1.3827505967931071e-17
0.00859381968091888	-1.1866514212479029e-17	1.3827505967931071e-17
0.03569971827743791	-1.1866514212479029e-17	1.3827505967931071e-17
0.06280561687395693	-1.1866514212479029e-17	1.3827505967931071e-17
-8.849603819475885e-18	-0.023471998082141742	1.3827505967931071e-17
-8.849603819475885e-18	-0.003319378959764162	1.3827505967931071e-17
-8.849603819475885e-18	0.016833240162613422	1.3827505967931071e-17
-8.849603819475885e-18	0.036985859284991	1.3827505967931071e-17
-8.849603819475885e-18	0.057138478407368576	1.3827505967931071e-17
-8.849603819475885e-18	-1.1866514212479029e-17	-0.026651757572544683
-8.849603819475885e-18	-1.1866514212479029e-17	-0.007253648848808768
-8.849603819475885e-18	-1.1866514212479029e-17	0.012144459874927148
-8.849603819475885e-18	-1.1866514212479029e-17	0.031542568598663064
-8.849603819475885e-18	-1.1866514212479029e-17	0.05094067732239898
