# Supplementary material for: What you sample is what you get: ecomorphological variation in Trithemis (Odonata, Libellulidae) dragonfly wings reconsidered
Source: BMC Ecol Evol. 2022 Apr 11;22:43. doi: 10.1186/s12862-022-01978-y (PMC8996507; doi:10.1186/s12862-022-01978-y)
Supplement: Supplementary file 2 — Additional file 2: Datasets and results archive. [file 12862_2022_1978_MOESM2_ESM.zip › Additional Files 2/Datasets & Results Archive/Geometric Morphometrics (Landmarks) Analyses/Hindwings/PCA Results/Eigenscores (Landscape Groups).csv]

Object	Group	PC-1	PC-2	PC-3	PC-4	PC-5	PC-6	PC-7	PC-8	PC-9	PC-10	PC-11	PC-12	PC-13	PC-14
Object 1	Forested	-0.014281362401726044	-0.014280570181560936	-0.024373868703825703	-0.010744249419772364	-0.008205452844416237	-0.012996404114660975	-0.0007804661469440023	0.0008061503121817728	0.007580156729691148	-0.005705192984256313	-0.004372172449372637	-0.0016416927989522758	-0.001057639394666221	0.004279864534378548
Object 2	Forested	-0.018801665202903453	-0.013824829549124342	-0.025519276688223586	-0.009686522951830022	0.004466069983828517	-0.005575161354444636	0.0008049613624440454	-0.004576959767802155	0.00018021344288348531	0.0014551614021489749	-0.0034351178300050366	0.0048730211475672925	-0.00039344869470211904	0.0013712300343324446
Object 3	Forested	0.012098553649157998	-0.0070498220743521085	-0.010941963897714756	0.007510763498053281	0.006369164215986769	-0.01649204291579702	0.0013891069806565358	-0.006923345371589576	0.005590505490897812	0.0024186722749765343	-0.001216450967343642	-0.0006263836682265803	-0.0019941963938892486	0.0010336064137437201
Object 4	Forested	-0.0048750638989936874	-0.009896934296403996	-0.020274191835566262	-0.011385376266079055	-0.004169593898096956	-0.013408406062499533	-0.00365976730906387	-0.005556768772206275	0.0027176614390338723	-0.004479480784619973	-0.008569379347009364	-0.00037046598921015124	0.00006618623403618093	-0.0009147792689413089
Object 5	Open	-0.003287006003986679	-0.004597972109066493	-0.004646340366344027	-0.01619190604035342	-0.0068852970477361886	0.01368886742834161	0.0016843196410913617	0.010827655829276035	-0.002535820120751123	0.0008754817991604971	-0.001694733677569653	-0.003981375396716233	-0.0007804491250869257	0.0026844438602759858
Object 6	Open	0.013866454500058386	0.01761978800365534	-0.026606518848945947	0.014548005579821034	0.004384740272707429	0.013362377493441128	-0.0010844436300983763	0.0031193808454499446	0.004530305688796089	0.00033078350143671894	-0.0021045628142868965	-0.0006073462955752612	-0.0019697094808771	-0.001399809624929815
Object 7	Open	0.002347857398992949	0.00737688448193006	-0.00280240764126054	-0.01168748034261581	0.0044810474403028065	0.016692736124099238	0.0013328220669567357	-0.002117978861454666	-0.004238152673690516	-0.002135309937083718	0.0009533811249119864	-0.0044479675603007664	-0.0006531967946351095	-0.003959434228629493
Object 8	Open	0.00809305000143758	0.0019145035569315461	-0.008064507504675163	-0.005316577747137977	-0.017343822180900827	0.015381935997638457	-0.006369613190881287	-0.002027041775243637	0.002805763581800214	-0.004102491419008502	-0.0015081644154100135	-0.0034382771883679775	0.0021080356365544236	0.002510964442875848
Object 9	Open	0.02771516956381553	0.02362971235666034	0.017654607816992997	0.009750603910282658	-0.015280478712058551	-0.00015415784780122298	-0.00354614277492057	-0.011064838331312126	-0.012456008740503594	-0.00023256730461014926	0.0006576265946769822	-0.00011443579427716438	-0.0008073467618278081	0.0034461449384438655
Object 10	Open	-0.010873052081246304	-0.005694423977700977	0.009157934991697463	-0.0006846682494214475	0.006983286608344695	0.011334327874536294	0.0047474983878070505	-0.004188403779203015	0.00504469000700458	0.00516598089084136	0.0010215644024604796	-0.0040901383681731344	0.0059850762041476656	0.004448422373525455
Object 11	Open	-0.0018705174070407457	-0.010387793271921476	0.002015759811900327	0.0035680662130020482	-0.0015899696322050846	0.00948153788330128	0.010329128306412853	-0.0012712354196882517	-0.00040054696774305865	0.0006643569340524455	0.001263503577643772	-0.0026916739598876376	-0.005274260527804384	0.0021998206075817266
Object 12	Open	0.008997711788400697	-0.016062578168785355	0.01533688810494442	0.0166813495519449	0.011034264733520515	0.015803999092431076	-0.0016244918239025268	0.009708217092364708	-0.016033010487236595	-0.004278628220481391	-0.0006260889995254906	-0.0012157031165363754	0.0018722586427538772	0.00019700819254346333
Object 13	Open	0.011651066614388547	0.0016028567606686862	0.009229964921540391	0.01300343934862905	0.0027443985428575917	0.015896360865494497	0.0019160052611597656	-0.0017450748676291162	0.0018822360265065678	-0.0022355192690794823	0.00230089948647774	0.006079850452568712	0.0044706372160855865	0.0023125061909111504
Object 14	Open	-0.00869211982138886	-0.00010496447373252591	0.015514020831350997	-0.005043911446273308	0.0021432696179305996	-0.00310999027627024	0.007461067173968143	0.0052474890281517216	0.0010168712456162148	-0.0006283129071381633	0.001338506371756483	-0.001948239917176884	-0.0016334420620270085	0.003802391906372192
Object 15	Open	-0.0070970658788036866	0.003659480559721861	-0.013854858451809605	-0.0003005437455321395	0.003941198309846135	0.006257016314613504	0.012553684963335202	-0.0006386635436475392	-0.002375745142187454	0.0003535161244274841	0.0025874987394135045	0.0028651720760571034	-0.002195224030203819	0.0014738854374353875
Object 16	Open	-0.00770165876707608	-0.022898989947611484	-0.0148217279678441	0.010052180020210341	-0.007019596486384958	-0.003896708319391143	-0.002821245651797004	0.004400511759985837	-0.012185711425913112	0.0043193918507048595	-0.006022542798272655	0.003921431580250091	-0.0011282319597616568	0.0012049654520217702
Object 17	Open	0.0035905091646515285	0.0024358716497840556	-0.01690378115202112	0.023247242435598427	-0.006822773083838939	-0.004330651908593558	-0.004526748890878837	0.003425598850636916	0.004813352536226752	-0.0029087534696455508	0.0017552287681369466	0.0044451767186304975	0.0009633833383221108	0.00243870099233159
Object 18	Open	0.013775951167699784	-0.013367947867768614	-0.007200496890925284	0.002316531506045813	0.0009495459082725201	0.0076108123049092565	-0.009031552631681814	0.004410555398704512	-0.0074576287095555575	0.004288430141996018	0.003532330549892495	0.0027067544939564582	-0.0018351763091393979	0.0019488001523834185
Object 19	Open	0.041083786609648176	0.019361744051492984	-0.01882276991711961	0.007727856835058824	0.014210354975882673	0.008940723803846348	-0.0006000401683189552	0.0015500433498717	0.00041709890538810793	-0.001589083293728214	-0.0005100069964920817	0.0026088551035744556	-0.0012064276469288852	0.003833212086761274
Object 20	Open	0.010255655526765255	-0.01527572259267577	-0.017230665061218862	-0.0031559948819498227	0.0007952929979549061	-0.0015845153636098747	0.0031146761360905076	0.0038319727837294623	-0.0017638549848317834	-0.000845361031860753	0.010121722416927789	0.0012095530512545736	-0.00013360945703173621	0.0021406395011052915
Object 21	Open	0.009076910682637659	-0.008642664327653654	-0.007083251335027707	0.018030545395377677	0.0038983237642220207	0.002099908864212542	0.003149385717880263	-0.0012498606180198412	-0.002709642705554497	-0.005084435891185347	0.00010333859694008332	-0.000020121271608038387	-0.0008371554989675415	-0.0005929395237872845
Object 22	Open	0.009689888262079224	-0.02128665130836969	0.0014370974642323824	-0.008237366204670511	-0.002007452315092164	0.011041199015339408	-0.0036904902512028557	-0.003955415484242581	-0.004167426487278923	-0.002298133681748571	-0.0017417899447672413	-0.002932739896100321	-0.0001562719822720264	-0.0015473914562713635
Object 23	Open	0.005055806690100794	-0.014452042717231708	-0.012908047980555651	-0.007338378542730863	-0.006599261704917664	0.0008506946760512044	0.0034665680259210233	0.0010685349912528555	-0.0069154641604991665	-0.0010919114075638667	0.00010028558928750235	-0.002641167574765067	0.002370722470539521	0.0034450328940527795
Object 24	Open	-0.0018075198996092203	0.017567124607435466	-0.016691739070925023	-0.0026930844557154707	0.011137737449412268	0.0036134023290718504	-0.0031897529757985515	0.011979485583876999	-0.0018918856765522158	-0.009608682507042152	-0.00233555681615903	0.0036565765131612174	0.007896768331616429	0.0009618131317721467
Object 25	Forested	-0.00877661176876298	-0.000651985772871589	0.003657984188631987	-0.0037497356124928426	-0.0064540047992207175	0.0034153548912691195	0.00047240276061840205	-0.00011800743258481981	0.00453928789465111	-0.0012413599198980946	0.0066474704318241155	0.0013673861233497104	0.004453410275990298	0.00018388377416675888
Object 26	Forested	-0.016748409092942104	0.0043520169168077254	0.013631375284228154	0.014334541566301802	-0.0026770891565895544	0.005427515230446556	-0.002128695491579728	0.00764341766905904	0.001686169820976501	0.006969383094670545	0.00330337191086676	6.2266687821993506e-6	0.0021329290031590286	0.0022787232198316896
Object 27	Forested	0.022363639219751198	0.0006341005187965796	0.004826692639946487	0.002888466182894046	-0.0028910946007053664	-0.004060369062656291	-0.005575885926076493	0.0010241351041995182	-0.011841787412528145	-0.0017937490549538553	0.0049317497268155045	0.001540849088345459	-0.001693285240561867	0.0011070451710070667
Object 28	Forested	0.0028352641470327593	0.0011473017242455464	0.00583077049097501	-0.007099067609743306	-0.011307664938020863	0.007228305877404572	0.0013140282786339118	0.00123652318603239	0.001753890642478001	-0.0020037428727540984	-0.0013687373625848125	-0.0005825402709091665	0.003444178149702909	-0.0006717966765623977
Object 29	Forested	-0.006345028099498176	0.007287600065589165	-0.002937348709737595	-0.018710004292253602	-0.0037454093972983217	0.011496698246991698	-0.005282326861565043	0.002079787469033691	0.0022860542212363687	-0.004074873090218864	0.002530479697112535	-0.0023371301383492494	0.0004594356405651456	0.001323340202945794
Object 30	Forested	-0.0035657570570031276	-0.008916462476433257	0.0072838753192708055	0.03583060193874348	-0.004712036186427505	0.00341784066910599	-0.005522260753505924	0.0025891938511498876	0.008276322549560884	0.00529102665864557	0.007426098077018211	-0.012829320468796142	0.003573869158998459	-0.005312974160929095
Object 31	Forested	0.01825537647915513	0.011318423866982412	-0.014931401873250701	-0.01006039421396713	-0.0018831531042715593	-0.004485940682655166	-0.0034275288770980626	0.008278020559686624	-0.0009810955234521356	-0.003958673549978378	0.0010580863229027466	-0.004652642819334209	-0.002512019752138719	0.0013613013333022069
Object 32	Forested	-0.0017144343832998599	-0.007775559120218649	0.002016890939295125	0.001964686499796358	0.0014031334629521627	-0.006833839700157072	-0.007303447888757135	0.0009313421131336868	-0.0011438360596613241	0.0033333868270458253	0.0072207494017215825	0.003430040286817795	-0.0018862031542409706	0.005563033602810644
Object 33	Forested	0.013868981721859491	-0.023471998082141746	-0.003946301905824003	-0.005201645148633383	-0.030412495007444494	-0.001279851515472596	0.0013457859382311748	0.0007886673275275637	-0.009778059732991493	-0.003620295568910655	0.0031946471009112022	0.010154597156474782	-0.00007537189033571011	-0.005006289968459024
Object 34	Forested	0.01211689253567586	-0.00737558702248701	-0.004805358572507949	0.013813992106044464	-0.014438403470546835	0.003391670647323225	-0.0026357280569480326	-0.002719066978256429	0.002637031638777817	0.0005896981407403688	0.008491961962865231	0.000662376352499435	0.002300465616164773	0.004775391777778016
Object 35	Open	0.0010734488182210465	0.03461613235620647	-0.01158369111912185	0.010059923138523469	-0.0029176653513904947	0.0005599982802704278	0.01690669604495227	-0.0009952906585775753	-0.004038191404173439	-0.003757233712176475	0.0002535054921821779	-0.0017413202286824846	-0.0006505343105659883	-0.003124067116218429
Object 36	Open	0.013569427138992863	0.01360605426176432	-0.00830046375262802	0.01093060342329507	-0.012815450993017136	0.006613283174538598	0.004199357783402152	-0.0028895036197903482	0.0035837272828029144	0.004245525653394474	-0.0005378663213225868	-0.0017987106715983414	-0.0009632624688911121	0.0039000956001322955
Object 37	Open	-0.009879470483457728	0.022610710447190586	-0.00637138354189147	-0.0065567337354556715	0.000039999018180305474	0.005181402429524087	0.0011680846420624672	0.0015995305760521381	-0.0012294416741021664	-0.005199858087919824	0.0022798613637481087	-0.0014675959001080607	0.001984197764454296	0.0027348119705631613
Object 38	Open	0.013722433779438435	-0.0004934485186729691	-0.004025355686113958	0.0018166226919328534	-0.0029299018749125226	0.005405616242369193	0.010101228487422243	7.4879934253252466e-6	-0.006356045355339588	0.0032898773157874137	0.0061926361321157745	0.004855860531801807	0.004153326556389895	-9.767019151233874e-6
Object 39	Open	0.01881399105662484	0.014786889745160682	-0.0020376255280943694	0.003566491976642971	-0.00024006561682907255	-0.0033130028667099813	0.004760207114737081	0.0025885777929702445	-0.001574866736261078	-0.004876872075516787	0.0016230323605314727	-0.003559297877227864	-0.0017429655635146097	0.0011744863224264351
Object 40	Open	0.02356438341796865	0.02938803377684249	-0.020378287765153758	0.012916298575013882	0.0014848926289325823	-0.0019184370380285096	0.003110607504597799	-0.000713452500609434	0.0009569599760953552	0.007153155012467397	0.003730418195243119	0.0008401966316200539	0.0005140041241318628	0.006471232690627131
Object 41	Open	0.008967133276207693	0.006539485628514026	0.00295833024679591	0.016710001322772727	0.0007234405483591916	-0.010149527504018842	0.009618128606873132	-0.004918673663395851	-0.00048755417294118596	-0.0031178739650062764	0.005441487659280378	0.0011827460224424055	0.0003096844068406998	-0.00018233912962065747
Object 42	Open	0.007747497695473573	0.006728996466796884	-0.009875588122467215	0.0021195488822116585	-0.004882351721574495	-0.010679219942558937	0.0024101553391823625	0.001638307039090743	-0.003342575758112196	-0.0021388792184891168	0.0038123309614094157	-0.005334908606497913	0.006094019811910371	0.0004761611195528318
Object 43	Open	-0.008133966665349204	-0.0020911929388039607	0.024221214262100423	0.004318386387662301	-0.004595342920246318	0.0008862730205581868	-0.0028663319276117163	0.008114897819776867	-0.007747460108594466	0.0052166633864499734	0.0030366028571149413	-0.000605462560922513	0.003896180850668388	0.003581456517979444
Object 44	Open	-0.0031792481927013375	0.0021026676717633397	0.01809601130431569	0.008084652927280389	-0.003795643858177831	-0.005513131796769952	-0.00722396259716238	0.0005891844412313497	0.004316597924017339	0.007240653503122032	0.010652778806058685	-0.001419876584010166	-0.0022081436028785566	0.002805415356491435
Object 45	Forested	-0.01563500718745046	0.00113917276530887	0.013318217035996878	-0.007456912516473277	-0.0005095027653649449	-0.019881937595709366	0.002649703955156987	0.006832550584207947	0.0037248229442830676	-0.001373589979465059	-0.0015310442097757648	-0.0033350203680726086	-0.0014323341608248731	-0.001703673786247746
Object 46	Forested	0.00411724170216802	0.008884519807121417	-0.024366624089279382	0.0005774050149722842	-0.0025945551289546444	-0.01618638201911137	-0.009232346196112394	0.013864236630583253	-0.0035887495651394405	-0.008936892239801231	0.005036040656361845	0.006731215241514981	0.005233720090367178	-0.0023305797718233103
Object 47	Forested	0.006090215196867829	0.007922471398083388	-0.012121065833316113	-0.008508744272193202	0.008888806317251726	-0.006541646097017589	-0.006990636222827211	0.006013145642556063	0.0015593507680717851	-0.0018638152051277436	0.004037615990002552	-0.0009385110089511684	-0.006169639410773554	0.0019592499111252986
Object 48	Forested	-0.011248304909952864	-0.010821023502580617	-0.022042063086482516	-0.01237206083561495	-0.0018939981744747906	-0.008663475891770203	-0.002107516992659575	0.0044737743422193655	0.008973117531294287	0.0002485017041722893	-0.0027841149819335027	-0.0012798396992052263	-0.0061609271674965315	0.003297690382020242
Object 49	Forested	-0.02234069661744252	0.011872463308897043	-0.0153678162109915	0.018929982729125078	0.004861553892892752	-0.005904141489088699	-0.01428076934703099	0.00281749308714818	-0.007159626956033549	-0.0011730202407003606	-0.004142204570712455	-0.0033356958733892494	-0.0005953277592048091	0.004278031673345426
Object 50	Forested	-0.01572959141946321	0.008140933596535196	-0.008914091271658346	0.004404231126991898	0.006639611310195086	-0.006426937462948972	-0.0094345467159196	0.005756138073938017	-0.004872743252510168	0.0023794220687508422	-0.0024363316765920813	0.003781533197682722	-0.0007329010727810942	-0.00558947681132373
Object 51	Forested	-0.007076607921386923	-0.003454332906136254	0.011709880205401783	-0.0025127728094102896	0.007399239216669838	-0.0024778755385561654	-0.014770532690145057	-0.007665384118683189	-0.007266554142598779	0.00865546155667881	-0.0023572200057106574	-0.002533304129906122	0.0027468390128588802	0.00139919345748165
Object 52	Forested	-0.00607550845587975	0.002060065339348059	0.012306893834375714	0.008346059923418714	-0.0007337384389978647	-0.00677916302481156	-0.00008401776529305785	0.0024482715402279753	-0.006949747400582504	0.009445454592767308	-0.0038405500853720353	-0.005327624700378098	0.001326010806262561	3.378945984124991e-6
Object 53	Forested	0.013690101273728696	-0.002595774276378456	0.010485030006040664	0.0032418976374735398	0.006987986595111354	-0.006429399930795587	-0.006910719044504893	-0.002294300971538969	0.0035923891753691984	-0.0011099640009131313	-0.000017276365147106604	0.0012312214815134994	0.004534193036876642	0.0008655630043733606
Object 54	Forested	0.022482225956503565	-0.0052164511388338225	0.0026110173390162805	0.007860301018277997	0.0016727975827516629	-0.013218329657130086	-0.0029247655178673533	-0.006830282774782561	0.002132662076477383	0.002677953290985177	0.001979168669890407	0.000938186025605302	0.005525905607546567	0.0023058079229077554
Object 55	Forested	0.04077579463753442	0.008163317798663163	-0.011665410318138336	0.017680379348399902	-0.01875652141935904	-0.013258949122000941	-0.00829295162737198	-0.010385655828709622	-0.003076186363054053	-0.000259632441780986	-0.002628353905888471	-0.004117446404716551	0.0007342862230795725	-0.00261156760503861
Object 56	Forested	0.020249698028053844	0.00039855858964924726	0.014563690603031457	0.00022965536201387094	0.001688317300023671	-0.004805046801737252	-0.009821224981436958	0.0013301228274025985	-0.00435144604325485	0.0058239856037009645	-0.0035197304746548744	-0.002879560087617664	0.005776321079436182	0.001735550781216858
Object 57	Forested	0.0494028848482694	0.02093433530005827	0.017378519371953602	0.00248045370435197	0.001633674707487946	0.0034460765457951232	-0.0009813802864229997	0.006711066178524008	0.00608550376778749	-0.0025851698542274813	-0.006315629313608298	0.008916000772811399	0.0037984251879826353	-0.0009598006867730401
Object 58	Forested	0.03503644686174854	0.01929623314078774	0.011764413625137476	-0.02011260707507119	0.00657659957801233	0.010031614968579227	-0.0009110502968642476	-0.004314341000210259	0.006792880434328768	0.0015014794216696673	0.0026305471901706444	-0.004634084207048286	0.0026839588228130314	0.0006606216059808197
Object 59	Forested	0.027481646263613217	0.008174134844918255	0.021645039651314844	0.0059795983267349065	0.00771794256712738	-0.012286384224702285	0.003945524427567899	-0.0068851421486039385	-0.005866879298629156	0.005696794179095773	-0.004705830290446588	-0.0013021156382498483	0.004981619404507134	0.0040685046783137625
Object 60	Forested	-0.006665229975322999	-0.016369984918819927	-0.014242086326976208	0.021783620204916986	0.0036110147163319482	-0.0009225699606726296	0.0031548324751798236	-0.00679549078057526	-0.00392695160240616	-0.007157164832658656	0.001614571633303081	-0.001087447463221657	-0.005188183841406618	0.0010063553915056382
Object 61	Open	0.001143846455819854	-0.010349318505207738	0.003396007154233635	-0.00032555578026647236	-0.005740467978422264	-0.0001159771638672053	0.0034308192954681884	-0.002286761644018581	0.011569433201165668	0.0027530815476609657	-0.0020113603302482496	-0.0030082909958393236	-0.002326666612244319	-0.001150044064336266
Object 62	Open	-0.01139651111587763	-0.008656679022734799	-0.008077358755652391	0.01199907838048842	-0.002977294980841855	-0.0016463965310009156	-0.0012321464445972671	-0.0033457950901256144	0.011195311493787326	0.001883955068634618	0.0026686007861731905	-0.0011033351113883176	-0.0028593410860085454	0.001281178281233544
Object 63	Open	-0.01808784512879764	-0.0013041257659369147	-0.001538447765064718	0.009133046445191105	-0.00045817461619928744	0.0001225359689538669	-0.0031357102608282894	-0.0016392521211049825	0.008599960123179103	-0.002233440446860896	0.0018486554562882165	0.0005665407901599249	0.0018547731646814188	0.001753055881708242
Object 64	Open	0.006232562942834181	-0.011153687344761345	-0.009963661209933194	-0.0064087737672324716	0.0009572862075370789	0.0022651102622151093	0.00355730837791466	0.00696542971118883	0.007992251776432393	0.0020468295311000754	0.00502373497681523	0.00011253664788141134	0.002373155754197162	0.002744651832091731
Object 65	Open	-0.003065531056911165	-0.0009764771752955371	-0.005655516444444343	0.0003997613141300403	0.0016690004014861162	-0.002295574839800951	0.011859927029781983	0.008631824103702073	0.0029519094851901033	0.0013690461469837993	0.0015134398209389608	0.0034469860401689888	0.005458685105592178	-0.00040909464493620013
Object 66	Open	-0.015954748453729125	-0.0169832291285052	0.005400986410851134	0.003737727771598757	0.007566681917951808	0.0012092319997779213	0.0018466496053405807	0.0042003767368016184	-0.0017925460695949551	0.002834043814318104	0.007178105313328468	-0.0035224552839695326	0.0013156249599708316	-0.0006006193738283453
Object 67	Open	-0.01810740231780989	0.005077061945858922	-0.012161870425081798	-0.0013104633932894997	0.006374816928893118	-0.012544947313459977	0.00407141922826964	0.0007085839085442387	0.008809028405496378	0.002050280234205159	-0.004732973682895177	-0.004181889148954076	-0.00030581616855542037	-0.002343230567948572
Object 68	Open	-0.01919268307069703	0.016551450002105183	-0.01069132862340655	0.0066069802237656355	0.004102114695540746	0.008443740607259635	0.008704963569372249	0.006348958238916731	0.002086871404743426	0.007886928747620892	0.0012815313591731463	-0.0010457530278231342	0.0056834908689619885	-0.008622620951130047
Object 69	Open	-0.01760546741720395	-0.009561582670673701	0.008245642903405015	-0.004309830549766893	-0.0014206637739108542	-0.00037327677697907523	-0.007067640927354069	-0.0005551521624027682	-0.0015219173852951211	0.004266449290049386	0.0006443566569842245	-0.0024353384386747072	-0.00012833705827995466	-0.006840256028338262
Object 70	Open	-0.028415156206957982	-0.0006952479962063887	-0.0008939155067797007	0.014300183653050602	0.0002922053415638112	-0.006502902319409408	0.00314465652019894	0.011364805883581163	0.0026424903269627533	0.007122463076002097	0.0013774319710614961	0.0030710478514998766	-0.00015974286416517143	0.0015759007720358759
Object 71	Forested	-0.016282840591636663	-0.010643501839365284	0.01550602139720716	-0.003444575036218787	0.005120797470275252	-0.0030872040665942168	0.006525997285637024	-0.004556891159339391	0.0070978216871970335	0.008764671626742342	-0.0011063355167249247	-0.0013137161309310955	-0.003635678147542556	0.003985738076848738
Object 72	Forested	-0.007178010108430993	0.006552871115658615	0.002555685445342631	-0.004488384270863951	0.010830476861921292	0.006656058291926526	0.006833383221336534	0.0037714978608489494	-0.001943353951443029	0.0033463848124652934	-0.003878047767551578	-0.0026711475094936188	0.002200784147817128	-0.0024158004348870704
Object 73	Forested	0.009085802173584722	-0.0035776614409236147	0.02260820181274407	-0.018607276096574962	-0.005317147151301695	0.007401193416719194	0.00002849125213779729	0.004767214788894187	-0.0021761309167329336	0.0031666047252218586	-0.002301852525574522	-0.0043238959965299535	-0.0018756661663624785	-0.001238513817635748
Object 74	Forested	-0.007953443961666496	-0.01360961090745594	0.011271858330597498	-0.010689037280606608	-0.0010527781404736538	-0.0011930650254517415	0.0006380822240126632	-0.00991555683895761	0.0009876754425904226	-0.000320606447107504	0.0058514462949166846	-0.0023453865456609926	0.00003505613098991457	0.0012314804516290428
Object 75	Forested	0.01808535549629099	-0.009826926080890344	0.002323246792529487	-0.007499022656932785	0.0006587060032128564	-0.01674166698493997	0.0028890602316675403	0.008079108023394213	0.00040397589418107564	0.005647974188274374	0.0016573617313241583	-0.00545850370055934	-0.0006237587191667138	0.0014262689051688985
Object 76	Forested	0.01077705642591302	-0.0058691592757224185	0.011250687705085775	-0.004621695719692671	0.0200453247644481	-0.005029728816985887	0.005831041841223142	0.00853157377218738	0.0017299238117138608	0.005532372486643175	0.001061682872245706	-0.004488184460076421	0.0002960774255517116	0.0020665455491355443
Object 77	Forested	-0.006309327959311902	-0.0005772616971160316	0.00705930116529446	0.012128505169638175	0.010430771888769856	-0.010136853198884053	0.005679075686993163	-0.0018027369429703191	0.007939771616127616	0.0018265831360089588	-0.0011856558341103445	0.0021361370946123555	-0.00031736749892206435	-0.0009244726678092674
Object 78	Forested	-0.0038386521577088092	-0.010040299277001914	0.005523609982181767	-0.003605796678052746	-0.0019080871156781142	-0.0003950446157212421	-0.002954721563059627	-0.0013041629936311199	0.0005371577620727589	0.0008611753227758419	0.003706079740201225	-0.004170339386575686	0.0017199455087042483	-0.0015112126181808887
Object 79	Forested	0.0055601582930730545	-0.013987679336038566	0.014497689782935582	-0.008968958270172227	0.0033871220003673964	-0.002578651290496108	0.0033816464606535035	-0.0038859685005414786	0.008821593650849344	0.0013664391676150814	0.0048297433702771215	-0.00007572721967336445	-0.0024039965530477498	-0.003518850709155354
Object 80	Forested	-0.011496595576744432	0.007286560112151562	0.00995559854945219	-0.005203687911132796	0.013965343527387968	-0.003193293558763877	-0.007260559449065726	0.0033239399299500477	0.00461601278400039	0.0029797127357082402	-0.003520958007306453	-0.0027860949972138486	0.002199915898543277	0.0018202384256647516
Object 81	Forested	0.009940647113066147	-0.021397100689600088	-0.0020834022170329175	-0.007534250032234952	0.0004793862418614176	-0.021974811935004196	0.0010551120275001933	0.008987172615886177	0.00330406609487742	0.003566251119288673	-0.0011273269956220435	-0.004211918674089946	0.001989933197393892	0.003868078179909935
Object 82	Forested	0.0570838990185773	0.0042587198089407245	-0.002591848588946788	-0.01143180377039242	0.01057137364704353	0.006085756463521773	0.008360448665290614	-0.0002997381204269973	0.002318425586447798	0.0008369023205982706	0.001365180749357892	0.002014503978739534	-0.0008321476220038177	0.0009058545183819563
Object 83	Forested	0.016948530629181214	-0.009766234918631095	-0.016056051839124695	-0.010101153641210168	-0.0010633533960159119	0.012155433338613646	-0.012513850988793715	0.006462475708180254	-0.0027028181401781105	0.0006094408940974507	0.00036175290395096087	0.001254541464073605	-0.0016502391591117155	-0.010534425317072806
Object 84	Forested	0.00534532604051098	0.0005012134846321808	-0.005945041732848615	-0.008505740442400427	0.008285992377627968	0.01197857213792137	-0.0005981981931042572	-0.010183936092715992	-0.0030807775330022264	0.003489688349441184	-0.0032906868059602466	-0.001327742218019721	-0.0009098085952019901	-0.004525615828733853
Object 85	Forested	0.0013028372656698208	0.003040842266916025	-0.019574087055798623	-0.007014225415424302	0.011347924152070579	0.0002511105020625344	0.0026558186456245615	-0.001396122807223829	0.0020685234203674263	0.003026702628777517	-0.002612325037642435	-0.001791409217671098	0.001048446593714057	0.001470794266628397
Object 86	Forested	0.03472016391323466	0.0036248221511190355	-0.008696558938942564	-0.006175965726778499	-0.007930580471135734	-0.0018835567596414177	0.0008942874142280755	-0.0030370426575819193	0.0047956990204272515	0.003008371782694872	-0.0032928466348576264	0.000058188332949272095	-0.00036817701017944395	-0.000708158354412109
Object 87	Forested	0.0197864930106751	-0.016360148320992418	-0.004909033316407995	0.016584364163392488	-0.01625109552161826	-0.001019029364337733	-0.004110066964999669	-0.009940892758804545	0.00014807017970892158	0.00915579991006469	-0.0053268795495392115	-0.0026814023682629274	-0.0022804813367358176	-0.001209605400093389
Object 88	Forested	0.022653635217815486	-0.0189605599785544	0.0018421736623041238	-0.016281714170933496	0.005225129153325974	-0.000497955349017936	0.00248075734299767	0.0050690844792007595	0.001199251945047368	-0.0010480152427744629	0.0006509473765808683	0.0003490741323211336	-0.001968808494148943	-0.0026318531709237244
Object 89	Forested	0.038463088492879285	-0.007472677905940853	0.005892800239315036	0.016067487826957497	-0.010050876860752964	-0.003279742248776447	-0.003939572681482331	0.0028384083237752	0.0027950526000771977	-0.0016600778753558297	-0.0032721185602522023	0.0048432038252310995	0.0013652300279654438	-0.005402561995477951
Object 90	Forested	0.044641611043272564	-0.021540980267416507	-0.0005199013598373489	-0.01726439759276677	-0.012734034518429605	0.004841059084329168	-0.01761924639663277	0.0018190633199987663	0.0041457126890762	0.001207911083745338	0.0007917348986050905	-0.00043088609806215194	0.0014415386028520593	-0.0022053827175456606
Object 91	Forested	0.028028548503406556	0.0019511320746721512	0.01294183852725907	0.004793342424850412	-0.002017612795064161	-0.0014315285731834743	-0.003653977474957839	-0.008888084777161607	-0.004561654259283418	-0.003251245970523602	-0.009012543374813844	-0.008121584681313094	0.005288282723228079	0.0006209017406338655
Object 92	Forested	0.01226496915875785	0.03451809865101912	-0.0012126377559889291	0.005303344006488286	0.0014201443006479151	-0.0013704812316244449	-0.011866842900623543	-0.001117547874664891	-0.001057263984028679	-0.004777471142015924	-0.006937375680588136	-0.006296622917458544	0.00039234169143621833	0.00032426855416863465
Object 93	Forested	-0.009602633600755996	-0.0037458584493186412	0.011415016909271485	-0.0032934670250475756	0.007350585413333566	-0.0026149803862615343	-0.011833431560267959	-0.005721529401373704	-0.0006656105231965741	0.0068948968463430306	-0.0005372385298403981	0.0011142697447235378	0.005586153020606375	0.0017773483806397873
Object 94	Forested	0.003716394684543046	0.004399127561563771	0.00803394393508398	0.018907242724892824	-0.010563181363047064	-0.006211846269589566	-0.007389038008158458	-0.00896597877530903	-0.0007495206765825381	0.005386662252174765	-0.0018662843075104147	-0.0025984820662697415	-0.0007020184462358968	-0.004273579735850884
Object 95	Forested	0.02264281512295218	-0.004763768813280517	0.0023900510326057413	0.007446674131113016	0.0016651373125705852	-0.012926875931024429	-0.0023149433499097226	-0.006366369264581515	0.0034031519691853384	0.003261206781263275	0.002501805972758748	0.0019082044202960186	0.005345498208780021	0.001380075900801496
Object 96	Forested	0.013753019695600608	-0.0024578636250085022	0.010522877620928654	0.0032573681907934996	0.007249194538580836	-0.006537272952233443	-0.006930292045183262	-0.0026444415130243057	0.003788715767284069	-0.0012670179513512836	1.1678820897039958e-6	0.0016279782511320878	0.004678386211525783	0.00040594917039099804
Object 97	Forested	0.021959801676939738	0.0036106700764224446	-0.010041229320787357	-0.0066356999602349784	-0.0021006677983217985	-0.003830510597658345	-0.010297762341196032	-0.010607746116224134	-0.0024125681458653805	0.003830717993766257	0.002286981761227396	-0.0008000468259481213	0.003978092442320358	-0.00013508982751155946
Object 98	Forested	0.026964168358814967	0.008859028072581626	0.01682002577607157	-0.009164810638385385	0.0004115546129506636	-0.01651906060257371	-0.007579081069105358	-0.0009943093162392339	0.002049272578703803	-0.004418843637061448	-0.002950167531031063	-0.007870024119269839	0.0039958604191766564	-0.0016967195179552854
Object 99	Forested	0.050059966495131995	0.014957807448160089	0.01400464198658033	-0.009916120932614975	-0.0035690958162831765	0.009831811331410579	-0.00510245551553884	0.00865285502509335	0.01689536128154902	-0.006017170566101647	-0.00009678865559212312	0.01242995804556442	0.009481115877358571	0.0011838049244322782
Object 100	Forested	0.035431197681255654	0.025208491837728296	0.011495355828378505	-0.008156418505039063	0.006691542806000376	0.0016181178805060779	0.008877135316391734	-0.0018524423273076627	0.0037730183515779056	0.0037973585988143707	-0.0013679518134620977	-0.005234181341996013	0.0014176629204979922	0.00013579025010393572
Object 101	Forested	0.018153018087847552	0.007610970251608852	0.014175322857830972	0.0021331437175999236	0.009984513484895747	-0.005017883521021788	-0.009196314060274503	-0.01195295723847501	-0.0015112570388804514	0.003240944514703499	-0.0035627795199991473	0.002488609006730316	0.008740973769448377	0.000869005425524624
Object 102	Open	-0.007495615178712225	-0.021501510020657727	-0.015385695331954533	0.010040819449138236	0.003014920967351037	0.006223646671234927	-0.005558089313146091	-0.009572159423432714	0.00008729493077977527	-0.00767067870656664	0.005201989043812564	-0.00037645040411475833	-0.0031096284144186623	0.0006760692983298548
Object 103	Open	-0.019074511491276435	-0.007137738316929406	-0.0028555902903057468	0.012274327654002857	0.01366513263568669	0.004838482573246006	-0.004165499839109887	-0.004094314540039998	0.0004385590739922302	-0.0004497529962783162	0.0002893429940593099	0.004254622164267909	0.000016124201570924425	-0.0037024312659480925
Object 104	Open	-0.003584849893812136	-0.01202210562165525	0.008402551964000145	0.02877290872889796	0.012374991894170616	-0.0017463082473067138	0.0022639848719864983	-0.0009955559402774169	-0.003271575732274749	0.0023747626690415625	-0.002420138206918567	0.004933828625725807	-0.0021425686805514187	-0.003236178430025537
Object 105	Open	-0.01406920116757886	0.012373337655937594	-0.013524783651815	0.0008819144375833164	0.015449878618968725	0.01543040068834473	-0.0035331543460481087	-0.005642259398175839	0.005565519506210747	-0.008029540643259956	0.006098262767872861	0.001687076291501869	0.0017850102842580512	0.0014566234670894476
Object 106	Open	0.0007339621123535388	-0.0012945184738232993	-0.005757560978613177	-0.010272796973059314	0.008552354600026187	0.005407698898764677	-0.005367897056479523	-0.00047323645396947923	-0.007752906460773128	-0.00012167097434089126	0.004708554011107762	0.008105626371776928	0.0017707859954980728	-0.0014614774658473224
Object 107	Open	0.027817298068027952	-0.01760448264166504	-0.017819910359432437	-0.009356719761039372	-0.00022551750696629756	-0.01710573462815224	0.010305431296844412	0.006874589968711453	-0.011311139309906739	-0.010865423148305426	0.008683799768277115	-0.0009023011113667473	-0.0010185620139137159	-0.004643834233276634
Object 108	Open	-0.0023914055560956523	-0.0007822645135044952	-0.006752982536220903	0.009955733817620117	0.013703644086259688	-0.004882168703138198	0.01060196007426479	-0.0036774818049678465	0.0009706915519130139	-0.009603561094537975	0.0092663822814921	-0.0021290042979736495	0.0049219324657891654	-0.004824768247489788
Object 109	Open	-0.032337791545801096	0.018412583656260636	-0.0031085038334079445	0.029386460638879234	0.004413796168948767	0.00151592442928839	-0.004504316294852424	0.006234405177118085	-0.0028410165522897027	-0.005933098473303734	0.0033491467733017177	-0.0027919317691130676	-0.0013503489669478412	-0.004394579290428547
Object 110	Open	-0.02143839013193751	-0.003791777665312899	-0.021783078940483074	0.0023389246023908135	0.011227933928950648	0.006090610169028454	0.0020159430263670453	0.008248124314265604	-0.007968020378229907	-0.00012261896378243335	-0.004110680174924537	-0.004212487010131409	0.001509290186002263	-0.0007743167637780136
Object 111	Open	-0.028640163373536524	0.014543063501318837	-0.015105434333020822	0.006032578619427556	-0.003161640761658817	0.011101763966849445	-0.0038882736727247264	-0.01041261894907766	-0.006395568170570298	-0.006775614381254669	0.009622771306001305	0.0035907082981857835	-0.0009324434775740164	-0.005187668901827808
Object 112	Open	-0.026639105369003654	-0.0030401768445334613	0.0013494941951998803	0.009336466903997294	0.007606480997764635	0.010674447078930463	0.00013205028393107403	0.00357053033048733	0.0001553826917521212	-0.005628474270007471	0.004906969999322458	-0.0009317951090028048	0.002771786721284713	-0.00495640454463073
Object 113	Open	0.020535145415657912	0.016354831959490505	-0.022332351180126594	0.002470714111940256	-0.008112619860213315	0.0027800969779734307	-0.011800893307486758	-0.009049846746538436	-0.015677182957261056	0.002389825719750307	0.006613174036555039	-0.003320030477610797	-0.002379085577244853	0.0021459820006458595
Object 114	Open	-0.035790473210356645	0.0033251660922521344	-0.007797595736145734	0.0072196285682256615	0.005366307432935185	0.003217881739056609	0.0031376981318666027	0.008002830657611286	0.0013286605834672161	-0.00703674228441997	0.001235722728339389	-0.0009895611697238913	0.00518605165105036	-0.000797800544747956
Object 116	Forested	-0.037154233662205584	0.005473188468344748	-0.003955653448036568	0.0022020845779321023	0.00822487052796877	0.00005807292091232029	-0.008436287540414212	0.005017787649388585	0.0024043873637208026	0.00035569491320375013	-0.0019254109772032036	-0.0017832231128191345	-0.00005476582880539641	-0.000787248462604611
Object 117	Forested	-0.009309199924787086	0.010075534307346229	-0.015044185309855674	-0.007024850071970591	-0.005284836856493422	0.013371840188517227	-0.00905298813011141	-0.0005005615310374701	0.002597771574798532	0.0009144701943724884	-0.001448524645307965	-0.0044026534640684714	-0.0030303067254892546	-0.0011638760644505353
Object 118	Forested	-0.01414470055811672	-0.00035720603360995726	-0.009509333982146704	0.009678065790157233	-0.017150394570747633	-0.0006698946882221265	-0.013613546782945199	0.00820628493687015	0.007164667113919065	0.00020263717532335987	-0.0070951689851987045	-0.008598027679620335	-0.005067684639245884	0.0012246287262152496
Object 119	Forested	-0.007523659768913188	0.01022619938562482	-0.000025738296071633037	0.0072456842531385445	0.013191572790934036	-0.005281084209095202	-0.009893405437984696	0.013107942170869876	0.0011022219379175466	-0.00041767643863725316	-0.0016136823538097334	-0.002325770426635176	-0.0002858485791621713	-0.0018687275286898724
Object 120	Forested	-0.01564692952371858	0.011821169179935951	-0.003330773169853911	0.0010690471052838184	-0.0037569353499308767	0.001762917859385568	-0.0040333806395320875	0.013045278171024681	0.00010638774376963174	0.005691465266748566	-0.00757902726190781	-0.009633220908774063	0.0021661590873386176	-0.005148991786164932
Object 121	Forested	-0.036964949243464724	0.015319293722347116	-0.01885588609110652	0.012023701632522074	-0.0013696115140094608	0.003680227219819103	-0.00763384701452934	0.0006298353134210541	-0.0015740729138134847	0.0033179707326928183	-0.006052027040413006	-0.004336265688419048	-0.00011085764558863213	-0.0016095345832832558
Object 122	Forested	-0.0006334653285728005	0.013425591626809529	-0.018090575614510326	-0.005920344374871431	-0.010227443922041508	0.010694893270788893	-0.0052966482029443195	-0.0009131632197424224	0.001839063989218038	0.007036014204018547	-0.002361313622920966	-0.005093475574581732	0.0005733900530883483	-0.0016424097676817687
Object 123	Forested	-0.012619699579275818	-0.005119217150615123	-0.0020483977736530843	0.00673116870577566	-0.007654096122417777	0.0005247345547604406	-0.003883425262932738	0.003927310945840614	0.006165801504150637	-0.0015281634161869804	-0.0020840462981913262	-0.0013019354235851842	0.0033018847524665623	0.0008851968195214465
Object 124	Forested	0.007199817114967467	-0.001728283999667044	-0.005533141111739681	-0.01490245217140122	-0.005385749823572693	0.000053709778999449274	-0.005842402514169818	0.004169621845637939	0.009678761091970817	0.0071514046921756684	-0.0015165241613556014	0.0010685114725203775	0.004668906547988292	0.00011988374407546233
Object 125	Forested	-0.002063346398628863	-0.003129649731760877	-0.008422829657576262	-0.009938710761880512	-0.00010967440020357797	0.0024555752576971264	-0.006995566477986022	-0.004728397321517252	0.0013493228210386884	0.0013594997969053233	0.00574185720688525	-0.002158626386825728	-0.003064814261953552	-0.0032469055660465647
Object 126	Forested	-0.014683732671614666	-0.013863011748674492	-0.002516223341683577	0.009269145697420482	-0.00019661286876397613	0.004943538957031664	0.0018764129491021042	0.00787637318874123	0.0015293599950603266	-0.00416457877693435	-0.003240338202743189	0.0006520753485273916	0.0013809519736177802	-0.002063165070221161
Object 127	Forested	0.009187468313135765	0.006515630381360121	-0.005698785686688903	0.005048416946691952	0.003324264306985818	-0.005591508250425195	0.002401708475350146	-0.0038728354521150284	-0.0004271932771842441	-0.0032136597091336513	0.0013949344848872458	-0.004666923988070973	-0.002561080280737452	-0.0020458567038674756
Object 128	Forested	-0.0025517771001791986	-0.005371189724077448	0.0011706025669262635	0.0005239679627728392	-0.0007376750675852138	0.0038431916616158304	0.0003446108301624716	-0.006594159416021774	0.0027296955155798907	-0.004315021416822999	0.0037065775466350996	-0.0010406163617490878	-0.005284655298683154	-0.00939361587959658
Object 129	Forested	-0.028534407522763084	0.004779897644808077	-0.0230384216277864	0.011113434244402481	-0.006875477358591799	-0.0033276282411240517	0.00836312038739281	-0.01174087866301599	0.011483219627786223	-0.003131331235797672	-0.002555989038676819	0.0017002906220459136	0.000552230146060551	0.0025946477477601653
Object 130	Forested	-0.010891614481960804	0.012002263211268852	-0.006760263235603342	-0.0031479050238520175	0.0072301776211137776	0.010705561293871999	0.008539058460035267	-0.003080655392216111	-0.0067531017498220994	0.00150806884382721	-0.004312141043151536	0.0034532599751531017	-0.004206009711754854	0.0024450648003274404
Object 131	Forested	0.022042930218162234	-0.0000765194582670031	0.00391400804584957	0.007275094013220357	0.017808755668765656	-0.006190162767634859	0.0032802491463653684	0.010527911414477521	-0.008731481584949088	-0.003190210735188938	-0.0036518518647741553	-0.0015575814230875573	-0.0032276145436657138	-0.0025835387427403547
Object 132	Forested	0.008403799364674195	0.01803785329440531	0.009891245929379358	0.007429367571726585	0.008953717177534298	-0.006553672959503773	-0.020352164652774837	-0.0039721323127189165	0.008149466681980612	-0.0021492161380467405	-0.0001808217042965286	0.0064472139815548125	0.004712461604072101	-0.0008699220665256279
Object 133	Forested	0.014888984220676561	-0.007860112653144393	0.0010350819825639403	0.003579715647910532	-0.0035010088083217814	-0.006675719239958877	-0.0018883415803751416	-0.0010005949702357286	0.0005358357592902054	0.005480919156059305	0.002226719229785068	0.0005878848719417867	-0.0007090997771455524	-0.002426840667901613
Object 134	Forested	-0.011005495639458946	0.00025211528458916665	0.00010715741946642182	0.0010044977405047784	0.013384252106018358	-0.00525320923833103	-0.000830579059163169	-0.012486012879835478	0.009779411634919207	-0.006469498499414963	-0.005931045051568842	-0.0013696661196271917	-0.0023479207830026023	-0.0009169583260917944
Object 135	Forested	-0.00022803264931304441	-0.002076534627894064	-0.01823242496193109	0.017327142614506335	0.012331622966842792	-0.010584419356307	0.003605556384660272	0.0004838368743487299	-0.0009372301997464236	0.00677314236210132	-0.0009150758810703826	0.0051884314734812085	0.002465964439421681	0.0002754501844722454
Object 136	Forested	-0.018731376552308845	0.001961832057433605	-0.016803430464357644	-0.0014783894740590083	0.007264470400130347	-0.019630795168917657	-0.00005383443275655537	-0.0022934312204323016	0.0013855233689670978	0.005304942891568634	-0.0034451790709458027	0.005863527116512419	-0.0003115150323360026	-0.001729597785887617
Object 137	Forested	-0.020133801636889607	-0.004914138048473385	-0.020852176465191455	-0.011957512428416464	0.0015381043138153396	0.0008614099142332988	0.003242210826492683	-0.0007892893252507387	0.00039803934253686095	-0.0024324960306432056	-0.002976901310489101	0.0009200766091757292	0.0005981771704421978	0.0029337036636559325
Object 138	Forested	-0.014443882070715747	-0.02012084917832833	-0.0067739035790089575	-0.010973728651188404	0.0045369841428293456	0.003911253963461202	-0.0044501479217245125	0.0000753802866398135	0.0007518669994641227	0.00006336389976199264	-0.003970299765205249	0.00014232893483482004	-0.0015714418908483183	0.000973704501954642
Object 139	Forested	-0.011647564302664901	-0.005887536484412107	-0.018803396367299517	-0.009049585056581412	0.0017552809318605981	-0.010535220033202449	-0.001646464924368347	-0.006525308536836687	0.010828984665555109	-0.008220698986565592	-0.0022484020538480792	0.0005608008191938012	-0.00012746229587307016	-0.0005355727992284387
Object 140	Forested	-0.009110304671252383	-0.013036193943396578	-0.006544009054753291	-0.0094232437681263	-0.0014442751565933362	-0.00334875165434515	-0.009896960093850512	-0.0033111151807066774	0.004226348768090291	-0.006547928502244845	-0.0006693235570913717	-0.001581756920804195	-0.0011982399676198565	0.002551056738712795
Object 141	Forested	-0.016232985852242025	-0.004096648309192505	-0.003949676746243578	-0.012723109199471885	0.0010135021541700794	-0.010505783674997516	0.011866082941572422	0.005852672982145004	0.007710871320514264	-0.0069530986781775215	-0.004222435740586091	-0.0048790590886856125	-0.005767523610352146	0.0029288588352446815
Object 142	Forested	-0.0244350199959858	-0.00811501676931945	-0.019616984089524662	-0.01617972864265589	-0.0025438923854438963	-0.009498653604794923	-0.004361889089381886	-0.00021330861724088343	0.006374146894096819	-0.004974600748461172	-0.0010292083948420826	0.00061957051287534	0.003928694027087619	-0.0009231753653947518
Object 143	Forested	-0.017898015385237373	-0.011385534166853613	-0.02039404205266325	-0.008584846769982828	0.004917145269736554	-0.005878868845008564	0.0029291003291140624	-0.005814689023699164	0.0005402077695785074	-0.00484792988521886	-0.00342367407013338	0.0015814117860842001	0.003958930343059735	-0.00002199412537770711
Object 144	Open	-0.0029418608020041967	0.000053854698968835884	-0.007437728588665943	0.0001253279673120399	-0.003269096197749757	0.0036865681795346995	0.013571296199201156	0.004093351591917451	-0.005465385601803868	-0.001564366958246872	-0.0019658993469825613	-0.005644279728953422	0.00241365503663916	-0.0002159534727959747
Object 145	Open	0.003689965296191447	-0.012018677700543412	-0.005878064434196431	0.005008322444830214	-0.0002922104286079112	0.013777314269799869	0.020638221812612472	0.0012550400035051233	0.0012436945940993407	0.011256242872109204	0.002315103477489247	0.0012776543138813845	0.005202227724844249	0.006055067792024757
Object 146	Open	-0.0010348940481534664	-0.014021843942830426	-0.015812761416638253	0.0009341160732823172	-0.021223053071603788	0.010935476006565888	0.0031166800562104978	0.00009727434159954508	0.0006028608577565428	-0.000635427609558362	-0.00024630122738656404	-0.002504560869728056	0.005652936618905904	0.0020811199021339402
Object 147	Open	0.0035153638031293565	-0.008948791008987317	-0.001328364473056403	0.0032133985032075547	-0.00569177365016964	0.0071877910477376366	0.01081564834047091	-0.002732413930157565	-0.0010089562930843481	-0.00464407838705948	-0.0004946801098079897	0.0018279851159411643	0.00011090324655453385	-0.000670348049856066
Object 148	Open	-0.020442992529421274	-0.0006666258735825367	-0.010879577741646202	-0.00501226225182373	-0.011282434194695582	0.003261470221554559	0.008375049955180115	0.004971450372910999	-0.011988155923731923	0.008250460339981018	8.415828416568603e-6	-0.005706006506056227	0.005678782322626999	-0.0003583307242107618
Object 149	Open	0.03278243476232081	-0.009470321792744069	0.002139061440592718	-0.0021415954931486825	0.0028253674808602835	-0.011490444019333723	0.016887657849306764	0.0076583515906153985	-0.0008810220198843343	0.0006660713597025454	-0.0005176362456386368	-0.0009679091730275623	0.0037089893334047567	0.002179934249714784
Object 150	Open	-0.0012097081677800694	-0.004655768292489891	-0.006233173386969168	0.00515448090226786	-0.01483081269750344	0.009542026737537698	0.00794998367291884	0.007646250905143544	-0.005708220186257539	-0.0022245038397136494	-0.007725319584686627	0.0015756844977609106	0.004647308287061139	-0.0006284356837343019
Object 151	Open	-0.005699468044497642	-0.009329516003866651	0.00037510789165604746	0.005670306543681207	-0.011265856110823407	0.0168240478193717	0.004268340480939306	-0.0016058625478662936	0.0026456316320944604	0.005438464861458913	-0.0010316529535358433	0.007786281398504442	0.005708935377478237	0.0006659873182555489
Object 152	Open	0.006317013407677246	-0.012287030174457148	-0.003702710111738238	-0.011643639442010294	-0.0071100791136534	0.017725532225837302	0.0038724575475898512	-0.007271541674889293	0.0029590310394510843	-0.00016587930219779618	0.00041396117088078046	-0.0007282460378763495	0.002999137989469657	0.006272206907666101
Object 153	Open	0.03227187209458005	0.0034801260081923696	-0.015593891890864894	-0.006469785927372073	0.005724329637290251	0.011484531033928748	0.011909747365510917	-0.002267441652565831	0.011920985043250867	0.0037376286686334006	-0.001291262967352799	-0.002655637506163377	-0.00316842198333432	0.002209221843545202
Object 154	Open	-0.002972653162677838	-0.012446790637721663	-0.0005937794216188367	0.0063237691937479195	-0.003733930741262137	-0.005068053362574482	0.0008377817039988328	-0.00890383160764939	0.0069183124402967325	-0.008436026962300322	0.005763401936083975	0.0013669344925665058	-0.0024069878930828544	-0.0006158326531895696
Object 155	Open	-0.011943708524012627	-0.01702623307947586	0.003427723277455336	0.027739845600867345	0.003963215124536688	-0.0022130643590547623	0.006698332180051581	-0.0003924022127747058	0.0001383919608797455	0.0020097152783581456	0.0020162195450503908	0.0018829384049976025	0.0013772854244771765	-0.000646153458426528
Object 156	Open	0.0007842588056605113	-0.009001441411996465	0.004579616120768841	0.022576453414412747	0.010981509051038762	-0.00330838889444116	0.0161163725699002	-0.003668381438600885	-0.0022131904123167353	-0.00528629602490084	0.001982356546374827	-0.004228831651790313	-0.004097342737229255	-0.0020894800996411013
Object 157	Open	-0.0023052340077075995	-0.0014530895818185366	0.007983208516145703	0.02414233729833915	0.0025742281432693816	-0.0014547768629371545	-0.00017509793911556207	-0.006064598507480073	0.002502990013334203	0.0007341460224083955	0.0008394558483665564	0.00043708865373583096	-0.0019341065544330978	-0.0037039190753662883
Object 158	Open	0.040769040915938005	-0.004379011593349582	0.008093674788440523	0.00938077298237265	0.005499488275156391	-0.011880377904045692	-0.006038177741988299	-0.004736955428273451	-0.003610846588065441	-0.0038295353479722264	-0.003592595564343924	0.0014926471235593146	-0.0005910106231862569	-0.00017480844737126968
Object 159	Open	0.013616334089085398	0.0008137507635346055	-0.003374280829506981	0.015756362621606797	0.0035094551760477153	-0.004257638189241956	-0.004676662787559947	0.004612332546195845	0.003554601978094241	0.0018738741233694678	0.005799702981716258	0.0004877523375497119	-0.0034052708746511082	0.0019267767387523987
Object 160	Open	0.03921696963984229	-0.009324952714527384	0.005938704344063775	0.02412000563373908	-0.014110972164847595	-0.007958128140870624	0.01580255119523807	-0.005815710971509119	0.0018580341464027117	-0.00035699239794400163	0.0030429408827579176	-0.0013510109644994984	-0.004716031673925179	-0.002446831727448633
Object 161	Open	-0.01155571945830699	0.041875938383275225	0.02822587255673624	0.02250653616132348	0.020076873626307192	0.003522154875069588	0.011792779429302068	0.001826720083637278	0.0014407433042569193	-0.004893404277051846	0.0033287654835587486	-0.003503750926946568	-0.0020174337091860063	0.0008631511517388576
Object 162	Open	0.0041997298547919075	-0.013514772923900095	-0.014491186705325487	-0.0091751458081477	-0.008749915094372967	0.0052930899637236364	-0.0002444368013353935	-0.0008172716749274421	-0.012696762698525458	-0.0042770309222029046	-0.005560831598766262	-0.0018599233109242808	-0.003208532783338436	-0.0001052300810533606
Object 163	Open	-0.008289648060233412	-0.005012312450737032	-0.003213295322913578	-0.010241073884844474	0.005333783229472767	0.013696867886947421	-0.0020440064265994837	0.005031935625784967	-0.005895555585468057	-0.004255158886305941	0.0050708542954445105	-0.006008115482165786	-0.0046370568732285455	-0.0012407768538253703
Object 164	Open	-0.022228197327242086	-0.0075374877778094165	-0.026651757572544683	0.012123084097118248	-0.0013783713190574317	-0.000689804743089443	0.007431389731961933	-0.0025347849762778554	-0.005435804344608153	0.010221937106641328	-0.0007979859823665422	0.001241189942364428	-0.006251269599097987	0.000620795796703307
Object 165	Open	0.00751248458825474	-0.015366570917289114	0.0013612498812513615	0.006125163054046288	0.0034858491419448604	-0.0034863966766945052	0.0023649633993940004	0.005052705107178298	-0.0010372873623589352	-0.0004110146731670347	0.0027434584273294117	0.0022280526490116477	0.005456670807150277	0.004495713755706656
Object 166	Open	-0.025169570639303522	-0.015043637327670535	0.014327436510427406	-0.010417720440979088	0.01634603231038855	0.010423371717285133	-0.002469732004965802	-0.012804833160998095	-0.008612188337490577	-0.0005662750417030803	0.0060974021975511526	0.0020319880874408655	-0.0050989327028586945	0.006587020963219743
Object 167	Open	0.0036362209786507684	-0.008159459068351166	-0.002572232277957063	0.0018743577502496455	0.022316649854340127	0.02234582076771147	-0.00820454235807653	0.0019363574496731456	-0.009250280017211414	-0.0031223114867387717	-0.0028746322385618706	0.009336198351169686	-0.00767362768101882	0.00699787034263639
Object 168	Open	-0.008889554478590937	-0.007446593703859006	-0.005261366385159874	0.009593060395337973	-0.0056851226297149615	0.00559411201155821	-0.0008080887487315022	0.005283555547722555	-0.00694561480450058	-0.0018994032948339117	-0.006589150092858806	0.0008776801049230984	0.0011965924130863145	0.006338926052043624
Object 169	Open	0.017584487025130484	-0.0038087785891509516	0.013590302809542404	0.000822355068135519	0.000989179323710754	-0.005059462486789392	-0.008899744937889212	0.014681586285231814	-0.002740305966114479	-0.005236513793253363	0.0018836169223285682	0.00025937056213046656	-0.0012423456144066254	0.002703798861569718
Object 170	Open	0.014458409116243558	-0.009810719704129507	-0.0030695535961153264	0.0008557634154199065	0.0034782118353510268	0.016882533537058105	-0.008550655784839553	0.002069350650378643	-0.0014494375070350062	0.0018889595174192242	-0.00399153645992151	-0.0001146780388872821	-0.00734258960817902	-0.003993423673782866
Object 171	Open	0.03372697053789329	-0.02094194274848846	-0.0039412407081163645	-0.0019717181729859176	0.0016418091318740533	-0.00012561612105692048	-0.007551976115348476	0.0012739566863280538	-0.010434158408668431	0.0051965842963619295	0.004007459685951199	0.005237288612320423	-0.0034987909317087673	0.001013949362520439
Object 172	Open	-0.005805121263426624	-0.017229455933146585	0.02076605688397757	0.012576221295440589	-0.01972285967543291	0.019105352262940974	0.007489489513599434	0.002646457888608854	-0.00218575865946654	0.00041129343758184713	-0.017305819508296648	0.0013269920473674359	0.001290728288485252	-0.0030310492673149094
Object 173	Open	-0.03207034872051593	0.029286499189960274	0.05094067732239898	-0.014225987593097976	-0.0020885025990205505	-0.0025296842103850873	-0.017492819266034135	0.004741258323168282	0.014844063147067453	0.0038400593654541477	0.0036975381213250327	0.005238907453110007	-0.011576283744380064	-0.0014971284240847976
Object 174	Open	0.01606782126571194	0.019189470457112015	0.019083338096267565	-0.00325111124209026	-0.0008544605699911043	-0.01318584914828648	0.008208455602465534	0.008889543582752587	0.00710039562563611	-0.007158866839292373	-0.005221397773665465	-0.000124793523307835	-0.008145660170037343	-0.004762912034019766
Object 175	Open	-0.00922167145706451	-0.017140014484387452	0.02953976794899573	0.002934050326025108	-0.012354076888125358	0.010801913701330067	0.0028091595453616494	0.0024607266458957252	0.008372452446853062	0.001471002083502075	-0.006175180777956326	0.003339005643049413	-0.0035961900379759128	-0.0001465048206657662
Object 176	Open	-0.013113910753488653	-0.00608402481927238	0.027342843415023695	-0.008742884819768352	-0.00874257398661867	0.006699251167585907	0.004963459855726176	-0.000566827820471289	-0.004705206639030398	-0.0012491671529723748	-0.0013145863461704035	0.0022641706113342296	0.00008029320556580334	0.003375586927351554
Object 177	Open	-0.0006427394522289738	-0.005406656822015512	0.02335025016141211	0.005727442718457067	-0.0017898812272384313	0.03408743127202041	-0.0005874858351745229	0.0013956862584564018	0.0023058090402480426	-0.006191461714579183	-0.0024440628243762525	-0.0008260631795451142	-0.003088376359622004	-0.0008245851264358886
Object 178	Open	-0.022464643008901355	-0.005845257097760161	0.024073272146121916	-0.015071395203554817	-0.024073745638441627	0.004055482800468349	0.00546524905755655	0.0007842749406102306	0.0063886196492925415	-0.011166821895230957	-0.001842927790027526	0.00023191071167646772	-0.0007625479675996112	-0.0010852616772563306
Object 179	Open	-0.01247392908525592	-0.006825137789795277	0.009145102330988246	-0.005074953971924994	-0.006865949754667817	0.012242772095519529	0.011292693792552998	-0.0010429989772187676	0.005654867923484855	-0.004182980161872043	-0.007253574852504936	-0.001282674577320294	0.006670471257428667	0.0028360842476360952
Object 180	Open	0.006537067606224064	-0.016526753177718033	0.024385487498987477	0.001186577193846088	0.0025069567549075833	0.010715604378056333	-0.0022516084968687835	0.007357893467653539	0.00038917578746828433	-0.0034816259073275416	-0.00018819402821848113	0.0021807940870302222	0.0006068524213382702	-0.002703013297102409
Object 181	Open	-0.01007020385149405	-0.0008605686398633753	-0.024801994664153813	0.010434086567454476	-0.013887529339529414	-0.019842604412278763	-0.006007895687351924	-0.0003516492373761461	0.0019400371122265637	-0.0051651750724736305	0.007956251325018985	-0.00319563157018184	0.0011784854270469524	0.003190128626772048
Object 182	Open	-0.0048318417834622195	0.013017267673986659	0.00911114210349558	-0.009249322863942505	-0.007852635386593787	0.0020992374722872565	0.008488349668799062	0.001182626873815721	0.0064586099309554695	-0.0041550458194031005	0.00545660615374531	-0.0023296004507435742	-0.014256494976060576	0.010519900484030271
Object 183	Open	-0.01746008031527883	0.007701828805787241	0.00900591356203161	0.006061758046001884	-0.00574634387025957	0.001921010199653164	0.011187279892584162	0.0031463361044536905	0.00422591175942055	-0.009084652740182842	0.0007209219001884746	0.0009743616257718772	0.0003525679224283529	-0.0010080853605725162
Object 184	Open	-0.04167077522245374	0.003653895587134178	0.01584541322275375	0.006702847946400545	-0.007642090638064301	0.0011872370649285804	-0.011591943406728585	0.006327563678289581	0.00641707508319134	-0.003957276269983052	0.0025570187184353077	0.003898425938324554	0.0011571252333547261	-0.001827299567757988
Object 185	Open	-0.00698461973307824	0.005020758495860724	0.019842940666148765	0.0006058017724729099	-0.018885476981679864	0.0023893464629311544	0.00009400277959658184	0.0023184917402241274	0.005829505077567133	-0.0034907699027064724	-0.0001136028568745372	0.0010791386052989636	-0.00227424685268177	0.003283483013437205
Object 186	Open	-0.009600716945936491	-0.012634248234930662	0.009648638616960924	0.007393424626362235	-0.019216309324094915	0.001053126549097148	0.009489360615563545	0.0017967617095785411	0.002352361356656125	-0.002986158248681367	0.0010897586109346856	0.0028238702994749865	-0.0015077283278276767	0.0008249143731439169
Object 187	Open	0.010234207739844856	0.00430267105287063	0.0074989061896656595	-0.0003027882116489555	-0.004865753908574354	0.0030002330470818954	0.0020855041443169193	0.002905577179303406	0.0011671576833678955	-0.007520573316294676	0.003361086292741745	0.002420583217715282	-0.003586403681224734	0.0023879118909509566
Object 188	Open	-0.0006610939141877393	-0.004000395916976141	0.002831362793019275	0.013272425666960736	-0.012150279799184404	-0.008880802833399294	0.015391215628488065	0.004791122321675489	0.0030949328866119435	-0.006228154022736885	0.0013627735610694908	0.0009387504019873028	-0.003513076228946418	-0.0010259140777710049
Object 189	Open	-0.007208226235974871	0.03835974131107237	-0.019391869325717938	0.01591918010173976	0.0007506211163737919	0.020801002424088295	-0.0019861425505360497	-0.009505880252261168	0.006190470768030788	-0.00011309683197853701	-0.00037885862823156257	-0.000021042877343753114	-0.001204938044725222	0.00308678834997527
Object 190	Open	0.017270752718175793	-0.012011724049469198	0.013994974357147937	0.015169267750501718	-0.01109820609939122	-0.004523575609495901	0.007495692038087932	-0.003453095938854858	-0.0030449974631874405	0.0019070199803538153	-0.004442945853854834	0.00010563382581694091	-0.006192166922384989	-0.005668873528766873
Object 191	Open	-0.01992963209468205	0.019707442444818993	0.0005573889347289796	0.010531331173211419	-0.013686950948310187	-0.006301144972584598	-0.004169953720968797	0.002361847927218438	-0.0012297803303244973	-0.0009076052641819076	-0.0025152489673996923	0.003923019757746759	0.001241173951965226	0.0019474350028551315
Object 192	Open	0.013583533940748016	0.036379676829482094	0.009387082932375375	0.006885395027541361	-0.022591219622338083	0.013259185443346306	-0.0016645467193903837	0.008542716020842243	-0.0002685220472606249	0.009689728837723217	0.0013019439112546987	0.0069851617775153725	-0.002650701020258514	-0.005975892925374473
Object 193	Open	0.03381393242422356	0.057138478407368576	-0.005809611100891047	0.005799088460559203	-0.00012850697438171986	0.007676445821947815	-0.00938629337084828	0.006599306783110011	-0.004381322229937108	-0.0015514610202619974	0.00014094108949195552	-0.0006233140521497771	-0.007770181952007896	0.0024082789390776314
Object 194	Open	0.002938986018337328	0.021795870824464048	0.007450730902573435	0.002477965355232398	-0.011586697059019102	-0.003513746174164211	0.00016484217194972917	0.0004509401420984955	-0.003685039088807128	0.0035628634956094483	0.00019617916076941562	0.0015900790002476562	-0.0016539566639917607	0.0029070678188265866
Object 195	Open	-0.031303117690147333	-0.011126919812008277	-0.01362537381276592	0.012166288192466559	-0.008500492570284766	-0.0035181080277876583	-0.014376602995334031	0.015427058347192458	0.00046283123555273896	0.0040279166781108725	-0.0035357277413877995	0.005631498089832398	-0.003661218742032769	0.003461350109027411
Object 196	Open	-0.013460750265078453	0.004164388645834205	0.01718240362553793	0.0005003772195292834	-0.01359106776729785	-0.0030237597433739015	-0.006682490226533044	-0.007310195144031378	-0.008615790254087723	-0.0046777548980261995	0.0010774033575334113	0.0018319758585671657	0.0023571159030744103	-0.0019736744077924304
Object 197	Open	0.022846084366328474	0.0007869740184082661	-0.002865341938168632	0.002068374304359317	-0.010906936991089126	-0.003410969394647057	0.0032747985846890886	0.00037831916908375563	-0.00013172152063395157	0.008282062871624824	0.004677268206474099	0.00487989046389981	-0.0034354087473398966	0.002689374074127605
Object 198	Open	-0.0034785931875779942	0.01591534751012306	-0.017756097635508887	-0.02066914517979017	-0.013290551171322445	0.0018849955670644366	-0.002396633844207158	0.01567214665542893	-0.005544107558049874	-0.004771067331685566	0.0019213870357891584	0.008527610143374447	-0.004363265546141324	0.002050994917918597
Object 199	Open	-0.01700252350612034	-0.00743974426166183	0.022398238155855104	0.0012046657984983397	-0.012895215905111617	-0.004537036193387731	-0.009073026799710995	0.004224016542024804	-0.0007103682430110352	-0.001664670954932084	-0.0018767174350699902	-0.0009365099601853096	-0.0027647273455570416	0.0047475330546938475
Object 200	Open	0.008737840431855878	0.02412012327421477	0.0024378834616264745	-0.005367983767986297	-0.004485839416640902	0.0029602646293203677	0.00019111090306483952	0.0016678036029163389	-0.008999685774651262	-0.008306634872561145	-0.007334295966705465	-0.006668373934916563	0.0037613767666667746	0.00551012242511787
Object 201	Open	-0.010436525098213106	0.014981170992990896	0.03563381562863551	0.005562895813578608	-0.0057624257136641615	-0.007319504685284791	0.0043390113322145886	-0.006620706964850976	-0.007685318768945175	-0.004528095914510882	0.00190828960857499	-0.00545990440204729	0.0045976359744594976	0.003237941105531697
Object 202	Open	-0.030698603891539878	0.00878706503688814	0.008494784214316658	0.005922157949122144	-0.0022164212106171284	-0.00040805592662020244	0.0029501352462814735	-0.003410529217787032	-0.009674991223242892	-0.003807155941850676	0.0020036680194551876	-0.0017740730742666017	0.00026714097138329907	0.0010134536766723172
Object 203	Open	-0.044094196592457814	0.009409938339098985	0.02054071773095321	-0.007888351706949815	0.008537241884978366	0.003574884222916635	0.003088799367472102	-0.012383755284056868	-0.008226629412282211	-0.008488681529534938	0.004439879369979661	0.003098803846255821	0.000778700407166585	0.0020621510222817107
Object 204	Open	-0.0141643616374258	0.0051782701289771775	0.01347936251611773	0.003988399730845156	-0.015153897164624848	-0.0027135498620941578	-0.0025111330011067918	-0.012219477784940742	-0.003982819697336575	-0.004277029970500384	0.0028213209425678267	-0.001512506367971928	0.002540814645473455	0.0015584692706922707
Object 205	Open	0.02497404137630342	0.022457055282530426	-0.019149465632395803	0.002037573825958989	0.003207109183461542	0.005636914517944386	-0.00925318120141076	-0.00892746419022667	-0.0013559931537088085	0.001425968894921248	-0.0005253344506506108	0.00005113598187549669	-0.0026963279874053364	0.005320488505336205
Object 206	Open	-0.00795430056390776	-0.0030020201412044646	0.026855259834334046	-0.017390544598863234	-0.011684379118476612	-0.013125677927737034	0.0032100267107239054	-0.0006405487019327628	-0.004826219132517494	-0.006061789639732288	0.004959075010712167	-0.006149383519024248	0.0006159608936738787	0.00042875267459122264
Object 207	Open	-0.014763492397019146	-0.010364487835108014	0.024012196304990772	-0.0076084052590023946	-0.009441869771576974	0.003636294886812653	0.0011822827083983163	-0.006860931661476591	-0.012283365189182556	0.0052269386443538355	0.0029776278117336057	-0.0028361672932530235	-0.0013229286466580434	-0.0010026305389445541
Object 208	Open	0.008292304386653671	0.011074360781958989	0.018980935289965823	-0.006289520579425221	-0.015266823748207788	-0.010345425033180195	0.001753904539049699	0.005889037924650377	-0.009695082690246992	-0.0038848141561957663	0.003114501640738137	-0.0034829806322070073	-0.0005535677740461943	-0.00022541483184216303
Object 209	Open	-0.021184407198835117	0.0008935199089156091	0.01133629794405866	0.002480403377410725	-0.017185868113058493	-0.006389836553842076	-0.005517922496092433	-0.00038464633007619055	-0.0031362463329854266	-0.004336056733174273	0.0083211915396165	-0.0016745929960629308	0.007725466072520375	0.0023170912758990483
Object 210	Forested	0.01766924752706236	-0.010179561875680402	0.002840336213804932	-0.015256485803514208	0.00956522673620648	0.0036316700108158526	0.0005625070940884942	-0.002647081238346359	-0.005152180906692582	-0.004932964345242513	0.0007627584895281955	0.003700509057996633	-0.0023417612728046547	-0.003986924181449729
Object 211	Forested	0.011725512221271198	-0.011899490947956072	-0.003016343799910378	0.005209804264699666	0.010552564388967955	0.006357468116487438	-0.010859796171662196	-0.0030731481661311496	0.0025044602036349037	0.0001223452800320579	-0.0010738035089537439	0.0051881069647918936	0.002741542648453845	0.0007786683317011629
Object 212	Forested	0.0024642638434926698	-0.01691701763812779	0.007493528642525061	-0.017182708422692206	0.020870919024315995	0.0016892225547560577	-0.0038122639551379724	-0.01266380782751015	-0.0006741993752290104	-0.010441543787134898	-0.0018594444228290682	0.0014504825582645393	0.0022681869932613045	-0.002834212866644683
Object 213	Forested	0.012009112572524454	-0.007860455087782846	0.005787843271977386	-0.01735025331520921	0.012022923873367087	0.003862841051639489	-0.0009250806026109965	-0.0060920022442452855	-0.001526828559277964	-0.0025280638754237353	-0.0012923013808934525	0.006824567018126823	0.0003225958374758772	-0.00044259097127694497
Object 214	Forested	0.005896061155376077	-0.00931706336080681	0.0050830882914260035	-0.00590087114739021	0.0076682464816680744	-0.01144782264404462	-0.00088685451596991	-0.00824497972178539	-0.00045015936954257124	0.00001872894271197372	-0.004662549557718887	-0.004469897981452918	-0.004534538082652392	-0.0015868884280213387
Object 215	Forested	-0.0006893156940570402	-0.015484771670783808	-0.0014294812252512513	-0.00785591759828914	0.011345835288479492	-0.0006042162555463291	-0.00616947997015759	0.004342429586642654	0.0025029611410391584	-0.009443852289401686	-0.0026705537063029363	0.0013453108832262963	0.004500766608128108	-0.000796539754062832
Object 216	Forested	-0.003720696914998626	-0.008896797206401902	-0.006946953728411326	0.004845039092292644	0.01117968087917966	-0.004819618716572232	0.004838384744925893	-0.0011239094969633984	-0.0020087728629394896	0.0002637442912791253	-0.007760541400694746	0.0006049979414634333	-0.003939290843881167	0.00002604015075559484
Object 217	Forested	0.0045671199919603035	-0.02222048897083305	0.005361981105017658	0.008766910761325361	0.010133767240872662	-0.003077160718814719	-0.0016059144134711412	-0.006721077295540839	-0.008922578410779215	-0.003533451161643685	-0.006747678929884756	-0.00175750113747792	-0.006062562537277484	-0.0010092806288225307
Object 218	Forested	0.007041091913250789	-0.007369969442658498	-0.02207402726007803	-0.006004603917808171	0.0012885051273261081	-0.008477807163275931	0.0033529649574185454	0.0047286435835719245	-0.00452083888471164	-0.0004957711243109924	-0.0031563722163780498	0.001326240073151014	0.0009108798344255196	-0.0000365179799446303
Object 219	Forested	0.01570457368890274	0.009109488071698238	-0.0007675683325548241	0.006392762641820951	0.019509795141604135	0.00023774724205385294	0.004638178335329363	0.0004990333253238749	-0.0050675504785837894	0.002098949217933269	-0.0017374640563098643	0.002392585650219341	-0.0037129833086899343	0.0006574267183536004
Object 230	Forested	-0.005266170764089884	-0.017132406445384087	0.01025923171922047	0.012883989283475396	-0.0019887274996350695	0.0035128854777570604	0.016577725043067586	0.00016394872152942374	0.006977377861456643	0.002585124066644256	-0.0005082079903631241	0.00876650890462279	0.0003635405395332488	-0.0005201068134026546
Object 231	Forested	0.044680708033775135	0.0031848040541596146	0.006468306976952756	-0.00114927520478191	0.013227614382663273	-0.00726025619597795	0.011244213227627142	0.005432468733514148	-0.001125987876939294	0.001771094401386046	-0.0039831124578229215	0.002335787997760914	-0.0002372558290581078	-0.003513709824351006
Object 232	Forested	-0.018983023235609138	-0.016926867710005577	0.003556959191037729	-0.0005733464220816452	-0.0006955562458586848	0.0048861163973583956	0.004133695223358308	0.0030954166347207926	-0.00017383189743105153	-0.0006748206139247493	0.0015339165957718602	-0.0016862987495240534	0.00238317954665867	0.0023145040171578873
Object 233	Forested	0.005080496684555824	0.003463495899228691	-0.02321202478748638	-0.03365575896801667	-0.005733366970881587	0.0010451480603254596	0.007569850700133573	0.006306891868964354	-0.004425677009641686	-0.00423530005999437	0.004416442792013148	-0.004206004380416783	0.006291197502401476	-0.004105917497872331
Object 234	Forested	0.00164735651797966	-0.0022217957674564577	-0.002999115127427048	0.011078096355978949	-0.0013452229924064336	0.01062562997670261	0.006479494146188202	0.005381099484650571	0.003094707747563531	0.0025555841003903523	-0.0014737543596779613	-0.004722611522903936	0.0014911126361678202	-0.003052275935293165
Object 235	Forested	-0.0029115386777563822	0.0020261612089661632	0.00583432878832437	0.008988448668031106	0.0008035656022852084	-0.006858170768377124	-0.018506516620135305	0.00407184685975609	0.004512721297314576	-0.0031480560459212904	0.0008991214049044871	-0.004367504032868548	-0.006995539685044794	-0.0028506336172151115
Object 236	Forested	-0.01764889212297391	-0.005648178353225091	-0.001297307771501651	0.011551375816531392	0.009123144829101175	0.008532202546884375	-0.0018945237688847497	-0.005096717025926918	-0.001143200433756865	-0.006492775552569765	-0.00245188668556445	0.0058492808645920265	-0.0011486483690073058	0.0007046293776865753
Object 237	Forested	-0.027717512331064616	-0.01471674610797444	-0.007067064853835417	0.0016129708074891986	0.009541690909543028	-0.0028706013745681326	0.002548528944273586	0.0009256200729381993	-0.003118204965419472	0.004872383788395814	-0.0021270233417116425	-0.003699355502275177	-0.004550181403502439	0.0010628239711642942
Object 238	Forested	-0.004724729599209897	0.010410220090222471	-0.004980380297959015	-0.0007665711175204506	0.005861973144645754	-0.0027865746263363834	-0.0012134995082705709	0.000060325369720554955	-0.002008976169112365	0.0015360387253289787	0.006429811782761062	0.0009655436130597125	-0.002174777266115049	0.0018338633992174812
Object 239	Forested	-0.017191708637389804	0.0024470102783457214	-0.001088605119984312	0.00787957850067136	0.003655072159266941	0.006575390703912692	-0.004790119106933713	-0.010129256564758727	0.005674737179251017	-0.0023864347979494003	-0.0020887712615333134	0.00005772345621582996	-0.0013538334323765376	-0.0013731689703191075
Object 240	Forested	0.01718795403085203	0.0047199812525339875	-0.003431515207605209	-0.00900067873172515	0.0013000522961649813	0.0035250928164802377	-0.005848227241611625	0.0025232346038170407	0.005921862664109022	-0.00473007798042523	0.00655004403055029	-0.0018595072769708244	-0.002873673965843233	-0.00025908808914822454
Object 241	Forested	-0.01978357763977303	-0.004332677460308788	0.00104166172432974	0.005853434782918122	0.004557172316335474	0.011594443817822559	-0.002192562552464096	0.003919072696016032	-0.0042177305565919785	0.005526271492044712	-0.0024249234664247225	0.0006991100100941429	-0.0006866349488981866	-0.0027065919662243787
Object 242	Forested	0.01169335281065625	0.00941191454868347	-0.0025399816213001235	0.0017246877672420894	0.006348132344350651	-0.008196504647269145	0.0016373629670035383	-0.001032812788066244	0.0038295440821425617	-0.0018241913420430171	0.00078788363014415	0.002963578942111436	0.0023486380456443664	0.0001689523322241167
Object 243	Forested	0.013261504166877049	-0.001532577789916055	-0.012105383793622842	-0.010578762811472624	-0.005733579304476132	-0.0013353508649677154	-0.005024963192878339	-0.003541068801389337	0.0010194208030603548	0.00441110670909653	0.0038788286455587965	0.0029579775281358906	-0.0010626171182021435	-0.0015796799352417147
Object 244	Forested	0.011912872321934023	0.0014987062587483578	-0.004343190022104013	-0.01156995657811124	-0.005050560970103176	0.005266975527210777	-0.0024397109518923743	-0.0024609494037539656	0.004353160444554641	-0.0008337506449868907	-0.0006563929229125505	-0.0049263069961275495	-0.0006314364926931989	-0.0037640019309411444
Object 245	Forested	-0.023501320211086113	-0.0029524775388361803	-0.017260947262238088	-0.014023636466459682	0.004159220887730432	0.004395347311437618	0.0025058764570089764	-0.0017943185181988192	0.00046583604441222717	0.003013688144756883	-0.004828409721183011	-0.0016613598911487952	0.0012783508957401862	0.0020352638497234143
Object 246	Forested	-0.014913928163649247	0.012906380189528183	-0.024578381342841033	-0.006508620561391078	-0.007925805516734294	0.011902668110777132	-0.0052483045089552986	-0.0073119111680601725	0.004310001180559082	0.00506392713266308	0.0049538805822340725	0.0005834774818016239	0.002091027202132053	-0.0033099502459951573
Object 247	Forested	-0.014908502817152797	-0.01133827297953006	0.004658913719196878	-0.003876299623042653	0.0008245463016397805	0.008607427380359588	0.00332051114175249	0.0021325281306821334	-0.00396232823652668	0.0016156230211275895	-0.00003912866079813549	0.002550929380391249	-0.0008180156171448331	-0.005175994799734087
Object 248	Forested	-0.04235845478457105	-0.0009452031451194928	0.000786160071321023	-0.014141017739680357	0.016782517851650306	-0.0013645678962055624	0.009296242109998444	-0.00041956194086612025	0.0023460654630095444	-0.0003864053713312125	-0.004566933863788388	-0.003178020090148769	0.0021661441470719866	0.006317115326086476
Object 249	Forested	-0.0029714338759165883	-0.015242562553603475	-0.019779486558873523	-0.0008888613315771373	-0.020462037363814554	0.008747813327433095	-0.0034698155748127536	-0.011608129336591355	0.010312521287152161	0.005883618024138001	0.00008585916727266049	-0.0036997739048518566	0.0007594171230296253	-0.002138269969824379
Object 250	Forested	0.0018868171855211128	-0.014901782868766042	0.0012286374284430528	-0.0135871168894735	-0.004262320626992095	0.006979014053551182	-0.011545762508498019	-0.003554302798556003	0.011697822641821098	0.009333493066782779	0.00338271415048356	0.00278289337167127	0.0006924883405698245	0.0006120455103596081
Object 251	Forested	0.0032123335081429122	0.0005065408369788094	-0.006497775770655123	0.0019284866003426346	0.00523008867134371	-0.012300140078966097	0.0008556061244567962	-0.0007676514247089474	0.003653558806079557	-0.0007572071888712221	-0.0014774434334146845	0.004625043765015858	0.00010463965122790374	0.004144364074760652
Object 252	Forested	-0.01005296043470241	-0.008785375065420858	0.0009060625647807592	-0.009399911112837655	0.009404172888494235	-0.002156197401881745	0.011025792734491332	0.0012540491031689542	-0.0001894447185537805	0.0055402884120880095	0.005003748160237894	0.0011482491018629617	0.0011548438394415697	0.0035299707264926142
Object 253	Open	0.06280561687395694	-0.00023611403728792326	-0.008954906131904947	-0.008942705175507458	0.006724459671418498	0.002213687835345363	0.013034538638444282	-0.0023490532733148346	0.0065349835737706875	0.0075621761570134356	0.00521346658525116	-0.0004797194485467622	-0.004262316296776429	-0.004947115308784691
Object 254	Open	-0.012333418290325922	0.0004599016993021332	0.0013485668287171813	-0.01358121674005596	0.0015807081128212336	-0.0026177636440297713	0.003676523920382496	-0.006243758976947251	-0.003689023387590725	0.0029551957935555614	0.005781326838806725	-0.00013773352083959323	-0.0032095657790415003	-0.0008871193844179599
Object 255	Open	-0.0014277150847139606	-0.014579329669749928	0.0009061269105440165	0.006543905794260976	-0.015385739035841083	0.00737051773704427	-0.004872302387762885	-0.002966315100898956	-0.002372228657520096	0.00491942265540418	0.00025616575003164675	-0.00139209625330342	-0.004754265571332846	0.004093175293789004
Object 256	Open	0.017019438444254974	0.006979754354450886	0.01662269760477067	-0.015593885581887323	-0.00428261328083831	0.012627878573136927	0.006916851912979881	-0.0042733431529673105	0.007779685759427425	0.0024191514579323	0.00036258619153626035	0.0006028855846616708	-0.0034147144521809087	-0.0031509267069972187
Object 257	Open	-0.026146061693543027	-0.003915662176456245	0.010374601314373852	-0.018211814910076066	0.005567995050451582	-0.0010229642576337873	-0.0030042093136493425	0.0031764632095660776	0.005656326220610445	0.0034634756976346364	-0.0019454674558677407	-0.0005559131784895301	-0.003220143509301742	0.0006346178803349126
Object 258	Open	0.0021320706099145215	0.003980286431650305	0.001826081850062185	-0.01131628178146748	-0.004915706329204678	-0.004980723178314385	0.004603536182446465	-0.004152040045013837	-0.007670963458105132	0.004905436796736268	0.00354939434352584	-0.006629277235879128	-0.00040125657503480635	-0.0015752420542202196
Object 259	Open	0.00532345851161682	-0.020740355466453364	0.0003602354774015626	-0.0034319611395352413	-0.010846327497045402	-0.010604817503374464	-0.0035400759369699987	0.017962687195591416	-0.0008987147995723552	0.0010978477327056632	0.001988927842686532	0.003994720857742119	-0.0032487149102386754	-0.0032235137444368974
Object 260	Open	0.00041079022593890915	0.022010783939165578	0.013039154443092811	-0.02206884036036339	-0.0029734051289827634	0.009036080812648313	0.005012717830313609	0.0030591825323172963	-0.0015374370207197868	0.0013984928753532722	-0.0015738981484938106	-0.0003385226295175951	0.0008208908806451265	-0.0010919317687978112
Object 261	Forested	0.026502665511916334	-0.013227563495347093	0.004116822215417717	-0.004654935632370481	0.008126872349483259	0.007428868213432186	-0.0043360455191594925	0.0007511653394088833	-0.001310486935417758	-0.001553926248309494	0.004402204568268842	0.0029869465718375342	0.002014305647324494	0.0006629060985956306
Object 262	Forested	0.02312420467513743	-0.00895591827517151	0.007873495863859735	-0.014543845021793452	0.0199096839547071	0.002575873615760603	-0.0073910151004222486	-0.004494546831700901	-0.007829227917450358	0.00564035120666532	0.0013757548285250536	-0.00453246371463193	-0.003246595010719712	0.0011796554352393684
Object 263	Forested	0.010833481712327479	-0.0026678147622622487	0.008378201845326503	-0.006813519490335567	0.010570985214553604	-0.008126800250462828	0.00327363122387619	-0.00816474880278124	0.005997897497774086	-0.005857001044390495	-0.006518292054280337	0.0011284609226599497	-0.006213073975173615	0.0028412616772554734
Object 264	Forested	0.01873062915775412	0.0030099179820189835	0.010085011992024152	-0.006699271250983356	0.002619134904300873	-0.010064873318017963	0.004023873400951646	-0.0024787593975195933	-0.0016037405892343239	-0.005061931355697051	-0.006293908376764307	-0.0034774835885472287	0.0000341154132028805	0.003586767572247686
Object 265	Forested	0.025463803942314827	-0.019243338008072795	-0.011500676352785457	0.002911465048729877	-0.019415811688079335	-0.0034851669502829075	-0.006490192101711692	0.00042076556221222407	0.004692516483006828	-0.0048775184861376	-0.008847004147438595	0.0008389660853081733	0.0008286455043408416	0.0015663168034701202
Object 266	Forested	0.02307448625798669	0.018920511704970444	0.008365787541466309	-0.0008735182332215836	0.00202845324305943	-0.006167149073030934	-0.005554062720011582	0.003374813415544787	-0.009547709984784112	-0.0016930108506552064	-0.010115988320987269	0.0013909109488743348	0.0024451066900767673	0.00562647494899018
Object 267	Forested	0.0222069010174313	-0.015725528809845207	0.01624225594155977	-0.00625549888224715	0.00046748404622769046	-0.00824102242215969	0.0006065288481392675	-0.0020879934467228876	0.0036371287038684825	-0.0016754343219489572	-0.0017523655673584283	0.00006414660910508511	0.0003133048278981336	-0.0013841039026895852
Object 268	Forested	0.006426590907622328	-0.023041427885836387	0.010380954770268364	-0.0071603574440412794	0.015080631934098242	0.005410246625952363	-0.016444248462706135	-0.010680638957190751	-0.0036409179259543167	0.0013419744883802296	-0.005494501444040274	0.00046540677554221435	0.0026002962456685495	-0.0023975723582195033
Object 269	Forested	0.011969592880522644	-0.013164787140405962	0.005243563605044125	0.006943504060876979	0.011028846123023997	-0.0015910546458861748	0.002510870090912852	0.0002513579832663209	-0.0023638697186985458	0.00279549718053332	0.0009449513867482258	0.0018741808443959258	0.0010877665261762952	-0.0022743093043074655
Object 270	Forested	-0.01528414240433297	-0.0023454155498323537	0.005735791368071834	-0.0032822968680083758	0.015339755323793768	-0.011402422465066526	-0.00930138435394247	0.006947189735947577	0.0035790614490979985	-0.000853250187024656	-0.002442301122413142	0.005638168966159944	-0.0004846731349260892	0.0005587851846114432
Object 271	Forested	-0.0349776550928281	0.027837113911701527	-0.008399246733251334	-0.016874591099651188	-0.01137387208108815	-0.012684925862807662	0.008808675840915096	-0.00820562544977709	-0.006013390710038192	0.009078758958299706	-0.007398410106552713	0.0026828187721358978	-0.0014550159311106955	0.000777160673445152
Object 272	Forested	-0.04022226129854913	0.026530148661851195	-0.005272376438933469	-0.012412268529713413	0.0034688763757893515	-0.005901795193651439	0.016026071829621343	-0.008081558919762168	-0.003102753940226648	0.0032080119754520227	-0.005853824338564801	0.0073478824450141905	0.0014378453643741416	-0.005452833426297001
Object 273	Forested	-0.017383936383293233	0.035067629473796685	-0.004389823339291633	-0.027606264900230548	-0.0042181568497827475	-0.003954622064198732	-0.00028774097774732265	-0.006659399597770008	-0.004970236810322608	0.003482128099317645	-0.0029984701169523285	0.005601015445483266	-0.0018930027989330909	-0.004514127208053975
Object 274	Forested	-0.045617977512119184	0.013726367561782164	0.008726917117283123	0.007513101671371645	-0.0032724990451263535	-0.015322586198597502	-0.0002080832135078788	-0.004097389602646493	-0.005462642216536454	0.003946410361104576	-0.003482153697380532	0.010195459906922869	-0.0018186013125651563	0.0008000243969572325
Object 275	Forested	-0.020921041096340635	0.010348197882934436	0.023916343003154292	0.0010891450639570642	-0.00573226464266913	-0.009371385787781232	0.006616505678360994	-0.011746780863464177	-0.00012935612793985732	-0.006690255388228535	-0.004013369456692899	0.006275132868739418	0.0043464192991374785	-0.003138814011493956
Object 276	Forested	-0.008532580488085908	0.017828472363557432	-0.009709293889407599	-0.019444615260769738	-0.004492022583342314	-0.007956060719639124	0.008020269707783034	-0.0028187081873574608	-0.006288251565523536	0.004131230356673531	-0.00034501429889070503	0.008363278431661505	0.0010617207851150205	-0.005413712839070417
Object 277	Forested	-0.04335293920584391	-0.001933620734558956	0.021635447763144158	-0.015158815507867483	0.0007793444600676643	-0.0013127995622883614	-0.0017740721387180572	0.0034249675434331033	-0.009802565605812111	0.006579910675084529	-0.0009216908220409916	0.004974310622697175	0.0008562635170052538	0.0012162967666623137
Object 278	Forested	-0.039881749019857485	0.013999844502782098	0.004648756126563983	-0.014417468039387834	-0.0018586822208967156	-0.01126723261911669	0.0032258909509564854	-0.004339214678840669	0.0042569529158226855	0.012210120620871838	0.0033764875616382802	0.005662800209391681	-0.0004556262309852333	0.000814663501436214
Object 279	Forested	0.005847582776683432	0.01687287028066974	-0.00957633330172819	-0.016088145321785388	-0.0076790759676580115	-0.02030057901391564	0.0011324126392756996	-0.004344953680307644	-0.003796358730697616	0.005804117316203719	0.0035174601189263592	0.004511007163579788	-0.0002015465739866038	-0.0037135127713878585
Object 280	Forested	-0.005635599020018741	0.018769041545552385	-0.0031461916187384194	-0.00905603439354932	-0.01454286208333132	-0.013028610971985311	0.011169207612832995	-0.005607565653635021	-0.0004308054849842188	0.000594411661476731	-0.0026861013731169733	0.0037675459886847137	-0.0014286514445240597	-0.006659672770571583
Object 281	Open	-0.01366641567605768	0.018573641573626693	0.0072789149399433645	-0.0073248533552485945	0.011835495522108991	0.003215840394506927	-0.003806601287785827	0.008674312261980377	0.003707251986049392	0.002312324007159181	0.006584542330238341	-0.0013886552633888103	0.001696845596531172	-0.0027742545393623446
Object 282	Open	0.009401966765888184	0.012246733983181664	0.00044564586192747416	0.008674113594643786	0.02044774619244766	0.01450540123107425	0.004116909161887705	0.004907838429334748	0.012469741016642902	0.0031391309893762727	-0.00261638920743346	-0.0013031355215900539	0.002380454112394302	-0.0007470202188194445
Object 283	Open	-0.018439079130882365	-0.009084291660628987	0.005784011838495021	-0.00016498803852561957	0.02341961116312246	-0.003780943825342827	-0.004924178389905294	0.007575019573968822	-0.0038126073674989536	0.00391109060628328	0.000802211136384491	-0.005142120421283404	0.0015339599575020378	-0.006012336592222649
Object 284	Open	0.03178957460317007	0.005965001072898873	-0.0021351371430161823	-0.007320447389630711	0.0032864683805640432	0.00401757267054096	0.017573719018516547	0.006345780014635496	-0.003509064290885983	0.0032212992188508116	0.0016998249500439504	0.0008991082547515933	-0.0033056345291473084	0.0021608670669282827
Object 285	Open	0.01708042026876935	-0.0003052101609182749	-0.004681619768617169	0.01644658751948564	0.00841441570003809	0.00606746255304092	0.005365416301243029	0.00011156940579225566	0.006875911362901179	0.004204604325941037	-0.0023560893297078387	-0.003239185155805276	0.0036762456769377904	-0.0008324447580408609
Object 286	Open	-0.03845933604738111	0.00783097543913535	-0.004203792309180824	-0.005444903744996893	0.00671686682822447	0.002490679971993946	-0.0012524125336599928	-0.0057875108420785805	0.0012381625649506773	0.0001799665147312754	0.01034141632968948	-0.010362064805431762	0.005739076196427364	-0.003568741588957787
Object 287	Open	-0.0242424317880008	-0.010562125611755317	0.021625240004881578	-0.00390665486336728	0.011104878130112825	-0.010395000445350546	-0.000680330809249047	0.011640920465996433	0.002639048360100201	0.009153840361349912	0.0069145589605752655	-0.0019293827826298432	0.000614760265181336	0.0002521356258873836
