# Supplementary material for: What you sample is what you get: ecomorphological variation in Trithemis (Odonata, Libellulidae) dragonfly wings reconsidered
Source: BMC Ecol Evol. 2022 Apr 11;22:43. doi: 10.1186/s12862-022-01978-y (PMC8996507; doi:10.1186/s12862-022-01978-y)
Supplement: Supplementary file 2 — Additional file 2: Datasets and results archive. [file 12862_2022_1978_MOESM2_ESM.zip › Additional Files 2/Datasets & Results Archive/Geometric Morphometrics (Landmarks) Analyses/Hindwings/PCA Results/Eigenvectors.csv]

0.20332036701974868	-0.1705076584128682	-0.14733167511002818	-0.07213759336819939	0.16838015722085486	0.21747129697431822	0.23994559439611024	-0.12304573785748812	-0.16913199891406225	-0.14468305241631207	-0.04777220897772686	-0.012257717528267195	0.2310805370743206	-0.029566400583773966	-0.0671902663196649	-0.058713051948936064	-0.1826285754333229	-0.05297480555528207	0.015183605784340443	0.010155829040147495	-0.04921546515123187	0.07385460977092694	0.07960006586173196	-0.0155862342794926	0.021816560288432686	-0.002891963677012027	-0.012996840544358762	-0.050765382659439494	-0.04823376633467692	-0.022864273418342726	-0.017922223038004986	-0.02298039198251931	0.024432925082792434	-0.050104566343940025	-0.0035354552527603715	-0.05104593811702726	-0.020947405087211893	0.010263896003904732	-0.07652206483027148	-0.009913575689423734	-0.025277152375956957	-0.09410067594758452	0.03655396099849975	0.047787720410882695	-0.08750494908804131	-0.058589327611585584	-0.10733913805977299	-0.08828845293612547	-0.03781495210933497	0.009258998397300173
0.039098284296161676	0.026879246086071226	0.22368976583647623	0.023693499709582663	-0.06542464917282681	0.03435306636045444	0.1406560232758957	0.07243813344295674	0.13313491122014356	0.04242395615168264	-0.04480309804471515	-0.29781767782290325	-0.08304852203451508	0.0188631917182659	-0.3511777164789657	0.1118423511798551	0.11609912462035901	-0.42853757199833054	-0.163754764659215	0.220167090886465	-0.10914998884361314	0.2213579092743484	0.27967292363236645	-0.20959423413331896	-0.11886835106561398	0.009553775135952458	-0.15205595142894404	-0.17429835925534937	-0.15050368737187875	0.028327458368652192	-0.026545267383476016	-0.1003274378879481	0.09874259873293276	-0.07505621692866865	-0.04927933098529064	-0.04969753961407157	-0.03142860320956253	-0.04294547792582447	-0.02477607354327656	0.00042337955035089657	-0.004566191001160118	-0.014197457811363036	0.0019592425329525032	-0.0015318595351540738	-0.009545595929508308	0.001014172996114105	-0.025536339412504525	-0.01912210948529208	-0.04339485649765946	0.015364248545220855
0.1977767890767008	-0.10988862274054155	-0.12117149132488471	-0.0703047039422632	0.08858767314263058	0.1410850697387735	0.14716441462798172	-0.11747094793570212	-0.10340214667767804	-0.15398131127547723	-0.03252569215983716	-0.02218082928197452	0.16936102515354162	-0.03365097639050857	-0.03320989581206436	-0.04514816462130425	-0.1473658801101956	-0.02027050319342341	0.017626295994256663	-0.008219766410641554	-0.04731844699898169	0.03512738304982029	0.03203760690490032	0.005644362090615335	0.009810702446638182	-0.00878334574473491	0.0009335759623031251	-0.013494616222877565	-0.021102396591741603	-0.00435754334816587	-0.014481178985872895	0.007956904282040348	-0.0020085884293409746	-0.027557298019162357	0.011348104030763848	-0.02579857104180011	-0.026699547323625318	-0.0035017849481838257	-0.06472427218355292	-0.00489785237841998	-0.024756058155433084	-0.079581815989084	0.04047177489773762	0.004216697643018758	-0.06642438531248723	-0.01649488597528666	-0.09330038143073077	-0.048803731386701354	-0.03066537700003593	-0.005217019908286307
0.0535903989579916	0.059798692336887754	0.183152884423145	0.00956998011242733	-0.07092953870972325	0.08955782518313428	0.07412044817035564	0.11400771649519498	0.046387649471330214	-0.06901715044056286	-0.10120928999613259	-0.18527537737823394	0.04967637910038043	-0.037288201534080315	-0.19166447802240646	0.10276385575717131	-0.09925004425031608	-0.0231336119796616	0.07511264074043564	0.03705366139736185	-0.11475655264512821	-0.018075961280545248	-0.17414591740220908	0.09226558883367975	-0.04093973457627037	-0.06463716262328761	0.06269814492363641	0.2492356941054925	0.27477815372011216	0.10707049608681962	0.0019140986719935107	0.4417921644644651	-0.38947097144280896	0.11964040254642691	0.1492570430893439	0.226499450145078	0.009080168953495657	0.1541131673097181	0.17957185537529208	0.05278837390413122	-0.004741490368366227	-0.16512829637978566	0.021585410663904906	0.012891095391407807	-0.0673928133197712	-0.04539008902812005	-0.05420035834133705	-0.012196394141687255	0.03918055419742914	-0.02534248981798915
0.1909838537154799	-0.051086035133983895	-0.09129334403520672	-0.06730001174135587	0.011842716704060632	0.060303576970446596	0.05948321178772642	-0.11589623216457728	-0.033575476916411585	-0.1552789561094416	-0.012614519524223815	-0.04140588086691953	0.09761765851756213	-0.03662835310089688	-0.014142533943193699	-0.03066336481210237	-0.09578447275241668	-0.017363219047749408	0.004988130558903875	-0.0099788385502221	-0.0469763636295643	0.022905006158508497	0.02311788364872089	0.012268372841651942	-0.0012659173189191048	-0.0024742242620677396	-0.0014412352503706902	-0.012225017641171333	-0.018542178485405042	0.0004119448269040635	-0.011270095274818913	0.006166444888606842	-0.011720794347940431	-0.014152855094941734	0.01594122790379217	0.003474743964236	-0.022115010941901353	0.02939126668862888	-0.01217020720707089	0.0016402633556845386	0.005471714429343371	-0.042739677278343394	-0.00019456542591800904	0.010080898897774493	-0.036470942150119	-0.0265470311165516	-0.09858359729149449	-0.02741634618594268	-0.01805472032427585	-0.0023585311415339283
0.06010282241713117	0.04576811711568553	0.15803279990089344	-0.013347275217486415	-0.042564322321262886	0.06343086573243104	-0.00010004223461936718	0.1260013992779608	0.004518051034961669	-0.07133856315895326	-0.1440974089770694	-0.07621925788521836	0.036732302618956804	-0.04766349683944544	-0.07114440313387088	0.019751548757691126	-0.10142728345731399	0.09650712387907481	0.06553950738697695	0.013090799801667538	0.043262777372205574	-0.05929997584544862	-0.23243333221328555	0.1212088408257894	-0.13111251614423813	0.02104922220456911	0.1415261299742091	0.1843158663250569	0.12736854952734064	0.11306473693173053	-0.023016472145718198	0.03468223135496487	0.241681327908847	0.019388618003881197	-0.13096470793949566	-0.16635465328081026	0.10681034665039527	-0.43094817390842627	-0.5167542548005576	-0.061473853094987235	-0.01601780415951367	0.19278830669513067	0.08051611339775047	-0.001467487073203655	-0.04935152645574218	0.0922236952062602	0.03670336255139841	-0.16357483899666858	-0.00753774272430145	0.03607498153446764
0.18427041259954388	0.006832027991789529	-0.06156624899868465	-0.06412629345366275	-0.06646427899400766	-0.020533715422374546	-0.02842725522588542	-0.1154219711500985	0.03678229890256926	-0.15494361331032833	0.006085725327154852	-0.061705203819416306	0.027433674508753256	-0.0395326735963992	0.006413999387381717	-0.012528837699178251	-0.04647962357265841	-0.013167458563937012	-0.00663396022834279	-0.013582391901388859	-0.041940005764070025	0.004910851174254514	0.009491545286344383	0.012242563364692358	-0.011073453378524716	0.0033976730585932643	0.0007397998182364293	-0.008326519105253859	-0.019039203167893266	0.0012506786132206703	-0.008230519777043884	0.003988718910622552	-0.01040334024227693	-0.010006786056188391	0.02110346283393966	0.017188448467171078	-0.007437015828204226	0.013083021583125397	-0.009944395932564697	-0.00537935225975549	0.0020595835232408346	-0.010392802881689357	-0.002120063306765997	0.0011835187437499103	-0.021565560960608465	-0.016508077440986067	-0.07719087947925746	-0.03559592469254813	-0.006861420697382546	0.004027507511407385
0.05533571122564865	0.050032814458951955	0.14117678449559326	-0.032577485274154994	-0.003422556481075049	0.056420923062835464	-0.038815710411573945	0.13907581436771613	-0.0076727835087861546	-0.08012663660013408	-0.1234496088803234	0.0016256459153075747	0.003982475884259699	-0.05106505628696338	0.00472600229874344	-0.057382148329240226	-0.0804455904447749	0.09678801755669753	0.04166434152263522	-0.04024310408657844	0.08778138612643373	0.004852449109989096	-0.13330347188156705	0.1110519398041663	-0.20761828335326415	0.07729221241304704	0.05073094853039948	0.05762954599912568	-0.014573687415619596	0.06712318679556745	-0.01867064262991755	-0.19754629317676667	0.2604497705695405	0.03549484099218496	-0.07955627923857045	-0.30177519570280764	-0.042868389356114006	0.29365997209808625	0.13938057611779464	0.1242926667467258	0.11785374582854612	-0.06660811042868789	-0.007945926996278198	0.05716537925543015	0.16398441947745157	-0.3124291981895112	-0.3237922044169579	0.4186279675013077	0.028371810631328955	-0.014553635495190996
0.17748737602990883	0.06455258363650626	-0.032007977137817965	-0.06128787263845922	-0.14445144395986007	-0.1014592104264262	-0.11654478561643845	-0.11452946332348374	0.10693119398058372	-0.15489691095524527	0.024623058950601778	-0.08093256600538579	-0.04320922289371423	-0.04307552583768255	0.028359206390989967	0.004221280505794241	0.0029300744110244414	-0.009266158541396154	-0.0188138540554382	-0.0185072551234175	-0.03527522852431062	-0.014417824666011977	-0.0031970638117834616	0.011319950756026743	-0.021996893468060795	0.009625031511182977	0.002305669206169453	-0.006865192440956864	-0.021181890480824042	0.0016674188938590462	-0.003765292844644195	-0.003916225384559876	-0.005319635780913719	-0.007533977033796761	0.02657222306112395	0.02081543447336245	0.006408903632348174	0.00245652870761539	-0.005442771101373374	-0.007215385239565131	0.0010645053076520092	0.0212739937028131	-0.0028701108332930708	-0.0055523043426269625	-0.0011054110227606108	-0.014567747740655699	-0.06597394737543696	-0.022078119984466925	0.000027813267653348933	0.005579454652875938
0.04751010881587444	0.04894471772866386	0.11837065905199114	-0.053658538605323415	0.02767903082555634	0.05684388501010902	-0.07331706604987351	0.1395125239717936	-0.02982370383372663	-0.07393217840461098	-0.10030271270048552	0.04261721013099065	-0.01812534728783824	-0.03128850884502843	0.05896684704708484	-0.10664634965501224	-0.03451318498692831	0.08124268515920738	0.035135330032545785	-0.07706682848677915	0.09342187151664037	0.05267046705469311	-0.07102822764693514	0.06181836008676816	-0.2211838734096621	0.09888779981806953	-0.019161473886717212	0.023203993521937173	-0.06942903592201174	0.059320621340752264	-0.03942317791669446	-0.26045801106869637	0.1789543893635413	0.0005418066847234643	0.0006008639806383727	0.020984836066969582	-0.05288012808798983	0.28695380836683154	0.3086726581032431	-0.050518186863691944	-0.02388288952386795	-0.18080468479483897	-0.029352298110328065	-0.02570169091661975	-0.19312785634028443	0.2842339823231425	0.2545592325239983	-0.5095726568292863	-0.05558424287691946	0.029573160586768933
0.1709515458754201	0.12237616383430869	-0.002319777795658513	-0.0582812228707883	-0.22249571834558649	-0.18209960603531777	-0.20491110259024656	-0.1132207716434452	0.1773948485662797	-0.15482081837740186	0.042310795803692985	-0.10025919537467425	-0.11334088332461606	-0.04723442959183022	0.05028384616729974	0.02023511948921665	0.052206913093939704	-0.004512603136109322	-0.030242231970539157	-0.02318038899045069	-0.029686416804982747	-0.03399387880958024	-0.01824289600872611	0.011893449592404674	-0.03484504006041962	0.01712856921462072	0.00449577836408957	-0.004541720475471633	-0.023083663034621373	0.0026397501991281824	0.0008530545725233471	-0.01609451066225291	0.0018797341258683653	-0.0021723273474447274	0.026270157129378982	0.020262562967556238	0.016028645943932676	-0.00421286343953719	0.009088883923067366	-0.01347640483571523	0.002689540160709455	0.05016383115508813	-0.007218243744006689	-0.014897113912725708	0.01579805395012137	0.0015220920998570073	-0.03522278882757776	-0.03197533925102479	0.005608963385308623	0.0069951832996577425
0.031040636182109484	0.05019801154582328	0.09741303485396506	-0.07373217004030742	0.047960793120016894	0.04450228185803731	-0.08984025675506327	0.12000828774883082	-0.042096643784689074	-0.06959612512433042	-0.04219913733819329	0.06029101152511299	-0.03817802726776544	0.0040999974607543385	0.07915480870106707	-0.11272786255949699	0.01711965493060851	0.03823846095247953	0.019056317514482418	-0.12538089744464467	0.11147725833330552	0.0756082320640896	0.061648812488117016	-0.052502547666913334	-0.13573265002700916	-0.020171665821225537	-0.04756649033530836	-0.05932534715920387	-0.07151456808149945	0.04150626639796349	0.021176991943650313	-0.11589622290772164	-0.0020174115787490957	-0.1531059686956031	0.30416165138851486	0.4997932011699322	0.10456720686484003	-0.0214538691176741	-0.1111922411574211	-0.25356771658733934	-0.33583713812771	0.15151693431751032	-0.06534561917512395	-0.04911548583832663	0.009182147390931856	0.14423965500693212	-0.33288283598154617	0.21242393601287146	0.016974255866141014	0.05701108953388735
0.15567983566328225	0.10384836578907192	0.013051856774212507	-0.0004149453177841963	-0.1792542232653229	-0.15514258808129497	-0.12691843474725362	-0.06468312280006176	0.1327135251626288	-0.12633641135601845	0.02209209292936119	-0.06631570789119842	-0.08725079461169802	-0.03803479309563643	0.04959184283063421	0.009803131732683976	0.04380043962955843	-0.007447811977532158	-0.028689282783865816	-0.028827942186643835	-0.011714691203147913	-0.016222484412177177	-0.0035594000204522483	-0.0029025035005205667	-0.015409468114569683	-0.007287651459520483	0.00654129405210134	-0.01345961942853724	0.006553701684334256	-0.0017960179424725761	0.0026643871817096654	-0.007341251528162774	0.0011884049886375855	0.014482770852468844	-0.005000159563026196	-0.004524718858862223	0.025545122102442794	-0.0040270949557916404	-0.0007506616342439435	0.021361934754262808	0.025320405562780608	0.022622594859721675	0.010133119702768109	-0.00017613231672151432	0.008151590842652897	-0.06163284464783776	0.056878243929112685	-0.0415103332521255	-0.010784724432710177	-0.031134998869070667
0.015898094469014384	0.06152056054988072	0.08313898944557287	-0.08071322131823584	0.080439454699436	0.037896043563091515	-0.09323145739588633	0.11424662190878071	-0.05665706442176927	-0.05925427771450219	-0.0013412981569508597	0.135937089658998	-0.02107125628997045	0.0233512465201985	0.04852795824075615	-0.07879806871865341	0.03241924666802817	-0.02628337782809613	0.02867667997804261	-0.12645421939241774	0.11315819114034639	0.08052743540295959	0.12784149195826885	-0.12419148595199393	-0.00650034239242879	-0.1638865715228769	0.004887267020124611	-0.1109794050562875	0.10492904483419901	-0.00532289341864714	0.03099385941654855	-0.029252996780874195	-0.012872042130052237	-0.004001750765596286	0.07488011936568292	0.16316274247036539	0.14635977840839054	0.017363562213555638	-0.1758169552685349	0.07951382828290784	0.018368973004453962	-0.007020393507193124	0.06924667960714742	0.06173312321767832	-0.06701944335484235	-0.5075302023309403	0.16627202525067408	-0.1859841705733789	-0.1239897934991316	-0.24014004253552027
0.1407683873019857	0.08549622050533404	0.028926925671770534	0.057916287595379944	-0.13735768936355178	-0.1290065008141248	-0.050393203618453106	-0.018609719659753318	0.08891366933613876	-0.09951802218611022	0.005654641746440658	-0.039015549748650666	-0.06238120384350546	-0.030528741023762063	0.052223382550738884	0.0018031471458226506	0.03476790828741502	-0.011540738489505844	-0.03284828097106207	-0.03075633063840022	-0.003653741754714619	-5.487607256132732e-6	0.00544168108942588	-0.008816156893886345	-0.00020581197737921247	-0.022206871152812224	0.007322240375474999	-0.011520187167658333	0.03227146951124845	0.0009221460773933821	0.004903359219145453	-0.0059783764315408765	-0.0006193735954577589	0.020189457384557106	-0.025116862562221374	-0.012788995690646877	0.017192824308082368	-0.0036209152792375954	0.009760515075614262	0.027338598885654646	0.030159219580870464	-0.0024739407158559067	0.006044309736827616	0.00006599436956257042	0.01742188481483936	-0.008742852767716722	0.07738806170890053	0.017488957917562026	0.015863860518538695	0.015706183559292996
0.0049809340082646765	0.07394511955357001	0.07268600698167973	-0.08451705319182372	0.09905588901191137	0.022675363377190127	-0.11120977002875171	0.08763644589501043	-0.06283571534492532	-0.06204452668708335	0.06733448866003897	0.14925713002146962	-0.015871386336409814	0.02502635055767681	0.04591762076067256	-0.02767168858247388	0.04686329418388891	-0.09481432243350675	-0.01426145663294735	-0.0924878637981002	0.02919583138043168	0.0747929723293328	0.14682060893087867	-0.11717923138176543	0.08618419139966665	-0.2136573953090533	0.03590462789125696	-0.06648265363290613	0.2275196596386146	0.015948613254464707	0.024022895058179165	-0.014606924161980242	-0.025531727915852672	0.049986601647231406	-0.051908089997780314	-0.00885515106673422	0.045064997416586774	0.0427458366192889	-0.08146628423010326	0.14999146455238402	0.16943001965571686	-0.09838448037133671	0.052650111706841654	0.047765233476268674	-0.00898329974612297	-0.18264926947040364	0.08181985909565054	-0.028236166034171	0.048824780162403415	0.18338660229486686
0.12695584320471712	0.06717382868711533	0.04515186134692901	0.11693007376498198	-0.09597170792600498	-0.10278243324480486	0.025226938696555023	0.02795707549259401	0.04642001696609873	-0.07308169492483005	-0.013870465142911164	-0.01382903265291866	-0.03726302235066088	-0.02049182239307291	0.05395906073530053	-0.006612972127313268	0.024385530424191733	-0.006791843127461039	-0.032071965224871324	-0.027577967807883505	0.006227757924240281	0.01905800637720599	0.011227029001574459	-0.009660761221858674	0.006778874723007679	-0.028909020021598605	0.005545147146804347	-0.010256433260070263	0.04644831816780911	-0.0017424521208185412	0.009939794882916277	-0.0029481905781404277	0.0003132549879636404	0.016908245576200794	-0.034220938135936255	-0.01135620362305409	0.01485253832318965	-0.013958071389259901	0.013345592758876892	0.015109889365159588	0.00876724422647732	-0.010150752359622647	0.01147377466177451	-0.006775896184595841	0.020964205470784054	0.05508107503102628	0.08428777047925169	0.05785010798443068	0.017463487094732992	0.007825780140368468
0.001929294395458149	0.08911002505379657	0.06459766673188146	-0.08129963625205568	0.11687790147617089	0.005919939228506012	-0.13919288294312263	0.062276491650998106	-0.05878166584873503	-0.06783015155374532	0.11521766725442224	0.14667958939131095	-0.007743557612984446	0.04933740261998158	0.03023044873071043	0.02741683434346758	0.05304644500095991	-0.09007511171255551	-0.019282817053084957	-0.005557018849076934	-0.052990512389049484	0.09278736915471886	0.14008185016030578	-0.05845272590997665	0.11566603645487507	-0.1921254022271335	0.047595417322929406	-0.019773810125378405	0.251742517524684	0.0005048694730108577	0.04405125058356328	0.008225410745870396	-0.022385201806368688	0.04206349203757992	-0.09136204501349796	-0.12579742568371155	-0.027097298795765484	-0.02362891635343037	-0.026390585234330792	0.05366603124641556	0.11223597774372404	-0.04066664978634334	0.11078788545950265	-0.06563067612462906	0.006822564711245137	0.3131164326832574	-0.14436657399466135	-0.0053910779233406715	0.06365288562767799	0.12278799388151726
0.11310157914709536	0.04799328062777523	0.06112885015152498	0.17605216666488682	-0.055668734910927255	-0.07611669080463596	0.1020332609047795	0.07495687207987234	0.0036282435242562944	-0.046771372682841414	-0.03647934370017603	0.010870077789956877	-0.012720109602074741	-0.012351506747290873	0.05418557452760127	-0.01765132089397222	0.01414477817734134	0.0009576403696978097	-0.030034401598698787	-0.0250513132663895	0.017139942276591776	0.034779512990579825	0.013582846666494054	-0.008811044111999657	0.009024368457813702	-0.028517908569157188	-0.0003059347285720932	-0.008725846735511595	0.0494072510661991	-0.0027435821465183613	0.010596209324985634	0.0004957798695665872	0.003911603324681698	0.01793415072549811	-0.039033680861442495	-0.0032527100243980277	0.015418482323090059	-0.014575997880997862	0.017378609076472137	0.0012529630816735318	-0.021160718927021118	-0.026114564527598916	-0.004002606770122417	0.004753971237163828	0.02176904553654232	0.06555971441181237	0.10587315793943314	0.09724318173026603	0.014814726114478163	-0.013040091128024105
-0.0042854298071119	0.09891044616720986	0.048373088204524205	-0.07187774102615056	0.13108045723468045	-0.012396027389643597	-0.16550526202314914	0.03043540794281315	-0.05956870506769481	-0.07801434355667793	0.14316899195857488	0.1318781914914111	0.0029042293261839214	0.06348420432283484	-0.014977920872888628	0.07500934575392987	0.06418963395683906	-0.037543892254206075	-0.00821029164047451	0.12210944685272328	-0.16429442901001498	0.08504935683180864	0.07623651930649981	0.05777260840126103	0.10570705204736464	-0.03096473706212558	-0.001755672058244201	0.0676392001458654	0.14137085919428094	0.013692729850502967	0.029227564073895408	0.03199776804733441	0.029116475603935266	0.09441388413913065	-0.07769261523733553	-0.2107778475910764	-0.11431099393933902	-0.0035537540932023826	0.05281656559244748	-0.11053526266586242	-0.11815711117047405	-0.0465478642896745	-0.05683719420074442	0.0374566582042747	-0.07450953729411709	0.28964958933768603	-0.2803672166594206	0.05090000576292475	0.041724987023153	-0.19554979411868315
0.09970946620642747	0.028187592954555394	0.07790692182852829	0.23451656285019767	-0.01638127391081224	-0.04851298792666633	0.18002458887709813	0.12391190148082297	-0.03885347337074402	-0.019415186189556996	-0.06111926987930584	0.03634979291079703	0.011557593137021635	-0.0047117612192489325	0.05696503787405549	-0.031590588755524875	0.003998441968134026	0.00639225650084832	-0.028478515973481666	-0.02953698557973017	0.034381336966078604	0.05042892585850836	0.018646268967553878	-0.014203743791649757	0.011766367503802874	-0.03698139525865696	-0.003630533665354461	-0.010447163407284177	0.05721364134607501	-0.004120362601030589	0.011008478585566653	0.0023835418149678253	0.002323376944645947	0.013940619754358827	-0.042533957746348466	0.008571779814394529	0.023285165820456647	-0.01860752272192405	0.012522512959218782	-0.004604667662570028	-0.03415731227909167	-0.04049421282935571	-0.010219838611829906	0.007783959733967908	0.031034916538631642	0.08113457460673816	0.1428960855137131	0.13645664633186833	0.018368981217250606	-0.008048931177760166
-0.014850079599470017	0.10914622545979573	0.029680915351705296	-0.04760433667624226	0.13653724020568	-0.04291170408715272	-0.15751209433859653	0.0022073891793411987	-0.03881959724955611	-0.06599767252169761	0.15199671438430604	0.07839372249215969	0.017647188283011712	0.07682220503902414	-0.07819876868198625	0.1124516206003518	0.07356665312289276	-0.004069471914740282	0.034452877352044345	0.2766805040891096	-0.2126724220580955	0.0023720609085022965	-0.0568048572871679	0.1800088439191757	0.10039782148159215	0.23862351370414417	-0.08385831515424567	0.1141480090580975	-0.07040828871698457	0.0458710819631484	-0.03918009456124817	0.05253123320668017	0.019888907292410878	-0.024714753712771213	0.04230658366853528	-0.10567363877117505	-0.10357111713867426	-0.027711044699346328	0.04858795166262252	-0.22858781022444338	-0.3227193480409709	0.06261016065140813	-0.1789891788748862	0.049706659788953014	-0.030864203526219693	-0.3852138728490362	0.15574375959117306	-0.061569792434452375	-0.1672042222031643	0.09066256094964989
0.09577896262668753	0.004467158732574664	0.10131225505953251	0.27421162127973187	0.028325426857020587	0.0041743582334411375	0.21218845009451232	0.18006438104530442	-0.08232395798061759	-0.006176396078102719	-0.07336949228108282	0.09034939575148848	0.044576865913211805	0.010711550011751385	0.05821788211077729	-0.04089683931154848	-0.000986846413459374	0.001441014764481427	-0.02398738070493929	-0.012833514558718173	0.022123899173951127	0.0866273259207391	0.03260856647551123	-0.022200836840975638	0.06259008615822938	-0.021220735256343094	-0.016204454943851986	0.0018635114056000344	0.11089153581640723	0.022102192498137267	0.031890803318725854	0.028825758806379748	0.0037928391619939314	0.03888704358823948	-0.05713786411090432	-0.07459165120636016	-0.01978605619968353	-0.03986672805438979	0.11444421247116715	-0.14686820793066663	-0.20479134571494995	0.07587796431013935	-0.12397846972644608	0.012570771159897572	0.08170740251834385	-0.009006943076922708	0.20270146307612202	0.11697424191008815	-0.02736369711898235	0.031240639712487105
-0.05057211217215091	0.12111992005197153	0.008416157200620769	0.02712069506960938	0.12434120211916753	-0.12797595597170075	0.017738788832580586	-0.02280433499013411	-0.038303541264277624	-0.011763257389982766	0.10249651088243643	-0.007795649228806531	-0.012647650356372286	0.039940519137641975	-0.07790282804398985	0.08603426792033322	0.048052697276463836	0.03359549534849512	0.023930978258219965	0.1785824435411097	-0.12525532212105875	-0.08544088312717747	-0.07626728204188385	0.16410371998162915	-0.056864609436001856	0.1692049994734945	-0.049633827563512055	0.07101876367160068	-0.24750874657159685	-0.05467781565547894	-0.10204208859811402	-0.07018112815549782	0.02681496501690947	-0.08303769431870786	0.13006586295865655	0.24000457052695826	0.0879929927841061	0.03098172697543122	-0.21862961636373263	0.25024203672496	0.29225973680315936	-0.219755911321214	0.23338025068135124	0.01545250470485236	-0.06459957976805834	0.07919185592863046	0.01749335255584592	0.07413729882654804	0.05886250028406481	-0.02639167598255796
0.09824693017452188	-0.04325923518859765	0.11720399203808878	0.2153479750418238	0.08316729112153666	0.12321082780021357	0.07048830733417692	0.18560847646380918	-0.09767575078548119	-0.029793176686117848	0.01083206443193821	0.16962581688094341	0.05955996155918127	0.04036252363006876	0.04135730307542039	-0.003929659665237565	0.057186484835062765	0.007418076090270252	-0.008857817825124695	0.13790259318110532	-0.07208593202315977	0.14709104652915544	0.025215300362296324	0.09703449860441926	0.09594755047862655	0.22537452866313254	-0.15242157149850313	0.1016717590037012	-0.05357188012219289	-0.025048149364784986	-0.015171942026004945	-0.015230883682879177	0.05414456353610068	0.13090038160668505	0.25680207316725184	0.12106980436846178	-0.005695772068977183	-0.06009197504636157	0.10704495786592516	0.08823025141539198	0.3693657568826067	0.3726097073686444	0.0528309132571148	-0.13681533569996154	0.12222005728981224	0.015935867089868445	-0.0008070887292926082	-0.06975155830122748	0.10201692148507188	-0.034330078624575155
-0.07165656346410929	0.13992254321517822	0.016492272982087604	0.16766434808316577	0.12608854474610653	-0.20565303021411502	0.27426933364590755	0.03610548069167023	-0.08021206233417534	0.05307063432929883	-0.013808610235184787	-0.04897600755940315	0.00017778184616337733	0.0024458193193936176	-0.058396678843950584	0.019786822425587505	-0.04414614185534495	0.03134794887339475	0.007480893850379339	-0.005650751409239443	-0.0017717666497755469	-0.13246117521299505	-0.046571029992676045	0.0206713847196464	-0.07781405486556621	-0.07777999961683749	0.0761537078869184	-0.04042953324997879	-0.07378829000014271	-0.00925303026843112	-0.03407161341618208	-0.04871368736368105	-0.018503081164574844	-0.11306546802287341	-0.13412325381407708	0.0659726807865603	0.06803649291567963	0.047080451829917075	-0.11560480055858519	0.02979338276058496	-0.19631344418708524	-0.2934339547273472	0.00479732777026647	0.08956889559026285	0.008877884241083309	0.07672076038044132	0.12013014976545043	0.14053868325760152	0.023310210626944772	0.025863483677723804
0.005866944212208643	-0.123753031629363	0.10218090558239343	-0.00944195729669925	0.0752633404456042	0.270833606910197	-0.17835808740035305	0.04971138543198575	0.12754843589836376	-0.02117121451232984	0.22479542951814793	0.06724782179372236	0.13803026894663417	0.019227041649287555	-0.10986729562861472	0.1271739961780726	-0.05839200376670691	-0.037996992052311614	-0.10092797730404317	0.026434153506389266	0.010493224363700815	-0.17594426941288618	-0.06852565408368924	0.06420733495240466	-0.0936511908173773	-0.11701947929221615	0.11271965874172847	-0.04528502964719785	-0.11092354928237655	-0.036137030648572405	0.013035995757799124	-0.018462989103133147	-0.05004431779002057	-0.09310592427234432	-0.21773429123522256	0.11339872862454148	0.19186885628407369	0.007501004992408709	0.10351223417207847	0.15128435705934315	-0.04853870547741467	0.1011539260788239	-0.11745373726992239	-0.07953155472944201	0.2523695535619351	0.05392133542625914	0.07412519615488711	-0.025428416361876417	-0.01838641777528629	0.04273048284795597
-0.07521152572190892	0.06866969070147347	0.015937129676870172	0.13622485978165355	0.08890972436507136	-0.06896311170593121	0.13447086240320755	-0.01003316417012716	0.0226548327986375	0.04821476595624485	0.07177106173986969	-0.07163510445065602	0.038246907001589094	-0.015384226110675303	-0.1259684506649409	0.06110422245632098	-0.06995163717617545	0.001252256000050527	-0.031216290563067385	-0.06488132900307136	0.017912945508813435	-0.2158115994352149	-0.057384237607658685	-0.02435531775016834	-0.11366352854375554	-0.17545806701572603	0.13798492493648606	-0.0949592133249538	-0.09745767503910285	-0.015007014347686316	0.057823201028919136	-0.001624854042291222	-0.08026200311292575	-0.034755077877644286	-0.16678664704319077	0.0002688354690598693	0.1451648448072569	-0.005822288277488458	0.19000001959146715	0.05842126857036884	0.04226396766378226	0.3034376716189298	-0.1442438705373681	-0.09479446390638657	0.1510783892047151	-0.07079390171849473	-0.2860197458676588	-0.2949532687345739	-0.07404500667605408	-0.041614131493757714
-0.042194015330494924	-0.10970860171467932	0.08826484410030719	-0.08059474406133421	0.07314136391397057	0.2244381718091431	-0.13855091886563708	-0.0018634373123241135	0.1486002227835848	-0.007590996910358611	0.16050341997378248	0.00242258358869369	0.10588790094327064	0.009270058634027419	-0.0673507963908756	0.07589774548405458	-0.030817312636537274	-0.0007958692004436398	-0.011924016297064827	-0.029722013576264337	-0.019763536185484085	-0.14425324305046136	-0.03552827207903898	-0.05231812779869739	-0.10563100196731519	-0.08643939006610689	0.051773189422358555	-0.03481510755110465	-0.04478545058659752	-0.023743324834240246	0.017254111102093496	-0.019285354100268094	0.03477685804729346	0.01760129726437432	0.05057885276234115	-0.0019286287702196259	-0.05321526643352193	0.012938873881498072	0.016322181949834823	-0.11797609507770015	0.024326799356419394	0.019888091892773	0.07331015436785954	0.03975974555438649	-0.15300796911211012	0.06484249814212457	0.2706417362044583	0.24479144285383495	0.0833576959268429	0.02217038667995989
-0.10113550260527722	0.004199967831683773	-0.0020717615815268268	0.08901414392174002	0.036787850788375966	0.017597212115092763	0.0627437284976622	-0.07503115882056036	0.09831946210007426	0.06694317764123256	0.018518415833361262	-0.12670876605979384	0.035197818967436546	-0.02219118201678784	-0.0850060017186529	0.019283990139488894	-0.024823173599935768	0.041680914215242885	0.0740279852782176	-0.13921844767624952	-0.03526614636073434	-0.18192114872510118	-0.011769815201178322	-0.1812370961562951	-0.15243787291185484	-0.13289898031947145	0.047509463709608776	-0.07405010598921956	-0.017062696154468635	-0.02092364177636996	0.07015454770649102	0.014172617767985903	0.04358916221009505	0.11831072955608682	0.21013871437200957	-0.12695777810386308	-0.2057910639104718	0.038113529203371965	0.07451528880286697	-0.27125158787608716	0.1903932169608589	0.27292458391933366	0.12262174928293461	0.0004767280528407778	-0.4252870681115121	-0.0565515876593466	0.056318766116808576	0.10766480937959307	0.09170464918318064	0.005263847245207438
-0.07146760540346032	-0.07967244466565261	0.07954844132877628	-0.12951021222214779	0.07630896047733629	0.15471599614139506	-0.0820206878012796	-0.026947584447992702	0.13156803712316492	0.004779548771053244	0.08406416862065966	-0.02082064917766712	0.06243942508654077	0.009813883050770342	-0.02372880425691947	0.0072370753852382536	0.005165840447567592	0.029974334577292316	0.04523403633747308	-0.05490033259734324	-0.04235137640120146	-0.06080584424471378	0.007553251527270368	-0.050025493894298084	-0.046520353643012324	0.029206039002386996	-0.03826044567610099	0.0034737258198969286	0.02070352153615946	-0.01874542905643133	0.013145287997969038	0.017510407166736904	0.05911569350584643	0.013493580339471878	0.0928845338273002	-0.013742541419149374	-0.038492888728053766	-0.03998077348270228	-0.019007269088708582	-0.018519069357126418	-0.07879067583765974	-0.14557281666414268	0.09660361071316376	-0.003638218850543086	0.26865601873124495	0.05965274957121656	0.17809524164510646	0.08034844332471607	0.014252394374748126	0.035986450303543346
-0.10564902697532502	-0.04391303543879524	-0.015817182468136393	0.0638182352415025	-0.01801899917439946	0.07337366974367152	0.010120499070932982	-0.10998118140227624	0.12074768038088995	0.09252092960050101	-0.07840668334660153	-0.12662729446263415	0.0054773434367415275	-0.009783765459419318	-0.021741608939359468	-0.0690058598534512	0.0495093862320473	0.09005043676650237	0.16320173915775082	-0.17547379057952386	-0.08953059750197832	-0.03787512268255257	0.07572350141373309	-0.1561195088181365	-0.06330192557496002	0.09325912150725313	-0.12440911516988813	0.00186047457966651	0.11414960318752188	-0.0336652840145112	0.06746337397552225	0.08521421879346044	0.10662419047814678	0.07159915068733391	0.27727018855453756	-0.10866126778534496	-0.15255686383320355	-0.05462880157664474	-0.035873364452639646	-0.025021388355160483	-0.07216321985288768	-0.1674717090925364	0.16230052201920614	-0.0842662752184084	0.5414514367012535	-0.004336440362311939	-0.01485631725199661	-0.16800229225670515	-0.06462913459383848	0.12244626465252406
-0.09588484116366737	-0.04031593144333303	0.06980043233189713	-0.1700646213856565	0.0852101319549837	0.07638938212657723	-0.012454337240292693	-0.03389326652104306	0.1029755107367437	-0.0034638542978272513	0.04452833833629886	-0.033786811117036	0.026497309146199313	0.00254575376733775	-0.0018643576193320965	-0.03513124336377038	0.002150997099613139	0.02176237171932063	0.07962704444338549	-0.029612601945238168	-0.02805632759636219	-0.00477736571731445	0.013562475863792039	-0.016700226364139863	-0.00022506414494869592	0.04763215381108518	-0.057950174829404594	0.01978735044974568	0.03201745692881075	0.015893374131314728	-0.018061105591622502	-0.019716841093815527	0.028324675087157396	0.006867533010730058	-0.036615612715596296	0.029370470909237688	0.06810282840214682	-0.0675989583192962	0.023216178731564018	0.07833162745915616	-0.010210591506872514	-0.028697264745722862	-0.15363254486635305	0.04628358657372706	-0.02780377685557782	0.08256083774592864	0.11726049738835537	0.11167679741181959	0.029244216851807538	-0.22277372344513027
-0.10148861078700228	-0.07503444621003515	-0.03416284726822329	0.05009992282331501	-0.06756760935643413	0.11220946521627846	-0.01682237658009854	-0.10906961254593588	0.11866937947089878	0.07215557651589107	-0.11039144189491779	-0.10210130144735512	-0.009458092458241696	-0.0146729376457882	0.005322066568496833	-0.10974889251687082	0.04513026433667509	0.053571680938598695	0.2219242158336699	-0.10013250152669581	-0.07052646302301828	0.059751264679248905	0.0926269684754771	-0.06029437743304947	0.012139954615575304	0.13712545614436056	-0.16093748245153305	0.04206919925110571	0.12776114425454	0.026700221336071125	-0.004746592619856728	-0.0005338878922559603	0.05477813507562045	-0.004704881858815832	-0.054031473713503086	0.014234749506391507	0.09389071746061034	-0.11265317620499403	0.01113934105051089	0.24117040726949682	0.0218108769666401	-0.017960779280296955	-0.4001749131046552	0.05809813910302521	-0.12027967883226841	0.09728620664272769	-0.03808148646018407	0.008630330750590512	-0.004824306625189642	-0.4381347448761852
-0.12093821885644372	0.005544385781665038	0.061940582708858	-0.20985518044579238	0.1009377714510409	-0.0096094276118071	0.06670383272871346	-0.034904206204392454	0.07322664772674771	-0.013157225084737578	0.014817568451777327	-0.04676219173291854	-0.0077068072876610855	0.00193261613851179	0.017467955831161522	-0.06412799012862352	0.003662600279220926	0.009108862871958546	0.08574780019849476	-0.008874389311576573	-0.005385265128783331	0.026628341071118885	0.010213422091257907	0.014377533795979686	0.04440997042395893	0.037093523941393355	-0.023463064376079208	0.033353483588809615	0.011170907761144593	0.026485835021257266	-0.027547018904401893	-0.03939148471213923	-0.014187038398194504	0.02712976299444949	-0.08870767112833344	0.05755876418457906	0.05953192931417888	-0.0393068587832719	0.04773583079161734	0.02900162825348704	0.027238864469550456	0.045583789142040865	-0.06456287384601454	-0.0023223741750777217	-0.03313747956018767	0.009947293602293286	0.08104266454867448	0.10200301535648848	0.018063819237223583	0.14391449423003214
-0.10061864782076803	-0.09055392967275572	-0.05216180775889497	0.03262835996891266	-0.10784738235206154	0.1312731284043433	-0.01744940495156623	-0.09182550810922568	0.11014154494429705	0.04208786369082919	-0.12391002787469721	-0.07425979872400397	-0.025573797560828476	-0.004746728587135682	0.03375141532846293	-0.12722601051850835	0.05002717035229118	-0.005210437644756892	0.20999615426318535	-0.01990357474423976	-0.01769155453458636	0.11412119620162148	0.0836509538849494	0.05366606467834591	0.10693074851622153	0.1072085377770074	-0.05862395333604922	0.08649669070360819	0.04774725437096096	0.03984891727259689	-0.040540011370816975	-0.06076182045054847	-0.04658001568565872	-0.026810052149868632	-0.24322488131737163	0.12102774621925538	0.07844266278031956	-0.023972616811576794	0.03177065187908908	0.1357587270650619	0.03799369503642121	0.09005200865716805	-0.1335956762708557	-0.06127328506363345	-0.19358455303618385	-0.07916490634319136	0.015208713912350538	0.11500265016038969	0.023683205120756723	0.5716484089570999
-0.14529050736794705	0.05175484852138246	0.055159388236320495	-0.24665565132720796	0.11998557388355408	-0.09908922057893285	0.1506745083099767	-0.03444469677048677	0.03969555213489026	-0.021022001078437064	-0.010068175521032618	-0.056797291401797755	-0.04190851958781401	-0.0033432291094720352	0.03678487655400857	-0.07769892788595743	0.005896752390458643	-0.005124761734700195	0.06552658184511567	0.016607991543612158	0.011385909570615957	0.03924085425207374	-0.008440248736857246	0.028199686318567497	0.06975777444306396	-0.007770328923643599	0.014322637440674121	0.03691964953858412	-0.021780317352194684	0.06091464195903881	-0.039348182629266454	-0.05177760012662934	-0.0542669364429869	0.06568233542619065	-0.10976658807199233	0.04811910407779294	0.007058771728238683	0.010821500002706971	0.05801994632708108	-0.10153367314620555	0.029277315900041553	0.09633087064171114	0.12352476460018111	0.030075448966955194	0.09363505050640986	0.005751824252990451	0.03430903645694024	0.01244010122932247	0.004409873246320663	-0.08426165709411752
-0.09885998725709916	-0.10462467495960173	-0.0695442880156535	0.018133001628827215	-0.1435710249816674	0.13703376254519373	0.002388819224250993	-0.06656933373092216	0.08542382719106367	0.013645784473554076	-0.12532112868045497	-0.032129238486746814	-0.048991854764783446	-0.009668944146618733	0.06756320855735179	-0.09975537852267498	0.054829394999418454	-0.08120502652331255	0.10670776574630088	0.08742797345867366	0.028678889973760682	0.1178321242538452	0.02521189148106827	0.1290958033212636	0.15448738356154235	-0.040506731848464206	0.06756280767746842	0.1059127649129823	-0.08703840364840477	0.1466900391674545	-0.08617710200692873	-0.1067052543959574	-0.14689488131196554	0.007263714641600402	-0.36351310263587483	0.13027482266916052	-0.06805271204316353	0.14686600711033038	0.01628363881490092	-0.25754088942673803	-0.03525702535525687	0.13659368856680748	0.4758971918086791	0.0687853118630025	0.1471754469513304	-0.00031939974307740836	0.009924857353466838	-0.035744513975581114	0.018327008570832855	-0.22920672124104297
-0.1670577614416262	0.09752696845413168	0.04463878511430319	-0.2817869713122963	0.14041464260694086	-0.19257544535778484	0.2297032389697966	-0.0378720106768887	0.0014687726765745396	-0.0218922001527104	-0.03706719762866077	-0.0531181090944539	-0.08617098733634668	-0.004302559319886594	0.04435497739689029	-0.08225673601161108	-0.010821318867209904	-0.009401847595343626	0.010945768017025778	0.03735027960638293	0.02075276010035368	0.05770371882191753	-0.03218800547028394	0.023282950580355448	0.06442611653489791	-0.12157613048138866	0.09636957599273079	0.03818989536295203	-0.06912852409683132	0.029403278535562988	-0.06960017907435014	-0.04559785031242189	-0.007737222283408479	0.15231323089987298	0.13815669034791153	-0.04170897054117978	0.025400906691246852	-0.05639504608728906	0.04506410849410471	-0.03463494473616512	0.07101990509539755	0.03810914834250815	-0.1281207662628455	-0.026632843500868062	0.09292347063701757	-0.0043920416357548925	-0.00023917593776723485	-0.03081855947569414	-0.003436823831127255	0.01632030975535609
-0.08904298104051799	-0.11981694100958919	-0.09564686599704496	0.011381815038704978	-0.17170372812802964	0.13328182703485922	0.003896931461531604	-0.05579590843602694	0.04873628058617016	0.007872296943299113	-0.13095288252861945	0.0523482989467023	-0.09875819368539057	0.001088577686214308	0.06245562066516218	-0.043399483011924034	0.004220846315424423	-0.11779981454688933	-0.09302396586179203	0.17309791709772274	0.04611043665282524	0.13050128112995138	-0.044666144562110974	0.13961445280995935	0.10838013713199202	-0.3789265213230494	0.3210464564103754	0.09854676327756101	-0.25705905454611183	0.03024625926661806	-0.17391084261653258	-0.07999955788098512	-0.004828812523549154	0.1887805470810929	0.3345230640879333	-0.11000963386894294	0.027559179020860726	-0.023780016286673086	-0.07257494984583424	-0.014184668866460538	0.02400987701282313	-0.12972492186777135	-0.2866556792916734	-0.09948318742951509	0.06949037281335463	0.01767393799959465	0.07719373269284475	0.009645011453312303	0.05201803108770824	0.007440829606006366
-0.17332879244838562	0.09964972091093419	-0.012125731513333737	-0.19664213043150403	0.10851335112782431	-0.1391344719072083	0.15851597318649407	-0.022246566206879988	-0.0180616951784873	-0.043561629073767816	-0.06032442714111268	-0.005181022986916792	-0.08242167936629817	-0.012567851058813997	0.053829628588093925	-0.04644940316432915	-0.01677517744465381	-0.019118106065073526	0.02434966614665536	0.04650572818233545	-0.008771698239213852	-0.000554171762110936	-0.005787174447269311	0.026983668786223745	-0.012331286617934527	0.020079022949475098	-0.012103589441187473	-0.05229829787696398	0.05616365287864701	-0.04639306318171841	0.06644152154905963	0.11291496821038068	0.06618281145208349	-0.0971373934436131	0.06643785014693211	-0.07451211964424596	0.06837356639280409	0.0117370645481355	0.09502880689407898	0.12147246353099424	-0.06873648615984443	0.1471536132921232	0.09049611955212604	-0.00046173379791913244	-0.014151403541724677	0.023537631263061284	0.00420398345963831	-0.016298975441848617	-0.0424340771321656	0.009045924684504374
-0.07547497798325298	-0.1349973575758154	-0.10732624617404811	-0.051828699465713675	-0.1860401660656789	0.0923053876378539	0.03722982115863611	-0.04299140345245549	-0.03243587016339276	-0.031654358818415426	-0.10875371388217575	0.12982910156117392	-0.17779549562415203	0.022771220076732004	0.07395097273455392	-0.0616909383767155	-0.030455746585800636	-0.06720877870325272	-0.0686228421382738	0.20203876103449905	-0.03599388274314133	-0.014763744250710423	-0.01106764350867312	0.13120965170443297	-0.07316179274063055	-0.033590047720557875	0.04769355133160582	-0.14135536575961985	0.09221644493955952	-0.13266182191990725	0.13142872861097543	0.25643986726050727	0.16485298795118175	-0.2881062859261596	0.18467762802491738	-0.15179206302313622	0.18377389519940207	0.0704307001312046	0.1472454179566855	0.2710472814522629	-0.22090842977471434	0.1827578601190395	0.2513598732095588	0.038553283991815755	-0.09713530766084828	0.08585367752609774	0.08995349079729102	0.06160290275589618	-0.08358866264921802	-0.005783222606323773
-0.18132301102263518	0.1052427864358861	-0.062337064121052305	-0.09778310986851495	0.07958256121925036	-0.0888522329025973	0.08736582067988649	-0.0011472831726676291	-0.02012966041249298	-0.05915829608940751	-0.07306502539545107	0.011892412304802933	-0.03563501368355484	-0.035748520040027154	0.04791257450216554	0.027808302554530977	-0.021658540538916304	-0.033432487236732075	0.020954246485056654	0.04554938341282962	0.0041718870401140085	-0.023143418110836332	0.004805277332250668	0.020733359176470702	-0.046300538334480355	0.04492349084381261	-0.025121843400707174	-0.0490605120039845	0.07582604358579723	-0.05682988080713407	0.07743741137171745	0.05920739173571828	0.028987304348764314	-0.07570477875393378	-0.045240434480823905	0.026274006516069252	-0.030186771667610714	0.020283504038010255	-0.006593444047655708	-0.09196451369414721	0.09582226059867316	0.013161210429080621	-0.0700050947047353	-0.06223182746851182	0.026738969416082458	-0.023172411572648818	-0.004378266636512112	-0.04360204266357215	0.051205853772331326	0.014556364472874273
-0.06305732788629657	-0.14241884394809856	-0.10923776373150346	-0.08405640744542606	-0.19633572860937704	0.032493239492996075	0.07355499001509797	-0.008037846580856045	-0.0879682317918664	-0.06598766199447448	-0.04378480728389741	0.14260580508737597	-0.14541944857533093	0.0004441215428790668	0.035377054398491786	0.04869732366399682	-0.08139172289864785	-0.018132303748012273	-0.09648269124309339	0.20604812668338038	-0.013912991601003621	-0.11219182806722436	-0.004993405055421306	0.07269414834766352	-0.17321867679006248	0.09262065604393814	-0.03841744461201778	-0.17412692569234062	0.22404933404894334	-0.14756774056995717	0.17956339044765587	0.06448935935649526	0.05881580568246575	-0.12511188190866374	-0.14487706142826628	0.17032617083634666	-0.018472499958344914	-0.037924982032819896	-0.024696303285604418	-0.4201852035623897	0.3562772123672982	-0.17398768186881597	-0.23803411464011398	-0.0023880789528670163	0.1397915709959076	-0.050669420396183946	0.03566158621493076	0.007726320013427096	0.14284722426152463	-0.024922302089820735
-0.19061817251017515	0.11451762272815551	-0.11199834247832609	0.005519434889973092	0.05327653117101923	-0.03616772939598609	0.012962546018941812	0.013503115826543927	-0.013551854922950456	-0.0705005086546415	-0.08833173485882893	0.03401648831715083	0.005154048866489555	-0.05633834053552102	0.03349094393377168	0.09735405433325843	-0.03272463322224151	-0.03526112360389998	0.005867984576035323	0.011711455430402747	0.010239880170069444	-0.03399247101271059	0.013529556665183823	-0.01802249608684419	-0.04000456681557928	0.022160402233348146	-0.03382448879693005	-0.005756963739991891	0.022286468476132963	0.005846033616878712	0.028091495664621737	-0.018053516814105386	-0.026232918765044307	0.03353329468031446	-0.022239280135933015	0.022734973989524086	-0.1474782519760952	0.0418452094729158	-0.05482488036734229	0.09468765945044445	-0.05876621798044419	0.05847407519835743	-0.024575610986442852	-0.09658289718456356	-0.022132077429375625	0.0022959391592328616	-0.013717104656119689	-0.03198549780248329	0.012678024696957717	0.04574294310083259
-0.05479179407588856	-0.13614746751626586	-0.11199740567873703	-0.09809353876260365	-0.20059693460251066	-0.02954649451431732	0.10064251699735	0.00728371368281442	-0.12152998921302485	-0.0906311474185031	0.02090678108538012	0.1829979646784915	-0.12982910001971087	-0.009716538499841887	-0.04313767404980442	0.1564317301059591	-0.1661072002487431	0.09053029408805766	-0.17410138952991774	0.07746193770985887	-0.023073204175501322	-0.16638354545116674	-0.008769975855326274	-0.11883221206486894	-0.13151797449288544	0.059910635723348114	-0.11576493920771128	-0.06756364581881374	0.07502325553656566	0.11941633321422318	-0.007430136441122264	-0.26665993094085627	-0.14817504508185422	0.41957402335417926	-0.047970985778349656	0.15352492995927397	-0.3246614270329501	-0.14071722065392012	-0.007618386257840226	0.30171279447933846	-0.18615457299883512	0.08774559771439885	0.037351453786317663	0.04627679892347899	0.0021987246162066144	0.016483841775617014	0.022209784411720675	0.0393547561357992	-0.0959733231021546	0.021373688355062006
-0.1979647659228937	0.11816872678333622	-0.16273906084142567	0.11566106100541444	0.03871308149281904	0.02276934055996544	-0.07328031163280423	0.030735359602560443	-0.003243125022903656	-0.08178819995097694	-0.1033867967116805	0.028544290960506202	0.0451352525155306	-0.06734610934893476	0.0317275514724958	0.14500196962922146	-0.002512267664620059	-0.0562155780852889	0.03366560412446881	-0.023448343073777432	0.008239531131608621	-0.008814136309126336	0.030500577678028606	-0.04925091794223321	-0.00940794395032836	0.01435268976242349	-0.03292196839425979	0.051374440102300356	-0.008670785036631566	-0.001393266122013119	0.0007149817169323242	0.014346378722961309	-0.028189726041512646	-0.07490775640843073	-0.012454268592466976	-0.037550884377968906	-0.04002385146600489	0.12194635939634657	-0.10861435040581795	-0.003105990424468958	-0.045293140830347876	0.0008782058571580455	-0.03400453411686906	-0.17843398032252158	-0.038157911137293964	-0.011619558866842464	-0.015964575316865376	-0.049016102320894143	0.06891526802924752	0.04171672503718736
-0.033921229009717474	-0.15621881984925748	-0.1264564651720152	-0.07412319807291372	-0.14463992195194833	-0.08051691593153841	0.06984006820849373	0.053353798394578156	-0.15140697382422702	-0.12340269037546148	0.10259764922230738	0.09518623119899491	-0.09853806012624394	0.04295281288293029	-0.09110984687453741	0.19556718148837163	-0.04324829569116541	0.1422491707598706	-0.034079313474850645	-0.15366553401717153	-0.09045118528986887	0.0032287328081019306	0.00006838173928001151	-0.38316786761234783	0.05298097186859849	0.12129182763032456	-0.15219935798175194	0.231281327772866	-0.09065779553418854	0.08415487540136254	-0.17471935208312342	-0.04243493952177448	-0.1398318949531375	-0.031348901302817735	0.034264400126627986	-0.24583488779445464	0.520539842624931	0.12866982818405198	0.007185054756838061	-0.1639751675681202	0.019306754368105677	0.023558935698375014	0.03870033623123494	-0.08399673268888205	0.02337452080924142	0.03732795949935179	0.0555639547893882	0.032980249905066546	0.06673921231215195	0.009294333184778498
-0.2077998834828288	0.12515419385362883	-0.21257943137694627	0.22092090412151444	0.01823314419970484	0.08384953760605428	-0.15510711643633845	0.04277097732057924	0.010905910792679292	-0.08387662457106368	-0.13274321133437197	0.03504256965602215	0.0897540890014114	-0.0874246581992279	0.03736188124344339	0.18033956198048626	0.012572449650030362	-0.08861018007403218	0.0312694112206843	-0.021172890850731665	0.016209511169459186	-0.0010073727184494868	0.0358212907863277	-0.02452496060748638	-0.010793647056778044	-0.01076677430137947	-0.018638637578438505	0.05750863257934497	-0.03353023616695244	-0.005745871203338866	-0.010970262641770328	0.009536883295588106	-0.012969371604439069	-0.08599579323264507	-0.01763440737356673	-0.02367750490815342	-0.10487652209482004	0.15034926396736614	-0.15852912977014774	0.021311382127161594	-0.05866641103461894	-0.05723609161271709	-0.049786204936565784	-0.2082437303461096	-0.046748259244935926	-0.020173023955605485	-0.06072359577579793	-0.087256373895099	0.06273121716578389	0.01774722136747795
-0.0019603956380403937	-0.15891990539600057	-0.15790616348335373	-0.039006323143829257	-0.06048301835740913	-0.17260387889139447	0.025725279736360452	0.08153697270631996	-0.11873295795795068	-0.08172646285009294	0.15028340036597856	-0.013663038045581131	0.024042446063873776	-0.01947085351064845	-0.11930148345481381	0.07630069755324645	0.11192611513196907	0.06643183182735693	-0.02241785227587258	-0.23585820159388393	-0.09115024547180098	0.1980693493374539	-0.12163991939531518	-0.15310643283599082	0.10938514110312013	-0.170198229890827	0.14254630821469058	0.284979932453398	-0.09343174106290687	-0.09058080284929221	-0.07093518986621741	0.15238211287857584	0.3531099983447943	-0.27912677273824954	-0.10241579872655061	0.23570487409094376	-0.35483806290837516	-0.11505739846194021	0.16350854884000854	0.0842300342135718	0.05710857560941315	0.042089643495624156	-0.040626912862303806	0.05639548455047076	0.048577824045921855	-0.025996034037795802	0.04998970575287002	0.031745960660255965	-0.04035611154235624	-0.018487559977856817
-0.19667796042164049	0.08473727221409469	-0.0800755089808556	0.2051377879330893	-0.01954154932891965	0.07585598324351714	-0.09590335623219429	-0.034968314197489206	-0.002152733963611361	-0.05203327889458389	-0.0634407527431195	0.07393939102926096	0.0609919291557003	-0.07557944474848913	0.04078755691275811	0.15392468595140218	0.03029768116792246	-0.06213183493010527	0.014853623208489992	-0.029482459451331877	0.020781440905272265	-0.01202604042439008	0.03633143898012797	-0.00955172837950552	-0.019224063783577196	-0.021841212441777103	0.009163110630617192	0.01354524440987085	-0.009300475366662314	-0.005712480229226085	-0.05424897178044935	-0.020995860072413827	0.019178460273697108	-0.003819862971068764	0.024627949487986037	0.014982192264880078	0.024963640696322283	0.013845963433245264	-0.02337205292182571	-0.0014915665449898117	0.07795833631227055	0.016925815791765025	0.0733156284665757	0.13346387642846178	0.012435501739568762	0.028814249759489832	-0.013233175485113284	0.14812625834894086	-0.31615352855904005	-0.11915901502152888
0.06900779588672502	-0.173596117611471	-0.23923600698625822	0.05677582638089998	0.10774511621422443	-0.22893517457461723	-0.12802048250572867	0.08948683421823339	0.004340172550052583	0.02144606990006334	0.08870117768701091	-0.0502336131340977	0.1414779836611219	-0.1267832171824173	-0.1337766299625488	-0.36069480737390536	0.10343081185307162	-0.08225583389775662	0.048755372746960825	0.10791289704230983	-0.07209557215636647	0.0399367843193919	-0.3737556334447819	0.003609043214671259	0.056155256341710036	-0.1708389376039317	-0.28523930558631494	-0.13012377285006826	-0.04893031343167008	0.17729744408266598	0.37059729511550227	-0.033838193846334116	-0.05624397167777836	0.08390290017187511	-0.006817753411261427	-0.03545259958569745	0.048607732047059544	0.12000596331912464	-0.11269513928933403	0.02456553386626277	0.00970185971879616	0.03190730351038634	-0.02888009658234261	-0.14219082117130957	0.04192149073679975	0.055618960596835465	0.08078912872319681	0.06018145115178925	-0.014371350387449024	0.004152139080787521
-0.2107870567750025	0.003565478611775592	0.07622941135469093	0.1571585817732212	-0.11745459118462157	0.04586104943086546	-0.018994129212713685	-0.10668037412429852	-0.07154002195628054	-0.04771241626719229	0.045022665132570576	0.08883292414235965	0.07269725180260811	-0.09838481673854338	-0.014860385520215971	0.08605808924628704	0.12636478425986844	0.020900895237946224	0.032084952820539546	-0.04394894728857135	0.014326547220156818	0.05750633052159376	-0.10718748506870868	0.04225339221807464	0.07121875429138882	-0.0816390417043035	-0.11244484414377767	-0.04861943121928478	-0.12403255775188822	0.09141820419648884	0.2242010352796573	-0.02715734659078191	0.005111999348035787	0.07867744745008907	0.05802724132984035	-0.007531415394519619	0.11923229140537944	-0.09055378653460056	0.032220562934665575	-0.06584536208858216	0.06453707646720198	-0.08981955691878352	-0.01706867057311124	0.5014890625499545	-0.03713810498422363	0.007192740628878201	-0.08587024482501415	-0.06136136104472534	-0.1228287404593496	-0.034612413046434316
0.1407156434565753	-0.06584239368619692	-0.27001669435025444	0.13734062005800105	0.2701771276318416	-0.18684062259970485	-0.1659064367956822	0.04296634873792943	0.15628335364997525	0.10452344521615736	-0.03007128519143476	0.03206796941875928	-0.006728812853453654	-0.03405148218611876	0.031311525585561634	-0.22131593594516213	-0.17212589012486967	-0.2007575544193797	0.0156066041501903	0.115087637319361	0.003802730040533664	-0.1527155644685655	0.08527355816584985	-0.12027453624554574	-0.0901480323077662	0.13483655969055405	0.1538760373255588	0.04314343241103988	0.16993457006460835	-0.10960935047705868	-0.4014555137553865	0.011668144100560551	-0.059285021086317655	0.017173060074112387	0.03658555580195581	0.017017597378478876	0.0009464266658054388	0.03968481954558702	-0.008203355129530514	-0.032541718787192864	0.05513517727555499	0.11691645640684567	-0.056504032337308135	0.19588765695419713	0.08098219691419109	0.06383522409528355	0.0794530808816461	0.05627747824156046	-0.11419856415609887	-0.07401677982081128
-0.20706342434513691	-0.19024418057329212	0.2223974631735645	0.14663254300095172	-0.14523898336435936	-0.14048279792576404	-0.03318787329903061	-0.1146773788539722	-0.10714685977414398	-0.005426901747184278	0.1708982613746933	0.1435706751740251	0.16472363078274033	-0.18473029258894397	-0.049368848779372476	-0.26530914764784985	0.14778291023678736	-0.12405108991688737	0.022486210517646862	0.07735585500758968	0.07364668010543139	-0.10359803997111874	-0.10444050268198517	-0.039121664594066546	-0.052777454471427954	0.042481860149345005	-0.01483082749361185	-0.049436485215336085	0.11506832202836856	-0.11169060337315494	-0.3452314540574989	-0.023719560310424534	-0.0042013092948951355	-0.0208526101619052	0.04648769128933723	-0.033185889292322954	0.0242615090109862	-0.1461314791198335	0.10583768837083045	-0.013551458180350225	-0.09514105393486072	-0.11771376124898845	0.08511603578947745	0.11792408474167702	-0.0807808792938525	-0.08185581249578432	-0.21849637310145442	-0.16084159915099325	0.23147093049553313	0.139429127047286
0.14680342803093058	0.093475341495258	-0.22266854133892724	0.12053491670942142	0.23292636605889863	0.013084310972645414	-0.04505949454076344	-0.07316745874643518	0.17394480605417376	0.09213434569238826	-0.07066105822647159	0.03529877734146919	-0.14519252133092353	0.086161515047164	0.08273808934801086	0.155228447476835	-0.16430687524856913	0.03970261631422434	0.016370758328670618	-0.03741906070551412	-0.03065053807298499	0.053096514929427754	0.06170881663818035	0.011761556819993496	0.03982988123268762	0.008433055311137375	0.03510398666594147	0.026615611609066753	-0.12675871412371054	0.05843841943208086	0.22830824599975286	-0.019102030335160187	0.03956517275422035	0.06278543817015154	0.03257394250391035	0.027332781629383327	0.11839831879305007	-0.17423239891693998	0.17280039779948075	0.00221944390767375	-0.019523670093637025	-0.03247941299544439	0.03918414318218416	0.41856061717232623	0.046440545729354014	-0.006847491430618628	-0.0549250089463927	-0.10531781541366203	0.2880331475067449	0.19974455035782118
-0.11025824894681281	-0.3912479414416608	0.24977282830170047	0.13282089636990738	0.023235415776594687	-0.29257700997269104	-0.10906808452552814	0.009959372133516942	0.07942568790399288	0.109334633161257	0.0703253694440674	0.06379973070691039	-0.06667925105885324	0.08655471004136955	0.08887836442199715	-0.032673167163676214	-0.3428236906623399	-0.035825595272535204	0.035636545215619805	0.00977702877812469	-0.036535551402965896	0.044330527843046884	0.2323511233767021	-0.026084641890747176	0.021563484771556306	0.15880995157798106	0.2663060300881729	0.15197177127963218	-0.11388282472077742	0.11004820699619093	0.3453571423258217	0.008497154086938963	0.0019808907498882894	-0.013158177629323753	-0.0069460123905907	-0.0007521054345380127	-0.02356434560125807	-0.026268616771869785	-0.03877762541812493	0.01800274760942329	-0.040719468313292734	-0.15006619144306388	0.06562273247358377	-0.21431332389430785	-0.12706244099724984	-0.09455989512314578	-0.09229050999808917	-0.03153716764484713	-0.01142720178055398	-0.0862672885555068
0.11103720382983553	0.1471096573560507	-0.08507168291891239	0.10789609451936567	0.1013419313526153	0.09147314261673001	0.06450534430003024	-0.22283495421557634	0.06689239111945204	0.061259649170315816	0.048174742343179755	0.09993087336159365	-0.06317651748228256	0.0035085979873543394	0.04166977427880547	0.04496450284146915	0.09063878356101449	0.055439586944642	0.008492759755713356	-0.00956718155047706	0.021304759449203597	-0.022566062730800168	-0.08382712432336052	0.05877267337196451	0.026275791915812113	-0.07398787223134062	-0.09686816061435927	-0.08195514447478895	0.01983127270965304	-0.003811670269785846	-0.08810510269785345	-0.06913917933979062	0.07731199625768191	0.025271454944109047	-0.05893771656608923	0.021783333350929815	0.061194576801063674	-0.3136039681938536	0.23755754203947826	0.004116143890074121	-0.13359213891649593	-0.1577254504783662	0.15496826555323462	-0.41670422637445353	-0.09006020174110393	-0.17810112407753242	0.020664280466419993	0.06554386359518899	0.2933954169337516	-0.2238992647981961
0.022086939273734663	-0.3769711989877669	0.09411751331577578	0.03331162656128543	0.16543888682710411	-0.12401044034337538	-0.0657702366614214	0.1277150386463864	0.1612683165635179	0.11472848370788141	-0.18508076279343227	-0.08655533016938213	-0.17246329755859768	0.19645368986720052	0.09955330796017885	0.2687532648006456	-0.018130802730950236	0.23669245548759243	-0.03906199355359698	-0.04848311534132542	-0.08640001011879472	0.046959695727110895	-0.12791939297057955	0.19013081187931571	0.07614050664247146	-0.25896013481325464	-0.33134412416939807	-0.23076961435302573	0.06452968907744519	-0.07506858487457335	-0.3019908232596399	0.022272698984652756	0.001698121343492509	-0.04681261920031299	-0.02241984647474478	-0.019811567339437813	-0.038203540950759604	0.047177923571768796	-0.06376478527983252	-0.04456606981544593	0.020680056833506502	-0.040744709219661474	0.01992170908001139	0.005556576103279056	-0.08157508198963503	-0.02874706336724601	-0.1417924409373897	-0.07420389657656298	-0.12214771176609794	0.04100371970336912
0.10027186977540399	0.10210012185740507	0.07153464391856114	0.10139963168473579	0.03114994785361439	0.0570007689739485	0.12004600403719877	-0.31932329342515653	0.03689059635595347	0.080353426711827	0.1518101911525767	0.1497264970947967	-0.0745899218069813	0.005271685605120528	0.026538283320021935	-0.03509927193298075	0.04311649653085686	0.07697066911959752	0.02746950237865045	-0.01587208936547428	0.028174580822964063	-0.015184982349301698	-0.02316077721724196	0.017593569974353587	0.03866610768510072	0.018707598424378427	0.06240784449363963	0.007175966241798119	0.04655085970947045	0.02146536940354177	0.013726949745048274	-0.007598873080614825	-0.009733947437804924	0.0014521211309499737	-0.0043508918860279445	0.023198097918405797	0.04485094791760428	-0.04805157451258441	0.05344196631380077	-0.11126867770640078	0.1673124881338655	-0.10455663594643605	0.013357854335525391	-0.2101423080488068	-0.06381102682126233	0.09001021349157418	-0.05982978308817915	0.06807128621988684	-0.6352899377619308	0.13229514869617545
0.1377267042568016	-0.2160536999829291	-0.08198470187258948	-0.023184631720207863	0.18349174430429813	0.10643170536717174	0.1335281664288618	0.018688790327190924	0.04116157284236378	0.010958745944056675	-0.009394851821242785	-0.04224051412579405	-0.20482240871449012	0.20490289261756947	0.09319811097330988	0.03049646714727052	0.5926977280283098	-0.07331973911890877	-0.09952907246752683	0.08695437183595695	0.3195237448373475	-0.22558545241030775	-0.06229045055026437	-0.12803539536331798	-0.11288620271582386	0.1042364620529186	0.0864062825195328	0.2756354282230685	0.04111180467463026	0.04675019963896074	0.15039834233256716	0.027693496098135463	-0.05548942025212694	0.006315557477389572	-0.010774896118137152	-0.0372295846523557	-0.05829363162907557	0.06772064954939462	-0.08325383413612815	0.04667792197212986	-0.03838061038135325	-0.053202145493607	-0.025382009177118293	0.045670020171114295	-0.07365928964198123	-0.030102229525044145	-0.11814786162452669	-0.06292315592310577	0.0031402134550513917	-0.0053810548293483345
0.09247155091399809	0.028259816826483666	0.2348434603080771	0.08480765331525111	-0.021420672184095813	0.013190935852872992	0.1638446755491121	-0.3956782772099297	0.026397564263799855	0.0969869836956675	0.1914833217819718	0.17783388331565617	-0.07080447856577321	0.024790485890393982	0.031012500088221845	-0.005828039699989886	0.00798180162421544	0.153555998060496	0.01360189324351202	-0.06173623561896473	-0.058050132711319535	0.07032946423010977	0.025422698719706358	0.04171307475618821	0.007330754223424475	-0.008850321944657596	-0.008525960981324202	-0.05040399356529843	-0.026958020193327464	-0.011550837081594774	-0.032900460802611	0.08009494608507103	-0.05998342948934412	-0.09646550498016965	-0.01735298356898371	-0.04284515009852142	-0.18632840298987158	0.4143663763638666	-0.34092995462042214	0.0792017295162998	-0.06280671967764695	0.2254953295111889	-0.15860524524904063	0.09718945171576455	0.0829872405485201	0.03976917747184963	0.08501780083753765	-0.06430345114847219	0.24652657115026608	-0.029383122369823003
0.08366539294478431	0.00564203537855012	-0.09886868491961222	-0.0807178651454218	-0.05880364008722794	0.14292603363473677	0.09061911465598654	0.26169849697390135	0.03829555276203684	0.30807812552062896	0.15406898404077138	-0.0033239515815450347	-0.1995701178165134	-0.3123545002408096	-0.02789679912874729	0.14800704216791924	0.07639232796590532	-0.03192538848669689	0.1355118574042698	-0.0960362886885266	-0.17986291537532167	0.12910858721916105	-0.2684196883884845	-0.06967080066777934	0.21003630479391544	0.2672616370736875	0.36291420548388986	-0.3100727094806017	0.09448979010736902	-0.06384905529187428	0.009063520094609236	-0.1366009427950057	-0.037435985550472325	0.004836998793714131	0.054497018379791914	0.006350144147804434	0.008089239707027976	0.06603152663917304	-0.07243065405193336	0.004687268207557785	-0.04864857887834473	-0.04276595646947444	0.013917874341635592	-0.004740994707878921	-0.056836897895869584	-0.017555701473506262	-0.08744405730076876	-0.047028036739845194	0.0015162544618644094	-0.015591216715340209
0.045419935427366845	0.03403819941743822	0.10837830603030779	-0.03924515046734869	-0.07379292556459793	0.022364913748787078	0.006554850618482861	0.08137704625187156	-0.010141574318812387	0.024436260493882388	-0.09758134864805947	-0.13181240912496164	0.07941154573191969	-0.04060231041866506	0.033610804148321446	-0.06077044841491722	-0.013953348708496877	0.0488957678314518	-0.040036386492276324	-0.0012355225902675182	-0.07481992481577197	-0.2123173879064822	0.04365818513867716	0.041952149359868775	0.2709495370110953	-0.07128631595992996	-0.08062405378470065	0.24623789220259912	-0.013832297045988505	-0.6981726784987383	0.2084075432899821	-0.3230441050478333	-0.17024207286876114	-0.03840310931044737	0.0214606119685556	-0.0578202513464639	-0.018476165955812585	-0.008540584177727191	-0.021311520771466946	-0.002403369705281348	-0.057875830442058435	0.01545704705085326	0.014765358467717402	0.02174542530715621	-0.02300010245928794	-0.011247961002703848	-0.005798396209523368	-0.010876583295869057	-0.029476522407766978	-0.02795121581373028
0.08326483781185015	0.08615538569903403	-0.12147633426677136	-0.11158772165739722	-0.08771336373770541	0.0725896640561037	0.039049447400428705	0.20422203833442548	-0.010858374402208288	0.4243215383606035	0.20664700179940854	0.034747322743855225	-0.08214088833677945	-0.4311684531292408	0.061827710013261816	-0.09905860881940176	-0.03208242596755015	0.17336291723017172	-0.09981938138814762	0.08535393948437454	0.006433118926114756	-0.06232784063347993	0.3391033600695993	0.13694067271173366	-0.18184924422273405	-0.1934372905141048	-0.24594697500344573	0.2609224785323648	-0.0901624629522444	0.10713912434734352	-0.031467762078705434	0.1387449996567773	0.006952230931732395	-0.04326635666023366	-0.03399570110732602	-0.05135615933938611	-0.02177958409230214	-0.020966119109271892	-0.028725129894586084	-0.01987524170298432	0.012468353845322449	-0.03559569761790937	0.013073967732273848	0.018166268232365064	-0.04684698323739865	-0.03988652840183493	-0.05761880692229919	-0.036132660075010405	-0.0261800651401733	0.017034626536504872
0.04409703259394837	0.027243929888028585	0.08212117178314887	-0.044335458126233074	-0.08806254003022188	0.027381854066617584	0.009937623484512242	0.11141437641498997	-0.03776554786215108	-0.029894137789155062	-0.10020781499182124	-0.07974942562899814	0.11186547270691999	-0.022089214091916054	0.0885301085581649	-0.03408431177879277	0.010114320861160528	0.03554830323576169	-0.0788623799708193	0.024255934659424216	0.04142453926219017	-0.5372630455533635	0.16088529545947605	-0.055836911474623455	0.5501302054861824	0.07513936705647806	-0.001455754298964898	-0.19437565834221798	-0.1105093471144828	0.3024023182720191	-0.06331070732365972	0.15657672616418014	0.24997406613881187	-0.009349780050734629	0.023039920930458712	0.06531373107217875	-0.027702961200053652	0.08051894728593512	0.015113770129470447	0.0052242749218219045	0.027346789138931932	-0.035697974563734275	-0.04191454515498961	-0.0026106471566939835	-0.012233764768247078	0.0357053141778646	-0.02628889368542684	-0.012959994011366145	0.02526630754651561	0.0022647105020103635
0.13361553859687514	0.10715041684911264	0.0009088237988735398	-0.09290433364225559	-0.1312363438085882	-0.08317837903874203	-0.11018692351475623	-0.013616877324399312	-0.017910245445855733	0.2171976363617356	-0.12576287192562968	0.15407439679929724	0.1186673527479486	0.14411254919951844	-0.2924078371920141	0.11109951930515435	-0.09161915451775045	0.2296905640220678	0.3830898757508376	0.39579856879182984	0.4210922965320956	0.08859853263972726	-0.03010379265698658	-0.28524571788425457	0.07925484302078545	-0.07180656953363593	0.0011818278121743374	-0.05206805734483564	-0.06172922194124905	-0.1168239218453622	0.00994175645939021	0.06862578046245478	0.02852083304364477	0.0010942590174490494	-0.01789374266177298	0.018819459173593747	-0.04227665827822891	0.026595093585658647	0.03312299518591102	0.014149499745613789	-0.005738457686409775	-0.008700074919605005	0.007783367072653851	-0.0022893756090796883	0.014170263043070876	0.0406732280277521	-0.020352561322123708	-0.00008926783106576013	0.0022296310692343515	-0.002194372133453449
0.02510282211087018	0.033923175774150494	0.08083998672139736	-0.06578872238821681	0.010548692014059224	0.036318134448510675	-0.06041140039097709	0.11451168476113821	-0.016088673107919338	-0.06673456271110373	-0.08460692310503767	0.06412154092619937	-0.0033720035119258474	-0.0117884666223846	0.10656072902246838	-0.07764290968560325	-0.009659808361758879	0.05269204471771203	0.0044630392406958125	-0.07796542713848353	0.11011511591138305	0.01945969649266351	-0.057551325350383466	-0.035869677453610624	-0.021630977489033906	0.09691096491959167	-0.008127647670341211	-0.14216394925156664	-0.21850621022530956	0.16307448701075816	-0.027371816943800326	0.0016151468725189855	-0.5321000262089978	-0.4614479605117378	0.05882320998511954	-0.26413245502567056	-0.2838440318518063	-0.29764900861930554	0.0606482980449287	0.06252793045094758	0.145401414700398	-0.022655647451533832	-0.03295510897003315	0.030621945677169804	0.036046490795364504	0.029243757184986237	0.045730368385575995	0.03416653898720171	-0.004966781842285995	-0.018836532540246875
0.07332035726192002	0.0825166776862889	-0.03432917811336528	-0.18320219255290893	-0.14072397342406423	-0.12325113351053985	-0.035484704596040806	-0.08557522677485895	-0.003446156723751072	0.42006848712669514	-0.3580848626409292	0.3218502536786243	0.2880524903416376	0.25693759174586667	-0.21064385552772777	-0.01189922949831751	0.11950290931172067	-0.16840808527931025	-0.2297087837061458	-0.2680908884630821	-0.22576381881833416	-0.06398576621738616	-0.03531518980522753	0.12234436686032626	-0.057459511619919114	0.04730315188294941	0.037502377016139496	0.07499256159552031	0.05468762530799877	0.10991923136902636	0.020781042119393432	-0.08205451043913903	-0.014782655978524364	-0.055777601145258586	0.021709296901224237	0.014826545615807601	0.03073773260431322	0.006240110104215084	0.009281689402500522	-0.022356221309995605	0.019565702121649875	0.01418550214085769	0.006570871256024669	-0.0018239246882732804	-0.015128265578441992	-0.011271371502075795	-0.0030670445911266837	0.006728046106559797	0.010327417753866225	-0.0004861315309337977
0.00760064667767206	0.027528578395520864	0.058622007854568205	-0.08981394032918144	0.013891329491887039	0.02337381147194717	-0.06491547387193194	0.06545985471077422	-0.004891655044137078	0.02030823409233165	-0.10949886371690862	0.10294652546359737	0.05723463809385505	-0.020829802314728155	0.1945410807344203	-0.09098384020708356	0.05538094587909349	-0.05050924793220379	-0.11878805046671959	-0.14811710912805515	0.007236326203078139	0.11324879541656578	-0.07603996383934744	-0.11386934235904154	-0.11202627735085068	0.17115089941436487	-0.024567401375144113	-0.14447503709853304	-0.42042102408437687	-0.3208722445427209	-0.03274458578438979	0.48711415970461164	-0.013981033229599617	0.3844033832685305	-0.2418769187921301	-0.01052900298614125	0.017242586502668564	-0.019294960025598863	-0.054342043690866544	-0.014198373313073415	-0.0330231299592071	-0.05327621084821465	0.007390982702415779	-0.03398376966232269	-0.04673781282364412	0.023114531899966297	-0.04012389072508449	0.02669348926649378	-0.03415359264064466	0.011588242791762817
0.04867328017556283	-0.009475196410127507	0.12007400090962804	0.048982410022595846	0.1452003328712227	0.06772457577810032	-0.34485365674394886	-0.26108621495837103	-0.6598186681421847	0.19245508013507368	-0.17097494619165712	-0.29969052740787877	-0.307846770595263	-0.08608031938826141	-0.05563529652908994	-0.01180908079965845	-0.032130122882619024	-0.03480012692803591	-0.048909106725614035	-0.028306255044880754	-0.02905826178564494	-0.03911086455573892	-0.04368596568295201	-0.03848936833389601	-0.007511241233376542	-0.016018696161447264	0.03457427705366603	-0.000498437966983109	-0.006209038087483146	0.023516161003153464	-0.0029877398557533867	0.00945413727841099	-0.018252731313424378	0.027740195465244956	-0.042137154633331744	0.026550559722966903	0.009556643596348585	-0.016816964139660506	0.05273023928585389	0.005775454663522708	0.017702805477797512	0.056987286751993216	-0.015984128145470605	-0.02102037645307781	0.06096570553461289	0.020285335879476486	0.09899560832732883	0.05927797542209999	0.027634158076474992	0.001291149465754475
-0.09901264113942058	0.026526316347368045	0.0029824464202573564	-0.0327545262247981	0.047434051827575596	-0.003768108129457437	-0.022555235511224382	-0.13975864632533347	0.11540697643835673	0.1464392974420638	0.09853366888379192	-0.17055956267100247	0.15319590499755728	-0.11336952822906071	0.038334673715733555	0.11133819838810753	-0.2272047784497987	-0.06236599164548559	-0.5183906613385152	-0.036026938510967	0.4757297560793836	0.23572914894972408	-0.19681819833145336	0.001436673745613834	0.19857221536020894	0.18749233365418116	-0.12743859743937813	0.07972861884250924	0.17914061451726832	0.005264662115821689	0.012352966489503323	0.0009854571673366952	0.03765377208800123	-0.04371940226611855	0.06676124962721162	0.004539820710587351	0.005911084676372108	0.0366008274459846	-0.00613083885147573	-0.0028863983548087224	0.00017989355591998407	0.007739889377255914	0.008365217183460283	0.00292587027126523	-0.019196241999491742	0.0027995313700823286	0.01105425068630268	0.008664451255728177	0.007892476376171347	-0.013100040963436933
-0.17798182912425503	0.11822678188139339	-0.1605216339576575	0.12509825733105046	-0.0280312408174897	0.10756483414427205	-0.07527077565093404	0.08770530136409864	0.0197741401302004	-0.06305600564872996	0.05768123216272371	-0.1739548620547049	-0.0043707455617360835	0.2781548258400203	-0.24004187726661352	-0.3529507382327681	0.07727577566554984	0.5328060930205946	-0.35327326359100386	0.08216532176019117	-0.10939222160831763	0.13360136421606272	0.12933292903312543	-0.012127678551212814	0.004391829448111423	0.07468800348047319	0.2111807306538278	-0.12895879384874218	0.04948982743723354	-0.013645792386900828	-0.01693974264433261	0.00946612990265576	-0.056705153060864245	0.027795889472961112	-0.031084730068940185	-0.002587387117283598	0.01747699156248403	0.004075525100056976	-0.027302885080580628	-0.00659209207254987	0.0044666750769720015	-0.038580060576305183	0.03216360019660233	0.01576916598645412	-0.04887967317235138	-0.03121456060026174	-0.0474610798882115	-0.02971085413401786	0.011566615925193757	-0.001518474959114174
0.025587206837242915	-0.14785144505314218	-0.15120536046708768	-0.026710651565922644	-0.03328091241462067	-0.17368655969306812	-0.010545297416526411	0.05190797381025153	-0.13383541833581697	-0.06802514660983142	0.12699082959538896	-0.09544646984962081	0.07291009536984984	-0.013329811206992895	-0.2863587211070105	0.15566189830993687	0.15586636333115242	-0.010701650430615228	0.17063341418207567	-0.27936936559783326	0.33659168796570216	0.020793826579685593	0.329400830568784	0.5069442085641216	-0.01560504131829668	0.12435443613017412	0.07632666224227354	-0.1650511916284163	0.006499613548623523	-0.07765146775099371	-0.0010557605820604994	0.040547394967299775	-0.07422694432749699	0.13979191514501177	0.06530369711921392	-0.08443639015588075	0.035142796261024574	-0.0172339748701939	0.009879211928953439	-0.022187628049564007	-0.01769843603088869	0.0450958261831761	-0.001972457069309728	-0.031606523506765065	0.029614589853489394	0.05400903204174572	0.09020436312340319	0.0462092757532331	0.018897050566002285	-0.008756191806183474
-0.0466152486118559	0.17570325377639148	-0.11498989628346545	0.041565776195849724	-0.22046134234031922	0.14638701077577704	0.05000856651352808	0.15359282155707707	-0.11587595592355113	0.11318599639275838	0.35052579032832265	-0.10704300020891294	-0.17131654167013824	0.5301963918329743	0.06947627446069618	-0.1681153804859845	-0.2694504781454616	-0.3107535346795454	0.15916204572021572	-0.1594912789147292	0.09203780610137606	-0.07389464809547219	-0.14924231520495715	0.0814935244695908	0.022435801285760892	-0.019206027573609258	-0.178445853846399	0.037057206900820344	-0.041440605832564155	-0.017877737127117953	-0.0584852363929326	0.029216112546741342	0.03774993888753043	0.005742631994248229	0.010779182822507208	-0.041434176489166585	-0.0723144694817529	0.002177270797348134	-0.05092733331854692	-0.005948166789737894	-0.0021891357545727594	-0.036636857496474065	-0.0077482155928956875	0.023882570680388848	-0.024843947925319684	-0.012069077800646803	-0.06948405131912627	-0.037751442856065485	-0.012368879494977641	-0.0029486743256075844
0.023987412675132252	-0.018435857287321538	-0.0499530947827406	-0.05301953045314617	-0.1352700205789514	-0.09155817401549932	0.008123536057545176	-0.0003482341010133063	-0.17932110535260498	0.18014835400209595	0.1353735308695465	-0.3205630670615666	0.4647335324620516	0.16542431832015855	0.5290716180184407	0.2008374065213487	0.1294812713202224	0.07431269702382914	0.06923038239957661	0.18826786124003886	-0.11127565156439635	0.09815559562841913	0.046064993996348544	-0.054080851992866295	-0.1968226726466092	-0.023288012135887284	0.1256766183792921	-0.0893466348104126	0.07573684495687766	0.06389888700336709	-0.0028603706114987727	-0.07210363066026788	-0.028774186435484374	0.010493379049442718	0.020348229539823234	0.006437959508155281	0.06330312666001127	-0.004751318282146343	0.03488791255170751	0.03142116763578122	-0.003151661863582543	0.03939698431747271	0.0014468998452919462	-0.0003687445438672905	0.02672175745241644	-0.011880610996843309	0.02940944456115338	0.0010164082079705246	-0.0026481328485326075	0.007833183913878205
[truncated: 26 more columns]
