# Supplementary material for: What you sample is what you get: ecomorphological variation in Trithemis (Odonata, Libellulidae) dragonfly wings reconsidered
Source: BMC Ecol Evol. 2022 Apr 11;22:43. doi: 10.1186/s12862-022-01978-y (PMC8996507; doi:10.1186/s12862-022-01978-y)
Supplement: Supplementary file 3 — Additional file 3: Software Archive. [file 12862_2022_1978_MOESM3_ESM.zip]

Archive with 24 entries (22 files):
- Additional Files 3/
- Additional Files 3/Software Archive/
- Additional Files 3/.DS_Store
- __MACOSX/Additional Files 3/._.DS_Store
- Additional Files 3/Software Archive/Image Classification - Embedded LeNet (vers. 1.0).pdf
- __MACOSX/Additional Files 3/Software Archive/._Image Classification - Embedded LeNet (vers. 1.0).pdf
- Additional Files 3/Software Archive/Eigenimage Axis Models (1.5).pdf
- __MACOSX/Additional Files 3/Software Archive/._Eigenimage Axis Models (1.5).pdf
- Additional Files 3/Software Archive/.DS_Store
- __MACOSX/Additional Files 3/Software Archive/._.DS_Store
- Additional Files 3/Software Archive/Axis Models (CPT & Strobe) (1.8).pdf
- __MACOSX/Additional Files 3/Software Archive/._Axis Models (CPT & Strobe) (1.8).pdf
- Additional Files 3/Software Archive/Lines (vers. 1.11).pdf
- __MACOSX/Additional Files 3/Software Archive/._Lines (vers. 1.11).pdf
- Additional Files 3/Software Archive/Procrustes (GLS) Superposition (v. 5.8).pdf
- __MACOSX/Additional Files 3/Software Archive/._Procrustes (GLS) Superposition (v. 5.8).pdf
- Additional Files 3/Software Archive/PCA (5.12).pdf
- __MACOSX/Additional Files 3/Software Archive/._PCA (5.12).pdf
- Additional Files 3/Software Archive/Image Processing (vers. 3.0).pdf
- __MACOSX/Additional Files 3/Software Archive/._Image Processing (vers. 3.0).pdf
- Additional Files 3/Software Archive/CVA (1.50).pdf
- __MACOSX/Additional Files 3/Software Archive/._CVA (1.50).pdf
- Additional Files 3/Software Archive/Dimensionality Reduction (vers. 1.0).pdf
- __MACOSX/Additional Files 3/Software Archive/._Dimensionality Reduction (vers. 1.0).pdf
